# Supplementary material for: Elucidating potential molecular signatures through host-microbe interactions for reactive arthritis and inflammatory bowel disease using combinatorial approach
Source: Sci Rep. 2020 Sep 15;10:15131. doi: 10.1038/s41598-020-71674-8 (PMC7492238; doi:10.1038/s41598-020-71674-8)
Supplement: Supplementary file 1 — Supplementary Table S1. [file 41598_2020_71674_MOESM1_ESM.xlsx]

## Sheet: Sheet1
Elucidating potential molecular signatures through host-microbe interactions for reactive arthritis and inflammatory bowel disease using combinatorial approach Anukriti Verma1, Shivani Sharda1*, Bhawna Rathi1, Pallavi Somvanshi2, Bimlesh Dhar Pandey3
List of microorganisms obtained through text mining
Microorganisms (IBD)	Microorganisms (ReA)	Microorganisms (IBD associated ReA)	Common microorganisms
Bacteroides thetaiotaomicron	Brucella abortus	Salmonella goldcoast	Campylobacter jejuni
Bacteroides ureolyticus	Brucella melitensis	Campylobacter jejuni	Escherichia coli O157:H7
Bacteroides vulgatus	Campylobacter coli		Klebsiella oxytoca
Bifidobacterium breve	Chlamydia pneumonia		Salmonella typhimurium
Campylobacter cocisus	Chlamydia psittaci		Shigella dysenteriae
Campylobacter curvus	Escherichia coli 0157:H7		Yersinia enterocolitica
Campylobacter gracilis	Gardnerella vaginalis
Campylobacter hominis	Giardia lamblia
Campylobacter rectus	Helicobacter pylori
Campylobacter showae	Klebsiella oxytoca
Campylobacter ureolyticus	Leptospira icthaemorrhagica
Candida albicans	Mycoplasma fermentans
Citrobacter freundii	Mycoplasma hominis
Clostridium ramosum	Neisseria gonorrhoeae
Endolimax nana	Propionibacterium acnes
Escherichia coli 0157:H7	Salmonella Heidelberg
Escherichia coli O124:K72	Salmonella typhimurium
Escherichia coli O25:K1	Shigella dysenteriae
Escherichia coli O86a:K61	Shigella flexneri
Helicobacter bilis	Shigella flexneri 1b
Helicobacter cinaedi	Shigella flexneri type 3a
Helicobacter hepaticus	Shigella sonnei
Helicobacter pylori	Strongyloides stercoralis
Klebsiella oxytoca	Taenia saginata
Listeria monocytogenes paramyxovirus	Trophyrema whipplei
Mycobacterium kanasii	Vibrio parahemolyticus
Mycobacterium paratuberculosis	Yersinia enterocolitica
Pseudomonas aeruginosa	Yersinia enterocolitica O:3
Pseudomonas maltophilia	Yersinia pseudotuberculosis III
Ruminococcus torques	Yersinia pseudotuberculosis O:1a
Salmonella typhimurium	Yersinia pseudotuberculosis O:3
Shigella dysenteriae
Staphylococcus aureus
Staphylococcus intermedius
Staphylococcus milleri
Yersinia enterocolitica
