# Supplementary material for: Elucidating potential molecular signatures through host-microbe interactions for reactive arthritis and inflammatory bowel disease using combinatorial approach
Source: Sci Rep. 2020 Sep 15;10:15131. doi: 10.1038/s41598-020-71674-8 (PMC7492238; doi:10.1038/s41598-020-71674-8)
Supplement: Supplementary file 2 — Supplementary Table S2. [file 41598_2020_71674_MOESM2_ESM.xlsx]

## Sheet: Shigella dysenteriae
Elucidating potential molecular signatures through host-microbe interactions for reactive arthritis and inflammatory bowel disease using combinatorial approach Anukriti Verma1, Shivani Sharda1*, Bhawna Rathi1, Pallavi Somvanshi2, Bimlesh Dhar Pandey3
Metabolic network and simulation analysis data of target microorganisms
Genes	Proteins	Reactions	Metabolites	Inner cell reactions	Exchange reactions	Essential genes
SDY_0002	ThrA	12ppd-R[e] <==> 12ppd-R[p]	10fthf	12ppd-R[e] <==> 12ppd-R[p]	[e] : 12ppd-R <==>	SDY_0003
SDY_0003	ThrB	12ppd-S[e] <==> 12ppd-S[p]	12dgr120	12ppd-S[e] <==> 12ppd-S[p]	[e] : 12ppd-S <==>	SDY_0004
SDY_0004	ThrC	23camp[e] <==> 23camp[p]	12dgr140	23camp[e] <==> 23camp[p]	[e] : 15dap <==>	SDY_0007
SDY_0007	YaaJ	23ccmp[e] <==> 23ccmp[p]	12dgr141	23ccmp[e] <==> 23ccmp[p]	[e] : 23camp <==>	SDY_0008
SDY_0008	TalB	23cgmp[e] <==> 23cgmp[p]	12dgr160	23cgmp[e] <==> 23cgmp[p]	[e] : 23ccmp <==>	SDY_0018
SDY_0018	NhaA	23cump[e] <==> 23cump[p]	12dgr161	23cump[e] <==> 23cump[p]	[e] : 23cgmp <==>	SDY_0025
SDY_0025	AcnB	23dappa[e] <==> 23dappa[p]	12dgr180	23dappa[e] <==> 23dappa[p]	[e] : 23cump <==>	SDY_0027
SDY_0027	SpeD	[p] : 23cump + h2o --> 3ump + h	12dgr181	[p] : 23cump + h2o --> 3ump + h	[e] : 23dappa <==>	SDY_0028
SDY_0028	SpeE	[p] : 23ccmp + h2o --> 3cmp + h	12ppd-R	[p] : 23ccmp + h2o --> 3cmp + h	[e] : 26dap-M <==>	SDY_0030
SDY_0030	CueO	[p] : 23camp + h2o --> 3amp + h	12ppd-S	[p] : 23camp + h2o --> 3amp + h	[e] : 2ddglcn <==>	SDY_0035
SDY_0034	Hpt	[p] : 23cgmp + h2o --> 3gmp + h	13dpg	[p] : 23cgmp + h2o --> 3gmp + h	[e] : 34dhpac <==>	SDY_0041
SDY_0035	YadF	26dap-M[e] <==> 26dap-M[p]	14glucan	26dap-M[e] <==> 26dap-M[p]	[e] : 3amp <==>	SDY_0047
SDY_0041	PanD	2ddecg3p[p] --> 2ddecg3p[c]	15dap	2ddecg3p[p] --> 2ddecg3p[c]	[e] : 3cmp <==>	SDY_0048
SDY_0047	RibFec	2tdecg3p[p] --> 2tdecg3p[c]	1agpe120	2tdecg3p[p] --> 2tdecg3p[c]	[e] : 3gmp <==>	SDY_0051
SDY_0048	IleS	2tdec7eg3p[p] --> 2tdec7eg3p[c]	1agpe140	2tdec7eg3p[p] --> 2tdec7eg3p[c]	[e] : 3hcinnm <==>	SDY_0052
SDY_0051	LytB	2hdecg3p[p] --> 2hdecg3p[c]	1agpe141	2hdecg3p[p] --> 2hdecg3p[c]	[e] : 3hpppn <==>	SDY_0053
SDY_0052	RihC	2hdec9eg3p[p] --> 2hdec9eg3p[c]	1agpe160	2hdec9eg3p[p] --> 2hdec9eg3p[c]	[e] : 3ump <==>	SDY_0054
SDY_0053	DapB	2odecg3p[p] --> 2odecg3p[c]	1agpe161	2odecg3p[p] --> 2odecg3p[c]	[e] : 4abut <==>	SDY_0055
SDY_0055	Car	2odec11eg3p[p] --> 2odec11eg3p[c]	1agpe180	2odec11eg3p[p] --> 2odec11eg3p[c]	[e] : 4hoxpacd <==>	SDY_0058
SDY_0058	CaiD	2agpe120[p] --> 2agpe120[c]	1agpe181	2agpe120[p] --> 2agpe120[c]	[e] : 5dglcn <==>	SDY_0059
SDY_0059	CaiC	2agpe140[p] --> 2agpe140[c]	1agpg120	2agpe140[p] --> 2agpe140[c]	[e] : LalaDgluMdap <==>	SDY_0060
SDY_0060	CaiB	2agpe141[p] --> 2agpe141[c]	1agpg140	2agpe141[p] --> 2agpe141[c]	[e] : LalaDgluMdapDala <==>	SDY_0062
SDY_0062	CaiT	2agpe160[p] --> 2agpe160[c]	1agpg141	2agpe160[p] --> 2agpe160[c]	[e] : ac <==>	SDY_0074
SDY_0070	KefC	2agpe161[p] --> 2agpe161[c]	1agpg160	2agpe161[p] --> 2agpe161[c]	[e] : acac <==>	SDY_0077
SDY_0071	FolA	2agpe180[p] --> 2agpe180[c]	1agpg161	2agpe180[p] --> 2agpe180[c]	[e] : acald <==>	SDY_0089
SDY_0074	ApaH	2agpe181[p] --> 2agpe181[c]	1agpg180	2agpe181[p] --> 2agpe181[c]	[e] : acgal <==>	SDY_0090
SDY_0088	AraD	2agpg120[p] --> 2agpg120[c]	1agpg181	2agpg120[p] --> 2agpg120[c]	[e] : acgal1p <==>	SDY_0093
SDY_0089	AraA	2agpg140[p] --> 2agpg140[c]	1ddecg3p	2agpg140[p] --> 2agpg140[c]	[e] : acgam <==>	SDY_0094
SDY_0090	AraB	2agpg141[p] --> 2agpg141[c]	1hdec9eg3p	2agpg141[p] --> 2agpg141[c]	[e] : acgam1p <==>	SDY_0095
SDY_0093	SfuC	2agpg160[p] --> 2agpg160[c]	1hdecg3p	2agpg160[p] --> 2agpg160[c]	[e] : acmana <==>	SDY_0098
SDY_0094	SfuB	2agpg161[p] --> 2agpg161[c]	1odec11eg3p	2agpg161[p] --> 2agpg161[c]	[e] : acmum <==>	SDY_0099
SDY_0095	SfuA	2agpg180[p] --> 2agpg180[c]	1odecg3p	2agpg180[p] --> 2agpg180[c]	[e] : acnam <==>	SDY_0100
SDY_0098	LeuC	2agpg181[p] --> 2agpg181[c]	1pyr5c	2agpg181[p] --> 2agpg181[c]	[e] : acser <==>	SDY_0101
SDY_0100	LeuB	[c] : 2dhglcn + h + nadh --> glcn + nad	1tdec7eg3p	[c] : 2dhglcn + h + nadh --> glcn + nad	[e] : ade <==>	SDY_0115
SDY_0101	LeuA	[c] : 2dhglcn + h + nadph --> glcn + nadp	1tdecg3p	[c] : 2dhglcn + h + nadph --> glcn + nadp	[e] : adn <==>	SDY_0116
SDY_0107	IlvH	[c] : 2dhguln + h + nadh --> idon-L + nad	23camp	[c] : 2dhguln + h + nadh --> idon-L + nad	[e] : adocbl <==>	SDY_0117
SDY_0114	FtsI	[c] : 2dhguln + h + nadph --> idon-L + nadp	23ccmp	[c] : 2dhguln + h + nadph --> idon-L + nadp	[e] : agm <==>	SDY_0118
SDY_0115	MurEec	[c] : 2mahmp + h2o --> 4ampm + h + pi	23cgmp	[c] : 2mahmp + h2o --> 4ampm + h + pi	[e] : akg <==>	SDY_0120
SDY_0116	MurFec	34dhpac[e] <==> 34dhpac[p]	23cump	34dhpac[e] <==> 34dhpac[p]	[e] : ala-B <==>	SDY_0121
SDY_0117	MraY	3amp[e] <==> 3amp[p]	23dappa	3amp[e] <==> 3amp[p]	[e] : ala-D <==>	SDY_0126
SDY_0118	MurD	3cmp[e] <==> 3cmp[p]	23ddhb	3cmp[e] <==> 3cmp[p]	[e] : ala-L <==>	SDY_0133
SDY_0120	MurGec	3gmp[e] <==> 3gmp[p]	23dhb	3gmp[e] <==> 3gmp[p]	[e] : alaala <==>	SDY_0134
SDY_0121	MurC	[c] : 3hdecACP --> h2o + tdec2eACP	23dhba	[c] : 3hdecACP --> h2o + tdec2eACP	[e] : all-D <==>	SDY_0139
SDY_0122	DdlB	[c] : 3hddecACP --> h2o + tddec2eACP	23dhbzs	[c] : 3hddecACP --> h2o + tddec2eACP	[e] : alltn <==>	SDY_0140
SDY_0126	LpxC	[c] : 3hcddec5eACP --> h2o + t3c5ddeceACP	23dhdp	[c] : 3hcddec5eACP --> h2o + t3c5ddeceACP	[e] : amp <==>	SDY_0142
SDY_0129	MutT	[c] : 3hmrsACP --> h2o + tmrs2eACP	23dhmb	[c] : 3hmrsACP --> h2o + tmrs2eACP	[e] : anhgm <==>	SDY_0144
SDY_0133	CoaE	[c] : 3hcmrs7eACP --> h2o + t3c7mrseACP	23dhmp	[c] : 3hcmrs7eACP --> h2o + t3c7mrseACP	[e] : arab-L <==>	SDY_0145
SDY_0134	GuaC	[c] : 3hpalmACP --> h2o + tpalm2eACP	25aics	[c] : 3hpalmACP --> h2o + tpalm2eACP	[e] : arg-L <==>	SDY_0146
SDY_0139	NadCec	[c] : 3hcpalm9eACP --> h2o + t3c9palmeACP	25dkglcn	[c] : 3hcpalm9eACP --> h2o + t3c9palmeACP	[e] : ascb-L <==>	SDY_0154
SDY_0140	AmpD	[c] : 3hoctaACP --> h2o + toctd2eACP	25drapp	[c] : 3hoctaACP --> h2o + toctd2eACP	[e] : asn-L <==>	SDY_0155
SDY_0142	AroP	[c] : 3hcvac11eACP --> h2o + t3c11vaceACP	26dap-LL	[c] : 3hcvac11eACP --> h2o + t3c11vaceACP	[e] : aso3 <==>	SDY_0158
SDY_0144	AceEec	[c] : 3haACP --> but2eACP + h2o	26dap-M	[c] : 3haACP --> but2eACP + h2o	[e] : asp-L <==>	SDY_0166
SDY_0145	AceFec	[c] : 3hhexACP --> h2o + thex2eACP	2agpe120	[c] : 3hhexACP --> h2o + thex2eACP	[e] : but <==>	SDY_0167
SDY_0146	LpdA	[c] : 3hoctACP --> h2o + toct2eACP	2agpe140	[c] : 3hoctACP --> h2o + toct2eACP	[e] : butso3 <==>	SDY_0168
SDY_0154	PanB	[p] : 3ump + h2o --> pi + uri	2agpe141	[p] : 3ump + h2o --> pi + uri	[e] : ca2 <==>	SDY_0169
SDY_0155	PanCec	[p] : 3cmp + h2o --> cytd + pi	2agpe160	[p] : 3cmp + h2o --> cytd + pi	[e] : cbi <==>	SDY_0170
SDY_0158	FolK	[p] : 3amp + h2o --> adn + pi	2agpe161	[p] : 3amp + h2o --> adn + pi	[e] : cbl1 <==>	SDY_0174
SDY_0165	MrcB	[p] : 3gmp + h2o --> gsn + pi	2agpe180	[p] : 3gmp + h2o --> gsn + pi	[e] : cd2 <==>	SDY_0175
SDY_0166	FhuA	[c] : 3odecACP + h + nadph <==> 3hdecACP + nadp	2agpe181	[c] : 3odecACP + h + nadph <==> 3hdecACP + nadp	[e] : cgly <==>	SDY_0182
SDY_0167	FhuC	[c] : 3oddecACP + h + nadph <==> 3hddecACP + nadp	2agpg120	[c] : 3oddecACP + h + nadph <==> 3hddecACP + nadp	[e] : chol <==>	SDY_0187
SDY_0168	FhuD	[c] : 3ocddec5eACP + h + nadph --> 3hcddec5eACP + nadp	2agpg140	[c] : 3ocddec5eACP + h + nadph --> 3hcddec5eACP + nadp	[e] : cit <==>	SDY_0189
SDY_0169	FhuB	[c] : 3omrsACP + h + nadph <==> 3hmrsACP + nadp	2agpg141	[c] : 3omrsACP + h + nadph <==> 3hmrsACP + nadp	[e] : cl <==>	SDY_0190
SDY_0170	HemL	[c] : 3ocmrs7eACP + h + nadph --> 3hcmrs7eACP + nadp	2agpg160	[c] : 3ocmrs7eACP + h + nadph --> 3hcmrs7eACP + nadp	[e] : cmp <==>	SDY_0191
SDY_0171	ClcA	[c] : 3opalmACP + h + nadph <==> 3hpalmACP + nadp	2agpg161	[c] : 3opalmACP + h + nadph <==> 3hpalmACP + nadp	[e] : co2 <==>	SDY_0195
SDY_0174	BtuF	[c] : 3ocpalm9eACP + h + nadph --> 3hcpalm9eACP + nadp	2agpg180	[c] : 3ocpalm9eACP + h + nadph --> 3hcpalm9eACP + nadp	[e] : cobalt2 <==>	SDY_0197
SDY_0175	Mtn	[c] : 3ooctdACP + h + nadph <==> 3hoctaACP + nadp	2agpg181	[c] : 3ooctdACP + h + nadph <==> 3hoctaACP + nadp	[e] : colipa <==>	SDY_0198
SDY_0182	DapD	[c] : 3ocvac11eACP + h + nadph --> 3hcvac11eACP + nadp	2ahbut	[c] : 3ocvac11eACP + h + nadph --> 3hcvac11eACP + nadp	[e] : cpgn <==>	SDY_0201
SDY_0187	PyrHec	[c] : actACP + h + nadph <==> 3haACP + nadp	2amsa	[c] : actACP + h + nadph <==> 3haACP + nadp	[e] : crn <==>	SDY_0213
SDY_0189	Dxr	[c] : 3ohexACP + h + nadph <==> 3hhexACP + nadp	2aobut	[c] : 3ohexACP + h + nadph <==> 3hhexACP + nadp	[e] : csn <==>	SDY_0216
SDY_0190	UppS	[c] : 3ooctACP + h + nadph <==> 3hoctACP + nadp	2cpr5p	[c] : 3ooctACP + h + nadph <==> 3hoctACP + nadp	[e] : cu <==>	SDY_0217
SDY_0191	CdsA	[c] : h + malACP + ocACP --> 3odecACP + ACP + co2	2dda7p	[c] : h + malACP + ocACP --> 3odecACP + ACP + co2	[e] : cu2 <==>	SDY_0218
SDY_0195	LpxD	[c] : dcaACP + h + malACP --> 3oddecACP + ACP + co2	2ddecg3p	[c] : dcaACP + h + malACP --> 3oddecACP + ACP + co2	[e] : cyan <==>	SDY_0219
SDY_0196	FabZ	[c] : cdec3eACP + h + malACP --> 3ocddec5eACP + ACP + co2	2ddg6p	[c] : cdec3eACP + h + malACP --> 3ocddec5eACP + ACP + co2	[e] : cynt <==>	SDY_0231
SDY_0197	LpxA	[c] : ddcaACP + h + malACP --> 3omrsACP + ACP + co2	2ddglcn	[c] : ddcaACP + h + malACP --> 3omrsACP + ACP + co2	[e] : cys-D <==>	SDY_0248
SDY_0198	LpxB	[c] : cddec5eACP + h + malACP --> 3ocmrs7eACP + ACP + co2	2dhglcn	[c] : cddec5eACP + h + malACP --> 3ocmrs7eACP + ACP + co2	[e] : cys-L <==>	SDY_0274
SDY_0201	Acc	[c] : h + malACP + myrsACP --> 3opalmACP + ACP + co2	2dhguln	[c] : h + malACP + myrsACP --> 3opalmACP + ACP + co2	[e] : cytd <==>	SDY_0275
SDY_0213	ProS	[c] : h + malACP + tdeACP --> 3ocpalm9eACP + ACP + co2	2dhp	[c] : h + malACP + tdeACP --> 3ocpalm9eACP + ACP + co2	[e] : dad-2 <==>	SDY_0276
SDY_0216	MetQ	[c] : h + malACP + palmACP --> 3ooctdACP + ACP + co2	2dmmq8	[c] : h + malACP + palmACP --> 3ooctdACP + ACP + co2	[e] : damp <==>	SDY_0278
SDY_0217	MetI	[c] : h + hdeACP + malACP --> 3ocvac11eACP + ACP + co2	2dmmql8	[c] : h + hdeACP + malACP --> 3ocvac11eACP + ACP + co2	[e] : dca <==>	SDY_0281
SDY_0218	MetN	[c] : butACP + h + malACP --> 3ohexACP + ACP + co2	2dr1p	[c] : butACP + h + malACP --> 3ohexACP + ACP + co2	[e] : dcmp <==>	SDY_0300
SDY_0219	GmhB	[c] : h + hexACP + malACP --> 3ooctACP + ACP + co2	2dr5p	[c] : h + hexACP + malACP --> 3ooctACP + ACP + co2	[e] : dcyt <==>	SDY_0307
SDY_0226	DkgB	LalaDgluMdap[p] + atp[c] + h2o[c] --> LalaDgluMdap[c] + adp[c] + h[c] + pi[c]	2h3oppan	LalaDgluMdap[p] + atp[c] + h2o[c] --> LalaDgluMdap[c] + adp[c] + h[c] + pi[c]	[e] : ddca <==>	SDY_0309
SDY_0231	GloB	LalaDgluMdap[e] <==> LalaDgluMdap[p]	2hdec9eg3p	LalaDgluMdap[e] <==> LalaDgluMdap[p]	[e] : dgmp <==>	SDY_0310
SDY_0248	GmhA	3ump[e] <==> 3ump[p]	2hdecg3p	3ump[e] <==> 3ump[p]	[e] : dgsn <==>	SDY_0317
SDY_0274	PurK	4hoxpacd[e] <==> 4hoxpacd[p]	2ippm	4hoxpacd[e] <==> 4hoxpacd[p]	[e] : dha <==>	SDY_0319
SDY_0275	PurE	[c] : h2o + phthr --> 4hthr + pi	2mahmp	[c] : h2o + phthr --> 4hthr + pi	[e] : dimp <==>	SDY_0320
SDY_0276	LpxH	[c] : LalaDgluMdapDala + h2o --> LalaDgluMdap + ala-D	2mcacn	[c] : LalaDgluMdapDala + h2o --> LalaDgluMdap + ala-D	[e] : din <==>	SDY_0323
SDY_0278	CysS	LalaDgluMdapDala[p] + atp[c] + h2o[c] --> LalaDgluMdapDala[c] + adp[c] + h[c] + pi[c]	2me4p	LalaDgluMdapDala[p] + atp[c] + h2o[c] --> LalaDgluMdapDala[c] + adp[c] + h[c] + pi[c]	[e] : dms <==>	SDY_0330
SDY_0281	FolD	LalaDgluMdapDala[e] <==> LalaDgluMdapDala[p]	2mecdp	LalaDgluMdapDala[e] <==> LalaDgluMdapDala[p]	[e] : dmso <==>	SDY_0336
SDY_0300	AmpG	5dglcn[e] <==> 5dglcn[p]	2obut	5dglcn[e] <==> 5dglcn[p]	[e] : dopa <==>	SDY_0345
SDY_0305	PanE	[c] : dad-5 + h2o --> 5drib + ade	2odec11eg3p	[c] : dad-5 + h2o --> 5drib + ade	[e] : dtmp <==>	SDY_0356
SDY_0307	ThiI	[c] : ru5p-D <==> ara5p	2odecg3p	[c] : ru5p-D <==> ara5p	[e] : dump <==>	SDY_0378
SDY_0309	IspA	[c] : dtdp4aaddg + unagamu --> dtdp + h + unagamuf	2ohph	[c] : dtdp4aaddg + unagamu --> dtdp + h + unagamuf	[e] : duri <==>	SDY_0388
SDY_0310	Dxs	[c] : 14glucan --> malthx	2ombzl	[c] : 14glucan --> malthx	[e] : etha <==>	SDY_0389
SDY_0316	PgpA	[c] : 4abutn + h2o + nad --> 4abut + (2) h + nadh	2omhmbl	[c] : 4abutn + h2o + nad --> 4abut + (2) h + nadh	[e] : ethso3 <==>	SDY_0395
SDY_0317	ThiL	4abut[p] + h[p] --> 4abut[c] + h[c]	2ommbl	4abut[p] + h[p] --> 4abut[c] + h[c]	[e] : etoh <==>	SDY_0397
SDY_0319	RibE	4abut[e] <==> 4abut[p]	2omph	4abut[e] <==> 4abut[p]	[e] : f6p <==>	SDY_0404
SDY_0320	RibDec	acac[e] <==> acac[p]	2oph	acac[e] <==> acac[p]	[e] : fald <==>	SDY_0434
SDY_0323	Tsx	[c] : acald + coa + nad <==> accoa + h + nadh	2p4c2me	[c] : acald + coa + nad <==> accoa + h + nadh	[e] : fe2 <==>	SDY_0438
SDY_0330	AcpH	acald[e] <==> acald[p]	2pg	acald[e] <==> acald[p]	[e] : fe3 <==>	SDY_0442
SDY_0336	BrnQ	[c] : adocbip + gtp + h --> agdpcbi + ppi	2pglyc	[c] : adocbip + gtp + h --> agdpcbi + ppi	[e] : fe3dcit <==>	SDY_0444
SDY_0345	Mak	[c] : accoa + atp + hco3 --> adp + h + malcoa + pi	2shchc	[c] : accoa + atp + hco3 --> adp + h + malcoa + pi	[e] : fe3dhbzs <==>	SDY_0445
SDY_0355	AroL	acgal1p[e] <==> acgal1p[p]	2tdec7eg3p	acgal1p[e] <==> acgal1p[p]	[e] : fe3hox <==>	SDY_0450
SDY_0356	ProC	acgal[e] <==> acgal[p]	2tdecg3p	acgal[e] <==> acgal[p]	[e] : fecrm <==>	SDY_0460
SDY_0365	DdlA	acgam1p[e] <==> acgam1p[p]	34dhpac	acgam1p[e] <==> acgam1p[p]	[e] : feenter <==>	SDY_0473
SDY_0378	LacZ	[c] : acgam + atp --> acgam6p + adp + h	34hpp	[c] : acgam + atp --> acgam6p + adp + h	[e] : feoxam <==>	SDY_0474
SDY_0383	Cof	[c] : uacgam + udcpp --> ump + unaga	3amp	[c] : uacgam + udcpp --> ump + unaga	[e] : for <==>	SDY_0479
SDY_0388	AmtB	acgam[p] + pep[c] --> acgam6p[c] + pyr[c]	3c2hmp	acgam[p] + pep[c] --> acgam6p[c] + pyr[c]	[e] : fru <==>	SDY_0480
SDY_0389	TesB	acgam[e] <==> acgam[p]	3c3hmp	acgam[e] <==> acgam[p]	[e] : frulys <==>	SDY_0501
SDY_0395	Gcl	[c] : acglu + atp --> acg5p + adp	3c4mop	[c] : acglu + atp --> acg5p + adp	[e] : fruur <==>	SDY_0502
SDY_0397	AllA	[c] : accoa + glu-L --> acglu + coa + h	3cmp	[c] : accoa + glu-L --> acglu + coa + h	[e] : fuc-L <==>	SDY_0503
SDY_0404	TesA	[c] : 2obut + h + pyr --> 2ahbut + co2	3dhgulnp	[c] : 2obut + h + pyr --> 2ahbut + co2	[e] : fum <==>	SDY_0504
SDY_0434	CopA	[c] : ac + atp <==> actp + adp	3dhq	[c] : ac + atp <==> actp + adp	[e] : g1p <==>	SDY_0505
SDY_0438	UshA	[c] : h + (2) pyr --> alac-S + co2	3dhsk	[c] : h + (2) pyr --> alac-S + co2	[e] : g3pc <==>	SDY_0511
SDY_0442	Gsk	[c] : uacmamu + unaga --> h + udp + unagamu	3gmp	[c] : uacmamu + unaga --> h + udp + unagamu	[e] : g3pe <==>	SDY_0512
SDY_0444	HemH	acmana[p] + pep[c] --> acmanap[c] + pyr[c]	3haACP	acmana[p] + pep[c] --> acmanap[c] + pyr[c]	[e] : g3pg <==>	SDY_0513
SDY_0445	Adk	acmana[e] <==> acmana[p]	3hbcoa	acmana[e] <==> acmana[p]	[e] : g3pi <==>	SDY_0515
SDY_0450	Apt	acmum[p] + pep[c] --> acmum6p[c] + pyr[c]	3hcddec5eACP	acmum[p] + pep[c] --> acmum6p[c] + pyr[c]	[e] : g3ps <==>	SDY_0519
SDY_0460	Maa	acmum[e] --> acmum[p]	3hcinnm	acmum[e] --> acmum[p]	[e] : g6p <==>	SDY_0520
SDY_0473	ProA	acnam[p] + h[p] --> acnam[c] + h[c]	3hcmrs7eACP	acnam[p] + h[p] --> acnam[c] + h[c]	[e] : gal <==>	SDY_0521
SDY_0474	ProB	acnam[e] <==> acnam[p]	3hcpalm9eACP	acnam[e] <==> acnam[p]	[e] : gal-bD <==>	SDY_0522
SDY_0479	Gpt	[c] : acnam --> acmana + pyr	3hcvac11eACP	[c] : acnam --> acmana + pyr	[e] : gal1p <==>	SDY_0523
SDY_0480	PepD	[c] : ACP + accoa <==> acACP + coa	3hdcoa	[c] : ACP + accoa <==> acACP + coa	[e] : galct-D <==>	SDY_0524
SDY_0489	PheP	[c] : acorn + h2o --> ac + orn	3hddcoa	[c] : acorn + h2o --> ac + orn	[e] : galctn-D <==>	SDY_0525
SDY_0501	HemBec	[c] : acon-T + amet --> aconm + ahcys	3hddecACP	[c] : acon-T + amet --> aconm + ahcys	[e] : galctn-L <==>	SDY_0526
SDY_0502	TauD	[c] : cit <==> acon-C + h2o	3hdecACP	[c] : cit <==> acon-C + h2o	[e] : galt <==>	SDY_0527
SDY_0503	TauC	[c] : acon-C + h2o <==> icit	3hhcoa	[c] : acon-C + h2o <==> icit	[e] : galur <==>	SDY_0545
SDY_0504	TauB	[c] : acorn + akg <==> acg5sa + glu-L	3hhdcoa	[c] : acorn + akg <==> acg5sa + glu-L	[e] : gam <==>	SDY_0561
SDY_0505	TauA	[c] : apoACP + coa --> ACP + h + pap	3hhexACP	[c] : apoACP + coa --> ACP + h + pap	[e] : gam6p <==>	SDY_0564
SDY_0511	EntD	acser[e] <==> acser[p]	3hmrsACP	acser[e] <==> acser[p]	[e] : gbbtn <==>	SDY_0593
SDY_0512	FepA	acser[c] --> acser[p]	3hocoa	acser[c] --> acser[p]	[e] : gdp <==>	SDY_0598
SDY_0513	Fes	ac[e] <==> ac[p]	3hoctACP	ac[e] <==> ac[p]	[e] : glc-D <==>	SDY_0608
SDY_0515	EntF	[c] : adn + h + h2o --> ins + nh4	3hoctaACP	[c] : adn + h + h2o --> ins + nh4	[e] : glcn <==>	SDY_0611
SDY_0519	FepC	[c] : 4adcho --> 4abz + h + pyr	3hodcoa	[c] : 4adcho --> 4abz + h + pyr	[e] : glcr <==>	SDY_0612
SDY_0520	FepG	[c] : chor + gln-L --> 4adcho + glu-L	3hpalmACP	[c] : chor + gln-L --> 4adcho + glu-L	[e] : glcur <==>	SDY_0614
SDY_0521	FepD	[c] : ade + h + h2o --> hxan + nh4	3hpppn	[c] : ade + h + h2o --> hxan + nh4	[e] : glcur1p <==>	SDY_0658
SDY_0522	EntS	ade[p] + h[p] <==> ade[c] + h[c]	3htdcoa	ade[p] + h[p] <==> ade[c] + h[c]	[e] : gln-L <==>	SDY_0659
SDY_0523	FepB	ade[e] <==> ade[p]	3ig3p	ade[e] <==> ade[p]	[e] : glu-L <==>	SDY_0660
SDY_0524	EntC	[c] : amp + atp <==> (2) adp	3mob	[c] : amp + atp <==> (2) adp	[e] : gly <==>	SDY_0661
SDY_0525	EntE	[c] : amp + gtp <==> adp + gdp	3mop	[c] : amp + gtp <==> adp + gdp	[e] : glyald <==>	SDY_0662
SDY_0526	EntB	[c] : amp + itp <==> adp + idp	3ocddec5eACP	[c] : amp + itp <==> adp + idp	[e] : glyb <==>	SDY_0664
SDY_0527	EntA	[c] : amet + h --> ametam + co2	3ocmrs7eACP	[c] : amet + h --> ametam + co2	[e] : glyc <==>	SDY_0665
SDY_0545	CrcA	[c] : atp --> camp + ppi	3ocpalm9eACP	[c] : atp --> camp + ppi	[e] : glyc-R <==>	SDY_0666
SDY_0554	DacA	[c] : adn + atp --> adp + amp + h	3ocvac11eACP	[c] : adn + atp --> adp + amp + h	[e] : glyc2p <==>	SDY_0667
SDY_0557	MrdA	[c] : adn + h2o --> ade + rib-D	3odcoa	[c] : adn + h2o --> ade + rib-D	[e] : glyc3p <==>	SDY_0694
SDY_0561	NadD	adn[p] + h[p] --> adn[c] + h[c]	3oddcoa	adn[p] + h[p] --> adn[c] + h[c]	[e] : glyclt <==>	SDY_0695
SDY_0564	LeuS	adn[e] <==> adn[p]	3oddecACP	adn[e] <==> adn[p]	[e] : gmp <==>	SDY_0703
SDY_0588	GltK	[c] : adocbi + atp --> adocbip + adp + h	3odecACP	[c] : adocbi + atp --> adocbip + adp + h	[e] : gsn <==>	SDY_0704
SDY_0592	GltI	[c] : agdpcbi + rdmbzi --> adocbl + gmp + h	3ohcoa	[c] : agdpcbi + rdmbzi --> adocbl + gmp + h	[e] : gthox <==>	SDY_0705
SDY_0593	Lnt	adocbl[p] + atp[c] + h2o[c] --> adocbl[c] + adp[c] + h[c] + pi[c]	3ohdcoa	adocbl[p] + atp[c] + h2o[c] --> adocbl[c] + adp[c] + h[c] + pi[c]	[e] : gthrd <==>	SDY_0706
SDY_0598	UbiF	adocbl[e] + h[p] --> adocbl[p] + h[c]	3ohexACP	adocbl[e] + h[p] --> adocbl[p] + h[c]	[e] : gtp <==>	SDY_0710
SDY_0608	AsnB	[c] : adprib + h2o --> amp + (2) h + r5p	3omrsACP	[c] : adprib + h2o --> amp + (2) h + r5p	[e] : gua <==>	SDY_0711
SDY_0611	NagA	[c] : ade + prpp --> amp + ppi	3oocoa	[c] : ade + prpp --> amp + ppi	[e] : h <==>	SDY_0712
SDY_0612	NagB	[c] : aps + atp --> adp + h + paps	3ooctACP	[c] : aps + atp --> adp + h + paps	[e] : h2 <==>	SDY_0755
SDY_0613	NagE	[c] : dcamp <==> amp + fum	3ooctdACP	[c] : dcamp <==> amp + fum	[e] : h2o <==>	SDY_0756
SDY_0614	GlnS	[c] : 25aics <==> aicar + fum	3oodcoa	[c] : 25aics <==> aicar + fum	[e] : h2o2 <==>	SDY_0757
SDY_0624	FldA	[c] : asp-L + gtp + imp --> dcamp + gdp + (2) h + pi	3opalmACP	[c] : asp-L + gtp + imp --> dcamp + gdp + (2) h + pi	[e] : h2s <==>	SDY_0758
SDY_0628	Pgmec	[c] : acgam6p + h2o --> ac + gam6p	3ophb	[c] : acgam6p + h2o --> ac + gam6p	[e] : hacolipa <==>	SDY_0765
SDY_0631	KdpC	[c] : anhgm3p + h2o --> LalaDgluMdap + anhgm	3otdcoa	[c] : anhgm3p + h2o --> LalaDgluMdap + anhgm	[e] : halipa <==>	SDY_0785
SDY_0658	GltA	[p] : anhgm3p + h2o --> LalaDgluMdap + anhgm	3pg	[p] : anhgm3p + h2o --> LalaDgluMdap + anhgm	[e] : hdca <==>	SDY_0786
SDY_0662	Sdh	[c] : anhgm3p + h2o --> acgam + anhm3p	3php	[c] : anhgm3p + h2o --> acgam + anhm3p	[e] : hdcea <==>	SDY_0787
SDY_0664	SucAec	anhgm3p[p] + h[p] --> anhgm3p[c] + h[c]	3psme	anhgm3p[p] + h[p] --> anhgm3p[c] + h[c]	[e] : hg2 <==>	SDY_0794
SDY_0665	SucBec	[c] : anhgm4p + h2o --> LalaDgluMdapDala + anhgm	3sala	[c] : anhgm4p + h2o --> LalaDgluMdapDala + anhgm	[e] : his-L <==>	SDY_0828
SDY_0667	SucCD	[p] : anhgm4p + h2o --> LalaDgluMdapDala + anhgm	3ump	[p] : anhgm4p + h2o --> LalaDgluMdapDala + anhgm	[e] : hom-L <==>	SDY_0830
SDY_0680	CydA	[c] : anhgm4p + h2o --> ala-D + anhgm3p	4abut	[c] : anhgm4p + h2o --> ala-D + anhgm3p	[e] : hxa <==>	SDY_0831
SDY_0694	NadA	[c] : anhgm4p + h2o --> acgam + anhm4p	4abutn	[c] : anhgm4p + h2o --> acgam + anhm4p	[e] : hxan <==>	SDY_0832
SDY_0695	PnuCec	anhgm4p[p] + h[p] --> anhgm4p[c] + h[c]	4abz	anhgm4p[p] + h[p] --> anhgm4p[c] + h[c]	[e] : idon-L <==>	SDY_0837
SDY_0696	ZitB	[c] : anhgm + h2o --> acgam + anhm	4adcho	[c] : anhgm + h2o --> acgam + anhm	[e] : ile-L <==>	SDY_0866
SDY_0701	AroGec	[c] : adphep-DD --> adphep-LD	4ahmmp	[c] : adphep-DD --> adphep-LD	[e] : imp <==>	SDY_0872
SDY_0702	GpmA	[c] : agm + h2o --> ptrc + urea	4ampm	[c] : agm + h2o --> ptrc + urea	[e] : indole <==>	SDY_0873
SDY_0703	GalM	anhgm[p] + h[p] --> anhgm[c] + h[c]	4c2me	anhgm[p] + h[p] --> anhgm[c] + h[c]	[e] : inost <==>	SDY_0874
SDY_0704	GalK	agm[e] <==> agm[p]	4hba	agm[e] <==> agm[p]	[e] : ins <==>	SDY_0875
SDY_0705	GalT	[c] : 1ddecg3p + ddcaACP --> ACP + pa120	4hbz	[c] : 1ddecg3p + ddcaACP --> ACP + pa120	[e] : isetac <==>	SDY_0876
SDY_0706	GalE	[c] : 1tdecg3p + myrsACP --> ACP + pa140	4hoxpacd	[c] : 1tdecg3p + myrsACP --> ACP + pa140	[e] : k <==>	SDY_0877
SDY_0710	ModA	[c] : 1tdec7eg3p + tdeACP --> ACP + pa141	4hthr	[c] : 1tdec7eg3p + tdeACP --> ACP + pa141	[e] : lac-D <==>	SDY_0878
SDY_0711	ModB	[c] : 1hdecg3p + palmACP --> ACP + pa160	4mhetz	[c] : 1hdecg3p + palmACP --> ACP + pa160	[e] : lac-L <==>	SDY_0879
SDY_0712	ModC	[c] : 1hdec9eg3p + hdeACP --> ACP + pa161	4mop	[c] : 1hdec9eg3p + hdeACP --> ACP + pa161	[e] : lcts <==>	SDY_0918
SDY_0738	PotI	[c] : 1odecg3p + ocdcaACP --> ACP + pa180	4mpetz	[c] : 1odecg3p + ocdcaACP --> ACP + pa180	[e] : leu-L <==>	SDY_0927
SDY_0739	PotH	[c] : 1odec11eg3p + octeACP --> ACP + pa181	4pasp	[c] : 1odec11eg3p + octeACP --> ACP + pa181	[e] : lipa <==>	SDY_0938
SDY_0740	PotG	[c] : acg5sa + nadp + pi <==> acg5p + h + nadph	4per	[c] : acg5sa + nadp + pi <==> acg5p + h + nadph	[e] : lys-L <==>	SDY_0953
SDY_0741	PotF	[c] : ahcys + h2o --> ade + rhcys	4ppan	[c] : ahcys + h2o --> ade + rhcys	[e] : lyx-L <==>	SDY_0954
SDY_0746	GrxA	[c] : 10fthf + aicar <==> fprica + thf	4ppcys	[c] : 10fthf + aicar <==> fprica + thf	[e] : mal-D <==>	SDY_0956
SDY_0755	GsiD	[c] : air + atp + hco3 --> 5caiz + adp + h + pi	4r5au	[c] : air + atp + hco3 --> 5caiz + adp + h + pi	[e] : mal-L <==>	SDY_0978
SDY_0756	GsiC	[c] : 5aizc <==> 5caiz	5aizc	[c] : 5aizc <==> 5caiz	[e] : man <==>	SDY_0981
SDY_0757	GsiB	[c] : akg + coa + nad --> co2 + nadh + succoa	5aop	[c] : akg + coa + nad --> co2 + nadh + succoa	[e] : man6p <==>	SDY_0990
SDY_0758	GsiA	akg[p] + h[p] <==> akg[c] + h[c]	5aprbu	akg[p] + h[p] <==> akg[c] + h[c]	[e] : manglyc <==>	SDY_1088
SDY_0759	YbiK	akg[e] <==> akg[p]	5apru	akg[e] <==> akg[p]	[e] : melib <==>	SDY_1098
SDY_0762	Fsa	alaala[p] + atp[c] + h2o[c] --> adp[c] + alaala[c] + h[c] + pi[c]	5caiz	alaala[p] + atp[c] + h2o[c] --> adp[c] + alaala[c] + h[c] + pi[c]	[e] : met-D <==>	SDY_1106
SDY_0765	YbiV	[c] : (2) ala-D + atp <==> adp + alaala + h + pi	5dglcn	[c] : (2) ala-D + atp <==> adp + alaala + h + pi	[e] : met-L <==>	SDY_1120
SDY_0785	GlnHec	alaala[e] <==> alaala[p]	5dh4dglc	alaala[e] <==> alaala[p]	[e] : metsox-R-L <==>	SDY_1121
SDY_0786	GlnPec	[c] : LalaDglu <==> LalaLglu	5drib	[c] : LalaDglu <==> LalaLglu	[e] : metsox-S-L <==>	SDY_1122
SDY_0787	GlnQec	[c] : ala-L <==> ala-D	5mta	[c] : ala-L <==> ala-D	[e] : mg2 <==>	SDY_1135
SDY_0794	Fiu	[c] : ala-D + pydx5p --> pyam5p + pyr	5mthf	[c] : ala-D + pydx5p --> pyam5p + pyr	[e] : mmet <==>	SDY_1136
SDY_0814	YbhO	[c] : ala-L + pydx5p --> pyam5p + pyr	5mtr	[c] : ala-L + pydx5p --> pyam5p + pyr	[e] : mn2 <==>	SDY_1137
SDY_0828	BioD	[c] : ala-L + atp + trnaala --> alatrna + amp + ppi	5prdmbz	[c] : ala-L + atp + trnaala --> alatrna + amp + ppi	[e] : mnl <==>	SDY_1138
SDY_0830	BioF	ala-L[p] + atp[c] + h2o[c] --> adp[c] + ala-L[c] + h[c] + pi[c]	6hmhpt	ala-L[p] + atp[c] + h2o[c] --> adp[c] + ala-L[c] + h[c] + pi[c]	[e] : mobd <==>	SDY_1142
SDY_0831	BioBec	ala-L[p] + h[p] --> ala-L[c] + h[c]	6hmhptpp	ala-L[p] + h[p] --> ala-L[c] + h[c]	[e] : mso3 <==>	SDY_1144
SDY_0832	BioAec	ala-L[p] + na1[p] --> ala-L[c] + na1[c]	6pgc	ala-L[p] + na1[p] --> ala-L[c] + na1[c]	[e] : n2o <==>	SDY_1145
SDY_0837	YliI	ala-L[e] <==> ala-L[p]	6pgl	ala-L[e] <==> ala-L[p]	[e] : na1 <==>	SDY_1146
SDY_0841	DacC	[c] : etoh + nad <==> acald + h + nadh	8aonn	[c] : etoh + nad <==> acald + h + nadh	[e] : nac <==>	SDY_1153
SDY_0843	YbjG	alltn[e] <==> alltn[p]	ACP	alltn[e] <==> alltn[p]	[e] : nh4 <==>	SDY_1180
SDY_0861	OmpC	all-D[e] <==> all-D[p]	LalaDglu	all-D[e] <==> all-D[p]	[e] : ni2 <==>	SDY_1193
SDY_0866	Mqo	[p] : alpp + pe160 --> 2agpe160 + lpp	LalaDgluMdap	[p] : alpp + pe160 --> 2agpe160 + lpp	[e] : nmn <==>	SDY_1222
SDY_0872	NapAB	[p] : alpp + pg160 --> 2agpg160 + lpp	LalaDgluMdapDala	[p] : alpp + pg160 --> 2agpg160 + lpp	[e] : no <==>	SDY_1223
SDY_0873	NapG	[c] : h + mthgxl + nadph --> acetol + nadp	LalaLglu	[c] : h + mthgxl + nadph --> acetol + nadp	[e] : no2 <==>	SDY_1226
SDY_0874	NapH	[c] : acetol + h + nadh --> 12ppd-R + nad	Nmtrp	[c] : acetol + h + nadh --> 12ppd-R + nad	[e] : no3 <==>	SDY_1232
SDY_0876	NapC	[c] : altrn --> 2ddglcn + h2o	Sfglutth	[c] : altrn --> 2ddglcn + h2o	[e] : o2 <==>	SDY_1246
SDY_0877	CcmA	[c] : anhm3p + h2o --> LalaDgluMdap + anhm	aacald	[c] : anhm3p + h2o --> LalaDgluMdap + anhm	[e] : o2s <==>	SDY_1256
SDY_0878	CcmB	[c] : anhm4p + h2o --> LalaDgluMdapDala + anhm	aacoa	[c] : anhm4p + h2o --> LalaDgluMdapDala + anhm	[e] : ocdca <==>	SDY_1257
SDY_0879	CcmC	[c] : anhm4p + h2o --> ala-D + anhm3p	ac	[c] : anhm4p + h2o --> ala-D + anhm3p	[e] : ocdcea <==>	SDY_1259
SDY_0909	SetB	[c] : malt + malttr --> glc-D + maltttr	acACP	[c] : malt + malttr --> glc-D + maltttr	[e] : octa <==>	SDY_1264
SDY_0918	PyrD	[c] : malt + maltttr --> glc-D + maltpt	acac	[c] : malt + maltttr --> glc-D + maltpt	[e] : orn <==>	SDY_1266
SDY_0927	FabA	[c] : malt + maltpt --> glc-D + malthx	acald	[c] : malt + maltpt --> glc-D + malthx	[e] : orot <==>	SDY_1278
SDY_0930	OmpA	[c] : malt + malthx --> glc-D + malthp	accoa	[c] : malt + malthx --> glc-D + malthp	[e] : pacald <==>	SDY_1279
SDY_0938	MgsA	[c] : acmanap <==> acgam6p	acetol	[c] : acmanap <==> acgam6p	[e] : peamn <==>	SDY_1280
SDY_0947	HyaA	[c] : acmana + atp --> acmanap + adp + h	acg5p	[c] : acmana + atp --> acmanap + adp + h	[e] : phe-L <==>	SDY_1281
SDY_0953	CbdAB	[c] : 8aonn + amet <==> amob + dann	acg5sa	[c] : 8aonn + amet <==> amob + dann	[e] : pi <==>	SDY_1282
SDY_0956	AppA	[c] : 2dmmql8 + amet --> ahcys + h + mql8	acgal1p	[c] : 2dmmql8 + amet --> ahcys + h + mql8	[e] : pnto-R <==>	SDY_1284
SDY_0978	Agp	[c] : air + h2o + nad --> 4ampm + (2) for + (3) h + nadh	acgal	[c] : air + h2o + nad --> 4ampm + (2) for + (3) h + nadh	[e] : ppa <==>	SDY_1288
SDY_0981	YcdG	[c] : amp + h2o --> ade + r5p	acgam1p	[c] : amp + h2o --> ade + r5p	[e] : ppal <==>	SDY_1290
SDY_0990	PutPec	[c] : cgly + h2o --> cys-L + gly	acgam6p	[c] : cgly + h2o --> cys-L + gly	[e] : pppn <==>	SDY_1295
SDY_1004	YcdW	[c] : h2o + progly --> gly + pro-L	acgam	[c] : h2o + progly --> gly + pro-L	[e] : ppt <==>	SDY_1301
SDY_1088	AmyA	amp[e] <==> amp[p]	acglc-D	amp[e] <==> amp[p]	[e] : pro-L <==>	SDY_1302
SDY_1098	YedO	anhgm[e] <==> anhgm[p]	acglu	anhgm[e] <==> anhgm[p]	[e] : progly <==>	SDY_1303
SDY_1106	PgsA	[c] : anhm + atp + h2o --> acmum6p + adp + h	acmalt	[c] : anhm + atp + h2o --> acmum6p + adp + h	[e] : psclys <==>	SDY_1304
SDY_1111	TyrP	[c] : anth + prpp --> ppi + pran	acmana	[c] : anth + prpp --> ppi + pran	[e] : pser-L <==>	SDY_1305
SDY_1120	AraF	[c] : chor + gln-L --> anth + glu-L + h + pyr	acmanap	[c] : chor + gln-L --> anth + glu-L + h + pyr	[e] : ptrc <==>	SDY_1316
SDY_1121	AraG	[c] : ala-L + h + pmcoa <==> 8aonn + co2 + coa	acmum6p	[c] : ala-L + h + pmcoa <==> 8aonn + co2 + coa	[e] : pyr <==>	SDY_1328
SDY_1122	AraH	[c] : ap4a + h2o --> (2) adp + (2) h	acmum	[c] : ap4a + h2o --> (2) adp + (2) h	[e] : r5p <==>	SDY_1329
SDY_1135	PurT	[c] : ap5a + h2o --> adp + atp + (2) h	acnam	[c] : ap5a + h2o --> adp + atp + (2) h	[e] : rib-D <==>	SDY_1330
SDY_1136	Eda	[c] : 5apru + h + nadph --> 5aprbu + nadp	acolipa	[c] : 5apru + h + nadph --> 5aprbu + nadp	[e] : rmn <==>	SDY_1331
SDY_1137	Edd	[c] : arab-L <==> rbl-L	acon-C	[c] : arab-L <==> rbl-L	[e] : sbt-D <==>	SDY_1332
SDY_1138	Zwf	arbtn-fe3[p] + atp[c] + h2o[c] --> adp[c] + arbtn-fe3[c] + h[c] + pi[c]	acon-T	arbtn-fe3[p] + atp[c] + h2o[c] --> adp[c] + arbtn-fe3[c] + h[c] + pi[c]	[e] : ser-D <==>	SDY_1340
SDY_1141	Pyka	arab-L[p] + atp[c] + h2o[c] --> adp[c] + arab-L[c] + h[c] + pi[c]	aconm	arab-L[p] + atp[c] + h2o[c] --> adp[c] + arab-L[c] + h[c] + pi[c]	[e] : ser-L <==>	SDY_1353
SDY_1142	MsbB	arab-L[p] + h[p] <==> arab-L[c] + h[c]	acorn	arab-L[p] + h[p] <==> arab-L[c] + h[c]	[e] : skm <==>	SDY_1354
SDY_1144	ZnuA	arab-L[c] + h[p] --> arab-L[p] + h[c]	acser	arab-L[c] + h[p] --> arab-L[p] + h[c]	[e] : so2 <==>	SDY_1357
SDY_1145	ZnuC	arab-L[e] <==> arab-L[p]	actACP	arab-L[e] <==> arab-L[p]	[e] : so3 <==>	SDY_1368
SDY_1146	ZnuB	agm[c] + arg-L[p] <==> agm[p] + arg-L[c]	actp	agm[c] + arg-L[p] <==> agm[p] + arg-L[c]	[e] : so4 <==>	SDY_1403
SDY_1152	NtpA	[c] : arg-L + h --> agm + co2	ade	[c] : arg-L + h --> agm + co2	[e] : spmd <==>	SDY_1404
SDY_1153	AspS	[p] : arg-L + h --> agm + co2	adn	[p] : arg-L + h --> agm + co2	[e] : succ <==>	SDY_1409
SDY_1180	ArgS	arg-L[p] + orn[c] <==> arg-L[c] + orn[p]	adocbi	arg-L[p] + orn[c] <==> arg-L[c] + orn[p]	[e] : sucr <==>	SDY_1474
SDY_1193	OtsA	[c] : argsuc <==> arg-L + fum	adocbip	[c] : argsuc <==> arg-L + fum	[e] : sulfac <==>	SDY_1488
SDY_1222	DsbB	[c] : asp-L + atp + citr-L --> amp + argsuc + h + ppi	adocbl	[c] : asp-L + atp + citr-L --> amp + argsuc + h + ppi	[e] : tartr-L <==>	SDY_1489
SDY_1223	NhaB	[c] : arg-L + atp + trnaarg --> amp + argtrna + ppi	adp	[c] : arg-L + atp + trnaarg --> amp + argtrna + ppi	[e] : taur <==>	SDY_1505
SDY_1226	DadA	arg-L[c] + h[p] --> arg-L[p] + h[c]	adpglc	arg-L[c] + h[p] --> arg-L[p] + h[c]	[e] : tcynt <==>	SDY_1509
SDY_1231	MltE	arg-L[e] <==> arg-L[p]	adphep-DD	arg-L[e] <==> arg-L[p]	[e] : thm <==>	SDY_1514
SDY_1232	LdcA	[c] : aspsa + nadp + pi <==> 4pasp + h + nadph	adphep-LD	[c] : aspsa + nadp + pi <==> 4pasp + h + nadph	[e] : thr-L <==>	SDY_1530
SDY_1246	TreA	[c] : ascb6p + h2o --> 3dhgulnp + h	adprib	[c] : ascb6p + h2o --> 3dhgulnp + h	[e] : thrp <==>	SDY_1531
SDY_1248	DhaL	ascb-L[p] + pep[c] --> ascb6p[c] + pyr[c]	agdpcbi	ascb-L[p] + pep[c] --> ascb6p[c] + pyr[c]	[e] : thym <==>	SDY_1532
SDY_1256	PrsA	ascb-L[e] <==> ascb-L[p]	agm	ascb-L[e] <==> ascb-L[p]	[e] : thymd <==>	SDY_1533
SDY_1257	IspE	[c] : asn-L + h2o --> asp-L + nh4	ahcys	[c] : asn-L + h2o --> asp-L + nh4	[e] : tma <==>	SDY_1540
SDY_1259	HemA	[p] : asn-L + h2o --> asp-L + nh4	ahdt	[p] : asn-L + h2o --> asp-L + nh4	[e] : tmao <==>	SDY_1548
SDY_1264	KdsA	[c] : asp-L + atp + gln-L + h2o --> amp + asn-L + glu-L + h + ppi	aicar	[c] : asp-L + atp + gln-L + h2o --> amp + asn-L + glu-L + h + ppi	[e] : tre <==>	SDY_1550
SDY_1266	ChaA	[c] : asp-L + atp + nh4 --> amp + asn-L + h + ppi	air	[c] : asp-L + atp + nh4 --> amp + asn-L + h + ppi	[e] : trp-L <==>	SDY_1551
SDY_1278	NarKec	[c] : asn-L + atp + trnaasn --> amp + asntrna + ppi	akg	[c] : asn-L + atp + trnaasn --> amp + asntrna + ppi	[e] : tsul <==>	SDY_1586
SDY_1279	NarGHIJ	asn-L[p] + h[p] <==> asn-L[c] + h[c]	ala-B	asn-L[p] + h[p] <==> asn-L[c] + h[c]	[e] : ttdca <==>	SDY_1599
SDY_1284	PurUec	asn-L[e] <==> asn-L[p]	ala-D	asn-L[e] <==> asn-L[p]	[e] : ttdcea <==>	SDY_1614
SDY_1288	GalUec	aso3[c] + atp[c] + h2o[c] --> adp[c] + aso3[p] + h[c] + pi[c]	ala-L	aso3[c] + atp[c] + h2o[c] --> adp[c] + aso3[p] + h[c] + pi[c]	[e] : tungs <==>	SDY_1615
SDY_1290	Tdk	aso3[e] <==> aso3[p]	alaala	aso3[e] <==> aso3[p]	[e] : tym <==>	SDY_1625
SDY_1295	AdhE	[c] : asp-L + h --> ala-B + co2	alac-S	[c] : asp-L + h --> ala-B + co2	[e] : tyr-L <==>	SDY_1701
SDY_1301	OppA	[c] : asp-L + cbp --> cbasp + h + pi	alatrna	[c] : asp-L + cbp --> cbasp + h + pi	[e] : tyrp <==>	SDY_1709
SDY_1302	OppB	[c] : asp-L + atp <==> 4pasp + adp	all-D	[c] : asp-L + atp <==> 4pasp + adp	[e] : uacgam <==>	SDY_1718
SDY_1303	OppC	[c] : asp-L + q8 --> h + iasp + q8h2	alltn	[c] : asp-L + q8 --> h + iasp + q8h2	[e] : udpacgal <==>	SDY_1730
SDY_1304	OppD	[c] : asp-L + mqn8 --> h + iasp + mql8	alpp	[c] : asp-L + mqn8 --> h + iasp + mql8	[e] : udpg <==>	SDY_1794
SDY_1305	OppF	[c] : asp-L + fum --> h + iasp + succ	altrn	[c] : asp-L + fum --> h + iasp + succ	[e] : udpgal <==>	SDY_1804
SDY_1307	Cls	[c] : asp-L + o2 --> h + h2o2 + iasp	amet	[c] : asp-L + o2 --> h + h2o2 + iasp	[e] : udpglcur <==>	SDY_1806
SDY_1308	Kch	[c] : asp-L --> fum + nh4	ametam	[c] : asp-L --> fum + nh4	[e] : ump <==>	SDY_1808
SDY_1328	TrpA	[c] : akg + asp-L <==> glu-L + oaa	amob	[c] : akg + asp-L <==> glu-L + oaa	[e] : ura <==>	SDY_1809
SDY_1330	TrpCec	[c] : asp-L + atp + trnaasp --> amp + asptrna + ppi	amp	[c] : asp-L + atp + trnaasp --> amp + asptrna + ppi	[e] : urea <==>	SDY_1814
SDY_1331	TrpDec	asp-L[p] + (2) h[p] --> asp-L[c] + (2) h[c]	anhgm3p	asp-L[p] + (2) h[p] --> asp-L[c] + (2) h[c]	[e] : uri <==>	SDY_1829
SDY_1332	TrpEec	asp-L[p] + (3) h[p] --> asp-L[c] + (3) h[c]	anhgm4p	asp-L[p] + (3) h[p] --> asp-L[c] + (3) h[c]	[e] : val-L <==>	SDY_1842
SDY_1340	BtuR	asp-L[e] <==> asp-L[p]	anhgm	asp-L[e] <==> asp-L[p]	[e] : xan <==>	SDY_1846
SDY_1353	RibA	[c] : aso4 + (2) gthrd --> aso3 + gthox + h2o	anhm3p	[c] : aso4 + (2) gthrd --> aso3 + gthox + h2o	[e] : xmp <==>	SDY_1860
SDY_1354	PgpB	[c] : arg-L + succoa --> coa + h + sucarg	anhm4p	[c] : arg-L + succoa --> coa + h + sucarg	[e] : xtsn <==>	SDY_1861
SDY_1357	PyrF	[c] : athr-L + nadp <==> 2aobut + h + nadph	anhm	[c] : athr-L + nadp <==> 2aobut + h + nadph	[e] : xyl-D <==>	SDY_1863
SDY_1368	FabI	[c] : atp + prpp --> ppi + prbatp	anth	[c] : atp + prpp --> ppi + prbatp	[e] : xylu-L <==>	SDY_1870
SDY_1378	SapD	adp[c] + (4) h[p] + pi[c] <==> atp[c] + (3) h[c] + h2o[c]	ap4a	adp[c] + (4) h[p] + pi[c] <==> atp[c] + (3) h[c] + h2o[c]	[e] : zn2 <==>	SDY_1877
SDY_1403	YcjG	ala-B[p] + h[p] --> ala-B[c] + h[c]	ap5a	ala-B[p] + h[p] --> ala-B[c] + h[c]		SDY_1887
SDY_1404	MpaA	ala-B[e] <==> ala-B[p]	apg120	ala-B[e] <==> ala-B[p]		SDY_1888
SDY_1409	MppA	[c] : btnso + h + nadh --> btn + h2o + nad	apg140	[c] : btnso + h + nadh --> btn + h2o + nad		SDY_1908
SDY_1464	Ldh	[c] : btnso + h + nadph --> btn + h2o + nadp	apg141	[c] : btnso + h + nadph --> btn + h2o + nadp		SDY_1936
SDY_1474	AroD	[c] : amet + dtbt + s --> btn + dad-5 + h + met-L	apg160	[c] : amet + dtbt + s --> btn + dad-5 + h + met-L		SDY_1943
SDY_1475	YdiB	atp[c] + butso3[p] + h2o[c] --> adp[c] + butso3[c] + h[c] + pi[c]	apg161	atp[c] + butso3[p] + h2o[c] --> adp[c] + butso3[c] + h[c] + pi[c]		SDY_1947
SDY_1486	YeaE	butso3[e] <==> butso3[p]	apg180	butso3[e] <==> butso3[p]		SDY_1952
SDY_1488	GapA	but[e] <==> but[p]	apg181	but[e] <==> but[p]		SDY_1963
SDY_1489	MsrB	ca2[c] + h[p] --> ca2[p] + h[c]	apoACP	ca2[c] + h[p] --> ca2[p] + h[c]		SDY_1965
SDY_1505	PncA	ca2[e] <==> ca2[p]	aps	ca2[e] <==> ca2[p]		SDY_2011
SDY_1506	AnsA	ca2[c] + na1[p] <==> ca2[p] + na1[c]	ara5p	ca2[c] + na1[p] <==> ca2[p] + na1[c]		SDY_2016
SDY_1509	SelD	[c] : atp + cbi + h <==> adocbi + pppi	arab-L	[c] : atp + cbi + h <==> adocbi + pppi		SDY_2018
SDY_1514	GdhA	cbi[e] + h[p] --> cbi[p] + h[c]	arbtn-fe3	cbi[e] + h[p] --> cbi[p] + h[c]		SDY_2021
SDY_1516	NudG	atp[c] + cbi[p] + h2o[c] --> adp[c] + cbi[c] + h[c] + pi[c]	arg-L	atp[c] + cbi[p] + h2o[c] --> adp[c] + cbi[c] + h[c] + pi[c]		SDY_2026
SDY_1530	AstA	atp[c] + cbl1[p] + h2o[c] --> adp[c] + cbl1[c] + h[c] + pi[c]	argsuc	atp[c] + cbl1[p] + h2o[c] --> adp[c] + cbl1[c] + h[c] + pi[c]		SDY_2027
SDY_1531	AstD	cbl1[e] + h[p] --> cbl1[p] + h[c]	argtrna	cbl1[e] + h[p] --> cbl1[p] + h[c]		SDY_2028
SDY_1532	AstB	[c] : atp + cbl1 + h <==> adocbl + pppi	ascb-L	[c] : atp + cbl1 + h <==> adocbl + pppi		SDY_2029
SDY_1533	AstE	[c] : (2) atp + gln-L + h2o + hco3 --> (2) adp + cbp + glu-L + (2) h + pi	ascb6p	[c] : (2) atp + gln-L + h2o + hco3 --> (2) adp + cbp + glu-L + (2) h + pi		SDY_2031
SDY_1540	NadEec	atp[c] + cd2[c] + h2o[c] --> adp[c] + cd2[p] + h[c] + pi[c]	asn-L	atp[c] + cd2[c] + h2o[c] --> adp[c] + cd2[p] + h[c] + pi[c]		SDY_2041
SDY_1547	FolM	cd2[c] + h[p] --> cd2[p] + h[c]	asntrna	cd2[c] + h[p] --> cd2[p] + h[c]		SDY_2043
SDY_1548	ArcD	cd2[e] <==> cd2[p]	aso3	cd2[e] <==> cd2[p]		SDY_2044
SDY_1551	Pnt	cd2[p] --> cd2[c]	aso4	cd2[p] --> cd2[c]		SDY_2048
SDY_1564	ClcB	[c] : 4c2me + atp --> 2p4c2me + adp + h	asp-L	[c] : 4c2me + atp --> 2p4c2me + adp + h		SDY_2052
SDY_1586	YdfG	[c] : (2) amet + pe161 --> (2) ahcys + cpe160 + (2) h	aspsa	[c] : (2) amet + pe161 --> (2) ahcys + cpe160 + (2) h		SDY_2054
SDY_1594	EamA	[c] : (2) amet + pg161 --> (2) ahcys + cpg160 + (2) h	asptrna	[c] : (2) amet + pg161 --> (2) ahcys + cpg160 + (2) h		SDY_2055
SDY_1599	SotB	[c] : (2) amet + pe181 --> (2) ahcys + cpe180 + (2) h	athr-L	[c] : (2) amet + pe181 --> (2) ahcys + cpe180 + (2) h		SDY_2056
SDY_1608	AdhP	[c] : (2) amet + pg181 --> (2) ahcys + cpg180 + (2) h	atp	[c] : (2) amet + pg181 --> (2) ahcys + cpg180 + (2) h		SDY_2057
SDY_1611	DdpF	atp[c] + cgly[p] + h2o[c] --> adp[c] + cgly[c] + h[c] + pi[c]	b2coa	atp[c] + cgly[p] + h2o[c] --> adp[c] + cgly[c] + h[c] + pi[c]		SDY_2058
SDY_1614	XasA	cgly[e] <==> cgly[p]	bbtcoa	cgly[e] <==> cgly[p]		SDY_2059
SDY_1615	GadB	chol[e] <==> chol[p]	bglycogen	chol[e] <==> chol[p]		SDY_2089
SDY_1625	Tam	[c] : chor --> pphn	btal	[c] : chor --> pphn		SDY_2091
SDY_1631	YneH	[c] : 3psme --> chor + pi	btcoa	[c] : 3psme --> chor + pi		SDY_2096
SDY_1701	YeaU	[c] : chor --> 4hbz + pyr	btn	[c] : chor --> 4hbz + pyr		SDY_2110
SDY_1709	FadD	cit[e] <==> cit[p]	btnso	cit[e] <==> cit[p]		SDY_2112
SDY_1718	PabBec	[p] : (2) pg120 <==> clpn120 + glyc	but2eACP	[p] : (2) pg120 <==> clpn120 + glyc		SDY_2127
SDY_1720	SdaAec	[p] : (2) pg140 <==> clpn140 + glyc	but	[p] : (2) pg140 <==> clpn140 + glyc		SDY_2144
SDY_1730	YdcW	[p] : (2) pg141 <==> clpn141 + glyc	butACP	[p] : (2) pg141 <==> clpn141 + glyc		SDY_2155
SDY_1733	YdcT	[p] : (2) pg160 <==> clpn160 + glyc	butso3	[p] : (2) pg160 <==> clpn160 + glyc		SDY_2156
SDY_1734	YdcS	[p] : (2) pg161 <==> clpn161 + glyc	ca2	[p] : (2) pg161 <==> clpn161 + glyc		SDY_2181
SDY_1794	Ppsa	[p] : (2) pg180 <==> clpn180 + glyc	camp	[p] : (2) pg180 <==> clpn180 + glyc		SDY_2196
SDY_1798	AroH	[p] : (2) pg181 <==> clpn181 + glyc	cbasp	[p] : (2) pg181 <==> clpn181 + glyc		SDY_2197
SDY_1804	BtuD	(2) cl[p] + h[c] --> (2) cl[c] + h[p]	cbi	(2) cl[p] + h[c] --> (2) cl[c] + h[p]		SDY_2204
SDY_1806	BtuC	cl[e] <==> cl[p]	cbl1	cl[e] <==> cl[p]		SDY_2205
SDY_1808	PheTS	cmp[e] <==> cmp[p]	cbp	cmp[e] <==> cmp[p]		SDY_2207
SDY_1814	ThrS	co2[e] <==> co2[p]	cd2	co2[e] <==> co2[p]		SDY_2212
SDY_1816	PfkB	atp[c] + cobalt2[c] + h2o[c] --> adp[c] + cobalt2[p] + h[c] + pi[c]	cddec5eACP	atp[c] + cobalt2[c] + h2o[c] --> adp[c] + cobalt2[p] + h[c] + pi[c]		SDY_2213
SDY_1827	FumCec	cobalt2[c] + h[p] --> cobalt2[p] + h[c]	cdec3eACP	cobalt2[c] + h[p] --> cobalt2[p] + h[c]		SDY_2215
SDY_1828	FumA	cobalt2[e] <==> cobalt2[p]	cdp	cobalt2[e] <==> cobalt2[p]		SDY_2216
SDY_1829	ManA	cobalt2[p] --> cobalt2[c]	cdpdddecg	cobalt2[p] --> cobalt2[c]		SDY_2217
SDY_1842	MalX	atp[c] + colipa[c] + h2o[c] --> adp[c] + colipa[p] + h[c] + pi[c]	cdpdhdec9eg	atp[c] + colipa[c] + h2o[c] --> adp[c] + colipa[p] + h[c] + pi[c]		SDY_2218
SDY_1845	MalY	atp[c] + cpgn[p] + h2o[c] --> adp[c] + cpgn[c] + h[c] + pi[c]	cdpdhdecg	atp[c] + cpgn[p] + h2o[c] --> adp[c] + cpgn[c] + h[c] + pi[c]		SDY_2219
SDY_1846	Add	cpgn[e] + h[p] --> cpgn[p] + h[c]	cdpdodec11eg	cpgn[e] + h[p] --> cpgn[p] + h[c]		SDY_2220
SDY_1859	PdxYec	[c] : cpppg3 + (2) h + o2 --> (2) co2 + (2) h2o + pppg9	cdpdodecg	[c] : cpppg3 + (2) h + o2 --> (2) co2 + (2) h2o + pppg9		SDY_2221
SDY_1860	TyrS	[c] : (2) amet + cpppg3 --> (2) co2 + (2) dad-5 + (2) met-L + pppg9	cdpdtdec7eg	[c] : (2) amet + cpppg3 --> (2) co2 + (2) dad-5 + (2) met-L + pppg9		SDY_2222
SDY_1861	PdxHec	[c] : bbtcoa + crn <==> crncoa + gbbtn	cdpdtdecg	[c] : bbtcoa + crn <==> crncoa + gbbtn		SDY_2240
SDY_1863	AnmK	[c] : atp + coa + crn --> adp + crncoa + pi	cgly	[c] : atp + coa + crn --> adp + crncoa + pi		SDY_2241
SDY_1870	SodC	[c] : crncoa <==> crnDcoa	chol	[c] : crncoa <==> crnDcoa		SDY_2242
SDY_1877	GloA	[c] : crn + ctbtcoa <==> crncoa + ctbt	chor	[c] : crn + ctbtcoa <==> crncoa + ctbt		SDY_2253
SDY_1880	GrxD	[c] : crncoa <==> ctbtcoa + h2o	cit	[c] : crncoa <==> ctbtcoa + h2o		SDY_2254
SDY_1882	SodB	[c] : atp + coa + crn-D --> adp + crnDcoa + pi	citr-L	[c] : atp + coa + crn-D --> adp + crnDcoa + pi		SDY_2263
SDY_1887	Cfa	crn-D[p] + h[p] <==> crn-D[c] + h[c]	ckdo	crn-D[p] + h[p] <==> crn-D[c] + h[c]		SDY_2277
SDY_1888	RibCec	crn[p] + h[p] <==> crn[c] + h[c]	cl	crn[p] + h[p] <==> crn[c] + h[c]		SDY_2278
SDY_1905	Pykf	crn[p] + gbbtn[c] --> crn[c] + gbbtn[p]	clpn120	crn[p] + gbbtn[c] --> crn[c] + gbbtn[p]		SDY_2293
SDY_1908	Lpp	crn[p] + crn-D[c] --> crn[c] + crn-D[p]	clpn140	crn[p] + crn-D[c] --> crn[c] + crn-D[p]		SDY_2315
SDY_1936	PspE	crn[e] <==> crn[p]	clpn141	crn[e] <==> crn[p]		SDY_2316
SDY_1943	PuuB	[c] : accoa + h2o + oaa --> cit + coa + h	clpn160	[c] : accoa + h2o + oaa --> cit + coa + h		SDY_2317
SDY_1947	YcjK	csn[e] <==> csn[p]	clpn161	csn[e] <==> csn[p]		SDY_2320
SDY_1952	AnsP	[c] : atp + coa + ctbt --> adp + ctbtcoa + pi	clpn180	[c] : atp + coa + ctbt --> adp + ctbtcoa + pi		SDY_2322
SDY_1963	ManX	ctbt[p] + h[p] <==> ctbt[c] + h[c]	clpn181	ctbt[p] + h[p] <==> ctbt[c] + h[c]		SDY_2323
SDY_1965	ManZ	[c] : atp + gln-L + h2o + utp --> adp + ctp + glu-L + (2) h + pi	cmp	[c] : atp + gln-L + h2o + utp --> adp + ctp + glu-L + (2) h + pi		SDY_2324
SDY_2011	Pgl	[p] : (4) cu + (4) h + o2 --> (4) cu2 + (2) h2o	co2	[p] : (4) cu + (4) h + o2 --> (4) cu2 + (2) h2o		SDY_2326
SDY_2016	Icd	atp[c] + cu[c] + h2o[c] --> adp[c] + cu[p] + h[c] + pi[c]	coa	atp[c] + cu[c] + h2o[c] --> adp[c] + cu[p] + h[c] + pi[c]		SDY_2327
SDY_2018	YmfB	atp[c] + cu2[c] + h2o[c] --> adp[c] + cu2[p] + h[c] + pi[c]	cobalt2	atp[c] + cu2[c] + h2o[c] --> adp[c] + cu2[p] + h[c] + pi[c]		SDY_2329
SDY_2021	PurB	cu2[e] <==> cu2[p]	colipa	cu2[e] <==> cu2[p]		SDY_2340
SDY_2026	PotA	cu2[p] --> cu2[c]	cpe160	cu2[p] --> cu2[c]		SDY_2343
SDY_2027	PotB	cu[e] <==> cu[p]	cpe180	cu[e] <==> cu[p]		SDY_2344
SDY_2028	PotC	[c] : cyan + tsul --> h + so3 + tcynt	cpg160	[c] : cyan + tsul --> h + so3 + tcynt		SDY_2348
SDY_2029	PotDec	[p] : cyan + tsul --> h + so3 + tcynt	cpg180	[p] : cyan + tsul --> h + so3 + tcynt		SDY_2353
SDY_2031	NagK	cyan[e] <==> cyan[p]	cpgn	cyan[e] <==> cyan[p]		SDY_2354
SDY_2041	Ndh	cynt[e] <==> cynt[p]	cpppg3	cynt[e] <==> cynt[p]		SDY_2359
SDY_2043	NagZ	[c] : cys-D + h2o --> h2s + nh4 + pyr	crn-D	[c] : cys-D + h2o --> h2s + nh4 + pyr		SDY_2368
SDY_2044	ThiK	[c] : cys-L + h2o --> h2s + nh4 + pyr	crn	[c] : cys-L + h2o --> h2s + nh4 + pyr		SDY_2373
SDY_2048	FhuE	cys-D[e] <==> cys-D[p]	crnDcoa	cys-D[e] <==> cys-D[p]		SDY_2374
SDY_2049	PtsG	[c] : acser + h2s --> ac + cys-L + h	crncoa	[c] : acser + h2s --> ac + cys-L + h		SDY_2375
SDY_2052	Tmk	[c] : 3sala + (2) h --> ala-L + so2	csn	[c] : 3sala + (2) h --> ala-L + so2		SDY_2388
SDY_2054	PabC	[c] : cyst-L + h2o --> hcys-L + nh4 + pyr	ctbt	[c] : cyst-L + h2o --> hcys-L + nh4 + pyr		SDY_2392
SDY_2055	FabF	[c] : atp + cys-L + trnacys --> amp + cystrna + ppi	ctbtcoa	[c] : atp + cys-L + trnacys --> amp + cystrna + ppi		SDY_2424
SDY_2056	AcpP	atp[c] + cys-L[c] + h2o[c] --> adp[c] + cys-L[p] + h[c] + pi[c]	ctp	atp[c] + cys-L[c] + h2o[c] --> adp[c] + cys-L[p] + h[c] + pi[c]		SDY_2428
SDY_2057	FabG	cys-L[e] <==> cys-L[p]	cu2	cys-L[e] <==> cys-L[p]		SDY_2429
SDY_2058	FabD	cys-L[c] --> cys-L[p]	cu	cys-L[c] --> cys-L[p]		SDY_2434
SDY_2059	FabHec	(2) h[c] + mql8[c] + (0.5) o2[c] --> (2) h[p] + h2o[c] + mqn8[c]	cyan	(2) h[c] + mql8[c] + (0.5) o2[c] --> (2) h[p] + h2o[c] + mqn8[c]		SDY_2435
SDY_2089	GrxB	(2) h[c] + (0.5) o2[c] + q8h2[c] --> (2) h[p] + h2o[c] + q8[c]	cynt	(2) h[c] + (0.5) o2[c] + q8h2[c] --> (2) h[p] + h2o[c] + q8[c]		SDY_2436
SDY_2091	PyrC	[c] : cytd + h + h2o --> nh4 + uri	cys-D	[c] : cytd + h + h2o --> nh4 + uri		SDY_2437
SDY_2096	SolA	[c] : cytd + h2o --> csn + rib-D	cys-L	[c] : cytd + h2o --> csn + rib-D		SDY_2438
SDY_2104	RihB	[c] : cytd + gtp --> cmp + gdp + h	cyst-L	[c] : cytd + gtp --> cmp + gdp + h		SDY_2449
SDY_2110	LysP	cytd[p] + h[p] --> cytd[c] + h[c]	cystrna	cytd[p] + h[p] --> cytd[c] + h[c]		SDY_2450
SDY_2112	YeiG	cytd[e] <==> cytd[p]	cytd	cytd[e] <==> cytd[p]		SDY_2451
SDY_2127	FolE	[c] : atp + cmp <==> adp + cdp	dad-2	[c] : atp + cmp <==> adp + cdp		SDY_2453
SDY_2130	MglB	[c] : atp + dcmp <==> adp + dcdp	dad-5	[c] : atp + dcmp <==> adp + dcdp		SDY_2456
SDY_2137	MglC	h[p] + lac-D[p] <==> h[c] + lac-D[c]	dadp	h[p] + lac-D[p] <==> h[c] + lac-D[c]		SDY_2457
SDY_2144	Cdd	lac-D[e] <==> lac-D[p]	damp	lac-D[e] <==> lac-D[p]		SDY_2458
SDY_2154	PbpG	[c] : ala-D + fad + h2o --> fadh2 + nh4 + pyr	dann	[c] : ala-D + fad + h2o --> fadh2 + nh4 + pyr		SDY_2460
SDY_2155	Dld	[c] : dad-2 + h + h2o --> din + nh4	datp	[c] : dad-2 + h + h2o --> din + nh4		SDY_2461
SDY_2156	BglX	[c] : atp + damp <==> adp + dadp	db4p	[c] : atp + damp <==> adp + dadp		SDY_2472
SDY_2157	YehZ	dad-2[p] + h[p] --> dad-2[c] + h[c]	dc2coa	dad-2[p] + h[p] --> dad-2[c] + h[c]		SDY_2473
SDY_2160	YehW	dad-2[e] <==> dad-2[p]	dca	dad-2[e] <==> dad-2[p]		SDY_2474
SDY_2181	MetG	[c] : 12dgr120 + atp --> adp + h + pa120	dcaACP	[c] : 12dgr120 + atp --> adp + h + pa120		SDY_2475
SDY_2196	Udk	[c] : 12dgr140 + atp --> adp + h + pa140	dcacoa	[c] : 12dgr140 + atp --> adp + h + pa140		SDY_2476
SDY_2197	Dcd	[c] : 12dgr141 + atp --> adp + h + pa141	dcamp	[c] : 12dgr141 + atp --> adp + h + pa141		SDY_2477
SDY_2204	RfbB	[c] : 12dgr160 + atp --> adp + h + pa160	dcdp	[c] : 12dgr160 + atp --> adp + h + pa160		SDY_2478
SDY_2205	RfbD	[c] : 12dgr161 + atp --> adp + h + pa161	dcmp	[c] : 12dgr161 + atp --> adp + h + pa161		SDY_2479
SDY_2206	RfbA	[c] : 12dgr180 + atp --> adp + h + pa180	dctp	[c] : 12dgr180 + atp --> adp + h + pa180		SDY_2480
SDY_2207	RfbC	[c] : 12dgr181 + atp --> adp + h + pa181	dcyt	[c] : 12dgr181 + atp --> adp + h + pa181		SDY_2481
SDY_2212	Gnd	ala-D[p] + h[p] --> ala-D[c] + h[c]	dd2coa	ala-D[p] + h[p] --> ala-D[c] + h[c]		SDY_2482
SDY_2213	Ugd	ala-D[e] <==> ala-D[p]	ddca	ala-D[e] <==> ala-D[p]		SDY_2483
SDY_2214	WzzB	damp[e] <==> damp[p]	ddcaACP	damp[e] <==> damp[p]		SDY_2484
SDY_2215	HisI	[c] : 26dap-M + h --> co2 + lys-L	ddcacoa	[c] : 26dap-M + h --> co2 + lys-L		SDY_2493
SDY_2216	HisF	[c] : 26dap-LL <==> 26dap-M	dgdp	[c] : 26dap-LL <==> 26dap-M		SDY_2500
SDY_2217	HisA	15dap[e] <==> 15dap[p]	dgmp	15dap[e] <==> 15dap[p]		SDY_2511
SDY_2219	HisB	[c] : ctp + h + pa120 --> cdpdddecg + ppi	dgsn	[c] : ctp + h + pa120 --> cdpdddecg + ppi		SDY_2514
SDY_2220	HisC	[c] : ctp + h + pa140 --> cdpdtdecg + ppi	dgtp	[c] : ctp + h + pa140 --> cdpdtdecg + ppi		SDY_2515
SDY_2221	HisD	[c] : ctp + h + pa141 --> cdpdtdec7eg + ppi	dha	[c] : ctp + h + pa141 --> cdpdtdec7eg + ppi		SDY_2519
SDY_2222	HisG	[c] : ctp + h + pa160 --> cdpdhdecg + ppi	dhap	[c] : ctp + h + pa160 --> cdpdhdecg + ppi		SDY_2522
SDY_2233	DacD	[c] : ctp + h + pa161 --> cdpdhdec9eg + ppi	dhf	[c] : ctp + h + pa161 --> cdpdhdec9eg + ppi		SDY_2528
SDY_2240	CobU	[c] : ctp + h + pa180 --> cdpdodecg + ppi	dhmptp	[c] : ctp + h + pa180 --> cdpdodecg + ppi		SDY_2545
SDY_2241	CobS	[c] : ctp + h + pa181 --> cdpdodec11eg + ppi	dhna	[c] : ctp + h + pa181 --> cdpdodec11eg + ppi		SDY_2561
SDY_2242	CobT	[c] : ru5p-D --> db4p + for + h	dhnpt	[c] : ru5p-D --> db4p + for + h		SDY_2576
SDY_2253	Amn	[c] : atp + co2 + dann --> adp + dtbt + (3) h + pi	dhor-S	[c] : atp + co2 + dann --> adp + dtbt + (3) h + pi		SDY_2587
SDY_2254	ShiA	dca[e] <==> dca[p]	dhpmp	dca[e] <==> dca[p]		SDY_2588
SDY_2263	GatD	dcmp[e] <==> dcmp[p]	dhpt	dcmp[e] <==> dcmp[p]		SDY_2600
SDY_2265	GatB	[c] : dctp + h + h2o --> dutp + nh4	dhptd	[c] : dctp + h + h2o --> dutp + nh4		SDY_2612
SDY_2270	FbaB	[c] : dcyt + h + h2o --> duri + nh4	didp	[c] : dcyt + h + h2o --> duri + nh4		SDY_2613
SDY_2277	ThiDec	dcyt[p] + h[p] --> dcyt[c] + h[c]	dimp	dcyt[p] + h[p] --> dcyt[c] + h[c]		SDY_2614
SDY_2278	ThiMec	dcyt[e] <==> dcyt[p]	din	dcyt[e] <==> dcyt[p]		SDY_2615
SDY_2293	LpxL	ddca[e] --> ddca[p]	ditp	ddca[e] --> ddca[p]		SDY_2618
SDY_2315	FruAec	2ddglcn[p] + h[p] <==> 2ddglcn[c] + h[c]	dmbzid	2ddglcn[p] + h[p] <==> 2ddglcn[c] + h[c]		SDY_2619
SDY_2316	FruK	2ddglcn[e] <==> 2ddglcn[p]	dmlz	2ddglcn[e] <==> 2ddglcn[p]		SDY_2620
SDY_2317	FruBec	[c] : e4p + h2o + pep --> 2dda7p + pi	dmpp	[c] : e4p + h2o + pep --> 2dda7p + pi		SDY_2625
SDY_2319	SsuE	[c] : atp + dgmp <==> adp + dgdp	dms	[c] : atp + dgmp <==> adp + dgdp		SDY_2634
SDY_2320	SsuA	dgmp[e] <==> dgmp[p]	dmso	dgmp[e] <==> dgmp[p]		SDY_2645
SDY_2322	SsuD	dgsn[p] + h[p] --> dgsn[c] + h[c]	dnad	dgsn[p] + h[p] --> dgsn[c] + h[c]		SDY_2650
SDY_2323	SsuC	dgsn[e] <==> dgsn[p]	dopa	dgsn[e] <==> dgsn[p]		SDY_2656
SDY_2324	SsuB	[c] : 23dhmb --> 3mob + h2o	dpcoa	[c] : 23dhmb --> 3mob + h2o		SDY_2664
SDY_2325	PepN	[c] : 23dhmp --> 3mop + h2o	dsbaox	[c] : 23dhmp --> 3mop + h2o		SDY_2667
SDY_2326	PncB	dha[e] <==> dha[p]	dsbard	dha[e] <==> dha[p]		SDY_2669
SDY_2327	AsnS	[c] : 23ddhb + nad <==> 23dhb + h + nadh	dsbcox	[c] : 23ddhb + nad <==> 23dhb + h + nadh		SDY_2686
SDY_2328	OmpF	[c] : 23dhb + atp + h --> 23dhba + ppi	dsbcrd	[c] : 23dhb + atp + h --> 23dhba + ppi		SDY_2687
SDY_2329	AspC	[c] : 23dhdp + h + nadph --> nadp + thdp	dsbdox	[c] : 23dhdp + h + nadph --> nadp + thdp		SDY_2688
SDY_2340	KdsBec	[c] : aspsa + pyr --> 23dhdp + h + (2) h2o	dsbdrd	[c] : aspsa + pyr --> 23dhdp + h + (2) h2o		SDY_2689
SDY_2343	LpxK	[c] : dhf + h + nadph <==> nadp + thf	dscl	[c] : dhf + h + nadph <==> nadp + thf		SDY_2690
SDY_2344	MsbA	[c] : atp + dhpt + glu-L --> adp + dhf + h + pi	dtbt	[c] : atp + dhpt + glu-L --> adp + dhf + h + pi		SDY_2703
SDY_2348	Cmk	[c] : dhna + h + octdp --> 2dmmql8 + co2 + ppi	dtdp4aaddg	[c] : dhna + h + octdp --> 2dmmql8 + co2 + ppi		SDY_2704
SDY_2353	AroA	[c] : dhnpt --> 6hmhpt + gcald	dtdp4addg	[c] : dhnpt --> 6hmhpt + gcald		SDY_2710
SDY_2354	SerC	[c] : dhor-S + q8 --> orot + q8h2	dtdp4d6dg	[c] : dhor-S + q8 --> orot + q8h2		SDY_2711
SDY_2357	FocA	[c] : dhor-S + mqn8 --> mql8 + orot	dtdp4d6dm	[c] : dhor-S + mqn8 --> mql8 + orot		SDY_2717
SDY_2359	PflBec	[c] : dhor-S + h2o <==> cbasp + h	dtdp	[c] : dhor-S + h2o <==> cbasp + h		SDY_2726
SDY_2368	TdcEec	[c] : 25drapp + h + h2o --> 5apru + nh4	dtdpglu	[c] : 25drapp + h + h2o --> 5apru + nh4		SDY_2729
SDY_2373	SerS	[c] : 4abz + 6hmhptpp --> dhpt + ppi	dtdprmn	[c] : 4abz + 6hmhptpp --> dhpt + ppi		SDY_2732
SDY_2374	TrxB	[c] : ahdt <==> dhmptp	dtmp	[c] : ahdt <==> dhmptp		SDY_2741
SDY_2375	CydD	[c] : 2dda7p --> 3dhq + pi	dttp	[c] : 2dda7p --> 3dhq + pi		SDY_2742
SDY_2388	CydC	[c] : 3dhq --> 3dhsk + h2o	dudp	[c] : 3dhq --> 3dhsk + h2o		SDY_2747
SDY_2392	AqpZ	dimp[e] <==> dimp[p]	dump	dimp[e] <==> dimp[p]		SDY_2766
SDY_2393	PoxB	din[p] + h[p] --> din[c] + h[c]	duri	din[p] + h[p] --> din[c] + h[c]		SDY_2767
SDY_2404	LtaE	din[e] <==> din[p]	dutp	din[e] <==> din[p]		SDY_2788
SDY_2405	ArtP	[c] : 25dkglcn + h + nadph --> 2dhguln + nadp	dxyl5p	[c] : 25dkglcn + h + nadph --> 2dhguln + nadp		SDY_2805
SDY_2406	ArtI	[c] : 25dkglcn + h + nadh --> 5dglcn + nad	e4p	[c] : 25dkglcn + h + nadh --> 5dglcn + nad		SDY_2815
SDY_2407	ArtQ	[c] : 25dkglcn + h + nadph --> 5dglcn + nadp	eca2und	[c] : 25dkglcn + h + nadph --> 5dglcn + nadp		SDY_2828
SDY_2424	ArtM	[c] : dmpp + ipdp --> grdp + ppi	eca3und	[c] : dmpp + ipdp --> grdp + ppi		SDY_2830
SDY_2428	UbiG	[c] : h + h2mb4p + nadh --> dmpp + h2o + nad	eca4und	[c] : h + h2mb4p + nadh --> dmpp + h2o + nad		SDY_2853
SDY_2434	NrdA	[c] : 2omhmbl + amet --> ahcys + h + q8h2	eig3p	[c] : 2omhmbl + amet --> ahcys + h + q8h2		SDY_2868
SDY_2435	GlpQ	dmso[e] <==> dmso[p]	enter	dmso[e] <==> dmso[p]		SDY_2869
SDY_2438	GlpT	dms[e] <==> dms[p]	etha	dms[e] <==> dms[p]		SDY_2884
SDY_2449	GlpA	[c] : ahdt + h2o --> dhpmp + h + ppi	ethso3	[c] : ahdt + h2o --> dhpmp + h + ppi		SDY_2885
SDY_2450	ArnB	dopa[e] <==> dopa[p]	etoh	dopa[e] <==> dopa[p]		SDY_2893
SDY_2451	ArnC	[c] : atp + dpcoa --> adp + coa + h	f1p	[c] : atp + dpcoa --> adp + coa + h		SDY_2902
SDY_2453	ArnA	[c] : 2dhp + h + nadph --> nadp + pant-R	f6p	[c] : 2dhp + h + nadph --> nadp + pant-R		SDY_2907
SDY_2456	ArnT	[c] : 2dr5p --> acald + g3p	fad	[c] : 2dr5p --> acald + g3p		SDY_2908
SDY_2457	MenE	dsbard[p] + q8[c] --> dsbaox[p] + q8h2[c]	fadh2	dsbard[p] + q8[c] --> dsbaox[p] + q8h2[c]		SDY_2943
SDY_2458	MenC	dsbard[p] + mqn8[c] --> dsbaox[p] + mql8[c]	fald	dsbard[p] + mqn8[c] --> dsbaox[p] + mql8[c]		SDY_2945
SDY_2460	MenB	[p] : dsbcox + (2) gthrd --> dsbcrd + gthox	fc1p	[p] : dsbcox + (2) gthrd --> dsbcrd + gthox		SDY_2946
SDY_2461	MenD	[c] : dsbdox + trdrd --> dsbdrd + trdox	fcl-L	[c] : dsbdox + trdrd --> dsbdrd + trdox		SDY_2949
SDY_2482	MenF	[c] : nadp + ser-D <==> 2amsa + h + nadph	fdp	[c] : nadp + ser-D <==> 2amsa + h + nadph		SDY_2950
SDY_2487	Nuo	h[p] + ser-D[p] --> h[c] + ser-D[c]	fe2	h[p] + ser-D[p] --> h[c] + ser-D[c]		SDY_2951
SDY_2492	YfbR	ser-D[e] <==> ser-D[p]	fe3	ser-D[e] <==> ser-D[p]		SDY_2964
SDY_2493	AckA	[c] : atp + dtmp <==> adp + dtdp	fe3dcit	[c] : atp + dtmp <==> adp + dtdp		SDY_2965
SDY_2500	Pta	dtmp[e] <==> dtmp[p]	fe3dhbzs	dtmp[e] <==> dtmp[p]		SDY_2966
SDY_2505	FolXec	dump[e] <==> dump[p]	fe3hox	dump[e] <==> dump[p]		SDY_2996
SDY_2507	HisP	[c] : atp + duri --> adp + dump + h	fecrm	[c] : atp + duri --> adp + dump + h		SDY_2997
SDY_2508	HisQ	[c] : duri + pi <==> 2dr1p + ura	feenter	[c] : duri + pi <==> 2dr1p + ura		SDY_2998
SDY_2509	HisJ	duri[p] + h[p] --> duri[c] + h[c]	feoxam	duri[p] + h[p] --> duri[c] + h[c]		SDY_3001
SDY_2510	ArgT	duri[e] <==> duri[p]	fgam	duri[e] <==> duri[p]		SDY_3016
SDY_2511	UbiX	[c] : dutp + h2o --> dump + h + ppi	fldox	[c] : dutp + h2o --> dump + h + ppi		SDY_3017
SDY_2514	PurF	[c] : dxyl5p + h + nadph --> 2me4p + nadp	fldrd	[c] : dxyl5p + h + nadph --> 2me4p + nadp		SDY_3020
SDY_2519	FolCec	[c] : g3p + h + pyr --> co2 + dxyl5p	fmettrna	[c] : g3p + h + pyr --> co2 + dxyl5p		SDY_3021
SDY_2522	PdxB	[c] : e4p + h2o + nad <==> 4per + (2) h + nadh	fmn	[c] : e4p + h2o + nad <==> 4per + (2) h + nadh		SDY_3028
SDY_2527	FabB	[c] : h + nadh + tdec2eACP --> dcaACP + nad	fmnh2	[c] : h + nadh + tdec2eACP --> dcaACP + nad		SDY_3035
SDY_2528	MepA	[c] : h + nadph + tdec2eACP --> dcaACP + nadp	for	[c] : h + nadph + tdec2eACP --> dcaACP + nadp		SDY_3044
SDY_2542	AroC	[c] : h + nadh + tddec2eACP --> ddcaACP + nad	fpram	[c] : h + nadh + tddec2eACP --> ddcaACP + nad		SDY_3052
SDY_2543	FadJ	[c] : h + nadph + tddec2eACP --> ddcaACP + nadp	fprica	[c] : h + nadph + tddec2eACP --> ddcaACP + nadp		SDY_3055
SDY_2545	FadI	[c] : h + nadh + t3c5ddeceACP --> cddec5eACP + nad	frdp	[c] : h + nadh + t3c5ddeceACP --> cddec5eACP + nad		SDY_3058
SDY_2561	FadL	[c] : h + nadph + t3c5ddeceACP --> cddec5eACP + nadp	fru	[c] : h + nadph + t3c5ddeceACP --> cddec5eACP + nadp		SDY_3065
SDY_2576	DsdA	[c] : h + nadh + tmrs2eACP --> myrsACP + nad	frulys	[c] : h + nadh + tmrs2eACP --> myrsACP + nad		SDY_3067
SDY_2587	LpxP	[c] : h + nadph + tmrs2eACP --> myrsACP + nadp	fruur	[c] : h + nadph + tmrs2eACP --> myrsACP + nadp		SDY_3068
SDY_2588	Glk	[c] : h + nadh + t3c7mrseACP --> nad + tdeACP	fuc-L	[c] : h + nadh + t3c7mrseACP --> nad + tdeACP		SDY_3085
SDY_2593	MntH	[c] : h + nadph + t3c7mrseACP --> nadp + tdeACP	fum	[c] : h + nadph + t3c7mrseACP --> nadp + tdeACP		SDY_3107
SDY_2600	NupCec	[c] : h + nadh + tpalm2eACP --> nad + palmACP	g1p	[c] : h + nadh + tpalm2eACP --> nad + palmACP		SDY_3108
SDY_2608	GltX	[c] : h + nadph + tpalm2eACP --> nadp + palmACP	g3p	[c] : h + nadph + tpalm2eACP --> nadp + palmACP		SDY_3115
SDY_2611	Lig	[c] : h + nadh + t3c9palmeACP --> hdeACP + nad	g3pc	[c] : h + nadh + t3c9palmeACP --> hdeACP + nad		SDY_3118
SDY_2612	CysKec	[c] : h + nadph + t3c9palmeACP --> hdeACP + nadp	g3pe	[c] : h + nadph + t3c9palmeACP --> hdeACP + nadp		SDY_3125
SDY_2613	PtsH	[c] : h + nadh + toctd2eACP --> nad + ocdcaACP	g3pg	[c] : h + nadh + toctd2eACP --> nad + ocdcaACP		SDY_3129
SDY_2614	PtsI	[c] : h + nadph + toctd2eACP --> nadp + ocdcaACP	g3pi	[c] : h + nadph + toctd2eACP --> nadp + ocdcaACP		SDY_3130
SDY_2615	Crr	[c] : h + nadh + t3c11vaceACP --> nad + octeACP	g3ps	[c] : h + nadh + t3c11vaceACP --> nad + octeACP		SDY_3134
SDY_2617	PdxK	[c] : h + nadph + t3c11vaceACP --> nadp + octeACP	g6p	[c] : h + nadph + t3c11vaceACP --> nadp + octeACP		SDY_3139
SDY_2618	CysM	[c] : but2eACP + h + nadh --> butACP + nad	gagicolipa	[c] : but2eACP + h + nadh --> butACP + nad		SDY_3141
SDY_2619	CysA	[c] : but2eACP + h + nadph --> butACP + nadp	gal-bD	[c] : but2eACP + h + nadph --> butACP + nadp		SDY_3155
SDY_2620	CysW	[c] : h + nadh + thex2eACP --> hexACP + nad	gal1p	[c] : h + nadh + thex2eACP --> hexACP + nad		SDY_3156
SDY_2621	CysU	[c] : h + nadph + thex2eACP --> hexACP + nadp	gal	[c] : h + nadph + thex2eACP --> hexACP + nadp		SDY_3159
SDY_2625	CysP	[c] : h + nadh + toct2eACP --> nad + ocACP	galct-D	[c] : h + nadh + toct2eACP --> nad + ocACP		SDY_3168
SDY_2633	MurP	[c] : h + nadph + toct2eACP --> nadp + ocACP	galctn-D	[c] : h + nadph + toct2eACP --> nadp + ocACP		SDY_3169
SDY_2634	AmiA	[p] : (2) unagamuf --> eca2und + h + udcpdp	galctn-L	[p] : (2) unagamuf --> eca2und + h + udcpdp		SDY_3174
SDY_2645	HemF	[p] : eca2und + unagamuf --> eca3und + h + udcpdp	galt1p	[p] : eca2und + unagamuf --> eca3und + h + udcpdp		SDY_3176
SDY_2650	Mae	[p] : eca3und + unagamuf --> eca4und + h + udcpdp	galt	[p] : eca3und + unagamuf --> eca4und + h + udcpdp		SDY_3177
SDY_2656	YffH	unagamuf[c] --> unagamuf[p]	galur	unagamuf[c] --> unagamuf[p]		SDY_3178
SDY_2664	DapE	[c] : 3hbcoa <==> b2coa + h2o	gam1p	[c] : 3hbcoa <==> b2coa + h2o		SDY_3189
SDY_2667	PurC	[c] : 3hhcoa <==> h2o + hx2coa	gam6p	[c] : 3hhcoa <==> h2o + hx2coa		SDY_3192
SDY_2669	DapA	[c] : 3hocoa <==> h2o + oc2coa	gam	[c] : 3hocoa <==> h2o + oc2coa		SDY_3193
SDY_2681	Bcp	[c] : 3hdcoa <==> dc2coa + h2o	gar	[c] : 3hdcoa <==> dc2coa + h2o		SDY_3200
SDY_2686	FocB	[c] : 3hddcoa <==> dd2coa + h2o	gbbtn	[c] : 3hddcoa <==> dd2coa + h2o		SDY_3211
SDY_2687	UraA	[c] : 3htdcoa <==> h2o + td2coa	gcald	[c] : 3htdcoa <==> h2o + td2coa		SDY_3212
SDY_2688	Upp	[c] : 3hhdcoa <==> h2o + hdd2coa	gdp	[c] : 3hhdcoa <==> h2o + hdd2coa		SDY_3219
SDY_2689	PurM	[c] : 3hodcoa <==> h2o + od2coa	gdpmann	[c] : 3hodcoa <==> h2o + od2coa		SDY_3226
SDY_2690	PurN	[c] : 2ddg6p --> g3p + pyr	gdptp	[c] : 2ddg6p --> g3p + pyr		SDY_3235
SDY_2691	Ppk	[c] : 6pgc --> 2ddg6p + h2o	ggagicolipa	[c] : 6pgc --> 2ddg6p + h2o		SDY_3241
SDY_2703	Ppx	[c] : ddcaACP + kdo2lipid4 --> ACP + kdo2lipid4L	ggbutal	[c] : ddcaACP + kdo2lipid4 --> ACP + kdo2lipid4L		SDY_3247
SDY_2704	GuaA	[c] : kdo2lipid4L + myrsACP --> ACP + lipa	ggptrc	[c] : kdo2lipid4L + myrsACP --> ACP + lipa		SDY_3274
SDY_2710	GuaB	[c] : hdeACP + kdo2lipid4 --> ACP + kdo2lipid4p	gicolipa	[c] : hdeACP + kdo2lipid4 --> ACP + kdo2lipid4p		SDY_3276
SDY_2711	HisS	[c] : kdo2lipid4p + myrsACP --> ACP + lipa_cold	glc-D	[c] : kdo2lipid4p + myrsACP --> ACP + lipa_cold		SDY_3278
SDY_2714	GcpE	[c] : 2pg <==> h2o + pep	glcn	[c] : 2pg <==> h2o + pep		SDY_3307
SDY_2717	Ndk	[c] : (3) 23dhba + (3) seramp --> (6) amp + enter + (9) h	glcr	[c] : (3) 23dhba + (3) seramp --> (6) amp + enter + (9) h		SDY_3308
SDY_2719	SseA	[c] : enter + (3) h2o --> (3) 23dhbzs + (3) h	glcur1p	[c] : enter + (3) h2o --> (3) 23dhbzs + (3) h		SDY_3318
SDY_2726	PepB	[c] : feenter + (3) h2o --> (3) 23dhbzs + fe3 + (3) h	glcur	[c] : feenter + (3) h2o --> (3) 23dhbzs + fe3 + (3) h		SDY_3319
SDY_2729	IscS	etha[e] <==> etha[p]	gln-L	etha[e] <==> etha[p]		SDY_3320
SDY_2732	SuhB	atp[c] + ethso3[p] + h2o[c] --> adp[c] + ethso3[c] + h[c] + pi[c]	glntrna	atp[c] + ethso3[p] + h2o[c] --> adp[c] + ethso3[c] + h[c] + pi[c]		SDY_3340
SDY_2741	HcaT	ethso3[e] <==> ethso3[p]	glu-D	ethso3[e] <==> ethso3[p]		SDY_3351
SDY_2742	GlyA	etoh[e] <==> etoh[p]	glu-L	etoh[e] <==> etoh[p]		SDY_3357
SDY_2747	HmpA	[c] : f6p <==> dha + g3p	glu1sa	[c] : f6p <==> dha + g3p		SDY_3358
SDY_2765	PurL	[c] : f6p + h2o --> fru + pi	glu5p	[c] : f6p + h2o --> fru + pi		SDY_3368
SDY_2766	AroF	f6p[p] + (2) pi[c] --> f6p[c] + (2) pi[p]	glu5sa	f6p[p] + (2) pi[c] --> f6p[c] + (2) pi[p]		SDY_3370
SDY_2767	TyrAec	f6p[e] <==> f6p[p]	glucys	f6p[e] <==> f6p[p]		SDY_3377
SDY_2788	PheA	[c] : dcaACP + h2o --> ACP + dca + h	glutrna	[c] : dcaACP + h2o --> ACP + dca + h		SDY_3379
SDY_2804	YfjB	[c] : ddcaACP + h2o --> ACP + ddca + h	glx	[c] : ddcaACP + h2o --> ACP + ddca + h		SDY_3393
SDY_2805	AcpS	[c] : h2o + myrsACP --> ACP + h + ttdca	gly	[c] : h2o + myrsACP --> ACP + h + ttdca		SDY_3394
SDY_2815	PdxAJ	[c] : h2o + tdeACP --> ACP + h + ttdcea	glyald	[c] : h2o + tdeACP --> ACP + h + ttdcea		SDY_3397
SDY_2821	NadB	[c] : h2o + palmACP --> ACP + h + hdca	glyb	[c] : h2o + palmACP --> ACP + h + hdca		SDY_3398
SDY_2822	YfiK	[c] : h2o + hdeACP --> ACP + h + hdcea	glyc-R	[c] : h2o + hdeACP --> ACP + h + hdcea		SDY_3399
SDY_2825	YfiD	[c] : h2o + ocACP --> ACP + h + octa	glyc2p	[c] : h2o + ocACP --> ACP + h + octa		SDY_3400
SDY_2828	TrxC	[c] : dcacoa + h2o --> coa + dca + h	glyc3p	[c] : dcacoa + h2o --> coa + dca + h		SDY_3412
SDY_2830	PssA	[c] : ddcacoa + h2o --> coa + ddca + h	glyc	[c] : ddcacoa + h2o --> coa + ddca + h		SDY_3432
SDY_2853	KgtPec	[c] : h2o + tdcoa --> coa + h + ttdca	glyclt	[c] : h2o + tdcoa --> coa + h + ttdca		SDY_3433
SDY_2868	GabP	[c] : h2o + tdecoa --> coa + h + ttdcea	glycogen	[c] : h2o + tdecoa --> coa + h + ttdcea		SDY_3435
SDY_2872	NrdE	[c] : h2o + pmtcoa --> coa + h + hdca	glytrna	[c] : h2o + pmtcoa --> coa + h + hdca		SDY_3464
SDY_2873	ProVec	[c] : h2o + hdcoa --> coa + h + hdcea	gmhep17bp	[c] : h2o + hdcoa --> coa + h + hdcea		SDY_3521
SDY_2884	ProW	[c] : h2o + stcoa --> coa + h + ocdca	gmhep1p	[c] : h2o + stcoa --> coa + h + ocdca		SDY_3522
SDY_2885	LuxS	[c] : h2o + odecoa --> coa + h + ocdcea	gmhep7p	[c] : h2o + odecoa --> coa + h + ocdcea		SDY_3527
SDY_2887	GshA	[c] : h2o + hxcoa --> coa + h + hxa	gmp	[c] : h2o + hxcoa --> coa + h + hxa		SDY_3528
SDY_2893	YqaB	[c] : h2o + occoa --> coa + h + octa	gp4g	[c] : h2o + occoa --> coa + h + octa		SDY_3530
SDY_2897	AlaS	atp[c] + coa[c] + dca[p] + h[p] --> amp[c] + dcacoa[c] + h[c] + ppi[c]	grdp	atp[c] + coa[c] + dca[p] + h[p] --> amp[c] + dcacoa[c] + h[c] + ppi[c]		SDY_3559
SDY_2898	MltB	atp[c] + coa[c] + ddca[p] + h[p] --> amp[c] + ddcacoa[c] + h[c] + ppi[c]	grxox	atp[c] + coa[c] + ddca[p] + h[p] --> amp[c] + ddcacoa[c] + h[c] + ppi[c]		SDY_3560
SDY_2901	SrlA	atp[c] + coa[c] + h[p] + ttdca[p] --> amp[c] + h[c] + ppi[c] + tdcoa[c]	grxrd	atp[c] + coa[c] + h[p] + ttdca[p] --> amp[c] + h[c] + ppi[c] + tdcoa[c]		SDY_3562
SDY_2902	SrlB	atp[c] + coa[c] + h[p] + ttdcea[p] --> amp[c] + h[c] + ppi[c] + tdecoa[c]	gsn	atp[c] + coa[c] + h[p] + ttdcea[p] --> amp[c] + h[c] + ppi[c] + tdecoa[c]		SDY_3575
SDY_2905	SrlD	atp[c] + coa[c] + h[p] + hdca[p] --> amp[c] + h[c] + pmtcoa[c] + ppi[c]	gthox	atp[c] + coa[c] + h[p] + hdca[p] --> amp[c] + h[c] + pmtcoa[c] + ppi[c]		SDY_3576
SDY_2907	GutQ	atp[c] + coa[c] + h[p] + hdcea[p] --> amp[c] + h[c] + hdcoa[c] + ppi[c]	gthrd	atp[c] + coa[c] + h[p] + hdcea[p] --> amp[c] + h[c] + hdcoa[c] + ppi[c]		SDY_3577
SDY_2908	NorV	atp[c] + coa[c] + h[p] + ocdca[p] --> amp[c] + h[c] + ppi[c] + stcoa[c]	gtp	atp[c] + coa[c] + h[p] + ocdca[p] --> amp[c] + h[c] + ppi[c] + stcoa[c]		SDY_3578
SDY_2943	NorW	atp[c] + coa[c] + h[p] + ocdcea[p] --> amp[c] + h[c] + odecoa[c] + ppi[c]	gtspmd	atp[c] + coa[c] + h[p] + ocdcea[p] --> amp[c] + h[c] + odecoa[c] + ppi[c]		SDY_3579
SDY_2945	SurE	atp[c] + coa[c] + h[p] + hxa[p] --> amp[c] + h[c] + hxcoa[c] + ppi[c]	gua	atp[c] + coa[c] + h[p] + hxa[p] --> amp[c] + h[c] + hxcoa[c] + ppi[c]		SDY_3588
SDY_2946	IspF	atp[c] + coa[c] + h[p] + octa[p] --> amp[c] + h[c] + occoa[c] + ppi[c]	h2	atp[c] + coa[c] + h[p] + octa[p] --> amp[c] + h[c] + occoa[c] + ppi[c]		SDY_3595
SDY_2949	IspD	[c] : fad + h + nadh --> fadh2 + nad	h2mb4p	[c] : fad + h + nadh --> fadh2 + nad		SDY_3603
SDY_2951	CysC	[c] : fad + h + nadph --> fadh2 + nadp	h2o2	[c] : fad + h + nadph --> fadh2 + nadp		SDY_3604
SDY_2964	CysD	fald[e] <==> fald[p]	h2o	fald[e] <==> fald[p]		SDY_3605
SDY_2965	CysH	[c] : fdp <==> dhap + g3p	h2s	[c] : fdp <==> dhap + g3p		SDY_3606
SDY_2996	CysIJ	[c] : fdp + h2o --> f6p + pi	h	[c] : fdp + h2o --> f6p + pi		SDY_3611
SDY_2997	Eno	[c] : fuc-L <==> fcl-L	hacolipa	[c] : fuc-L <==> fcl-L		SDY_3620
SDY_2998	PyrG	[c] : atp + fcl-L --> adp + fc1p + h	halipa	[c] : atp + fcl-L --> adp + fc1p + h		SDY_3650
SDY_3001	MazG	[c] : fc1p <==> dhap + lald-L	hco3	[c] : fc1p <==> dhap + lald-L		SDY_3659
SDY_3013	RelA	[c] : fe2 + ppp9 --> (2) h + pheme	hcys-L	[c] : fe2 + ppp9 --> (2) h + pheme		SDY_3660
SDY_3014	SdaC	for[p] + (2) h[c] + q8[c] --> co2[c] + h[p] + q8h2[c]	hdca	for[p] + (2) h[c] + q8[c] --> co2[c] + h[p] + q8h2[c]		SDY_3667
SDY_3016	SdaB	for[p] + (2) h[c] + mqn8[c] --> co2[c] + h[p] + mql8[c]	hdcea	for[p] + (2) h[c] + mqn8[c] --> co2[c] + h[p] + mql8[c]		SDY_3673
SDY_3017	FucO	[c] : fmnh2 + isetac + o2 --> fmn + gcald + h + h2o + so3	hdcoa	[c] : fmnh2 + isetac + o2 --> fmn + gcald + h + h2o + so3		SDY_3681
SDY_3020	FucA	[c] : fmnh2 + mso3 + o2 --> fald + fmn + h + h2o + so3	hdd2coa	[c] : fmnh2 + mso3 + o2 --> fald + fmn + h + h2o + so3		SDY_3690
SDY_3021	FucI	[c] : ethso3 + fmnh2 + o2 --> acald + fmn + h + h2o + so3	hdeACP	[c] : ethso3 + fmnh2 + o2 --> acald + fmn + h + h2o + so3		SDY_3693
SDY_3028	FucK	[c] : butso3 + fmnh2 + o2 --> btal + fmn + h + h2o + so3	hexACP	[c] : butso3 + fmnh2 + o2 --> btal + fmn + h + h2o + so3		SDY_3694
SDY_3031	CsdA	[c] : fmnh2 + o2 + sulfac --> fmn + glx + h + h2o + so3	hg2	[c] : fmnh2 + o2 + sulfac --> fmn + glx + h + h2o + so3		SDY_3695
SDY_3034	MltA	atp[c] + fe2[p] + h2o[c] --> adp[c] + fe2[c] + h[c] + pi[c]	hhlipa	atp[c] + fe2[p] + h2o[c] --> adp[c] + fe2[c] + h[c] + pi[c]		SDY_3707
SDY_3035	AmiC	fe2[p] + h[p] --> fe2[c] + h[c]	his-L	fe2[p] + h[p] --> fe2[c] + h[c]		SDY_3720
SDY_3044	ArgA	fe2[c] + h[p] --> fe2[p] + h[c]	hisp	fe2[c] + h[p] --> fe2[p] + h[c]		SDY_3721
SDY_3052	ThyA	fe2[e] <==> fe2[p]	histd	fe2[e] <==> fe2[p]		SDY_3729
SDY_3055	LplT	fe2[p] --> fe2[c]	histrna	fe2[p] --> fe2[c]		SDY_3732
SDY_3058	LysA	fe3dcit[e] + h[p] --> fe3dcit[p] + h[c]	hlipa	fe3dcit[e] + h[p] --> fe3dcit[p] + h[c]		SDY_3733
SDY_3061	AraE	atp[c] + fe3dhbzs[p] + h2o[c] --> adp[c] + fe3dhbzs[c] + h[c] + pi[c]	hmbil	atp[c] + fe3dhbzs[p] + h2o[c] --> adp[c] + fe3dhbzs[c] + h[c] + pi[c]		SDY_3734
SDY_3065	DkgA	fe3dhbzs[e] + h[p] --> fe3dhbzs[p] + h[c]	hom-L	fe3dhbzs[e] + h[p] --> fe3dhbzs[p] + h[c]		SDY_3735
SDY_3068	MetC	atp[c] + fe3hox[p] + h2o[c] --> adp[c] + fe3hox[c] + h[c] + pi[c]	hphhlipa	atp[c] + fe3hox[p] + h2o[c] --> adp[c] + fe3hox[c] + h[c] + pi[c]		SDY_3736
SDY_3073	Ton	fe3hox[e] + h[p] --> fe3hox[p] + h[c]	hpyr	fe3hox[e] + h[p] --> fe3hox[p] + h[c]		SDY_3737
SDY_3079	YghZ	[c] : fadh2 + (2) fe3 --> fad + (2) fe2 + (2) h	hx2coa	[c] : fadh2 + (2) fe3 --> fad + (2) fe2 + (2) h		SDY_3754
SDY_3085	HybC	fe3[e] <==> fe3[p]	hxa	fe3[e] <==> fe3[p]		SDY_3756
SDY_3086	Gsp	atp[c] + fecrm[p] + h2o[c] --> adp[c] + fecrm[c] + h[c] + pi[c]	hxan	atp[c] + fecrm[p] + h2o[c] --> adp[c] + fecrm[c] + h[c] + pi[c]		SDY_3761
SDY_3107	PitBec	fecrm[e] + h[p] --> fecrm[p] + h[c]	hxcoa	fecrm[e] + h[p] --> fecrm[p] + h[c]		SDY_3762
SDY_3108	SpeC	atp[c] + feenter[p] + h2o[c] --> adp[c] + feenter[c] + h[c] + pi[c]	iasp	atp[c] + feenter[p] + h2o[c] --> adp[c] + feenter[c] + h[c] + pi[c]		SDY_3774
SDY_3115	NupG	feenter[e] + h[p] --> feenter[p] + h[c]	ichor	feenter[e] + h[p] --> feenter[p] + h[c]		SDY_3776
SDY_3118	AnsB	enter[c] + h[p] --> enter[p] + h[c]	icit	enter[c] + h[p] --> enter[p] + h[c]		SDY_3780
SDY_3125	RdgB	atp[c] + feoxam[p] + h2o[c] --> adp[c] + feoxam[c] + h[c] + pi[c]	icolipa	atp[c] + feoxam[p] + h2o[c] --> adp[c] + feoxam[c] + h[c] + pi[c]		SDY_3791
SDY_3129	GshB	feoxam[e] + h[p] --> feoxam[p] + h[c]	idon-L	feoxam[e] + h[p] --> feoxam[p] + h[c]		SDY_3792
SDY_3130	GalP	[p] : (4) fe2 + (4) h + o2 --> (4) fe3 + (2) h2o	idp	[p] : (4) fe2 + (4) h + o2 --> (4) fe3 + (2) h2o		SDY_3793
SDY_3134	MetK	[c] : fldox + h + nadph --> fldrd + nadp	ile-L	[c] : fldox + h + nadph --> fldrd + nadp		SDY_3794
SDY_3139	SpeA	[c] : h + nadph + ribflv --> nadp + rbflvrd	iletrna	[c] : h + nadph + ribflv --> nadp + rbflvrd		SDY_3795
SDY_3141	SpeB	[c] : h + nadh + ribflv --> nad + rbflvrd	imacp	[c] : h + nadh + ribflv --> nad + rbflvrd		SDY_3807
SDY_3155	TktA	[c] : 10fthf + mettrna --> fmettrna + h + thf	imp	[c] : 10fthf + mettrna --> fmettrna + h + thf		SDY_3817
SDY_3156	Epd	[c] : atp + fmn + h --> fad + ppi	indole	[c] : atp + fmn + h --> fad + ppi		SDY_3818
SDY_3157	Pgk	[c] : fmn + h + nadh --> fmnh2 + nad	inost	[c] : fmn + h + nadh --> fmnh2 + nad		SDY_3820
SDY_3159	FbaA	[c] : fmn + h + nadph --> fmnh2 + nadp	ins	[c] : fmn + h + nadph --> fmnh2 + nadp		SDY_3826
SDY_3168	ArgO	for[p] + h[p] --> for[c] + h[c]	ipdp	for[p] + h[p] --> for[c] + h[c]		SDY_3831
SDY_3169	RpiA	for[e] <==> for[p]	isetac	for[e] <==> for[p]		SDY_3832
SDY_3174	SerA	for[c] --> for[p]	itp	for[c] --> for[p]		SDY_3837
SDY_3176	UbiH	[c] : fum + mql8 --> mqn8 + succ	k	[c] : fum + mql8 --> mqn8 + succ		SDY_3839
SDY_3177	GcvT	[c] : 2dmmql8 + fum --> 2dmmq8 + succ	kdo2lipid4	[c] : 2dmmql8 + fum --> 2dmmq8 + succ		SDY_3842
SDY_3178	GcvH	[c] : atp + f1p --> adp + fdp + h	kdo2lipid4L	[c] : atp + f1p --> adp + fdp + h		SDY_3844
SDY_3187	GcvP	frulys[e] <==> frulys[p]	kdo2lipid4p	frulys[e] <==> frulys[p]		SDY_3849
SDY_3189	FldB	fruur[e] <==> fruur[p]	kdo8p	fruur[e] <==> fruur[p]		SDY_3850
SDY_3192	DsbC	fru[p] + pep[c] --> f6p[c] + pyr[c]	kdo	fru[p] + pep[c] --> f6p[c] + pyr[c]		SDY_3851
SDY_3193	LysS	fru[p] + pep[c] --> f1p[c] + pyr[c]	kdolipid4	fru[p] + pep[c] --> f1p[c] + pyr[c]		SDY_3876
SDY_3200	Idi	fru[e] <==> fru[p]	lac-D	fru[e] <==> fru[p]		SDY_3885
SDY_3211	ZupT	[c] : 10fthf + h2o --> for + h + thf	lac-L	[c] : 10fthf + h2o --> for + h + thf		SDY_3895
SDY_3212	YgiN	fuc-L[e] <==> fuc-L[p]	lald-D	fuc-L[e] <==> fuc-L[p]		SDY_3899
SDY_3219	MdaB	[c] : fum + h2o <==> mal-L	lald-L	[c] : fum + h2o <==> mal-L		SDY_3901
SDY_3226	PlsC	fum[p] + (2) h[p] --> fum[c] + (2) h[c]	lcts	fum[p] + (2) h[p] --> fum[c] + (2) h[c]		SDY_3908
SDY_3235	RibBec	fum[p] + (3) h[p] --> fum[c] + (3) h[c]	leu-L	fum[p] + (3) h[p] --> fum[c] + (3) h[c]		SDY_3910
SDY_3241	RfaEec	fum[e] <==> fum[p]	leutrna	fum[e] <==> fum[p]		SDY_3912
SDY_3247	FolB	[c] : accoa + gam1p --> acgam1p + coa + h	lgt-S	[c] : accoa + gam1p --> acgam1p + coa + h		SDY_3918
SDY_3274	YgjE	[p] : g1p + h2o --> glc-D + pi	lipa	[p] : g1p + h2o --> glc-D + pi		SDY_3919
SDY_3276	SstT	[c] : dttp + g1p + h --> dtdpglu + ppi	lipa_cold	[c] : dttp + g1p + h --> dtdpglu + ppi		SDY_3920
SDY_3278	UxaA	g1p[e] <==> g1p[p]	lipidA	g1p[e] <==> g1p[p]		SDY_3922
SDY_3307	ExuT	[c] : glu1sa <==> 5aop	lipidAds	[c] : glu1sa <==> 5aop		SDY_3929
SDY_3308	TdcD	[c] : ddcaACP + glyc3p --> 1ddecg3p + ACP	lipidX	[c] : ddcaACP + glyc3p --> 1ddecg3p + ACP		SDY_3936
SDY_3309	TdcC	[c] : glyc3p + myrsACP --> 1tdecg3p + ACP	lpp	[c] : glyc3p + myrsACP --> 1tdecg3p + ACP		SDY_3940
SDY_3318	TdcB	[c] : glyc3p + tdeACP --> 1tdec7eg3p + ACP	lys-L	[c] : glyc3p + tdeACP --> 1tdec7eg3p + ACP		SDY_3941
SDY_3319	GarK	[c] : glyc3p + palmACP --> 1hdecg3p + ACP	lystrna	[c] : glyc3p + palmACP --> 1hdecg3p + ACP		SDY_3942
SDY_3320	GarR	[c] : glyc3p + hdeACP --> 1hdec9eg3p + ACP	lyx-L	[c] : glyc3p + hdeACP --> 1hdec9eg3p + ACP		SDY_3953
SDY_3340	GarL	[c] : glyc3p + ocdcaACP --> 1odecg3p + ACP	mal-D	[c] : glyc3p + ocdcaACP --> 1odecg3p + ACP		SDY_3954
SDY_3351	Mtr	[c] : glyc3p + octeACP --> 1odec11eg3p + ACP	mal-L	[c] : glyc3p + octeACP --> 1odec11eg3p + ACP		SDY_3955
SDY_3357	ArgG	g3pc[e] <==> g3pc[p]	malACP	g3pc[e] <==> g3pc[p]		SDY_3956
SDY_3358	GlmMec	[c] : glyc3p + nadp <==> dhap + h + nadph	malcoa	[c] : glyc3p + nadp <==> dhap + h + nadph		SDY_3957
SDY_3363	FolP	[c] : glyc3p + q8 --> dhap + q8h2	malt6p	[c] : glyc3p + q8 --> dhap + q8h2		SDY_3958
SDY_3368	DacB	[c] : glyc3p + mqn8 --> dhap + mql8	malt	[c] : glyc3p + mqn8 --> dhap + mql8		SDY_3961
SDY_3370	IspB	[c] : 2dmmq8 + glyc3p --> 2dmmql8 + dhap	malthp	[c] : 2dmmq8 + glyc3p --> 2dmmql8 + dhap		SDY_3962
SDY_3377	MurA	g3pe[e] <==> g3pe[p]	malthx	g3pe[e] <==> g3pe[p]		SDY_3963
SDY_3378	YrbG	g3pg[e] <==> g3pg[p]	maltpt	g3pg[e] <==> g3pg[p]		SDY_3964
SDY_3379	YrbH	g3pi[e] <==> g3pi[p]	malttr	g3pi[e] <==> g3pi[p]		SDY_3970
SDY_3393	YrbI	g3ps[e] <==> g3ps[p]	maltttr	g3ps[e] <==> g3ps[p]		SDY_3974
SDY_3397	GltB	[c] : glyc3p + h2o --> glyc + pi	man1p	[c] : glyc3p + h2o --> glyc + pi		SDY_3977
SDY_3398	NanK	[c] : glu5p + h + nadph --> glu5sa + nadp + pi	man6p	[c] : glu5p + h + nadph --> glu5sa + nadp + pi		SDY_3978
SDY_3399	NanE	[c] : gam6p + h2o --> f6p + nh4	man	[c] : gam6p + h2o --> f6p + nh4		SDY_3995
SDY_3400	NanT	[c] : g6p + nadp <==> 6pgl + h + nadph	manglyc	[c] : g6p + nadp <==> 6pgl + h + nadph		SDY_4004
SDY_3412	NanA	[c] : g6p + h2o --> glc-D + pi	melib	[c] : g6p + h2o --> glc-D + pi		SDY_4010
SDY_3435	Mdh	g6p[p] + (2) pi[c] --> g6p[c] + (2) pi[p]	mercppyr	g6p[p] + (2) pi[c] --> g6p[c] + (2) pi[p]		SDY_4011
SDY_3458	PanF	g6p[e] <==> g6p[p]	met-D	g6p[e] <==> g6p[p]		SDY_4012
SDY_3464	AroEec	[p] : gal1p + h2o --> gal + pi	met-L	[p] : gal1p + h2o --> gal + pi		SDY_4013
SDY_3466	Fmt	gal1p[e] <==> gal1p[p]	methf	gal1p[e] <==> gal1p[p]		SDY_4014
SDY_3512	TrkA	gal-bD[e] <==> gal-bD[p]	metsox-R-L	gal-bD[e] <==> gal-bD[p]		SDY_4015
SDY_3521	KefB	galctn-L[e] <==> galctn-L[p]	metsox-S-L	galctn-L[e] <==> galctn-L[p]		SDY_4016
SDY_3522	ArgD	galctn-D[e] <==> galctn-D[p]	mettrna	galctn-D[e] <==> galctn-D[p]		SDY_4017
SDY_3528	PabA	galct-D[e] <==> galct-D[p]	mg2	galct-D[e] <==> galct-D[p]		SDY_4018
SDY_3529	NirBD	[c] : atp + gal <==> adp + gal1p + h	mi1p-D	[c] : atp + gal <==> adp + gal1p + h		SDY_4019
SDY_3530	NirC	[p] : gal-bD --> gal	micit	[p] : gal-bD --> gal		SDY_4022
SDY_3559	CysG	[c] : h2o + melib --> gal + glc-D	minohp	[c] : h2o + melib --> gal + glc-D		SDY_4023
SDY_3560	ArsC	galt[e] <==> galt[p]	mlthf	galt[e] <==> galt[p]		SDY_4024
SDY_3562	ArsB	galur[p] + h[p] <==> galur[c] + h[c]	mmet	galur[p] + h[p] <==> galur[c] + h[c]		SDY_4025
SDY_3569	GAPOR	galur[e] <==> galur[p]	mn2	galur[e] <==> galur[p]		SDY_4036
SDY_3574	PitA	[c] : g1p + h + utp --> ppi + udpg	mnl	[c] : g1p + h + utp --> ppi + udpg		SDY_4038
SDY_3575	GlgP	gal[p] + h[p] --> gal[c] + h[c]	mobd	gal[p] + h[p] --> gal[c] + h[c]		SDY_4040
SDY_3576	GlgA	gal[e] <==> gal[p]	mql8	gal[e] <==> gal[p]		SDY_4041
SDY_3577	GlgC	gam6p[p] + (2) pi[c] --> gam6p[c] + (2) pi[p]	mqn8	gam6p[p] + (2) pi[c] --> gam6p[c] + (2) pi[p]		SDY_4049
SDY_3578	GlgX	gam6p[e] <==> gam6p[p]	mso3	gam6p[e] <==> gam6p[p]		SDY_4050
SDY_3579	GlgB	gam[p] + pep[c] --> gam6p[c] + pyr[c]	mthgxl	gam[p] + pep[c] --> gam6p[c] + pyr[c]		SDY_4051
SDY_3587	Asd	gam[e] <==> gam[p]	murein3p3p	gam[e] <==> gam[p]		SDY_4052
SDY_3588	GntU	[c] : g3p + nad + pi <==> 13dpg + h + nadh	murein3px4p	[c] : g3p + nad + pi <==> 13dpg + h + nadh		SDY_4053
SDY_3595	GntK	[c] : 10fthf + gar <==> fgam + h + thf	murein4p3p	[c] : 10fthf + gar <==> fgam + h + thf		SDY_4057
SDY_3599	Ggt	[c] : atp + for + gar --> adp + fgam + h + pi	murein4p4p	[c] : atp + for + gar --> adp + fgam + h + pi		SDY_4059
SDY_3600	UgpE	gbbtn[e] <==> gbbtn[p]	murein4px4p4p	gbbtn[e] <==> gbbtn[p]		SDY_4060
SDY_3601	UgpA	[c] : atp + gdp --> amp + h + ppgpp	murein4px4p	[c] : atp + gdp --> amp + h + ppgpp		SDY_4061
SDY_3603	UgpB	[c] : gdpmann + h2o --> gmp + (2) h + man1p	murein4px4px4p	[c] : gdpmann + h2o --> gmp + (2) h + man1p		SDY_4062
SDY_3604	LivF	gdp[e] <==> gdp[p]	murein5p3p	gdp[e] <==> gdp[p]		SDY_4063
SDY_3605	LivG	[c] : f6p + gln-L --> gam6p + glu-L	murein5p4p	[c] : f6p + gln-L --> gam6p + glu-L		SDY_4064
SDY_3606	LivM	[c] : ggptrc + h2o + o2 --> ggbutal + h2o2 + nh4	murein5p5p5p	[c] : ggptrc + h2o + o2 --> ggbutal + h2o2 + nh4		SDY_4069
SDY_3607	LivH	[c] : atp + glu-L + ptrc --> adp + ggptrc + h + pi	murein5p5p	[c] : atp + glu-L + ptrc --> adp + ggptrc + h + pi		SDY_4070
SDY_3611	LivK	[c] : ser-L + thf <==> gly + h2o + mlthf	murein5px3p	[c] : ser-L + thf <==> gly + h2o + mlthf		SDY_4073
SDY_3620	LivJ	[c] : atp + gmp <==> adp + gdp	murein5px4p	[c] : atp + gmp <==> adp + gdp		SDY_4080
SDY_3630	ZntA	[c] : glycogen --> bglycogen	murein5px4px4p	[c] : glycogen --> bglycogen		SDY_4082
SDY_3631	AcpT	[c] : accoa + glc-D <==> acglc-D + coa	myrsACP	[c] : accoa + glc-D <==> acglc-D + coa		SDY_4085
SDY_3632	NikA	glc-D[p] + h2o[p] + q8[c] --> glcn[p] + h[p] + q8h2[c]	n2o	glc-D[p] + h2o[p] + q8[c] --> glcn[p] + h[p] + q8h2[c]		SDY_4086
SDY_3633	NikB	glcn[p] + h[p] <==> glcn[c] + h[c]	na1	glcn[p] + h[p] <==> glcn[c] + h[c]		SDY_4092
SDY_3634	NikC	glcn[e] <==> glcn[p]	nac	glcn[e] <==> glcn[p]		SDY_4094
SDY_3635	NikD	[c] : glycogen + pi --> g1p	nad	[c] : glycogen + pi --> g1p		SDY_4098
SDY_3649	NikE	[c] : bglycogen + pi --> g1p	nadh	[c] : bglycogen + pi --> g1p		SDY_4102
SDY_3650	GlpD	[c] : 5dh4dglc --> 2h3oppan + pyr	nadp	[c] : 5dh4dglc --> 2h3oppan + pyr		SDY_4122
SDY_3659	GlpE	glcr[e] <==> glcr[p]	nadph	glcr[e] <==> glcr[p]		SDY_4146
SDY_3660	MalP	[c] : adpglc --> adp + glycogen + h	ncam	[c] : adpglc --> adp + glycogen + h		SDY_4147
SDY_3661	MalQ	[c] : icolipa + udpg --> gicolipa + h + udp	nh4	[c] : icolipa + udpg --> gicolipa + h + udp		SDY_4212
SDY_3667	GntT	[c] : gagicolipa + udpg --> ggagicolipa + h + udp	ni2	[c] : gagicolipa + udpg --> ggagicolipa + h + udp		SDY_4226
SDY_3673	FeoB	glcur1p[e] <==> glcur1p[p]	nicrnt	glcur1p[e] <==> glcur1p[p]		SDY_4251
SDY_3681	Pck	glcur[p] + h[p] <==> glcur[c] + h[c]	nmn	glcur[p] + h[p] <==> glcur[c] + h[c]		SDY_4257
SDY_3682	NudE	glcur[e] <==> glcur[p]	no2	glcur[e] <==> glcur[p]		SDY_4258
SDY_3689	MrcA	glc-D[p] + pep[c] --> g6p[c] + pyr[c]	no3	glc-D[p] + pep[c] --> g6p[c] + pyr[c]		SDY_4259
SDY_3690	AroK	glc-D[p] + h[p] --> glc-D[c] + h[c]	no	glc-D[p] + h[p] --> glc-D[c] + h[c]		SDY_4261
SDY_3693	AroB	glc-D[e] <==> glc-D[p]	o2	glc-D[e] <==> glc-D[p]		SDY_4263
SDY_3694	Rpeec	[c] : bglycogen --> glycogen	o2s	[c] : bglycogen --> glycogen		SDY_4264
SDY_3695	Gph	[c] : atp + g1p + h --> adpglc + ppi	oaa	[c] : atp + g1p + h --> adpglc + ppi		SDY_4276
SDY_3701	TrpS	[c] : atp + glu-L + nh4 --> adp + gln-L + h + pi	oc2coa	[c] : atp + glu-L + nh4 --> adp + gln-L + h + pi		SDY_4282
SDY_3707	YhfW	[c] : atp + gln-L + trnagln --> amp + glntrna + ppi	ocACP	[c] : atp + gln-L + trnagln --> amp + glntrna + ppi		SDY_4297
SDY_3720	AvtA	atp[c] + gln-L[p] + h2o[c] --> adp[c] + gln-L[c] + h[c] + pi[c]	occoa	atp[c] + gln-L[p] + h2o[c] --> adp[c] + gln-L[c] + h[c] + pi[c]		SDY_4315
SDY_3721	PurH	gln-L[e] <==> gln-L[p]	ocdca	gln-L[e] <==> gln-L[p]		SDY_4328
SDY_3729	PurDec	[c] : galt1p + nad <==> h + nadh + tag6p-D	ocdcaACP	[c] : galt1p + nad <==> h + nadh + tag6p-D		SDY_4330
SDY_3730	HemE	[c] : atp + glu-L --> adp + glu5p	ocdcea	[c] : atp + glu-L --> adp + glu5p		SDY_4344
SDY_3732	NudC	4abut[c] + glu-L[p] <==> 4abut[p] + glu-L[c]	octa	4abut[c] + glu-L[p] <==> 4abut[p] + glu-L[c]		SDY_4345
SDY_3733	ThiC	[c] : atp + cys-L + glu-L --> adp + glucys + h + pi	octdp	[c] : atp + cys-L + glu-L --> adp + glucys + h + pi		SDY_4350
SDY_3734	ThiE	[c] : glu-L + h --> 4abut + co2	octeACP	[c] : glu-L + h --> 4abut + co2		SDY_4352
SDY_3735	ThiFec	[c] : glu-L + h2o + nadp <==> akg + h + nadph + nh4	od2coa	[c] : glu-L + h2o + nadp <==> akg + h + nadph + nh4		SDY_4361
SDY_3737	ThiS	[c] : gln-L + h2o --> glu-L + nh4	odecoa	[c] : gln-L + h2o --> glu-L + nh4		SDY_4362
SDY_3754	ThiGH	[p] : gln-L + h2o --> glu-L + nh4	ohpb	[p] : gln-L + h2o --> glu-L + nh4		SDY_4363
SDY_3756	CoaA	[c] : gln-L + h2o + prpp --> glu-L + ppi + pram	orn	[c] : gln-L + h2o + prpp --> glu-L + ppi + pram		SDY_4364
SDY_3761	MurB	[c] : glu-D <==> glu-L	orot5p	[c] : glu-D <==> glu-L		SDY_4365
SDY_3762	MurI	[c] : akg + gln-L + h + nadph --> (2) glu-L + nadp	orot	[c] : akg + gln-L + h + nadph --> (2) glu-L + nadp		SDY_4378
SDY_3774	BtuB	[c] : glutrna + h + nadph --> glu1sa + nadp + trnaglu	pa120	[c] : glutrna + h + nadph --> glu1sa + nadp + trnaglu		SDY_4383
SDY_3775	MetB	[c] : atp + glu-L + trnaglu --> amp + glutrna + ppi	pa140	[c] : atp + glu-L + trnaglu --> amp + glutrna + ppi		SDY_4395
SDY_3776	MetL	glu-L[p] + na1[p] --> glu-L[c] + na1[c]	pa141	glu-L[p] + na1[p] --> glu-L[c] + na1[c]		SDY_4396
SDY_3780	MetF	glu-L[e] <==> glu-L[p]	pa160	glu-L[e] <==> glu-L[p]		SDY_4397
SDY_3781	GldA	[c] : (2) glx + h --> 2h3oppan + co2	pa161	[c] : (2) glx + h --> 2h3oppan + co2		SDY_4398
SDY_3786	TalC	glyald[e] <==> glyald[p]	pa180	glyald[e] <==> glyald[p]		SDY_4412
SDY_3791	PflDec	glyald[p] <==> glyald[c]	pa181	glyald[p] <==> glyald[c]		SDY_4431
SDY_3792	Ppc	[c] : accoa + gly <==> 2aobut + coa	pacald	[c] : accoa + gly <==> 2aobut + coa		SDY_4432
SDY_3793	ArgE	glyb[e] <==> glyb[p]	palmACP	glyb[e] <==> glyb[p]		SDY_4441
SDY_3794	ArgC	glyc2p[e] <==> glyc2p[p]	pan4p	glyc2p[e] <==> glyc2p[p]		SDY_4444
SDY_3795	ArgB	glyc3p[p] + pi[c] --> glyc3p[c] + pi[p]	pant-R	glyc3p[p] + pi[c] --> glyc3p[c] + pi[p]		SDY_4456
SDY_3797	ArgH	glyc3p[e] <==> glyc3p[p]	pap	glyc3p[e] <==> glyc3p[p]		SDY_4521
SDY_3807	SthA	glyc-R[e] <==> glyc-R[p]	paps	glyc-R[e] <==> glyc-R[p]		SDY_4532
SDY_3817	MenA	[c] : glyc + nad --> dha + h + nadh	pdx5p	[c] : glyc + nad --> dha + h + nadh		SDY_4533
SDY_3818	GlpF	[c] : atp + glyc-R --> 2pg + adp + h	pe120	[c] : atp + glyc-R --> 2pg + adp + h		SDY_4534
SDY_3819	GlpK	[c] : gly + nad + thf --> co2 + mlthf + nadh + nh4	pe140	[c] : gly + nad + thf --> co2 + mlthf + nadh + nh4		SDY_4535
SDY_3820	GlpX	[c] : glx + h + nadh --> glyclt + nad	pe141	[c] : glx + h + nadh --> glyclt + nad		SDY_4548
SDY_3826	Fpr	[c] : glx + h + nadph --> glyclt + nadp	pe160	[c] : glx + h + nadph --> glyclt + nadp		SDY_4563
SDY_3830	Tpi	glyclt[p] + h[p] <==> glyclt[c] + h[c]	pe161	glyclt[p] + h[p] <==> glyclt[c] + h[c]		SDY_4564
SDY_3831	Sbp	glyclt[e] <==> glyclt[p]	pe180	glyclt[e] <==> glyclt[p]		SDY_4565
SDY_3832	PfkA	glyc[e] <==> glyc[p]	pe181	glyc[e] <==> glyc[p]		SDY_4566
SDY_3837	FieF	glyc[c] <==> glyc[p]	peamn	glyc[c] <==> glyc[p]		SDY_4567
SDY_3838	KdgT	[c] : atp + glyc --> adp + glyc3p + h	pep	[c] : atp + glyc --> adp + glyc3p + h		SDY_4641
SDY_3839	SodA	[c] : h2o + lgt-S --> gthrd + h + lac-D	pg120	[c] : h2o + lgt-S --> gthrd + h + lac-D		SDY_4642
SDY_3842	RhaT	[c] : atp + gly + trnagly --> amp + glytrna + ppi	pg140	[c] : atp + gly + trnagly --> amp + glytrna + ppi		SDY_4643
SDY_3844	RhaB	gly[p] + h[p] --> gly[c] + h[c]	pg141	gly[p] + h[p] --> gly[c] + h[c]		SDY_4644
SDY_3849	RhaD	gly[p] + na1[p] --> gly[c] + na1[c]	pg160	gly[p] + na1[p] --> gly[c] + na1[c]		SDY_4649
SDY_3873	Fdoec	gly[e] <==> gly[p]	pg161	gly[e] <==> gly[p]		SDY_4655
SDY_3876	GlnA	[c] : atp + gmhep1p + h --> adphep-DD + ppi	pg180	[c] : atp + gmhep1p + h --> adphep-DD + ppi
SDY_3885	HemN	[c] : atp + gmhep7p --> adp + gmhep17bp + h	pg181	[c] : atp + gmhep7p --> adp + gmhep17bp + h
SDY_3895	DsbA	[c] : gmhep17bp + h2o --> gmhep1p + pi	pgp120	[c] : gmhep17bp + h2o --> gmhep1p + pi
SDY_3896	HemG	[c] : gmp + (2) h + nadph --> imp + nadp + nh4	pgp140	[c] : gmp + (2) h + nadph --> imp + nadp + nh4
SDY_3899	TrkH	[c] : atp + gln-L + h2o + xmp --> amp + glu-L + gmp + (2) h + ppi	pgp141	[c] : atp + gln-L + h2o + xmp --> amp + glu-L + gmp + (2) h + ppi
SDY_3900	FadB	gmp[e] <==> gmp[p]	pgp160	gmp[e] <==> gmp[p]
SDY_3901	FadA	[c] : 6pgc + nadp --> co2 + nadph + ru5p-D	pgp161	[c] : 6pgc + nadp --> co2 + nadph + ru5p-D
SDY_3902	Fre	[c] : atp + glcn --> 6pgc + adp + h	pgp180	[c] : atp + glcn --> 6pgc + adp + h
SDY_3908	UbiD	[c] : gp4g + h2o --> (2) gdp + (2) h	pgp181	[c] : gp4g + h2o --> (2) gdp + (2) h
SDY_3910	UbiB	[p] : g3pc + h2o --> chol + glyc3p + h	phe-L	[p] : g3pc + h2o --> chol + glyc3p + h
SDY_3912	UbiE	[p] : g3pe + h2o --> etha + glyc3p + h	pheme	[p] : g3pe + h2o --> etha + glyc3p + h
SDY_3914	Udp	[p] : g3ps + h2o --> glyc3p + h + ser-L	phetrna	[p] : g3ps + h2o --> glyc3p + h + ser-L
SDY_3918	MetE	[p] : g3pg + h2o --> glyc + glyc3p + h	phhlipa	[p] : g3pg + h2o --> glyc + glyc3p + h
SDY_3919	PldB	[p] : g3pi + h2o --> glyc3p + h + inost	phom	[p] : g3pi + h2o --> glyc3p + h + inost
SDY_3920	RhtB	[c] : grdp + ipdp --> frdp + ppi	phphhlipa	[c] : grdp + ipdp --> frdp + ppi
SDY_3922	RhtC	[c] : grxox + (2) gthrd --> grxrd + gthox	phpyr	[c] : grxox + (2) gthrd --> grxrd + gthox
SDY_3929	PldA	[c] : atp + gsn --> adp + gmp + h	phthr	[c] : atp + gsn --> adp + gmp + h
SDY_3936	CorA	gsn[p] + h[p] --> gsn[c] + h[c]	pi	gsn[p] + h[p] --> gsn[c] + h[c]
SDY_3940	DapF	gsn[e] <==> gsn[p]	pmcoa	gsn[e] <==> gsn[p]
SDY_3941	CyaA	[c] : gtspmd + h2o --> gthrd + spmd	pmtcoa	[c] : gtspmd + h2o --> gthrd + spmd
SDY_3942	HemCec	[c] : atp + gthrd + spmd --> adp + gtspmd + h + pi	pnto-R	[c] : atp + gthrd + spmd --> adp + gtspmd + h + pi
SDY_3943	HemDec	gthox[e] <==> gthox[p]	ppa	gthox[e] <==> gthox[p]
SDY_3953	HemX	[c] : gthox + h + nadph <==> (2) gthrd + nadp	ppal	[c] : gthox + h + nadph <==> (2) gthrd + nadp
SDY_3954	WecG	[p] : gthrd + h2o --> cgly + glu-L	ppap	[p] : gthrd + h2o --> cgly + glu-L
SDY_3955	WzyE	atp[c] + gthrd[c] + h2o[c] --> adp[c] + gthrd[p] + h[c] + pi[c]	ppbng	atp[c] + gthrd[c] + h2o[c] --> adp[c] + gthrd[p] + h[c] + pi[c]
SDY_3956	WecF	atp[c] + gthrd[p] + h2o[c] --> adp[c] + gthrd[c] + h[c] + pi[c]	ppcoa	atp[c] + gthrd[p] + h2o[c] --> adp[c] + gthrd[c] + h[c] + pi[c]
SDY_3957	WzxE	gthrd[e] <==> gthrd[p]	ppgpp	gthrd[e] <==> gthrd[p]
SDY_3958	WecE	[c] : atp + glucys + gly --> adp + gthrd + h + pi	pphn	[c] : atp + glucys + gly --> adp + gthrd + h + pi
SDY_3959	WecD	[c] : gtp + h2o --> ahdt + for + h	ppi	[c] : gtp + h2o --> ahdt + for + h
SDY_3961	RffH	[c] : gtp + (3) h2o --> 25drapp + for + (2) h + ppi	ppp9	[c] : gtp + (3) h2o --> 25drapp + for + (2) h + ppi
SDY_3962	WecC	[c] : gdptp + h2o --> h + pi + ppgpp	pppg9	[c] : gdptp + h2o --> h + pi + ppgpp
SDY_3963	WecB	[c] : atp + gtp --> amp + gdptp + h	pppi	[c] : atp + gtp --> amp + gdptp + h
SDY_3964	WzzE	gtp[e] <==> gtp[p]	pppn	gtp[e] <==> gtp[p]
SDY_3968	WecA	[c] : gua + prpp --> gmp + ppi	ppt	[c] : gua + prpp --> gmp + ppi
SDY_3970	TrxA	gua[p] + h[p] --> gua[c] + h[c]	pram	gua[p] + h[p] --> gua[c] + h[c]
SDY_3974	GppA	gua[e] <==> gua[p]	pran	gua[e] <==> gua[p]
SDY_3976	IlvCec	h2o2[e] <==> h2o2[p]	prbamp	h2o2[e] <==> h2o2[p]
SDY_3977	IlvA	h2o[e] <==> h2o[p]	prbatp	h2o[e] <==> h2o[p]
SDY_3978	IlvD	h2o[p] <==> h2o[c]	prfp	h2o[p] <==> h2o[c]
SDY_3995	IlvE	h2s[e] <==> h2s[p]	prlp	h2s[e] <==> h2s[p]
SDY_3997	RbsK	h2[e] <==> h2[p]	pro-L	h2[e] <==> h2[p]
SDY_4001	RbsC	[c] : 3hbcoa + nad --> aacoa + h + nadh	progly	[c] : 3hbcoa + nad --> aacoa + h + nadh
SDY_4004	Kup	[c] : 3hhcoa + nad --> 3ohcoa + h + nadh	protrna	[c] : 3hhcoa + nad --> 3ohcoa + h + nadh
SDY_4009	AsnA	[c] : 3hocoa + nad --> 3oocoa + h + nadh	prpp	[c] : 3hocoa + nad --> 3oocoa + h + nadh
SDY_4011	AtpI	[c] : 3hdcoa + nad --> 3odcoa + h + nadh	ps120	[c] : 3hdcoa + nad --> 3odcoa + h + nadh
SDY_4013	AtpF0	[c] : 3hddcoa + nad --> 3oddcoa + h + nadh	ps140	[c] : 3hddcoa + nad --> 3oddcoa + h + nadh
SDY_4018	AtpF1	[c] : 3htdcoa + nad --> 3otdcoa + h + nadh	ps141	[c] : 3htdcoa + nad --> 3otdcoa + h + nadh
SDY_4019	GlmUec	[c] : 3hhdcoa + nad --> 3ohdcoa + h + nadh	ps160	[c] : 3hhdcoa + nad --> 3ohdcoa + h + nadh
SDY_4022	GlmS	[c] : 3hodcoa + nad --> 3oodcoa + h + nadh	ps161	[c] : 3hodcoa + nad --> 3oodcoa + h + nadh
SDY_4023	PstD	[c] : 4hbz + octdp --> 3ophb + ppi	ps180	[c] : 4hbz + octdp --> 3ophb + ppi
SDY_4024	PstC	3hcinnm[e] <==> 3hcinnm[p]	ps181	3hcinnm[e] <==> 3hcinnm[p]
SDY_4025	PstA	[c] : co2 + h2o <==> h + hco3	psclys	[c] : co2 + h2o <==> h + hco3
SDY_4036	PstB	hdca[e] --> hdca[p]	pser-L	hdca[e] --> hdca[p]
SDY_4038	LldP	hdcea[e] --> hdcea[p]	ptrc	hdcea[e] --> hdcea[p]
SDY_4040	LldD	[c] : hdcoa --> hdd2coa	pyam5p	[c] : hdcoa --> hdd2coa
SDY_4041	CysE	[c] : atp + hhlipa --> adp + h + phhlipa	pydam	[c] : atp + hhlipa --> adp + h + phhlipa
SDY_4043	GpsA	[c] : atp + hphhlipa --> adp + h + phphhlipa	pydx5p	[c] : atp + hphhlipa --> adp + h + phphhlipa
SDY_4045	GrxC	[c] : adphep-LD + lipa --> adp + h + hlipa	pydx	[c] : adphep-LD + lipa --> adp + h + hlipa
SDY_4049	YibO	[c] : adphep-LD + hlipa --> adp + h + hhlipa	pydxn	[c] : adphep-LD + hlipa --> adp + h + hhlipa
SDY_4050	Tdh	[c] : adphep-LD + phhlipa --> adp + h + hphhlipa	pyr	[c] : adphep-LD + phhlipa --> adp + h + hphhlipa
SDY_4051	Kbl	[c] : 4mhetz + atp --> 4mpetz + adp + h	q8	[c] : 4mhetz + atp --> 4mpetz + adp + h
SDY_4052	RfaD	[c] : atp + glc-D --> adp + g6p + h	q8h2	[c] : atp + glc-D --> adp + g6p + h
SDY_4053	WaaF	[c] : atp + fru --> adp + f6p + h	quln	[c] : atp + fru --> adp + f6p + h
SDY_4057	WaaC	atp[c] + h2o[c] + hg2[c] --> adp[c] + h[c] + hg2[p] + pi[c]	r15bp	atp[c] + h2o[c] + hg2[c] --> adp[c] + h[c] + hg2[p] + pi[c]
SDY_4059	WaaY	h[p] + hg2[c] --> h[c] + hg2[p]	r1p	h[p] + hg2[c] --> h[c] + hg2[p]
SDY_4060	WaaO	hg2[e] <==> hg2[p]	r5p	hg2[e] <==> hg2[p]
SDY_4061	WaaP	[c] : h2o + histd + (2) nad --> (3) h + his-L + (2) nadh	rbflvrd	[c] : h2o + histd + (2) nad --> (3) h + his-L + (2) nadh
SDY_4062	WaaG	[c] : h2o + hisp --> histd + pi	rbl-L	[c] : h2o + hisp --> histd + pi
SDY_4063	WaaQ	[c] : atp + his-L + trnahis --> amp + histrna + ppi	rdmbzi	[c] : atp + his-L + trnahis --> amp + histrna + ppi
SDY_4064	WaaA	h[p] + his-L[p] <==> h[c] + his-L[c]	rhcys	h[p] + his-L[p] <==> h[c] + his-L[c]
SDY_4069	CoaD	his-L[e] <==> his-L[p]	rib-D	his-L[e] <==> his-L[p]
SDY_4070	Dfp	[c] : h2o + (4) ppbng --> hmbil + (4) nh4	ribflv	[c] : h2o + (4) ppbng --> hmbil + (4) nh4
SDY_4073	Dutec	[c] : 4ahmmp + atp --> 4ampm + adp + h	rml1p	[c] : 4ahmmp + atp --> 4ampm + adp + h
SDY_4080	PyrE	h[p] + hom-L[c] --> h[c] + hom-L[p]	rml	h[p] + hom-L[c] --> h[c] + hom-L[p]
SDY_4082	Gmkec	hom-L[e] <==> hom-L[p]	rmn	hom-L[e] <==> hom-L[p]
SDY_4085	SpoT	[c] : 6hmhpt + atp --> 6hmhptpp + amp + h	ru5p-D	[c] : 6hmhpt + atp --> 6hmhptpp + amp + h
SDY_4086	GltS	3hpppn[e] <==> 3hpppn[p]	ru5p-L	3hpppn[e] <==> 3hpppn[p]
SDY_4092	YicE	[c] : h + hpyr + nadh --> glyc-R + nad	s7p	[c] : h + hpyr + nadh --> glyc-R + nad
SDY_4094	MelA	[c] : h + hpyr + nadph --> glyc-R + nadp	s	[c] : h + hpyr + nadph --> glyc-R + nadp
SDY_4098	AdiA	[c] : hom-L + nadp <==> aspsa + h + nadph	sarcs	[c] : hom-L + nadp <==> aspsa + h + nadph
SDY_4102	AdiC	[c] : atp + hom-L --> adp + h + phom	sbt-D	[c] : atp + hom-L --> adp + h + phom
SDY_4122	ProPec	[c] : hom-L + succoa --> coa + suchms	sbt6p	[c] : hom-L + succoa --> coa + suchms
SDY_4146	PhnN	[c] : glu-L + imacp --> akg + hisp	sbzcoa	[c] : glu-L + imacp --> akg + hisp
SDY_4147	YicP	hxa[e] <==> hxa[p]	scl	hxa[e] <==> hxa[p]
SDY_4155	UhpT	[c] : hxan + prpp --> imp + ppi	sectrna	[c] : hxan + prpp --> imp + ppi
SDY_4204	IlvB	(2) h[c] + h2[c] + q8[c] --> (2) h[p] + q8h2[c]	seln	(2) h[c] + h2[c] + q8[c] --> (2) h[p] + q8h2[c]
SDY_4212	TnaB	(2) h[c] + h2[c] + mqn8[c] --> (2) h[p] + mql8[c]	selnp	(2) h[c] + h2[c] + mqn8[c] --> (2) h[p] + mql8[c]
SDY_4226	SelA	2dmmq8[c] + (2) h[c] + h2[c] --> 2dmmql8[c] + (2) h[p]	ser-D	2dmmq8[c] + (2) h[c] + h2[c] --> 2dmmql8[c] + (2) h[p]
SDY_4227	Pgi	hxan[e] <==> hxan[p]	ser-L	hxan[e] <==> hxan[p]
SDY_4231	LysCec	h[e] <==> h[p]	seramp	h[e] <==> h[p]
SDY_4232	FumB	[c] : icit + nadp <==> akg + co2 + nadph	sertrna(sec)	[c] : icit + nadp <==> akg + co2 + nadph
SDY_4247	DcuB	[c] : chor <==> ichor	sertrna	[c] : chor <==> ichor
SDY_4248	YtfR	[c] : chor --> ichor	sheme	[c] : chor --> ichor
SDY_4249	YtfT	[c] : h2o + ichor --> 23ddhb + pyr	skm5p	[c] : h2o + ichor --> 23ddhb + pyr
SDY_4250	YjfF	[c] : icit --> glx + succ	skm	[c] : icit --> glx + succ
SDY_4251	Fbp	idon-L[e] <==> idon-L[p]	sl26da	idon-L[e] <==> idon-L[p]
SDY_4256	Mpl	[c] : gln-L + prlp --> aicar + eig3p + glu-L + h	sl2a6o	[c] : gln-L + prlp --> aicar + eig3p + glu-L + h
SDY_4257	NrdG	[c] : eig3p --> h2o + imacp	so2	[c] : eig3p --> h2o + imacp
SDY_4258	NrdD	[c] : 2cpr5p + h --> 3ig3p + co2 + h2o	so3	[c] : 2cpr5p + h --> 3ig3p + co2 + h2o
SDY_4259	TreC	[c] : akg + ile-L <==> 3mop + glu-L	so4	[c] : akg + ile-L <==> 3mop + glu-L
SDY_4261	TreB	[c] : atp + ile-L + trnaile --> amp + iletrna + ppi	spmd	[c] : atp + ile-L + trnaile --> amp + iletrna + ppi
SDY_4263	MgtA	atp[c] + h2o[c] + ile-L[p] --> adp[c] + h[c] + ile-L[c] + pi[c]	ssaltpp	atp[c] + h2o[c] + ile-L[p] --> adp[c] + h[c] + ile-L[c] + pi[c]
SDY_4276	PyrBec	h[p] + ile-L[p] <==> h[c] + ile-L[c]	stcoa	h[p] + ile-L[p] <==> h[c] + ile-L[c]
SDY_4282	ArgI	ile-L[e] <==> ile-L[p]	suc6p	ile-L[e] <==> ile-L[p]
SDY_4284	ValS	[c] : h2o + imp <==> fprica	sucarg	[c] : h2o + imp <==> fprica
SDY_4293	PepA	[c] : h2o + imp + nad --> h + nadh + xmp	sucbz	[c] : h2o + imp + nad --> h + nadh + xmp
SDY_4294	FecE	imp[e] <==> imp[p]	succ	imp[e] <==> imp[p]
SDY_4295	FecD	h[p] + indole[p] <==> h[c] + indole[c]	succoa	h[p] + indole[p] <==> h[c] + indole[c]
SDY_4297	FecC	indole[e] <==> indole[p]	sucglu	indole[e] <==> indole[p]
SDY_4315	FecA	[c] : h2o + ins --> hxan + rib-D	sucgsa	[c] : h2o + ins --> hxan + rib-D
SDY_4322	ManY	[c] : atp + ins --> adp + h + imp	suchms	[c] : atp + ins --> adp + h + imp
SDY_4328	MetH	inost[e] <==> inost[p]	sucorn	inost[e] <==> inost[p]
SDY_4330	AceA	h[p] + ins[p] --> h[c] + ins[c]	sucr	h[p] + ins[p] --> h[c] + ins[c]
SDY_4345	MetA	ins[e] <==> ins[p]	sulfac	ins[e] <==> ins[p]
SDY_4350	GlyQS	[c] : ipdp <==> dmpp	t3c11vaceACP	[c] : ipdp <==> dmpp
SDY_4352	YiaE	[c] : h + h2mb4p + nadh --> h2o + ipdp + nad	t3c5ddeceACP	[c] : h + h2mb4p + nadh --> h2o + ipdp + nad
SDY_4361	BisC	[c] : 3c2hmp + nad --> 3c4mop + h + nadh	t3c7mrseACP	[c] : 3c2hmp + nad --> 3c4mop + h + nadh
SDY_4362	YjfR	[c] : 3c2hmp <==> 2ippm + h2o	t3c9palmeACP	[c] : 3c2hmp <==> 2ippm + h2o
SDY_4363	SgaT	[c] : 2ippm + h2o <==> 3c3hmp	tag6p-D	[c] : 2ippm + h2o <==> 3c3hmp
SDY_4364	SgaB	[c] : 3mob + accoa + h2o --> 3c3hmp + coa + h	tagdp-D	[c] : 3mob + accoa + h2o --> 3c3hmp + coa + h
SDY_4365	SgaA	atp[c] + h2o[c] + isetac[p] --> adp[c] + h[c] + isetac[c] + pi[c]	tartr-L	atp[c] + h2o[c] + isetac[p] --> adp[c] + h[c] + isetac[c] + pi[c]
SDY_4367	SgaH	isetac[e] <==> isetac[p]	taur	isetac[e] <==> isetac[p]
SDY_4378	SgaE	atp[c] + h2o[c] + kdo2lipid4[c] --> adp[c] + h[c] + kdo2lipid4[p] + pi[c]	tcynt	atp[c] + h2o[c] + kdo2lipid4[c] --> adp[c] + h[c] + kdo2lipid4[p] + pi[c]
SDY_4383	CycAec	[c] : 23dhmb + nadp <==> alac-S + h + nadph	td2coa	[c] : 23dhmb + nadp <==> alac-S + h + nadph
SDY_4396	CpdB	[c] : 2ahbut + h + nadph <==> 23dhmp + nadp	tdcoa	[c] : 2ahbut + h + nadph <==> 23dhmp + nadp
SDY_4412	Frd	[c] : acACP + h + malACP --> ACP + actACP + co2	tddec2eACP	[c] : acACP + h + malACP --> ACP + actACP + co2
SDY_4420	PurA	[c] : accoa + h + malACP --> actACP + co2 + coa	tdeACP	[c] : accoa + h + malACP --> actACP + co2 + coa
SDY_4431	AmiB	[c] : aacoa + coa --> (2) accoa	tdec2eACP	[c] : aacoa + coa --> (2) accoa
SDY_4432	YjeQ	[c] : 3ohcoa + coa --> accoa + btcoa	tdecoa	[c] : 3ohcoa + coa --> accoa + btcoa
SDY_4441	Psd	[c] : 3oocoa + coa --> accoa + hxcoa	thdp	[c] : 3oocoa + coa --> accoa + hxcoa
SDY_4443	DsbD	[c] : 3odcoa + coa --> accoa + occoa	thex2eACP	[c] : 3odcoa + coa --> accoa + occoa
SDY_4444	DcuA	[c] : 3oddcoa + coa --> accoa + dcacoa	thf	[c] : 3oddcoa + coa --> accoa + dcacoa
SDY_4456	AspA	[c] : 3otdcoa + coa --> accoa + ddcacoa	thm	[c] : 3otdcoa + coa --> accoa + ddcacoa
SDY_4462	MsrA	[c] : 3ohdcoa + coa --> accoa + tdcoa	thmmp	[c] : 3ohdcoa + coa --> accoa + tdcoa
SDY_4520	Ppa	[c] : 3oodcoa + coa --> accoa + pmtcoa	thmpp	[c] : 3oodcoa + coa --> accoa + pmtcoa
SDY_4521	TyrB	[c] : ctp + kdo --> ckdo + ppi	thr-L	[c] : ctp + kdo --> ckdo + ppi
SDY_4532	Alrec	[c] : h2o + kdo8p --> kdo + pi	thrp	[c] : h2o + kdo8p --> kdo + pi
SDY_4533	DgkA	[c] : ara5p + h2o + pep --> kdo8p + pi	thrtrna	[c] : ara5p + h2o + pep --> kdo8p + pi
SDY_4534	PlsB	[c] : 3dhgulnp + h --> co2 + xu5p-L	thym	[c] : 3dhgulnp + h --> co2 + xu5p-L
SDY_4535	UbiA	h[p] + k[p] --> h[c] + k[c]	thymd	h[p] + k[p] --> h[c] + k[c]
SDY_4548	UbiC	h[p] + k[c] --> h[c] + k[p]	tma	h[p] + k[c] --> h[c] + k[p]
SDY_4563	DctA	k[e] <==> k[p]	tmao	k[e] <==> k[p]
SDY_4564	DppF	[c] : lac-L + q8 --> pyr + q8h2	tmrs2eACP	[c] : lac-L + q8 --> pyr + q8h2
SDY_4565	DppD	[c] : lac-L + mqn8 --> mql8 + pyr	toct2eACP	[c] : lac-L + mqn8 --> mql8 + pyr
SDY_4566	DppC	h[p] + lac-L[p] <==> h[c] + lac-L[c]	toctd2eACP	h[p] + lac-L[p] <==> h[c] + lac-L[c]
SDY_4567	DppB	lac-L[e] <==> lac-L[p]	tpalm2eACP	lac-L[e] <==> lac-L[p]
SDY_4633	DppA	[p] : colipa + uLa4n --> acolipa + udcpp	trdox	[p] : colipa + uLa4n --> acolipa + udcpp
SDY_4641	YjjG	[c] : h2o + lcts --> gal + glc-D	trdrd	[c] : h2o + lcts --> gal + glc-D
SDY_4642	DeoC	[p] : h2o + lcts --> gal + glc-D	tre6p	[p] : h2o + lcts --> gal + glc-D
SDY_4643	DeoA	[c] : LalaDgluMdap + h2o --> 26dap-M + LalaDglu	tre	[c] : LalaDgluMdap + h2o --> 26dap-M + LalaDglu
SDY_4644	DeoB	[c] : h + mthgxl + nadh --> lald-D + nad	trnaala	[c] : h + mthgxl + nadh --> lald-D + nad
SDY_4649	DeoD	[c] : LalaLglu + h2o --> ala-L + glu-L	trnaarg	[c] : LalaLglu + h2o --> ala-L + glu-L
SDY_4651	SerB	[c] : h + lald-L + nadh <==> 12ppd-S + nad	trnaasn	[c] : h + lald-L + nadh <==> 12ppd-S + nad
SDY_4653	NadR	h[p] + lcts[c] --> h[c] + lcts[p]	trnaasp	h[p] + lcts[c] --> h[c] + lcts[p]
SDY_4655	Slt	lcts[e] <==> lcts[p]	trnacys	lcts[e] <==> lcts[p]
SDY_4656	YjjX	[c] : lac-D + nad <==> h + nadh + pyr	trnagln	[c] : lac-D + nad <==> h + nadh + pyr
SDY_0054	GpmB	[c] : lac-D + q8 --> pyr + q8h2	trnaglu	[c] : lac-D + q8 --> pyr + q8h2
SDY_0099		[c] : 4mop + glu-L --> akg + leu-L	trnagly	[c] : 4mop + glu-L --> akg + leu-L
SDY_0108		[c] : atp + leu-L + trnaleu --> amp + leutrna + ppi	trnahis	[c] : atp + leu-L + trnaleu --> amp + leutrna + ppi
SDY_2515		atp[c] + h2o[c] + leu-L[p] --> adp[c] + h[c] + leu-L[c] + pi[c]	trnaile	atp[c] + h2o[c] + leu-L[p] --> adp[c] + h[c] + leu-L[c] + pi[c]
SDY_0661		h[p] + leu-L[p] <==> h[c] + leu-L[c]	trnaleu	h[p] + leu-L[p] <==> h[c] + leu-L[c]
SDY_0666		leu-L[e] <==> leu-L[p]	trnalys	leu-L[e] <==> leu-L[p]
SDY_0681		[c] : gthrd + mthgxl --> lgt-S	trnamet	[c] : gthrd + mthgxl --> lgt-S
SDY_0875		atp[c] + h2o[c] + lipa_cold[c] --> adp[c] + h[c] + lipa_cold[p] + pi[c]	trnaphe	atp[c] + h2o[c] + lipa_cold[c] --> adp[c] + h[c] + lipa_cold[p] + pi[c]
SDY_0949		[e] : colipa + h + hdca --> h2o + hacolipa	trnapro	[e] : colipa + h + hdca --> h2o + hacolipa
SDY_0954		[e] : h + hdca + lipa --> h2o + halipa	trnasecys	[e] : h + hdca + lipa --> h2o + halipa
SDY_1281		atp[c] + h2o[c] + lipa[c] --> adp[c] + h[c] + lipa[p] + pi[c]	trnaser	atp[c] + h2o[c] + lipa[c] --> adp[c] + h[c] + lipa[p] + pi[c]
SDY_1329		[c] : lipidX + u23ga --> h + lipidAds + udp	trnathr	[c] : lipidX + u23ga --> h + lipidAds + udp
SDY_1550		[p] : 1ddecg3p + h2o --> ddca + glyc3p + h	trnatrp	[p] : 1ddecg3p + h2o --> ddca + glyc3p + h
SDY_1809		[p] : 1tdecg3p + h2o --> glyc3p + h + ttdca	trnatyr	[p] : 1tdecg3p + h2o --> glyc3p + h + ttdca
SDY_2218		[p] : 1tdec7eg3p + h2o --> glyc3p + h + ttdcea	trnaval	[p] : 1tdec7eg3p + h2o --> glyc3p + h + ttdcea
SDY_2358		[p] : 1hdecg3p + h2o --> glyc3p + h + hdca	trp-L	[p] : 1hdecg3p + h2o --> glyc3p + h + hdca
SDY_3306		[p] : 1hdec9eg3p + h2o --> glyc3p + h + hdcea	trptrna	[p] : 1hdec9eg3p + h2o --> glyc3p + h + hdcea
SDY_2429		[p] : 1odecg3p + h2o --> glyc3p + h + ocdca	tsul	[p] : 1odecg3p + h2o --> glyc3p + h + ocdca
SDY_2437		[p] : 1odec11eg3p + h2o --> glyc3p + h + ocdcea	ttdca	[p] : 1odec11eg3p + h2o --> glyc3p + h + ocdcea
SDY_2478		[p] : 1agpe120 + h2o --> ddca + g3pe + h	ttdcea	[p] : 1agpe120 + h2o --> ddca + g3pe + h
SDY_0077		[p] : 1agpe140 + h2o --> g3pe + h + ttdca	tungs	[p] : 1agpe140 + h2o --> g3pe + h + ttdca
SDY_2869		[p] : 1agpe141 + h2o --> g3pe + h + ttdcea	tym	[p] : 1agpe141 + h2o --> g3pe + h + ttdcea
SDY_2950		[p] : 1agpe160 + h2o --> g3pe + h + hdca	tyr-L	[p] : 1agpe160 + h2o --> g3pe + h + hdca
SDY_2966		[p] : 1agpe161 + h2o --> g3pe + h + hdcea	tyrp	[p] : 1agpe161 + h2o --> g3pe + h + hdcea
SDY_3067		[p] : 1agpe180 + h2o --> g3pe + h + ocdca	tyrtrna	[p] : 1agpe180 + h2o --> g3pe + h + ocdca
SDY_3076		[p] : 1agpe181 + h2o --> g3pe + h + ocdcea	u23ga	[p] : 1agpe181 + h2o --> g3pe + h + ocdcea
SDY_3394		[p] : 1agpg120 + h2o --> ddca + g3pg + h	u3aga	[p] : 1agpg120 + h2o --> ddca + g3pg + h
SDY_3527		[p] : 1agpg140 + h2o --> g3pg + h + ttdca	u3hga	[p] : 1agpg140 + h2o --> g3pg + h + ttdca
SDY_3736		[p] : 1agpg141 + h2o --> g3pg + h + ttdcea	uLa4fn	[p] : 1agpg141 + h2o --> g3pg + h + ttdcea
SDY_3787		[p] : 1agpg160 + h2o --> g3pg + h + hdca	uLa4n	[p] : 1agpg160 + h2o --> g3pg + h + hdca
SDY_3850		[p] : 1agpg161 + h2o --> g3pg + h + hdcea	uaagmda	[p] : 1agpg161 + h2o --> g3pg + h + hdcea
SDY_4010		[p] : 1agpg180 + h2o --> g3pg + h + ocdca	uaccg	[p] : 1agpg180 + h2o --> g3pg + h + ocdca
SDY_4016		[p] : 1agpg181 + h2o --> g3pg + h + ocdcea	uacgam	[p] : 1agpg181 + h2o --> g3pg + h + ocdcea
SDY_4154		[c] : 2ddecg3p + h2o --> ddca + glyc3p + (2) h	uacmam	[c] : 2ddecg3p + h2o --> ddca + glyc3p + (2) h
SDY_4264		[c] : 2tdecg3p + h2o --> glyc3p + (2) h + ttdca	uacmamu	[c] : 2tdecg3p + h2o --> glyc3p + (2) h + ttdca
SDY_4344		[c] : 2tdec7eg3p + h2o --> glyc3p + (2) h + ttdcea	uagmda	[c] : 2tdec7eg3p + h2o --> glyc3p + (2) h + ttdcea
SDY_4397		[c] : 2hdecg3p + h2o --> glyc3p + (2) h + hdca	uama	[c] : 2hdecg3p + h2o --> glyc3p + (2) h + hdca
SDY_3433		[c] : 2hdec9eg3p + h2o --> glyc3p + (2) h + hdcea	uamag	[c] : 2hdec9eg3p + h2o --> glyc3p + (2) h + hdcea
SDY_0659		[c] : 2odecg3p + h2o --> glyc3p + (2) h + ocdca	uamr	[c] : 2odecg3p + h2o --> glyc3p + (2) h + ocdca
SDY_0948		[c] : 2odec11eg3p + h2o --> glyc3p + (2) h + ocdcea	udcpdp	[c] : 2odec11eg3p + h2o --> glyc3p + (2) h + ocdcea
SDY_1280		[c] : 2agpe120 + pg120 --> apg120 + g3pe	udcpp	[c] : 2agpe120 + pg120 --> apg120 + g3pe
SDY_2436		[c] : 2agpe140 + pg140 --> apg140 + g3pe	udp	[c] : 2agpe140 + pg140 --> apg140 + g3pe
SDY_2475		[c] : 2agpe141 + pg141 --> apg141 + g3pe	udpLa4fn	[c] : 2agpe141 + pg141 --> apg141 + g3pe
SDY_1316		[c] : 2agpe160 + pg160 --> apg160 + g3pe	udpLa4n	[c] : 2agpe160 + pg160 --> apg160 + g3pe
SDY_3851		[c] : 2agpe161 + pg161 --> apg161 + g3pe	udpLa4o	[c] : 2agpe161 + pg161 --> apg161 + g3pe
SDY_4012		[c] : 2agpe180 + pg180 --> apg180 + g3pe	udpacgal	[c] : 2agpe180 + pg180 --> apg180 + g3pe
SDY_4015		[c] : 2agpe181 + pg181 --> apg181 + g3pe	udpg	[c] : 2agpe181 + pg181 --> apg181 + g3pe
SDY_4398		[c] : 2agpg120 + pg120 --> apg120 + g3pg	udpgal	[c] : 2agpg120 + pg120 --> apg120 + g3pg
SDY_3432		[c] : 2agpg140 + pg140 --> apg140 + g3pg	udpglcur	[c] : 2agpg140 + pg140 --> apg140 + g3pg
SDY_0660		[c] : 2agpg141 + pg141 --> apg141 + g3pg	ugmd	[c] : 2agpg141 + pg141 --> apg141 + g3pg
SDY_1282		[c] : 2agpg160 + pg160 --> apg160 + g3pg	ugmda	[c] : 2agpg160 + pg160 --> apg160 + g3pg
SDY_2483		[c] : 2agpg161 + pg161 --> apg161 + g3pg	um4p	[c] : 2agpg161 + pg161 --> apg161 + g3pg
SDY_4014		[c] : 2agpg180 + pg180 --> apg180 + g3pg	ump	[c] : 2agpg180 + pg180 --> apg180 + g3pg
SDY_4395		[c] : 2agpg181 + pg181 --> apg181 + g3pg	unaga	[c] : 2agpg181 + pg181 --> apg181 + g3pg
SDY_2474		[c] : 2agpe120 + h2o --> ddca + g3pe + h	unagamu	[c] : 2agpe120 + h2o --> ddca + g3pe + h
SDY_4017		[c] : 2agpe140 + h2o --> g3pe + h + ttdca	unagamuf	[c] : 2agpe140 + h2o --> g3pe + h + ttdca
SDY_2473		[c] : 2agpe141 + h2o --> g3pe + h + ttdcea	uppg3	[c] : 2agpe141 + h2o --> g3pe + h + ttdcea
SDY_2481		[c] : 2agpe160 + h2o --> g3pe + h + hdca	ura	[c] : 2agpe160 + h2o --> g3pe + h + hdca
SDY_2477		[c] : 2agpe161 + h2o --> g3pe + h + hdcea	urdglyc	[c] : 2agpe161 + h2o --> g3pe + h + hdcea
SDY_2479		[c] : 2agpe180 + h2o --> g3pe + h + ocdca	urea	[c] : 2agpe180 + h2o --> g3pe + h + ocdca
SDY_2476		[c] : 2agpe181 + h2o --> g3pe + h + ocdcea	uri	[c] : 2agpe181 + h2o --> g3pe + h + ocdcea
SDY_2484		[c] : 2agpg120 + h2o --> ddca + g3pg + h	utp	[c] : 2agpg120 + h2o --> ddca + g3pg + h
SDY_2472		[c] : 2agpg140 + h2o --> g3pg + h + ttdca	val-L	[c] : 2agpg140 + h2o --> g3pg + h + ttdca
SDY_2480		[c] : 2agpg141 + h2o --> g3pg + h + ttdcea	valtrna	[c] : 2agpg141 + h2o --> g3pg + h + ttdcea
		[c] : 2agpg160 + h2o --> g3pg + h + hdca	xan	[c] : 2agpg160 + h2o --> g3pg + h + hdca
		[c] : 2agpg161 + h2o --> g3pg + h + hdcea	xdp	[c] : 2agpg161 + h2o --> g3pg + h + hdcea
		[c] : 2agpg180 + h2o --> g3pg + h + ocdca	xmp	[c] : 2agpg180 + h2o --> g3pg + h + ocdca
		[c] : 2agpg181 + h2o --> g3pg + h + ocdcea	xtp	[c] : 2agpg181 + h2o --> g3pg + h + ocdcea
		[c] : nadp + ser-L <==> 2amsa + h + nadph	xtsn	[c] : nadp + ser-L <==> 2amsa + h + nadph
		[c] : atp + lys-L + trnalys --> amp + lystrna + ppi	xu5p-D	[c] : atp + lys-L + trnalys --> amp + lystrna + ppi
		h[p] + lys-L[p] --> h[c] + lys-L[c]	xu5p-L	h[p] + lys-L[p] --> h[c] + lys-L[c]
		h[p] + lys-L[c] --> h[c] + lys-L[p]	xyl-D	h[p] + lys-L[c] --> h[c] + lys-L[p]
		lys-L[e] <==> lys-L[p]	xylu-D	lys-L[e] <==> lys-L[p]
		h[p] + lyx-L[p] --> h[c] + lyx-L[c]	xylu-L	h[p] + lyx-L[p] --> h[c] + lyx-L[c]
		lyx-L[e] <==> lyx-L[p]	zn2	lyx-L[e] <==> lyx-L[p]
		[c] : h + malACP --> acACP + co2		[c] : h + malACP --> acACP + co2
		[c] : mal-D + nad --> co2 + nadh + pyr		[c] : mal-D + nad --> co2 + nadh + pyr
		(2) h[p] + mal-D[p] --> (2) h[c] + mal-D[c]		(2) h[p] + mal-D[p] --> (2) h[c] + mal-D[c]
		mal-D[e] <==> mal-D[p]		mal-D[e] <==> mal-D[p]
		[c] : accoa + malt <==> acmalt + coa		[c] : accoa + malt <==> acmalt + coa
		malt[p] + pep[c] --> malt6p[c] + pyr[c]		malt[p] + pep[c] --> malt6p[c] + pyr[c]
		(2) h[p] + mal-L[p] --> (2) h[c] + mal-L[c]		(2) h[p] + mal-L[p] --> (2) h[c] + mal-L[c]
		(3) h[p] + mal-L[p] --> (3) h[c] + mal-L[c]		(3) h[p] + mal-L[p] --> (3) h[c] + mal-L[c]
		mal-L[e] <==> mal-L[p]		mal-L[e] <==> mal-L[p]
		[c] : man6p <==> f6p		[c] : man6p <==> f6p
		man6p[p] + (2) pi[c] --> man6p[c] + (2) pi[p]		man6p[p] + (2) pi[c] --> man6p[c] + (2) pi[p]
		man6p[e] <==> man6p[p]		man6p[e] <==> man6p[p]
		manglyc[e] <==> manglyc[p]		manglyc[e] <==> manglyc[p]
		man[p] + pep[c] --> man6p[c] + pyr[c]		man[p] + pep[c] --> man6p[c] + pyr[c]
		man[e] <==> man[p]		man[e] <==> man[p]
		[c] : ACP + malcoa <==> coa + malACP		[c] : ACP + malcoa <==> coa + malACP
		[c] : cyan + mercppyr --> h + pyr + tcynt		[c] : cyan + mercppyr --> h + pyr + tcynt
		[p] : murein5p5p --> ala-D + murein5px4p		[p] : murein5p5p --> ala-D + murein5px4p
		[p] : murein5p5p --> alaala + murein5px3p		[p] : murein5p5p --> alaala + murein5px3p
		[p] : murein5p5p5p --> (2) ala-D + murein5px4px4p		[p] : murein5p5p5p --> (2) ala-D + murein5px4px4p
		[p] : h2o + murein5px4p --> ala-D + murein4px4p		[p] : h2o + murein5px4p --> ala-D + murein4px4p
		[p] : h2o + murein5px4px4p --> ala-D + murein4px4px4p		[p] : h2o + murein5px4px4p --> ala-D + murein4px4px4p
		[p] : h2o + murein5p5p --> ala-D + murein5p4p		[p] : h2o + murein5p5p --> ala-D + murein5p4p
		[p] : h2o + murein5p4p --> ala-D + murein4p4p		[p] : h2o + murein5p4p --> ala-D + murein4p4p
		[p] : h2o + murein5p3p --> ala-D + murein4p3p		[p] : h2o + murein5p3p --> ala-D + murein4p3p
		[p] : h2o + murein4px4p --> murein4p4p		[p] : h2o + murein4px4p --> murein4p4p
		[p] : h2o + murein3px4p --> murein4p3p		[p] : h2o + murein3px4p --> murein4p3p
		[p] : h2o + murein5px4p --> murein5p4p		[p] : h2o + murein5px4p --> murein5p4p
		[p] : h2o + murein4px4px4p --> murein4px4p4p		[p] : h2o + murein4px4px4p --> murein4px4p4p
		[c] : mal-L + nad <==> h + nadh + oaa		[c] : mal-L + nad <==> h + nadh + oaa
		[c] : mal-L + q8 --> oaa + q8h2		[c] : mal-L + q8 --> oaa + q8h2
		[c] : mal-L + mqn8 --> mql8 + oaa		[c] : mal-L + mqn8 --> mql8 + oaa
		[c] : mal-L + nadp --> co2 + nadph + pyr		[c] : mal-L + nadp --> co2 + nadph + pyr
		[c] : 2mecdp + nadh --> h2mb4p + h2o + nad		[c] : 2mecdp + nadh --> h2mb4p + h2o + nad
		[c] : 2p4c2me --> 2mecdp + cmp		[c] : 2p4c2me --> 2mecdp + cmp
		h[p] + melib[c] --> h[c] + melib[p]		h[p] + melib[c] --> h[c] + melib[p]
		melib[e] <==> melib[p]		melib[e] <==> melib[p]
		[c] : 2me4p + ctp + h --> 4c2me + ppi		[c] : 2me4p + ctp + h --> 4c2me + ppi
		[c] : atp + h2o + met-L --> amet + pi + ppi		[c] : atp + h2o + met-L --> amet + pi + ppi
		atp[c] + h2o[c] + met-D[p] --> adp[c] + h[c] + met-D[c] + pi[c]		atp[c] + h2o[c] + met-D[p] --> adp[c] + h[c] + met-D[c] + pi[c]
		met-D[e] <==> met-D[p]		met-D[e] <==> met-D[p]
		[c] : 5mthf + hcys-L --> h + met-L + thf		[c] : 5mthf + hcys-L --> h + met-L + thf
		metsox-S-L[e] <==> metsox-S-L[p]		metsox-S-L[e] <==> metsox-S-L[p]
		metsox-R-L[e] <==> metsox-R-L[p]		metsox-R-L[e] <==> metsox-R-L[p]
		[c] : metsox-S-L + trdrd --> h2o + met-L + trdox		[c] : metsox-S-L + trdrd --> h2o + met-L + trdox
		[c] : metsox-R-L + trdrd --> h2o + met-L + trdox		[c] : metsox-R-L + trdrd --> h2o + met-L + trdox
		[c] : atp + met-L + trnamet --> amp + mettrna + ppi		[c] : atp + met-L + trnamet --> amp + mettrna + ppi
		atp[c] + h2o[c] + met-L[p] --> adp[c] + h[c] + met-L[c] + pi[c]		atp[c] + h2o[c] + met-L[p] --> adp[c] + h[c] + met-L[c] + pi[c]
		met-L[e] <==> met-L[p]		met-L[e] <==> met-L[p]
		mg2[e] <==> mg2[p]		mg2[e] <==> mg2[p]
		mg2[p] --> mg2[c]		mg2[p] --> mg2[c]
		atp[c] + h2o[c] + mg2[p] --> adp[c] + h[c] + mg2[c] + pi[c]		atp[c] + h2o[c] + mg2[p] --> adp[c] + h[c] + mg2[c] + pi[c]
		[c] : dhap --> mthgxl + pi		[c] : dhap --> mthgxl + pi
		[c] : h2o + mi1p-D --> inost + pi		[c] : h2o + mi1p-D --> inost + pi
		[c] : 2mcacn + h2o --> micit		[c] : 2mcacn + h2o --> micit
		[p] : murein4p4p --> (2) anhgm4p		[p] : murein4p4p --> (2) anhgm4p
		[p] : murein4p3p --> anhgm3p + anhgm4p		[p] : murein4p3p --> anhgm3p + anhgm4p
		[p] : murein3p3p --> (2) anhgm3p		[p] : murein3p3p --> (2) anhgm3p
		[p] : murein4px4p4p --> anhgm4p + murein4px4p		[p] : murein4px4p4p --> anhgm4p + murein4px4p
		[c] : maltpt + pi <==> g1p + maltttr		[c] : maltpt + pi <==> g1p + maltttr
		[c] : malthx + pi <==> g1p + maltpt		[c] : malthx + pi <==> g1p + maltpt
		[c] : malthp + pi <==> g1p + malthx		[c] : malthp + pi <==> g1p + malthx
		mmet[e] <==> mmet[p]		mmet[e] <==> mmet[p]
		h[p] + mn2[c] --> h[c] + mn2[p]		h[p] + mn2[c] --> h[c] + mn2[p]
		mn2[p] --> mn2[c]		mn2[p] --> mn2[c]
		[c] : h2o + man6p --> man + pi		[c] : h2o + man6p --> man + pi
		mnl[e] <==> mnl[p]		mnl[e] <==> mnl[p]
		h[p] + mn2[p] --> h[c] + mn2[c]		h[p] + mn2[p] --> h[c] + mn2[c]
		mn2[e] <==> mn2[p]		mn2[e] <==> mn2[p]
		[c] : ckdo + lipidA --> cmp + h + kdolipid4		[c] : ckdo + lipidA --> cmp + h + kdolipid4
		[c] : ckdo + kdolipid4 --> cmp + h + kdo2lipid4		[c] : ckdo + kdolipid4 --> cmp + h + kdo2lipid4
		atp[c] + h2o[c] + mobd[p] --> adp[c] + h[c] + mobd[c] + pi[c]		atp[c] + h2o[c] + mobd[p] --> adp[c] + h[c] + mobd[c] + pi[c]
		mobd[e] <==> mobd[p]		mobd[e] <==> mobd[p]
		[c] : 3mob + h2o + mlthf --> 2dhp + thf		[c] : 3mob + h2o + mlthf --> 2dhp + thf
		(2) uaagmda[c] --> (2) h[c] + murein5p5p[p] + (2) udcpdp[c]		(2) uaagmda[c] --> (2) h[c] + murein5p5p[p] + (2) udcpdp[c]
		murein5p5p[p] + uaagmda[c] --> h[c] + murein5p5p5p[p] + udcpdp[c]		murein5p5p[p] + uaagmda[c] --> h[c] + murein5p5p5p[p] + udcpdp[c]
		atp[c] + h2o[c] + mso3[p] --> adp[c] + h[c] + mso3[c] + pi[c]		atp[c] + h2o[c] + mso3[p] --> adp[c] + h[c] + mso3[c] + pi[c]
		mso3[e] <==> mso3[p]		mso3[e] <==> mso3[p]
		[c] : 5mta + h2o --> 5mtr + ade		[c] : 5mta + h2o --> 5mtr + ade
		[c] : h2o + methf <==> 10fthf + h		[c] : h2o + methf <==> 10fthf + h
		[c] : mlthf + nadp <==> methf + nadph		[c] : mlthf + nadp <==> methf + nadph
		[c] : (2) h + mlthf + nadh --> 5mthf + nad		[c] : (2) h + mlthf + nadh --> 5mthf + nad
		[c] : Nmtrp + h2o + o2 --> fald + h2o2 + trp-L		[c] : Nmtrp + h2o + o2 --> fald + h2o2 + trp-L
		n2o[e] <==> n2o[p]		n2o[e] <==> n2o[p]
		[c] : acg5sa + h2o --> ac + glu5sa		[c] : acg5sa + h2o --> ac + glu5sa
		nac[e] <==> nac[p]		nac[e] <==> nac[p]
		[c] : h2o + nad --> amp + (2) h + nmn		[c] : h2o + nad --> amp + (2) h + nmn
		[c] : h + mqn8 + nadh --> mql8 + nad		[c] : h + mqn8 + nadh --> mql8 + nad
		(4) h[c] + nadh[c] + q8[c] --> (3) h[p] + nad[c] + q8h2[c]		(4) h[c] + nadh[c] + q8[c] --> (3) h[p] + nad[c] + q8h2[c]
		(4) h[c] + mqn8[c] + nadh[c] --> (3) h[p] + mql8[c] + nad[c]		(4) h[c] + mqn8[c] + nadh[c] --> (3) h[p] + mql8[c] + nad[c]
		2dmmq8[c] + (4) h[c] + nadh[c] --> 2dmmql8[c] + (3) h[p] + nad[c]		2dmmq8[c] + (4) h[c] + nadh[c] --> 2dmmql8[c] + (3) h[p] + nad[c]
		[c] : h + nadh + q8 --> nad + q8h2		[c] : h + nadh + q8 --> nad + q8h2
		[c] : 2dmmq8 + h + nadh --> 2dmmql8 + nad		[c] : 2dmmq8 + h + nadh --> 2dmmql8 + nad
		[c] : atp + nad --> adp + h + nadp		[c] : atp + nad --> adp + h + nadp
		[c] : h + nadph + q8 --> nadp + q8h2		[c] : h + nadph + q8 --> nadp + q8h2
		[c] : h + mqn8 + nadph --> mql8 + nadp		[c] : h + mqn8 + nadph --> mql8 + nadp
		[c] : 2dmmq8 + h + nadph --> 2dmmql8 + nadp		[c] : 2dmmq8 + h + nadph --> 2dmmql8 + nadp
		[c] : atp + dnad + nh4 --> amp + h + nad + ppi		[c] : atp + dnad + nh4 --> amp + h + nad + ppi
		[c] : nad + nadph --> nadh + nadp		[c] : nad + nadph --> nadh + nadp
		[c] : atp + h2o + nac + prpp --> adp + nicrnt + pi + ppi		[c] : atp + h2o + nac + prpp --> adp + nicrnt + pi + ppi
		(3) h[p] + (2) na1[c] --> (3) h[c] + (2) na1[p]		(3) h[p] + (2) na1[c] --> (3) h[c] + (2) na1[p]
		(2) h[p] + na1[c] --> (2) h[c] + na1[p]		(2) h[p] + na1[c] --> (2) h[c] + na1[p]
		h[p] + na1[c] --> h[c] + na1[p]		h[p] + na1[c] --> h[c] + na1[p]
		na1[e] <==> na1[p]		na1[e] <==> na1[p]
		[c] : atp + gdp <==> adp + gtp		[c] : atp + gdp <==> adp + gtp
		[c] : atp + udp <==> adp + utp		[c] : atp + udp <==> adp + utp
		[c] : atp + cdp <==> adp + ctp		[c] : atp + cdp <==> adp + ctp
		[c] : atp + dtdp <==> adp + dttp		[c] : atp + dtdp <==> adp + dttp
		[c] : atp + dgdp <==> adp + dgtp		[c] : atp + dgdp <==> adp + dgtp
		[c] : atp + dudp <==> adp + dutp		[c] : atp + dudp <==> adp + dutp
		[c] : atp + dcdp <==> adp + dctp		[c] : atp + dcdp <==> adp + dctp
		[c] : atp + dadp <==> adp + datp		[c] : atp + dadp <==> adp + datp
		nh4[e] <==> nh4[p]		nh4[e] <==> nh4[p]
		nh4[p] <==> nh4[c]		nh4[p] <==> nh4[c]
		[c] : h + nadh + (2) no --> h2o + n2o + nad		[c] : h + nadh + (2) no --> h2o + n2o + nad
		atp[c] + h2o[c] + ni2[c] --> adp[c] + h[c] + ni2[p] + pi[c]		atp[c] + h2o[c] + ni2[c] --> adp[c] + h[c] + ni2[p] + pi[c]
		h[p] + ni2[c] --> h[c] + ni2[p]		h[p] + ni2[c] --> h[c] + ni2[p]
		ni2[e] <==> ni2[p]		ni2[e] <==> ni2[p]
		ni2[p] --> ni2[c]		ni2[p] --> ni2[c]
		atp[c] + h2o[c] + ni2[p] --> adp[c] + h[c] + ni2[c] + pi[c]		atp[c] + h2o[c] + ni2[p] --> adp[c] + h[c] + ni2[c] + pi[c]
		[c] : atp + h + nmn --> nad + ppi		[c] : atp + h + nmn --> nad + ppi
		nmn[p] --> nmn[c]		nmn[p] --> nmn[c]
		nmn[e] <==> nmn[p]		nmn[e] <==> nmn[p]
		[c] : h2o + ncam --> nac + nh4		[c] : h2o + ncam --> nac + nh4
		[c] : atp + h + nicrnt <==> dnad + ppi		[c] : atp + h + nicrnt <==> dnad + ppi
		[c] : dmbzid + nicrnt --> 5prdmbz + h + nac		[c] : dmbzid + nicrnt --> 5prdmbz + h + nac
		[c] : (2) h + prpp + quln --> co2 + nicrnt + ppi		[c] : (2) h + prpp + quln --> co2 + nicrnt + ppi
		h[p] + no2[p] <==> h[c] + no2[c]		h[p] + no2[p] <==> h[c] + no2[c]
		no2[e] <==> no2[p]		no2[e] <==> no2[p]
		no3[p] + q8h2[c] --> h2o[p] + no2[p] + q8[c]		no3[p] + q8h2[c] --> h2o[p] + no2[p] + q8[c]
		(2) h[c] + no3[c] + q8h2[c] --> (2) h[p] + h2o[c] + no2[c] + q8[c]		(2) h[c] + no3[c] + q8h2[c] --> (2) h[p] + h2o[c] + no2[c] + q8[c]
		mql8[c] + no3[p] --> h2o[p] + mqn8[c] + no2[p]		mql8[c] + no3[p] --> h2o[p] + mqn8[c] + no2[p]
		(2) h[c] + mql8[c] + no3[c] --> (2) h[p] + h2o[c] + mqn8[c] + no2[c]		(2) h[c] + mql8[c] + no3[c] --> (2) h[p] + h2o[c] + mqn8[c] + no2[c]
		no2[c] + no3[p] --> no2[p] + no3[c]		no2[c] + no3[p] --> no2[p] + no3[c]
		no3[e] <==> no3[p]		no3[e] <==> no3[p]
		[c] : nadh + (2) no + (2) o2 --> h + nad + (2) no3		[c] : nadh + (2) no + (2) o2 --> h + nad + (2) no3
		[c] : nadph + (2) no + (2) o2 --> h + nadp + (2) no3		[c] : nadph + (2) no + (2) o2 --> h + nadp + (2) no3
		no[e] <==> no[p]		no[e] <==> no[p]
		[c] : sbzcoa --> coa + dhna		[c] : sbzcoa --> coa + dhna
		[c] : dump + h2o --> duri + pi		[c] : dump + h2o --> duri + pi
		[c] : h2o + xmp --> pi + xtsn		[c] : h2o + xmp --> pi + xtsn
		[p] : h2o + xmp --> pi + xtsn		[p] : h2o + xmp --> pi + xtsn
		[c] : h2o + imp --> ins + pi		[c] : h2o + imp --> ins + pi
		[p] : h2o + imp --> ins + pi		[p] : h2o + imp --> ins + pi
		[c] : dimp + h2o --> din + pi		[c] : dimp + h2o --> din + pi
		[p] : dimp + h2o --> din + pi		[p] : dimp + h2o --> din + pi
		[p] : dump + h2o --> duri + pi		[p] : dump + h2o --> duri + pi
		[c] : h2o + ump --> pi + uri		[c] : h2o + ump --> pi + uri
		[p] : h2o + ump --> pi + uri		[p] : h2o + ump --> pi + uri
		[c] : dcmp + h2o --> dcyt + pi		[c] : dcmp + h2o --> dcyt + pi
		[p] : dcmp + h2o --> dcyt + pi		[p] : dcmp + h2o --> dcyt + pi
		[c] : cmp + h2o --> cytd + pi		[c] : cmp + h2o --> cytd + pi
		[p] : cmp + h2o --> cytd + pi		[p] : cmp + h2o --> cytd + pi
		[c] : dtmp + h2o --> pi + thymd		[c] : dtmp + h2o --> pi + thymd
		[p] : dtmp + h2o --> pi + thymd		[p] : dtmp + h2o --> pi + thymd
		[c] : damp + h2o --> dad-2 + pi		[c] : damp + h2o --> dad-2 + pi
		[p] : damp + h2o --> dad-2 + pi		[p] : damp + h2o --> dad-2 + pi
		[c] : amp + h2o --> adn + pi		[c] : amp + h2o --> adn + pi
		[p] : amp + h2o --> adn + pi		[p] : amp + h2o --> adn + pi
		[c] : dgmp + h2o --> dgsn + pi		[c] : dgmp + h2o --> dgsn + pi
		[p] : dgmp + h2o --> dgsn + pi		[p] : dgmp + h2o --> dgsn + pi
		[c] : gmp + h2o --> gsn + pi		[c] : gmp + h2o --> gsn + pi
		[p] : gmp + h2o --> gsn + pi		[p] : gmp + h2o --> gsn + pi
		[c] : atp + h2o --> adp + h + pi		[c] : atp + h2o --> adp + h + pi
		[c] : h2o + itp --> h + idp + pi		[c] : h2o + itp --> h + idp + pi
		[c] : ditp + h2o --> didp + h + pi		[c] : ditp + h2o --> didp + h + pi
		[c] : h2o + xtp --> h + pi + xdp		[c] : h2o + xtp --> h + pi + xdp
		[c] : gtp + h2o --> gdp + h + pi		[c] : gtp + h2o --> gdp + h + pi
		[p] : gtp + h2o --> gdp + h + pi		[p] : gtp + h2o --> gdp + h + pi
		[c] : ctp + h2o --> cdp + h + pi		[c] : ctp + h2o --> cdp + h + pi
		[c] : dgtp + h2o --> dgmp + h + ppi		[c] : dgtp + h2o --> dgmp + h + ppi
		[c] : ditp + h2o --> dimp + h + ppi		[c] : ditp + h2o --> dimp + h + ppi
		[c] : h2o + xtp --> h + ppi + xmp		[c] : h2o + xtp --> h + ppi + xmp
		[c] : gtp + h2o --> gmp + h + ppi		[c] : gtp + h2o --> gmp + h + ppi
		[c] : dctp + h2o --> dcmp + h + ppi		[c] : dctp + h2o --> dcmp + h + ppi
		[c] : ctp + h2o --> cmp + h + ppi		[c] : ctp + h2o --> cmp + h + ppi
		[c] : datp + h2o --> damp + h + ppi		[c] : datp + h2o --> damp + h + ppi
		[c] : atp + h2o --> amp + h + ppi		[c] : atp + h2o --> amp + h + ppi
		[c] : dttp + h2o --> dtmp + h + ppi		[c] : dttp + h2o --> dtmp + h + ppi
		[c] : h2o + utp --> h + ppi + ump		[c] : h2o + utp --> h + ppi + ump
		[c] : h2o + itp --> h + imp + ppi		[c] : h2o + itp --> h + imp + ppi
		[c] : (5) h + (3) nadh + no2 --> (2) h2o + (3) nad + nh4		[c] : (5) h + (3) nadh + no2 --> (2) h2o + (3) nad + nh4
		o2s[e] <==> o2s[p]		o2s[e] <==> o2s[p]
		o2[e] <==> o2[p]		o2[e] <==> o2[p]
		[c] : h + oaa --> co2 + pyr		[c] : h + oaa --> co2 + pyr
		[c] : 2obut + coa --> for + ppcoa		[c] : 2obut + coa --> for + ppcoa
		[c] : cbp + orn <==> citr-L + h + pi		[c] : cbp + orn <==> citr-L + h + pi
		ocdca[e] --> ocdca[p]		ocdca[e] --> ocdca[p]
		ocdcea[e] --> ocdcea[p]		ocdcea[e] --> ocdcea[p]
		octa[e] <==> octa[p]		octa[e] <==> octa[p]
		[c] : frdp + (5) ipdp --> octdp + (5) ppi		[c] : frdp + (5) ipdp --> octdp + (5) ppi
		[c] : odecoa --> od2coa		[c] : odecoa --> od2coa
		[c] : glu-L + ohpb <==> akg + phthr		[c] : glu-L + ohpb <==> akg + phthr
		[c] : 2ohph + amet --> 2omph + ahcys + h		[c] : 2ohph + amet --> 2omph + ahcys + h
		[c] : 2ombzl + amet --> 2ommbl + ahcys + h		[c] : 2ombzl + amet --> 2ommbl + ahcys + h
		[c] : 3c4mop + h --> 4mop + co2		[c] : 3c4mop + h --> 4mop + co2
		[c] : 2ommbl + (0.5) o2 --> 2omhmbl		[c] : 2ommbl + (0.5) o2 --> 2omhmbl
		[c] : h + orot5p --> co2 + ump		[c] : h + orot5p --> co2 + ump
		[c] : 2omph + (0.5) o2 --> 2ombzl		[c] : 2omph + (0.5) o2 --> 2ombzl
		[c] : 3ophb + h --> 2oph + co2		[c] : 3ophb + h --> 2oph + co2
		[c] : 2oph + (0.5) o2 --> 2ohph		[c] : 2oph + (0.5) o2 --> 2ohph
		[c] : h + orn --> co2 + ptrc		[c] : h + orn --> co2 + ptrc
		orn[e] <==> orn[p]		orn[e] <==> orn[p]
		(2) h[p] + orot[p] --> (2) h[c] + orot[c]		(2) h[p] + orot[p] --> (2) h[c] + orot[c]
		orot[e] <==> orot[p]		orot[e] <==> orot[p]
		[c] : orot5p + ppi <==> orot + prpp		[c] : orot5p + ppi <==> orot + prpp
		[c] : akg + h + thmpp --> co2 + ssaltpp		[c] : akg + h + thmpp --> co2 + ssaltpp
		[c] : 1pyr5c + (2) h + nadph --> nadp + pro-L		[c] : 1pyr5c + (2) h + nadph --> nadp + pro-L
		atp[c] + h2o[c] + pa120[c] --> adp[c] + h[c] + pa120[p] + pi[c]		atp[c] + h2o[c] + pa120[c] --> adp[c] + h[c] + pa120[p] + pi[c]
		atp[c] + h2o[c] + pa140[c] --> adp[c] + h[c] + pa140[p] + pi[c]		atp[c] + h2o[c] + pa140[c] --> adp[c] + h[c] + pa140[p] + pi[c]
		atp[c] + h2o[c] + pa141[c] --> adp[c] + h[c] + pa141[p] + pi[c]		atp[c] + h2o[c] + pa141[c] --> adp[c] + h[c] + pa141[p] + pi[c]
		atp[c] + h2o[c] + pa160[c] --> adp[c] + h[c] + pa160[p] + pi[c]		atp[c] + h2o[c] + pa160[c] --> adp[c] + h[c] + pa160[p] + pi[c]
		atp[c] + h2o[c] + pa161[c] --> adp[c] + h[c] + pa161[p] + pi[c]		atp[c] + h2o[c] + pa161[c] --> adp[c] + h[c] + pa161[p] + pi[c]
		atp[c] + h2o[c] + pa180[c] --> adp[c] + h[c] + pa180[p] + pi[c]		atp[c] + h2o[c] + pa180[c] --> adp[c] + h[c] + pa180[p] + pi[c]
		atp[c] + h2o[c] + pa181[c] --> adp[c] + h[c] + pa181[p] + pi[c]		atp[c] + h2o[c] + pa181[c] --> adp[c] + h[c] + pa181[p] + pi[c]
		pacald[e] <==> pacald[p]		pacald[e] <==> pacald[p]
		[c] : ala-B + atp + pant-R --> amp + h + pnto-R + ppi		[c] : ala-B + atp + pant-R --> amp + h + pnto-R + ppi
		[c] : h2o + pa120 --> 12dgr120 + pi		[c] : h2o + pa120 --> 12dgr120 + pi
		[p] : h2o + pa120 --> 12dgr120 + pi		[p] : h2o + pa120 --> 12dgr120 + pi
		[c] : h2o + pa140 --> 12dgr140 + pi		[c] : h2o + pa140 --> 12dgr140 + pi
		[p] : h2o + pa140 --> 12dgr140 + pi		[p] : h2o + pa140 --> 12dgr140 + pi
		[c] : h2o + pa141 --> 12dgr141 + pi		[c] : h2o + pa141 --> 12dgr141 + pi
		[p] : h2o + pa141 --> 12dgr141 + pi		[p] : h2o + pa141 --> 12dgr141 + pi
		[c] : h2o + pa160 --> 12dgr160 + pi		[c] : h2o + pa160 --> 12dgr160 + pi
		[p] : h2o + pa160 --> 12dgr160 + pi		[p] : h2o + pa160 --> 12dgr160 + pi
		[c] : h2o + pa161 --> 12dgr161 + pi		[c] : h2o + pa161 --> 12dgr161 + pi
		[p] : h2o + pa161 --> 12dgr161 + pi		[p] : h2o + pa161 --> 12dgr161 + pi
		[c] : h2o + pa180 --> 12dgr180 + pi		[c] : h2o + pa180 --> 12dgr180 + pi
		[p] : h2o + pa180 --> 12dgr180 + pi		[p] : h2o + pa180 --> 12dgr180 + pi
		[c] : h2o + pa181 --> 12dgr181 + pi		[c] : h2o + pa181 --> 12dgr181 + pi
		[p] : h2o + pa181 --> 12dgr181 + pi		[p] : h2o + pa181 --> 12dgr181 + pi
		[c] : udcpp + ugmda --> uagmda + ump		[c] : udcpp + ugmda --> uagmda + ump
		[c] : paps + trdrd --> (2) h + pap + so3 + trdox		[c] : paps + trdrd --> (2) h + pap + so3 + trdox
		[c] : grxrd + paps --> grxox + (2) h + pap + so3		[c] : grxrd + paps --> grxox + (2) h + pap + so3
		[c] : coa + nad + pyr --> accoa + co2 + nadh		[c] : coa + nad + pyr --> accoa + co2 + nadh
		[c] : o2 + pdx5p --> h2o2 + pydx5p		[c] : o2 + pdx5p --> h2o2 + pydx5p
		[c] : dxyl5p + nad + phthr --> co2 + h + (2) h2o + nadh + pdx5p + pi		[c] : dxyl5p + nad + phthr --> co2 + h + (2) h2o + nadh + pdx5p + pi
		atp[c] + h2o[c] + pe120[c] --> adp[c] + h[c] + pe120[p] + pi[c]		atp[c] + h2o[c] + pe120[c] --> adp[c] + h[c] + pe120[p] + pi[c]
		atp[c] + h2o[c] + pe140[c] --> adp[c] + h[c] + pe140[p] + pi[c]		atp[c] + h2o[c] + pe140[c] --> adp[c] + h[c] + pe140[p] + pi[c]
		atp[c] + h2o[c] + pe141[c] --> adp[c] + h[c] + pe141[p] + pi[c]		atp[c] + h2o[c] + pe141[c] --> adp[c] + h[c] + pe141[p] + pi[c]
		atp[c] + h2o[c] + pe160[c] --> adp[c] + h[c] + pe160[p] + pi[c]		atp[c] + h2o[c] + pe160[c] --> adp[c] + h[c] + pe160[p] + pi[c]
		atp[c] + h2o[c] + pe161[c] --> adp[c] + h[c] + pe161[p] + pi[c]		atp[c] + h2o[c] + pe161[c] --> adp[c] + h[c] + pe161[p] + pi[c]
		atp[c] + h2o[c] + pe180[c] --> adp[c] + h[c] + pe180[p] + pi[c]		atp[c] + h2o[c] + pe180[c] --> adp[c] + h[c] + pe180[p] + pi[c]
		atp[c] + h2o[c] + pe181[c] --> adp[c] + h[c] + pe181[p] + pi[c]		atp[c] + h2o[c] + pe181[c] --> adp[c] + h[c] + pe181[p] + pi[c]
		peamn[e] <==> peamn[p]		peamn[e] <==> peamn[p]
		[c] : 4per + nad <==> h + nadh + ohpb		[c] : 4per + nad <==> h + nadh + ohpb
		[c] : atp + f6p --> adp + fdp + h		[c] : atp + f6p --> adp + fdp + h
		[c] : atp + tag6p-D --> adp + h + tagdp-D		[c] : atp + tag6p-D --> adp + h + tagdp-D
		[c] : coa + pyr --> accoa + for		[c] : coa + pyr --> accoa + for
		atp[c] + h2o[c] + pg120[c] --> adp[c] + h[c] + pg120[p] + pi[c]		atp[c] + h2o[c] + pg120[c] --> adp[c] + h[c] + pg120[p] + pi[c]
		atp[c] + h2o[c] + pg140[c] --> adp[c] + h[c] + pg140[p] + pi[c]		atp[c] + h2o[c] + pg140[c] --> adp[c] + h[c] + pg140[p] + pi[c]
		atp[c] + h2o[c] + pg141[c] --> adp[c] + h[c] + pg141[p] + pi[c]		atp[c] + h2o[c] + pg141[c] --> adp[c] + h[c] + pg141[p] + pi[c]
		atp[c] + h2o[c] + pg160[c] --> adp[c] + h[c] + pg160[p] + pi[c]		atp[c] + h2o[c] + pg160[c] --> adp[c] + h[c] + pg160[p] + pi[c]
		atp[c] + h2o[c] + pg161[c] --> adp[c] + h[c] + pg161[p] + pi[c]		atp[c] + h2o[c] + pg161[c] --> adp[c] + h[c] + pg161[p] + pi[c]
		atp[c] + h2o[c] + pg180[c] --> adp[c] + h[c] + pg180[p] + pi[c]		atp[c] + h2o[c] + pg180[c] --> adp[c] + h[c] + pg180[p] + pi[c]
		atp[c] + h2o[c] + pg181[c] --> adp[c] + h[c] + pg181[p] + pi[c]		atp[c] + h2o[c] + pg181[c] --> adp[c] + h[c] + pg181[p] + pi[c]
		[c] : gam1p <==> gam6p		[c] : gam1p <==> gam6p
		[c] : 3pg + nad --> 3php + h + nadh		[c] : 3pg + nad --> 3php + h + nadh
		[c] : g6p <==> f6p		[c] : g6p <==> f6p
		[c] : 3pg + atp <==> 13dpg + adp		[c] : 3pg + atp <==> 13dpg + adp
		[c] : 6pgl + h2o --> 6pgc + h		[c] : 6pgl + h2o --> 6pgc + h
		[c] : 2pglyc + h2o --> glyclt + pi		[c] : 2pglyc + h2o --> glyclt + pi
		[c] : 2pg <==> 3pg		[c] : 2pg <==> 3pg
		[c] : g1p <==> g6p		[c] : g1p <==> g6p
		atp[c] + h2o[c] + pgp120[c] --> adp[c] + h[c] + pgp120[p] + pi[c]		atp[c] + h2o[c] + pgp120[c] --> adp[c] + h[c] + pgp120[p] + pi[c]
		atp[c] + h2o[c] + pgp140[c] --> adp[c] + h[c] + pgp140[p] + pi[c]		atp[c] + h2o[c] + pgp140[c] --> adp[c] + h[c] + pgp140[p] + pi[c]
		atp[c] + h2o[c] + pgp141[c] --> adp[c] + h[c] + pgp141[p] + pi[c]		atp[c] + h2o[c] + pgp141[c] --> adp[c] + h[c] + pgp141[p] + pi[c]
		atp[c] + h2o[c] + pgp160[c] --> adp[c] + h[c] + pgp160[p] + pi[c]		atp[c] + h2o[c] + pgp160[c] --> adp[c] + h[c] + pgp160[p] + pi[c]
		atp[c] + h2o[c] + pgp161[c] --> adp[c] + h[c] + pgp161[p] + pi[c]		atp[c] + h2o[c] + pgp161[c] --> adp[c] + h[c] + pgp161[p] + pi[c]
		atp[c] + h2o[c] + pgp180[c] --> adp[c] + h[c] + pgp180[p] + pi[c]		atp[c] + h2o[c] + pgp180[c] --> adp[c] + h[c] + pgp180[p] + pi[c]
		atp[c] + h2o[c] + pgp181[c] --> adp[c] + h[c] + pgp181[p] + pi[c]		atp[c] + h2o[c] + pgp181[c] --> adp[c] + h[c] + pgp181[p] + pi[c]
		[c] : h2o + pgp120 --> pg120 + pi		[c] : h2o + pgp120 --> pg120 + pi
		[p] : h2o + pgp120 --> pg120 + pi		[p] : h2o + pgp120 --> pg120 + pi
		[c] : h2o + pgp140 --> pg140 + pi		[c] : h2o + pgp140 --> pg140 + pi
		[p] : h2o + pgp140 --> pg140 + pi		[p] : h2o + pgp140 --> pg140 + pi
		[c] : h2o + pgp141 --> pg141 + pi		[c] : h2o + pgp141 --> pg141 + pi
		[p] : h2o + pgp141 --> pg141 + pi		[p] : h2o + pgp141 --> pg141 + pi
		[c] : h2o + pgp160 --> pg160 + pi		[c] : h2o + pgp160 --> pg160 + pi
		[p] : h2o + pgp160 --> pg160 + pi		[p] : h2o + pgp160 --> pg160 + pi
		[c] : h2o + pgp161 --> pg161 + pi		[c] : h2o + pgp161 --> pg161 + pi
		[p] : h2o + pgp161 --> pg161 + pi		[p] : h2o + pgp161 --> pg161 + pi
		[c] : h2o + pgp180 --> pg180 + pi		[c] : h2o + pgp180 --> pg180 + pi
		[p] : h2o + pgp180 --> pg180 + pi		[p] : h2o + pgp180 --> pg180 + pi
		[c] : h2o + pgp181 --> pg181 + pi		[c] : h2o + pgp181 --> pg181 + pi
		[p] : h2o + pgp181 --> pg181 + pi		[p] : h2o + pgp181 --> pg181 + pi
		[c] : cdpdddecg + glyc3p --> cmp + h + pgp120		[c] : cdpdddecg + glyc3p --> cmp + h + pgp120
		[c] : cdpdtdecg + glyc3p --> cmp + h + pgp140		[c] : cdpdtdecg + glyc3p --> cmp + h + pgp140
		[c] : cdpdtdec7eg + glyc3p --> cmp + h + pgp141		[c] : cdpdtdec7eg + glyc3p --> cmp + h + pgp141
		[c] : cdpdhdecg + glyc3p --> cmp + h + pgp160		[c] : cdpdhdecg + glyc3p --> cmp + h + pgp160
		[c] : cdpdhdec9eg + glyc3p --> cmp + h + pgp161		[c] : cdpdhdec9eg + glyc3p --> cmp + h + pgp161
		[c] : cdpdodecg + glyc3p --> cmp + h + pgp180		[c] : cdpdodecg + glyc3p --> cmp + h + pgp180
		[c] : cdpdodec11eg + glyc3p --> cmp + h + pgp181		[c] : cdpdodec11eg + glyc3p --> cmp + h + pgp181
		atp[c] + h2o[c] + pheme[c] --> adp[c] + h[c] + pheme[p] + pi[c]		atp[c] + h2o[c] + pheme[c] --> adp[c] + h[c] + pheme[p] + pi[c]
		[c] : akg + phe-L <==> glu-L + phpyr		[c] : akg + phe-L <==> glu-L + phpyr
		[c] : atp + phe-L + trnaphe --> amp + phetrna + ppi		[c] : atp + phe-L + trnaphe --> amp + phetrna + ppi
		h[p] + phe-L[p] <==> h[c] + phe-L[c]		h[p] + phe-L[p] <==> h[c] + phe-L[c]
		phe-L[e] <==> phe-L[p]		phe-L[e] <==> phe-L[p]
		[p] : (6) h2o + minohp --> inost + (6) pi		[p] : (6) h2o + minohp --> inost + (6) pi
		h[p] + pi[p] <==> h[c] + pi[c]		h[p] + pi[p] <==> h[c] + pi[c]
		pi[e] <==> pi[p]		pi[e] <==> pi[p]
		atp[c] + h2o[c] + pi[p] --> adp[c] + h[c] + (2) pi[c]		atp[c] + h2o[c] + pi[p] --> adp[c] + h[c] + (2) pi[c]
		[p] : h2o + pa120 --> 2ddecg3p + ddca		[p] : h2o + pa120 --> 2ddecg3p + ddca
		[p] : h2o + pa140 --> 2tdecg3p + ttdca		[p] : h2o + pa140 --> 2tdecg3p + ttdca
		[p] : h2o + pa141 --> 2tdec7eg3p + ttdcea		[p] : h2o + pa141 --> 2tdec7eg3p + ttdcea
		[p] : h2o + pa160 --> 2hdecg3p + hdca		[p] : h2o + pa160 --> 2hdecg3p + hdca
		[p] : h2o + pa161 --> 2hdec9eg3p + hdcea		[p] : h2o + pa161 --> 2hdec9eg3p + hdcea
		[p] : h2o + pa180 --> 2odecg3p + ocdca		[p] : h2o + pa180 --> 2odecg3p + ocdca
		[p] : h2o + pa181 --> 2odec11eg3p + ocdcea		[p] : h2o + pa181 --> 2odec11eg3p + ocdcea
		[p] : h2o + pe120 --> 2agpe120 + ddca + h		[p] : h2o + pe120 --> 2agpe120 + ddca + h
		[p] : h2o + pe140 --> 2agpe140 + h + ttdca		[p] : h2o + pe140 --> 2agpe140 + h + ttdca
		[p] : h2o + pe141 --> 2agpe141 + h + ttdcea		[p] : h2o + pe141 --> 2agpe141 + h + ttdcea
		[p] : h2o + pe160 --> 2agpe160 + h + hdca		[p] : h2o + pe160 --> 2agpe160 + h + hdca
		[p] : h2o + pe161 --> 2agpe161 + h + hdcea		[p] : h2o + pe161 --> 2agpe161 + h + hdcea
		[p] : h2o + pe180 --> 2agpe180 + h + ocdca		[p] : h2o + pe180 --> 2agpe180 + h + ocdca
		[p] : h2o + pe181 --> 2agpe181 + h + ocdcea		[p] : h2o + pe181 --> 2agpe181 + h + ocdcea
		[p] : h2o + pg120 --> 2agpg120 + ddca + h		[p] : h2o + pg120 --> 2agpg120 + ddca + h
		[p] : h2o + pg140 --> 2agpg140 + h + ttdca		[p] : h2o + pg140 --> 2agpg140 + h + ttdca
		[p] : h2o + pg141 --> 2agpg141 + h + ttdcea		[p] : h2o + pg141 --> 2agpg141 + h + ttdcea
		[p] : h2o + pg160 --> 2agpg160 + h + hdca		[p] : h2o + pg160 --> 2agpg160 + h + hdca
		[p] : h2o + pg161 --> 2agpg161 + h + hdcea		[p] : h2o + pg161 --> 2agpg161 + h + hdcea
		[p] : h2o + pg180 --> 2agpg180 + h + ocdca		[p] : h2o + pg180 --> 2agpg180 + h + ocdca
		[p] : h2o + pg181 --> 2agpg181 + h + ocdcea		[p] : h2o + pg181 --> 2agpg181 + h + ocdcea
		[p] : h2o + pa120 --> 1ddecg3p + ddca + h		[p] : h2o + pa120 --> 1ddecg3p + ddca + h
		[p] : h2o + pa140 --> 1tdecg3p + h + ttdca		[p] : h2o + pa140 --> 1tdecg3p + h + ttdca
		[p] : h2o + pa141 --> 1tdec7eg3p + h + ttdcea		[p] : h2o + pa141 --> 1tdec7eg3p + h + ttdcea
		[p] : h2o + pa160 --> 1hdecg3p + h + hdca		[p] : h2o + pa160 --> 1hdecg3p + h + hdca
		[p] : h2o + pa161 --> 1hdec9eg3p + h + hdcea		[p] : h2o + pa161 --> 1hdec9eg3p + h + hdcea
		[p] : h2o + pa180 --> 1odecg3p + h + ocdca		[p] : h2o + pa180 --> 1odecg3p + h + ocdca
		[p] : h2o + pa181 --> 1odec11eg3p + h + ocdcea		[p] : h2o + pa181 --> 1odec11eg3p + h + ocdcea
		[p] : h2o + pe120 --> 1agpe120 + ddca + h		[p] : h2o + pe120 --> 1agpe120 + ddca + h
		[p] : h2o + pe140 --> 1agpe140 + h + ttdca		[p] : h2o + pe140 --> 1agpe140 + h + ttdca
		[p] : h2o + pe141 --> 1agpe141 + h + ttdcea		[p] : h2o + pe141 --> 1agpe141 + h + ttdcea
		[p] : h2o + pe160 --> 1agpe160 + h + hdca		[p] : h2o + pe160 --> 1agpe160 + h + hdca
		[p] : h2o + pe161 --> 1agpe161 + h + hdcea		[p] : h2o + pe161 --> 1agpe161 + h + hdcea
		[p] : h2o + pe180 --> 1agpe180 + h + ocdca		[p] : h2o + pe180 --> 1agpe180 + h + ocdca
		[p] : h2o + pe181 --> 1agpe181 + h + ocdcea		[p] : h2o + pe181 --> 1agpe181 + h + ocdcea
		[p] : h2o + pg120 --> 1agpg120 + ddca + h		[p] : h2o + pg120 --> 1agpg120 + ddca + h
		[p] : h2o + pg140 --> 1agpg140 + h + ttdca		[p] : h2o + pg140 --> 1agpg140 + h + ttdca
		[p] : h2o + pg141 --> 1agpg141 + h + ttdcea		[p] : h2o + pg141 --> 1agpg141 + h + ttdcea
		[p] : h2o + pg160 --> 1agpg160 + h + hdca		[p] : h2o + pg160 --> 1agpg160 + h + hdca
		[p] : h2o + pg161 --> 1agpg161 + h + hdcea		[p] : h2o + pg161 --> 1agpg161 + h + hdcea
		[p] : h2o + pg180 --> 1agpg180 + h + ocdca		[p] : h2o + pg180 --> 1agpg180 + h + ocdca
		[p] : h2o + pg181 --> 1agpg181 + h + ocdcea		[p] : h2o + pg181 --> 1agpg181 + h + ocdcea
		[c] : 4ampm + atp --> 2mahmp + adp		[c] : 4ampm + atp --> 2mahmp + adp
		[c] : atp + pnto-R --> 4ppan + adp + h		[c] : atp + pnto-R --> 4ppan + adp + h
		na1[p] + pnto-R[p] --> na1[c] + pnto-R[c]		na1[p] + pnto-R[p] --> na1[c] + pnto-R[c]
		pnto-R[e] <==> pnto-R[p]		pnto-R[e] <==> pnto-R[p]
		[c] : h2o + pyr + q8 --> ac + co2 + q8h2		[c] : h2o + pyr + q8 --> ac + co2 + q8h2
		[c] : h2o + ppi --> h + (2) pi		[c] : h2o + ppi --> h + (2) pi
		[c] : h2o + pppi --> h + pi + ppi		[c] : h2o + pppi --> h + pi + ppi
		[c] : adp + ppap <==> atp + ppa		[c] : adp + ppap <==> atp + ppa
		ppal[e] <==> ppal[p]		ppal[e] <==> ppal[p]
		na1[p] + ppa[p] --> na1[c] + ppa[c]		na1[p] + ppa[p] --> na1[c] + ppa[c]
		ppa[e] <==> ppa[p]		ppa[e] <==> ppa[p]
		[c] : (2) 5aop --> h + (2) h2o + ppbng		[c] : (2) 5aop --> h + (2) h2o + ppbng
		[c] : co2 + h2o + pep --> h + oaa + pi		[c] : co2 + h2o + pep --> h + oaa + pi
		[c] : 4ppcys + h --> co2 + pan4p		[c] : 4ppcys + h --> co2 + pan4p
		[c] : atp + oaa --> adp + co2 + pep		[c] : atp + oaa --> adp + co2 + pep
		[c] : h2o + ppgpp --> gdp + ppi		[c] : h2o + ppgpp --> gdp + ppi
		[c] : atp + ppi <==> adp + pppi		[c] : atp + ppi <==> adp + pppi
		[c] : atp + pi <==> adp + ppi		[c] : atp + pi <==> adp + ppi
		[c] : r1p <==> r5p		[c] : r1p <==> r5p
		[c] : 2dr1p <==> 2dr5p		[c] : 2dr1p <==> 2dr5p
		[c] : 4ppan + ctp + cys-L --> 4ppcys + cmp + h + ppi		[c] : 4ppan + ctp + cys-L --> 4ppcys + cmp + h + ppi
		[c] : nad + pphn --> 34hpp + co2 + nadh		[c] : nad + pphn --> 34hpp + co2 + nadh
		[c] : h + pphn --> co2 + h2o + phpyr		[c] : h + pphn --> co2 + h2o + phpyr
		[c] : (1.5) o2 + pppg9 --> (3) h2o + ppp9		[c] : (1.5) o2 + pppg9 --> (3) h2o + ppp9
		[c] : (3) fum + pppg9 --> ppp9 + (3) succ		[c] : (3) fum + pppg9 --> ppp9 + (3) succ
		h[p] + pppn[p] <==> h[c] + pppn[c]		h[p] + pppn[p] <==> h[c] + pppn[c]
		pppn[e] <==> pppn[p]		pppn[e] <==> pppn[p]
		[c] : atp + h2o + pyr --> amp + (2) h + pep + pi		[c] : atp + h2o + pyr --> amp + (2) h + pep + pi
		ppt[e] <==> ppt[p]		ppt[e] <==> ppt[p]
		[c] : atp + gly + pram <==> adp + gar + h + pi		[c] : atp + gly + pram <==> adp + gar + h + pi
		[c] : atp + fpram --> adp + air + (2) h + pi		[c] : atp + fpram --> adp + air + (2) h + pi
		[c] : pran --> 2cpr5p		[c] : pran --> 2cpr5p
		[c] : h2o + prbamp --> prfp		[c] : h2o + prbamp --> prfp
		[c] : 5aizc + asp-L + atp --> 25aics + adp + h + pi		[c] : 5aizc + asp-L + atp --> 25aics + adp + h + pi
		[c] : h2o + prbatp --> h + ppi + prbamp		[c] : h2o + prbatp --> h + ppi + prbamp
		[c] : atp + fgam + gln-L + h2o --> adp + fpram + glu-L + h + pi		[c] : atp + fgam + gln-L + h2o --> adp + fpram + glu-L + h + pi
		[c] : prfp <==> prlp		[c] : prfp <==> prlp
		atp[c] + h2o[c] + progly[p] --> adp[c] + h[c] + pi[c] + progly[c]		atp[c] + h2o[c] + progly[p] --> adp[c] + h[c] + pi[c] + progly[c]
		progly[e] <==> progly[p]		progly[e] <==> progly[p]
		[c] : atp + pro-L + trnapro --> amp + ppi + protrna		[c] : atp + pro-L + trnapro --> amp + ppi + protrna
		h[p] + pro-L[p] <==> h[c] + pro-L[c]		h[p] + pro-L[p] <==> h[c] + pro-L[c]
		na1[p] + pro-L[p] --> na1[c] + pro-L[c]		na1[p] + pro-L[p] --> na1[c] + pro-L[c]
		pro-L[e] <==> pro-L[p]		pro-L[e] <==> pro-L[p]
		[c] : atp + r5p <==> amp + h + prpp		[c] : atp + r5p <==> amp + h + prpp
		psclys[e] <==> psclys[p]		psclys[e] <==> psclys[p]
		[c] : pep + skm5p <==> 3psme + pi		[c] : pep + skm5p <==> 3psme + pi
		[c] : h + ps120 --> co2 + pe120		[c] : h + ps120 --> co2 + pe120
		[c] : h + ps140 --> co2 + pe140		[c] : h + ps140 --> co2 + pe140
		[c] : h + ps141 --> co2 + pe141		[c] : h + ps141 --> co2 + pe141
		[c] : h + ps160 --> co2 + pe160		[c] : h + ps160 --> co2 + pe160
		[c] : h + ps161 --> co2 + pe161		[c] : h + ps161 --> co2 + pe161
		[c] : h + ps180 --> co2 + pe180		[c] : h + ps180 --> co2 + pe180
		[c] : h + ps181 --> co2 + pe181		[c] : h + ps181 --> co2 + pe181
		[c] : 3php + glu-L --> akg + pser-L		[c] : 3php + glu-L --> akg + pser-L
		pser-L[e] <==> pser-L[p]		pser-L[e] <==> pser-L[p]
		[c] : h2o + pser-L --> pi + ser-L		[c] : h2o + pser-L --> pi + ser-L
		[c] : cdpdddecg + ser-L --> cmp + h + ps120		[c] : cdpdddecg + ser-L --> cmp + h + ps120
		[c] : cdpdtdecg + ser-L --> cmp + h + ps140		[c] : cdpdtdecg + ser-L --> cmp + h + ps140
		[c] : cdpdtdec7eg + ser-L --> cmp + h + ps141		[c] : cdpdtdec7eg + ser-L --> cmp + h + ps141
		[c] : cdpdhdecg + ser-L --> cmp + h + ps160		[c] : cdpdhdecg + ser-L --> cmp + h + ps160
		[c] : cdpdhdec9eg + ser-L --> cmp + h + ps161		[c] : cdpdhdec9eg + ser-L --> cmp + h + ps161
		[c] : cdpdodecg + ser-L --> cmp + h + ps180		[c] : cdpdodecg + ser-L --> cmp + h + ps180
		[c] : cdpdodec11eg + ser-L --> cmp + h + ps181		[c] : cdpdodec11eg + ser-L --> cmp + h + ps181
		[c] : pi + ppcoa --> coa + ppap		[c] : pi + ppcoa --> coa + ppap
		[c] : accoa + pi <==> actp + coa		[c] : accoa + pi <==> actp + coa
		[c] : atp + h + pan4p --> dpcoa + ppi		[c] : atp + h + pan4p --> dpcoa + ppi
		atp[c] + h2o[c] + ptrc[p] --> adp[c] + h[c] + pi[c] + ptrc[c]		atp[c] + h2o[c] + ptrc[p] --> adp[c] + h[c] + pi[c] + ptrc[c]
		ptrc[e] <==> ptrc[p]		ptrc[e] <==> ptrc[p]
		[c] : adn + pi <==> ade + r1p		[c] : adn + pi <==> ade + r1p
		[c] : dad-2 + pi <==> 2dr1p + ade		[c] : dad-2 + pi <==> 2dr1p + ade
		[c] : gsn + pi <==> gua + r1p		[c] : gsn + pi <==> gua + r1p
		[c] : dgsn + pi <==> 2dr1p + gua		[c] : dgsn + pi <==> 2dr1p + gua
		[c] : ins + pi <==> hxan + r1p		[c] : ins + pi <==> hxan + r1p
		[c] : din + pi <==> 2dr1p + hxan		[c] : din + pi <==> 2dr1p + hxan
		[c] : h2o + o2 + pyam5p --> h2o2 + nh4 + pydx5p		[c] : h2o + o2 + pyam5p --> h2o2 + nh4 + pydx5p
		[c] : atp + pydam --> adp + h + pyam5p		[c] : atp + pydam --> adp + h + pyam5p
		[c] : atp + pydx --> adp + h + pydx5p		[c] : atp + pydx --> adp + h + pydx5p
		[c] : atp + pydxn --> adp + h + pdx5p		[c] : atp + pydxn --> adp + h + pdx5p
		[c] : adp + h + pep --> atp + pyr		[c] : adp + h + pep --> atp + pyr
		[c] : pi + uri <==> r1p + ura		[c] : pi + uri <==> r1p + ura
		pyr[e] <==> pyr[p]		pyr[e] <==> pyr[p]
		[c] : (2) o2 + q8h2 --> (2) h + (2) o2s + q8		[c] : (2) o2 + q8h2 --> (2) h + (2) o2s + q8
		[c] : mql8 + (2) o2 --> (2) h + mqn8 + (2) o2s		[c] : mql8 + (2) o2 --> (2) h + mqn8 + (2) o2s
		[c] : dhap + iasp --> (2) h2o + pi + quln		[c] : dhap + iasp --> (2) h2o + pi + quln
		[c] : atp + r15bp --> adp + prpp		[c] : atp + r15bp --> adp + prpp
		[c] : h2o + r5p --> pi + rib-D		[c] : h2o + r5p --> pi + rib-D
		r5p[e] <==> r5p[p]		r5p[e] <==> r5p[p]
		[c] : atp + ribflv --> adp + fmn + h		[c] : atp + ribflv --> adp + fmn + h
		[c] : 4r5au + db4p --> dmlz + (2) h2o + pi		[c] : 4r5au + db4p --> dmlz + (2) h2o + pi
		[c] : (2) dmlz --> 4r5au + ribflv		[c] : (2) dmlz --> 4r5au + ribflv
		[c] : atp + rib-D --> adp + h + r5p		[c] : atp + rib-D --> adp + h + r5p
		[c] : atp + rbl-L --> adp + h + ru5p-L		[c] : atp + rbl-L --> adp + h + ru5p-L
		[c] : ru5p-L <==> xu5p-D		[c] : ru5p-L <==> xu5p-D
		[c] : rhcys --> dhptd + hcys-L		[c] : rhcys --> dhptd + hcys-L
		rib-D[e] <==> rib-D[p]		rib-D[e] <==> rib-D[p]
		[c] : atp + rml --> adp + h + rml1p		[c] : atp + rml --> adp + h + rml1p
		rmn[e] <==> rmn[p]		rmn[e] <==> rmn[p]
		h[p] + rmn[p] --> h[c] + rmn[c]		h[p] + rmn[p] --> h[c] + rmn[c]
		[c] : rml1p <==> dhap + lald-L		[c] : rml1p <==> dhap + lald-L
		[c] : adp + trdrd --> dadp + h2o + trdox		[c] : adp + trdrd --> dadp + h2o + trdox
		[c] : adp + grxrd --> dadp + grxox + h2o		[c] : adp + grxrd --> dadp + grxox + h2o
		[c] : gdp + trdrd --> dgdp + h2o + trdox		[c] : gdp + trdrd --> dgdp + h2o + trdox
		[c] : gdp + grxrd --> dgdp + grxox + h2o		[c] : gdp + grxrd --> dgdp + grxox + h2o
		[c] : cdp + trdrd --> dcdp + h2o + trdox		[c] : cdp + trdrd --> dcdp + h2o + trdox
		[c] : cdp + grxrd --> dcdp + grxox + h2o		[c] : cdp + grxrd --> dcdp + grxox + h2o
		[c] : trdrd + udp --> dudp + h2o + trdox		[c] : trdrd + udp --> dudp + h2o + trdox
		[c] : grxrd + udp --> dudp + grxox + h2o		[c] : grxrd + udp --> dudp + grxox + h2o
		[c] : atp + fldrd --> datp + fldox + h2o		[c] : atp + fldrd --> datp + fldox + h2o
		[c] : fldrd + gtp --> dgtp + fldox + h2o		[c] : fldrd + gtp --> dgtp + fldox + h2o
		[c] : ctp + fldrd --> dctp + fldox + h2o		[c] : ctp + fldrd --> dctp + fldox + h2o
		[c] : fldrd + utp --> dutp + fldox + h2o		[c] : fldrd + utp --> dutp + fldox + h2o
		[c] : ru5p-D <==> xu5p-D		[c] : ru5p-D <==> xu5p-D
		[c] : r5p <==> ru5p-D		[c] : r5p <==> ru5p-D
		[c] : s7p --> gmhep7p		[c] : s7p --> gmhep7p
		[c] : (2) h + (2) h2o + sucarg --> co2 + (2) nh4 + sucorn		[c] : (2) h + (2) h2o + sucarg --> co2 + (2) nh4 + sucorn
		[c] : atp + gtp + h2o + so4 --> aps + gdp + pi + ppi		[c] : atp + gtp + h2o + so4 --> aps + gdp + pi + ppi
		[c] : h2o + o2 + sarcs --> fald + gly + h2o2		[c] : h2o + o2 + sarcs --> fald + gly + h2o2
		[c] : nad + sbt6p <==> f6p + h + nadh		[c] : nad + sbt6p <==> f6p + h + nadh
		sbt-D[e] <==> sbt-D[p]		sbt-D[e] <==> sbt-D[p]
		[c] : h2o + sl26da --> 26dap-LL + succ		[c] : h2o + sl26da --> 26dap-LL + succ
		[c] : akg + sl26da <==> glu-L + sl2a6o		[c] : akg + sl26da <==> glu-L + sl2a6o
		[c] : selnp + sertrna(sec) --> h + pi + sectrna		[c] : selnp + sertrna(sec) --> h + pi + sectrna
		[c] : atp + h2o + seln --> amp + pi + selnp		[c] : atp + h2o + seln --> amp + pi + selnp
		[c] : atp + h + ser-L <==> ppi + seramp		[c] : atp + h + ser-L <==> ppi + seramp
		[c] : accoa + ser-L <==> acser + coa		[c] : accoa + ser-L <==> acser + coa
		[c] : ser-D --> nh4 + pyr		[c] : ser-D --> nh4 + pyr
		[c] : ser-L --> nh4 + pyr		[c] : ser-L --> nh4 + pyr
		[c] : atp + ser-L + trnaser --> amp + ppi + sertrna		[c] : atp + ser-L + trnaser --> amp + ppi + sertrna
		[c] : atp + ser-L + trnasecys --> amp + ppi + sertrna(sec)		[c] : atp + ser-L + trnasecys --> amp + ppi + sertrna(sec)
		h[p] + ser-L[p] <==> h[c] + ser-L[c]		h[p] + ser-L[p] <==> h[c] + ser-L[c]
		na1[p] + ser-L[p] --> na1[c] + ser-L[c]		na1[p] + ser-L[p] --> na1[c] + ser-L[c]
		ser-L[e] <==> ser-L[p]		ser-L[e] <==> ser-L[p]
		[c] : Sfglutth + h2o --> for + gthrd + h		[c] : Sfglutth + h2o --> for + gthrd + h
		[c] : h2o + sucglu --> glu-L + succ		[c] : h2o + sucglu --> glu-L + succ
		[c] : h2o + nad + sucgsa --> (2) h + nadh + sucglu		[c] : h2o + nad + sucgsa --> (2) h + nadh + sucglu
		[c] : ichor + ssaltpp --> 2shchc + pyr + thmpp		[c] : ichor + ssaltpp --> 2shchc + pyr + thmpp
		[c] : dscl + nad --> h + nadh + scl		[c] : dscl + nad --> h + nadh + scl
		[c] : fe2 + scl --> (3) h + sheme		[c] : fe2 + scl --> (3) h + sheme
		[c] : 3dhsk + h + nadph <==> nadp + skm		[c] : 3dhsk + h + nadph <==> nadp + skm
		[c] : atp + skm --> adp + h + skm5p		[c] : atp + skm --> adp + h + skm5p
		[c] : cys-L + suchms --> cyst-L + h + succ		[c] : cys-L + suchms --> cyst-L + h + succ
		h[p] + skm[p] --> h[c] + skm[c]		h[p] + skm[p] --> h[c] + skm[c]
		skm[e] <==> skm[p]		skm[e] <==> skm[p]
		so2[e] <==> so2[p]		so2[e] <==> so2[p]
		so3[e] <==> so3[p]		so3[e] <==> so3[p]
		so4[e] <==> so4[p]		so4[e] <==> so4[p]
		atp[c] + h2o[c] + spmd[p] --> adp[c] + h[c] + pi[c] + spmd[c]		atp[c] + h2o[c] + spmd[p] --> adp[c] + h[c] + pi[c] + spmd[c]
		spmd[e] <==> spmd[p]		spmd[e] <==> spmd[p]
		[c] : ametam + ptrc --> 5mta + h + spmd		[c] : ametam + ptrc --> 5mta + h + spmd
		[c] : (2) h + (2) o2s --> h2o2 + o2		[c] : (2) h + (2) o2s --> h2o2 + o2
		[p] : (2) h + (2) o2s --> h2o2 + o2		[p] : (2) h + (2) o2s --> h2o2 + o2
		[c] : atp + coa + sucbz --> amp + ppi + sbzcoa		[c] : atp + coa + sucbz --> amp + ppi + sbzcoa
		[c] : 2shchc --> h2o + sucbz		[c] : 2shchc --> h2o + sucbz
		(2) h[p] + succ[p] --> (2) h[c] + succ[c]		(2) h[p] + succ[p] --> (2) h[c] + succ[c]
		(3) h[p] + succ[p] --> (3) h[c] + succ[c]		(3) h[p] + succ[p] --> (3) h[c] + succ[c]
		succ[e] <==> succ[p]		succ[e] <==> succ[p]
		[c] : q8 + succ --> fum + q8h2		[c] : q8 + succ --> fum + q8h2
		fum[p] + succ[c] <==> fum[c] + succ[p]		fum[p] + succ[c] <==> fum[c] + succ[p]
		[c] : atp + coa + succ <==> adp + pi + succoa		[c] : atp + coa + succ <==> adp + pi + succoa
		sucr[e] <==> sucr[p]		sucr[e] <==> sucr[p]
		pep[c] + sucr[p] --> pyr[c] + suc6p[c]		pep[c] + sucr[p] --> pyr[c] + suc6p[c]
		atp[c] + h2o[c] + sulfac[p] --> adp[c] + h[c] + pi[c] + sulfac[c]		atp[c] + h2o[c] + sulfac[p] --> adp[c] + h[c] + pi[c] + sulfac[c]
		sulfac[e] <==> sulfac[p]		sulfac[e] <==> sulfac[p]
		[c] : (5) h + (3) nadph + so3 --> (3) h2o + h2s + (3) nadp		[c] : (5) h + (3) nadph + so3 --> (3) h2o + h2s + (3) nadp
		atp[c] + h2o[c] + so4[p] --> adp[c] + h[c] + pi[c] + so4[c]		atp[c] + h2o[c] + so4[p] --> adp[c] + h[c] + pi[c] + so4[c]
		[c] : tdec2eACP <==> cdec3eACP		[c] : tdec2eACP <==> cdec3eACP
		[c] : g3p + s7p <==> e4p + f6p		[c] : g3p + s7p <==> e4p + f6p
		succ[c] + tartr-L[p] <==> succ[p] + tartr-L[c]		succ[c] + tartr-L[p] <==> succ[p] + tartr-L[c]
		tartr-L[e] <==> tartr-L[p]		tartr-L[e] <==> tartr-L[p]
		[c] : akg + o2 + taur --> aacald + co2 + h + so3 + succ		[c] : akg + o2 + taur --> aacald + co2 + h + so3 + succ
		atp[c] + h2o[c] + taur[p] --> adp[c] + h[c] + pi[c] + taur[c]		atp[c] + h2o[c] + taur[p] --> adp[c] + h[c] + pi[c] + taur[c]
		taur[e] <==> taur[p]		taur[e] <==> taur[p]
		tcynt[e] <==> tcynt[p]		tcynt[e] <==> tcynt[p]
		[c] : tdecoa --> td2coa		[c] : tdecoa --> td2coa
		[c] : h2o + thmpp --> h + pi + thmmp		[c] : h2o + thmpp --> h + pi + thmmp
		[c] : accoa + dtdp4addg --> coa + dtdp4aaddg + h		[c] : accoa + dtdp4addg --> coa + dtdp4aaddg + h
		[c] : dtdp4d6dg + glu-L --> akg + dtdp4addg		[c] : dtdp4d6dg + glu-L --> akg + dtdp4addg
		[c] : dtdp4d6dg --> dtdp4d6dm		[c] : dtdp4d6dg --> dtdp4d6dm
		[c] : dtdp4d6dm + h + nadph --> dtdprmn + nadp		[c] : dtdp4d6dm + h + nadph --> dtdprmn + nadp
		[c] : dtdpglu --> dtdp4d6dg + h2o		[c] : dtdpglu --> dtdp4d6dg + h2o
		[c] : atp + lipidAds --> adp + h + lipidA		[c] : atp + lipidAds --> adp + h + lipidA
		dsbcox[p] + dsbdrd[c] --> dsbcrd[p] + dsbdox[c]		dsbcox[p] + dsbdrd[c] --> dsbcrd[p] + dsbdox[c]
		(2) h[p] + nadh[c] + nadp[c] --> (2) h[c] + nad[c] + nadph[c]		(2) h[p] + nadh[c] + nadp[c] --> (2) h[c] + nad[c] + nadph[c]
		[c] : h2o + succoa + thdp --> coa + sl2a6o		[c] : h2o + succoa + thdp --> coa + sl2a6o
		[c] : h2o2 + trdrd --> (2) h2o + trdox		[c] : h2o2 + trdrd --> (2) h2o + trdox
		h[p] + thymd[p] --> h[c] + thymd[c]		h[p] + thymd[p] --> h[c] + thymd[c]
		thymd[e] <==> thymd[p]		thymd[e] <==> thymd[p]
		atp[c] + h2o[c] + thm[p] --> adp[c] + h[c] + pi[c] + thm[c]		atp[c] + h2o[c] + thm[p] --> adp[c] + h[c] + pi[c] + thm[c]
		thm[e] <==> thm[p]		thm[e] <==> thm[p]
		[c] : athr-L --> acald + gly		[c] : athr-L --> acald + gly
		[c] : thr-L --> acald + gly		[c] : thr-L --> acald + gly
		[c] : nad + thr-L --> 2aobut + h + nadh		[c] : nad + thr-L --> 2aobut + h + nadh
		[c] : thr-L --> 2obut + nh4		[c] : thr-L --> 2obut + nh4
		thrp[e] <==> thrp[p]		thrp[e] <==> thrp[p]
		[c] : h2o + phom --> pi + thr-L		[c] : h2o + phom --> pi + thr-L
		[c] : atp + thr-L + trnathr --> amp + ppi + thrtrna		[c] : atp + thr-L + trnathr --> amp + ppi + thrtrna
		atp[c] + h2o[c] + thr-L[p] --> adp[c] + h[c] + pi[c] + thr-L[c]		atp[c] + h2o[c] + thr-L[p] --> adp[c] + h[c] + pi[c] + thr-L[c]
		h[p] + thr-L[c] --> h[c] + thr-L[p]		h[p] + thr-L[c] --> h[c] + thr-L[p]
		h[p] + thr-L[p] <==> h[c] + thr-L[c]		h[p] + thr-L[p] <==> h[c] + thr-L[c]
		na1[p] + thr-L[p] --> na1[c] + thr-L[c]		na1[p] + thr-L[p] --> na1[c] + thr-L[c]
		thr-L[e] <==> thr-L[p]		thr-L[e] <==> thr-L[p]
		thym[e] <==> thym[p]		thym[e] <==> thym[p]
		[c] : atp + cys-L + dxyl5p + tyr-L --> 4hba + 4mpetz + ala-L + amp + co2 + h + h2o + ppi		[c] : atp + cys-L + dxyl5p + tyr-L --> 4hba + 4mpetz + ala-L + amp + co2 + h + h2o + ppi
		[c] : r5p + xu5p-D <==> g3p + s7p		[c] : r5p + xu5p-D <==> g3p + s7p
		[c] : e4p + xu5p-D <==> f6p + g3p		[c] : e4p + xu5p-D <==> f6p + g3p
		tmao[e] <==> tmao[p]		tmao[e] <==> tmao[p]
		tma[e] <==> tma[p]		tma[e] <==> tma[p]
		[c] : atp + thymd --> adp + dtmp + h		[c] : atp + thymd --> adp + dtmp + h
		[c] : pi + thymd <==> 2dr1p + thym		[c] : pi + thymd <==> 2dr1p + thym
		[c] : dump + mlthf --> dhf + dtmp		[c] : dump + mlthf --> dhf + dtmp
		[c] : atp + thm --> adp + h + thmmp		[c] : atp + thm --> adp + h + thmmp
		[c] : atp + thmmp --> adp + thmpp		[c] : atp + thmmp --> adp + thmpp
		[c] : 2mahmp + 4mpetz + h --> ppi + thmmp		[c] : 2mahmp + 4mpetz + h --> ppi + thmmp
		[c] : dhap <==> g3p		[c] : dhap <==> g3p
		[c] : h + nadph + trdox --> nadp + trdrd		[c] : h + nadph + trdox --> nadp + trdrd
		[c] : h2o + tre6p --> g6p + glc-D		[c] : h2o + tre6p --> g6p + glc-D
		[c] : g6p + udpg --> h + tre6p + udp		[c] : g6p + udpg --> h + tre6p + udp
		[p] : h2o + tre --> (2) glc-D		[p] : h2o + tre --> (2) glc-D
		pep[c] + tre[p] --> pyr[c] + tre6p[c]		pep[c] + tre[p] --> pyr[c] + tre6p[c]
		tre[e] <==> tre[p]		tre[e] <==> tre[p]
		[c] : 3ig3p + ser-L --> g3p + h2o + trp-L		[c] : 3ig3p + ser-L --> g3p + h2o + trp-L
		[c] : indole + ser-L --> h2o + trp-L		[c] : indole + ser-L --> h2o + trp-L
		[c] : 3ig3p --> g3p + indole		[c] : 3ig3p --> g3p + indole
		[c] : atp + trnatrp + trp-L --> amp + ppi + trptrna		[c] : atp + trnatrp + trp-L --> amp + ppi + trptrna
		h[p] + trp-L[p] <==> h[c] + trp-L[c]		h[p] + trp-L[p] <==> h[c] + trp-L[c]
		trp-L[e] <==> trp-L[p]		trp-L[e] <==> trp-L[p]
		[c] : 2h3oppan + h + nadh <==> glyc-R + nad		[c] : 2h3oppan + h + nadh <==> glyc-R + nad
		atp[c] + h2o[c] + tsul[p] --> adp[c] + h[c] + pi[c] + tsul[c]		atp[c] + h2o[c] + tsul[p] --> adp[c] + h[c] + pi[c] + tsul[c]
		tsul[e] <==> tsul[p]		tsul[e] <==> tsul[p]
		ttdca[e] --> ttdca[p]		ttdca[e] --> ttdca[p]
		ttdcea[e] --> ttdcea[p]		ttdcea[e] --> ttdcea[p]
		atp[c] + h2o[c] + tungs[p] --> adp[c] + h[c] + pi[c] + tungs[c]		atp[c] + h2o[c] + tungs[p] --> adp[c] + h[c] + pi[c] + tungs[c]
		tungs[e] <==> tungs[p]		tungs[e] <==> tungs[p]
		tym[e] <==> tym[p]		tym[e] <==> tym[p]
		tyrp[e] <==> tyrp[p]		tyrp[e] <==> tyrp[p]
		[c] : akg + tyr-L <==> 34hpp + glu-L		[c] : akg + tyr-L <==> 34hpp + glu-L
		[c] : atp + trnatyr + tyr-L --> amp + ppi + tyrtrna		[c] : atp + trnatyr + tyr-L --> amp + ppi + tyrtrna
		h[p] + tyr-L[p] <==> h[c] + tyr-L[c]		h[p] + tyr-L[p] <==> h[c] + tyr-L[c]
		tyr-L[e] <==> tyr-L[p]		tyr-L[e] <==> tyr-L[p]
		[c] : 3hmrsACP + u3hga --> ACP + h + u23ga		[c] : 3hmrsACP + u3hga --> ACP + h + u23ga
		[c] : 26dap-M + atp + uamag --> adp + h + pi + ugmd		[c] : 26dap-M + atp + uamag --> adp + h + pi + ugmd
		[p] : h2o + udpacgal --> acgal1p + (2) h + ump		[p] : h2o + udpacgal --> acgal1p + (2) h + ump
		[p] : h2o + uacgam --> acgam1p + (2) h + ump		[p] : h2o + uacgam --> acgam1p + (2) h + ump
		uacgam[e] <==> uacgam[p]		uacgam[e] <==> uacgam[p]
		[c] : h2o + (2) nad + uacmam --> (3) h + (2) nadh + uacmamu		[c] : h2o + (2) nad + uacmam --> (3) h + (2) nadh + uacmamu
		[c] : uacgam <==> uacmam		[c] : uacgam <==> uacmam
		[c] : 3hmrsACP + uacgam <==> ACP + u3aga		[c] : 3hmrsACP + uacgam <==> ACP + u3aga
		[c] : pep + uacgam --> pi + uaccg		[c] : pep + uacgam --> pi + uaccg
		[c] : acgam1p + h + utp --> ppi + uacgam		[c] : acgam1p + h + utp --> ppi + uacgam
		[c] : uacgam + uagmda --> h + uaagmda + udp		[c] : uacgam + uagmda --> h + uaagmda + udp
		[c] : atp + glu-D + uama --> adp + h + pi + uamag		[c] : atp + glu-D + uama --> adp + h + pi + uamag
		[c] : ala-L + atp + uamr --> adp + h + pi + uama		[c] : ala-L + atp + uamr --> adp + h + pi + uama
		[c] : h + nadph + uaccg --> nadp + uamr		[c] : h + nadph + uaccg --> nadp + uamr
		[c] : h2o + udcpdp --> h + pi + udcpp		[c] : h2o + udcpdp --> h + pi + udcpp
		[c] : frdp + (8) ipdp --> (8) ppi + udcpdp		[c] : frdp + (8) ipdp --> (8) ppi + udcpdp
		[p] : h2o + udcpdp --> h + pi + udcpp		[p] : h2o + udcpdp --> h + pi + udcpp
		udpacgal[e] <==> udpacgal[p]		udpacgal[e] <==> udpacgal[p]
		[c] : udpg <==> udpgal		[c] : udpg <==> udpgal
		[p] : h2o + udpgal --> gal1p + (2) h + ump		[p] : h2o + udpgal --> gal1p + (2) h + ump
		udpgal[e] <==> udpgal[p]		udpgal[e] <==> udpgal[p]
		[c] : h2o + (2) nad + udpg --> (3) h + (2) nadh + udpglcur		[c] : h2o + (2) nad + udpg --> (3) h + (2) nadh + udpglcur
		[c] : nad + udpglcur --> co2 + nadh + udpLa4o		[c] : nad + udpglcur --> co2 + nadh + udpLa4o
		udpglcur[e] <==> udpglcur[p]		udpglcur[e] <==> udpglcur[p]
		[p] : h2o + udpg --> g1p + (2) h + ump		[p] : h2o + udpg --> g1p + (2) h + ump
		udpg[e] <==> udpg[p]		udpg[e] <==> udpg[p]
		[c] : glu-L + udpLa4o <==> akg + udpLa4n		[c] : glu-L + udpLa4o <==> akg + udpLa4n
		[p] : h2o + udpglcur --> glcur1p + (2) h + ump		[p] : h2o + udpglcur --> glcur1p + (2) h + ump
		[c] : gal1p + udpg <==> g1p + udpgal		[c] : gal1p + udpg <==> g1p + udpgal
		[c] : (2) h + h2o + urdglyc --> co2 + glx + (2) nh4		[c] : (2) h + h2o + urdglyc --> co2 + glx + (2) nh4
		[c] : alaala + atp + ugmd --> adp + h + pi + ugmda		[c] : alaala + atp + ugmd --> adp + h + pi + ugmda
		[c] : h2o + u3aga --> ac + u3hga		[c] : h2o + u3aga --> ac + u3hga
		[c] : 10fthf + udpLa4n --> h + thf + udpLa4fn		[c] : 10fthf + udpLa4n --> h + thf + udpLa4fn
		[c] : LalaDgluMdap + atp + uamr --> adp + h + pi + ugmd		[c] : LalaDgluMdap + atp + uamr --> adp + h + pi + ugmd
		[c] : h2o + um4p --> ala-D + ugmd		[c] : h2o + um4p --> ala-D + ugmd
		[c] : LalaDgluMdapDala + atp + uamr --> adp + h + pi + um4p		[c] : LalaDgluMdapDala + atp + uamr --> adp + h + pi + um4p
		[c] : atp + ump <==> adp + udp		[c] : atp + ump <==> adp + udp
		ump[e] <==> ump[p]		ump[e] <==> ump[p]
		[c] : udcpp + udpLa4fn --> uLa4fn + udp		[c] : udcpp + udpLa4fn --> uLa4fn + udp
		[c] : (2) amet + uppg3 --> (2) ahcys + dscl + h		[c] : (2) amet + uppg3 --> (2) ahcys + dscl + h
		[c] : hmbil --> h2o + uppg3		[c] : hmbil --> h2o + uppg3
		[c] : (4) h + uppg3 --> (4) co2 + cpppg3		[c] : (4) h + uppg3 --> (4) co2 + cpppg3
		[c] : prpp + ura --> ppi + ump		[c] : prpp + ura --> ppi + ump
		h[p] + ura[p] --> h[c] + ura[c]		h[p] + ura[p] --> h[c] + ura[c]
		h[p] + ura[p] <==> h[c] + ura[c]		h[p] + ura[p] <==> h[c] + ura[c]
		ura[e] <==> ura[p]		ura[e] <==> ura[p]
		urea[e] <==> urea[p]		urea[e] <==> urea[p]
		urea[p] <==> urea[c]		urea[p] <==> urea[c]
		[c] : atp + dump <==> adp + dudp		[c] : atp + dump <==> adp + dudp
		[c] : h2o + uri --> rib-D + ura		[c] : h2o + uri --> rib-D + ura
		[c] : gtp + uri --> gdp + h + ump		[c] : gtp + uri --> gdp + h + ump
		h[p] + uri[p] --> h[c] + uri[c]		h[p] + uri[p] --> h[c] + uri[c]
		uri[e] <==> uri[p]		uri[e] <==> uri[p]
		[c] : h2o + u23ga --> (2) h + lipidX + ump		[c] : h2o + u23ga --> (2) h + lipidX + ump
		[c] : akg + val-L <==> 3mob + glu-L		[c] : akg + val-L <==> 3mob + glu-L
		[c] : atp + trnaval + val-L --> amp + ppi + valtrna		[c] : atp + trnaval + val-L --> amp + ppi + valtrna
		atp[c] + h2o[c] + val-L[p] --> adp[c] + h[c] + pi[c] + val-L[c]		atp[c] + h2o[c] + val-L[p] --> adp[c] + h[c] + pi[c] + val-L[c]
		h[p] + val-L[p] <==> h[c] + val-L[c]		h[p] + val-L[p] <==> h[c] + val-L[c]
		val-L[e] <==> val-L[p]		val-L[e] <==> val-L[p]
		[c] : 3mob + ala-L --> pyr + val-L		[c] : 3mob + ala-L --> pyr + val-L
		h[p] + xan[p] --> h[c] + xan[c]		h[p] + xan[p] --> h[c] + xan[c]
		xan[e] <==> xan[p]		xan[e] <==> xan[p]
		xmp[e] <==> xmp[p]		xmp[e] <==> xmp[p]
		[c] : prpp + xan --> ppi + xmp		[c] : prpp + xan --> ppi + xmp
		[c] : h2o + xtsn --> rib-D + xan		[c] : h2o + xtsn --> rib-D + xan
		xtsn[e] <==> xtsn[p]		xtsn[e] <==> xtsn[p]
		[c] : atp + xylu-D --> adp + h + xu5p-D		[c] : atp + xylu-D --> adp + h + xu5p-D
		[c] : atp + xylu-L --> adp + h + xu5p-L		[c] : atp + xylu-L --> adp + h + xu5p-L
		xylu-L[e] <==> xylu-L[p]		xylu-L[e] <==> xylu-L[p]
		xyl-D[e] <==> xyl-D[p]		xyl-D[e] <==> xyl-D[p]
		atp[c] + h2o[c] + zn2[c] --> adp[c] + h[c] + pi[c] + zn2[p]		atp[c] + h2o[c] + zn2[c] --> adp[c] + h[c] + pi[c] + zn2[p]
		h[p] + zn2[c] --> h[c] + zn2[p]		h[p] + zn2[c] --> h[c] + zn2[p]
		zn2[p] --> zn2[c]		zn2[p] --> zn2[c]
		atp[c] + h2o[c] + zn2[p] --> adp[c] + h[c] + pi[c] + zn2[c]		atp[c] + h2o[c] + zn2[p] --> adp[c] + h[c] + pi[c] + zn2[c]
		zn2[e] <==> zn2[p]		zn2[e] <==> zn2[p]

## Sheet: Klebsiella oxytoca
Elucidating potential molecular signatures through host-microbe interactions for reactive arthritis and inflammatory bowel disease using combinatorial approach Anukriti Verma1, Shivani Sharda1*, Bhawna Rathi1, Pallavi Somvanshi2, Bimlesh Dhar Pandey3
Metabolic network and simulation analysis data of target microorganisms
Genes	Proteins	Reactions	Metabolites	Inner cell reactions	Exchange reactions	Essential genes
KOX_01650	Aas	12ppd-R[e] <==> 12ppd-R[p]	10fthf	12ppd-R[e] <==> 12ppd-R[p]	[e] : 12ppd-R <==>	KOX_00030
KOX_11525	Acc	12ppd-S[e] <==> 12ppd-S[p]	12dgr120	12ppd-S[e] <==> 12ppd-S[p]	[e] : 12ppd-S <==>	KOX_00040
KOX_08045	AceA	14glucan[p] + atp[c] + h2o[c] --> 14glucan[c] + adp[c] + h[c] + pi[c]	12dgr140	14glucan[p] + atp[c] + h2o[c] --> 14glucan[c] + adp[c] + h[c] + pi[c]	[e] : 14glucan <==>	KOX_00110
KOX_08040	AceB	14glucan[e] --> 14glucan[p]	12dgr141	14glucan[e] --> 14glucan[p]	[e] : 15dap <==>	KOX_00305
KOX_11045	AceEec	23camp[e] <==> 23camp[p]	12dgr160	23camp[e] <==> 23camp[p]	[e] : 23camp <==>	KOX_00310
KOX_11050	AceFec	23ccmp[e] <==> 23ccmp[p]	12dgr161	23ccmp[e] <==> 23ccmp[p]	[e] : 23ccmp <==>	KOX_00315
KOX_26435	AckA	23cgmp[e] <==> 23cgmp[p]	12dgr180	23cgmp[e] <==> 23cgmp[p]	[e] : 23cgmp <==>	KOX_00375
KOX_18415	AcnA	23cump[e] <==> 23cump[p]	12dgr181	23cump[e] <==> 23cump[p]	[e] : 23cump <==>	KOX_00440
KOX_11075	AcnB	23dappa[e] <==> 23dappa[p]	12ppd-R	23dappa[e] <==> 23dappa[p]	[e] : 23dappa <==>	KOX_00445
KOX_12515	AcpH	[p] : 23cump + h2o --> 3ump + h	12ppd-S	[p] : 23cump + h2o --> 3ump + h	[e] : 26dap-M <==>	KOX_00450
KOX_17295	AcpP	[p] : 23ccmp + h2o --> 3cmp + h	13dpg	[p] : 23ccmp + h2o --> 3cmp + h	[e] : 2ddglcn <==>	KOX_00455
KOX_27530	AcpS	[p] : 23camp + h2o --> 3amp + h	14glucan	[p] : 23camp + h2o --> 3amp + h	[e] : 34dhpac <==>	KOX_00460
KOX_05045	AcpT	[p] : 23cgmp + h2o --> 3gmp + h	15dap	[p] : 23cgmp + h2o --> 3gmp + h	[e] : 3amp <==>	KOX_00500
KOX_04155	AcrEF	26dap-M[e] <==> 26dap-M[p]	1agpe120	26dap-M[e] <==> 26dap-M[p]	[e] : 3cmp <==>	KOX_00505
KOX_08465	Acs	2ddecg3p[p] --> 2ddecg3p[c]	1agpe140	2ddecg3p[p] --> 2ddecg3p[c]	[e] : 3gmp <==>	KOX_00530
KOX_08455	ActP	2tdecg3p[p] --> 2tdecg3p[c]	1agpe141	2tdecg3p[p] --> 2tdecg3p[c]	[e] : 3hcinnm <==>	KOX_00575
KOX_21945	Add	2tdec7eg3p[p] --> 2tdec7eg3p[c]	1agpe160	2tdec7eg3p[p] --> 2tdec7eg3p[c]	[e] : 3hpppn <==>	KOX_00580
KOX_23025	AdhE	2hdecg3p[p] --> 2hdecg3p[c]	1agpe161	2hdecg3p[p] --> 2hdecg3p[c]	[e] : 3ump <==>	KOX_00585
KOX_20090	AdhP	2hdec9eg3p[p] --> 2hdec9eg3p[c]	1agpe180	2hdec9eg3p[p] --> 2hdec9eg3p[c]	[e] : 4abut <==>	KOX_00590
KOX_13050	Adk	2odecg3p[p] --> 2odecg3p[c]	1agpe181	2odecg3p[p] --> 2odecg3p[c]	[e] : 4hoxpacd <==>	KOX_00615
KOX_16950	Agp	2odec11eg3p[p] --> 2odec11eg3p[c]	1agpg120	2odec11eg3p[p] --> 2odec11eg3p[c]	[e] : 5dglcn <==>	KOX_00620
KOX_00530	AlaS	2agpe120[p] --> 2agpe120[c]	1agpg140	2agpe120[p] --> 2agpe120[c]	[e] : LalaDgluMdap <==>	KOX_00865
KOX_19535	AldA	2agpe140[p] --> 2agpe140[c]	1agpg141	2agpe140[p] --> 2agpe140[c]	[e] : LalaDgluMdapDala <==>	KOX_01045
KOX_00375	AldB	2agpe141[p] --> 2agpe141[c]	1agpg160	2agpe141[p] --> 2agpe141[c]	[e] : ac <==>	KOX_01055
KOX_16920	AldH	2agpe160[p] --> 2agpe160[c]	1agpg161	2agpe160[p] --> 2agpe160[c]	[e] : acac <==>	KOX_01060
KOX_08305	Alrec	2agpe161[p] --> 2agpe161[c]	1agpg180	2agpe161[p] --> 2agpe161[c]	[e] : acald <==>	KOX_01075
KOX_08505	AlsA	2agpe180[p] --> 2agpe180[c]	1agpg181	2agpe180[p] --> 2agpe180[c]	[e] : acgal <==>	KOX_01080
KOX_08510	AlsB	2agpe181[p] --> 2agpe181[c]	1ddecg3p	2agpe181[p] --> 2agpe181[c]	[e] : acgal1p <==>	KOX_01085
KOX_08500	AlsC	[c] : 2agpe120 + atp + ddca --> amp + pe120 + ppi	1hdec9eg3p	[c] : 2agpe120 + atp + ddca --> amp + pe120 + ppi	[e] : acgam <==>	KOX_01110
KOX_08495	AlsE	[c] : 2agpe140 + atp + ttdca --> amp + pe140 + ppi	1hdecg3p	[c] : 2agpe140 + atp + ttdca --> amp + pe140 + ppi	[e] : acgam1p <==>	KOX_01115
KOX_08490	AlsK	[c] : 2agpe141 + atp + ttdcea --> amp + pe141 + ppi	1odec11eg3p	[c] : 2agpe141 + atp + ttdcea --> amp + pe141 + ppi	[e] : acmana <==>	KOX_01120
KOX_26930	AmiA	[c] : 2agpe160 + atp + hdca --> amp + pe160 + ppi	1odecg3p	[c] : 2agpe160 + atp + hdca --> amp + pe160 + ppi	[e] : acmum <==>	KOX_01140
KOX_08830	AmiB	[c] : 2agpe161 + atp + hdcea --> amp + pe161 + ppi	1pyr5c	[c] : 2agpe161 + atp + hdcea --> amp + pe161 + ppi	[e] : acnam <==>	KOX_01145
KOX_01555	AmiC	[c] : 2agpe180 + atp + ocdca --> amp + pe180 + ppi	1tdec7eg3p	[c] : 2agpe180 + atp + ocdca --> amp + pe180 + ppi	[e] : acser <==>	KOX_01150
KOX_24315	Amn	[c] : 2agpe181 + atp + ocdcea --> amp + pe181 + ppi	1tdecg3p	[c] : 2agpe181 + atp + ocdcea --> amp + pe181 + ppi	[e] : ade <==>	KOX_01155
KOX_11015	AmpD	2agpg120[p] --> 2agpg120[c]	23camp	2agpg120[p] --> 2agpg120[c]	[e] : adn <==>	KOX_01225
KOX_12725	AmpG	2agpg140[p] --> 2agpg140[c]	23ccmp	2agpg140[p] --> 2agpg140[c]	[e] : adocbl <==>	KOX_01250
KOX_12825	AmtB	2agpg141[p] --> 2agpg141[c]	23cgmp	2agpg141[p] --> 2agpg141[c]	[e] : agm <==>	KOX_01270
KOX_24145	AmyA	2agpg160[p] --> 2agpg160[c]	23cump	2agpg160[p] --> 2agpg160[c]	[e] : akg <==>	KOX_01275
KOX_22040	AnmK	2agpg161[p] --> 2agpg161[c]	23dappa	2agpg161[p] --> 2agpg161[c]	[e] : ala-B <==>	KOX_01280
KOX_18055	AnsA	2agpg180[p] --> 2agpg180[c]	23ddhb	2agpg180[p] --> 2agpg180[c]	[e] : ala-D <==>	KOX_01285
KOX_19850	AnsP	2agpg181[p] --> 2agpg181[c]	23dhb	2agpg181[p] --> 2agpg181[c]	[e] : ala-L <==>	KOX_01320
KOX_10685	ApaH	[c] : 2agpg120 + atp + ddca --> amp + pg120 + ppi	23dhba	[c] : 2agpg120 + atp + ddca --> amp + pg120 + ppi	[e] : alaala <==>	KOX_01340
KOX_08315	AphA	[c] : 2agpg140 + atp + ttdca --> amp + pg140 + ppi	23dhbzs	[c] : 2agpg140 + atp + ttdca --> amp + pg140 + ppi	[e] : all-D <==>	KOX_01345
KOX_13025	Apt	[c] : 2agpg141 + atp + ttdcea --> amp + pg141 + ppi	23dhdp	[c] : 2agpg141 + atp + ttdcea --> amp + pg141 + ppi	[e] : alltn <==>	KOX_01560
KOX_15800	AqpZ	[c] : 2agpg160 + atp + hdca --> amp + pg160 + ppi	23dhmb	[c] : 2agpg160 + atp + hdca --> amp + pg160 + ppi	[e] : amp <==>	KOX_01605
KOX_10760	AraA	[c] : 2agpg161 + atp + hdcea --> amp + pg161 + ppi	23dhmp	[c] : 2agpg161 + atp + hdcea --> amp + pg161 + ppi	[e] : anhgm <==>	KOX_01645
KOX_10765	AraB	[c] : 2agpg180 + atp + ocdca --> amp + pg180 + ppi	23doguln	[c] : 2agpg180 + atp + ocdca --> amp + pg180 + ppi	[e] : arab-L <==>	KOX_01650
KOX_10755	AraD	[c] : 2agpg181 + atp + ocdcea --> amp + pg181 + ppi	25aics	[c] : 2agpg181 + atp + ocdcea --> amp + pg181 + ppi	[e] : arg-L <==>	KOX_01685
KOX_01780	AraE	[c] : 2dhglcn + h + nadh --> glcn + nad	25dkglcn	[c] : 2dhglcn + h + nadh --> glcn + nad	[e] : ascb-L <==>	KOX_01780
KOX_24030	AraF	[c] : 2dhglcn + h + nadph --> glcn + nadp	25drapp	[c] : 2dhglcn + h + nadph --> glcn + nadp	[e] : asn-L <==>	KOX_02365
KOX_24025	AraG	[c] : 2dhguln + h + nadh --> idon-L + nad	26dap-LL	[c] : 2dhguln + h + nadh --> idon-L + nad	[e] : aso3 <==>	KOX_02370
KOX_24020	AraH	[c] : 2dhguln + h + nadph --> idon-L + nadp	26dap-M	[c] : 2dhguln + h + nadph --> idon-L + nadp	[e] : asp-L <==>	KOX_02385
KOX_21835	ArcD	[c] : 2mahmp + h2o --> 4ampm + h + pi	2agpe120	[c] : 2mahmp + h2o --> 4ampm + h + pi	[e] : but <==>	KOX_02465
KOX_01560	ArgA	34dhpac[e] <==> 34dhpac[p]	2agpe140	34dhpac[e] <==> 34dhpac[p]	[e] : butso3 <==>	KOX_02480
KOX_07375	ArgB	3amp[e] <==> 3amp[p]	2agpe141	3amp[e] <==> 3amp[p]	[e] : ca2 <==>	KOX_02485
KOX_07370	ArgC	3cmp[e] <==> 3cmp[p]	2agpe160	3cmp[e] <==> 3cmp[p]	[e] : cbi <==>	KOX_02490
KOX_04525	ArgD	3gmp[e] <==> 3gmp[p]	2agpe161	3gmp[e] <==> 3gmp[p]	[e] : cbl1 <==>	KOX_02500
KOX_07365	ArgE	[c] : 3hdecACP --> h2o + tdec2eACP	2agpe180	[c] : 3hdecACP --> h2o + tdec2eACP	[e] : cd2 <==>	KOX_02525
KOX_09300	ArgF	[c] : 3hddecACP --> h2o + tddec2eACP	2agpe181	[c] : 3hddecACP --> h2o + tddec2eACP	[e] : cgly <==>	KOX_02540
KOX_03675	ArgG	[c] : 3hcddec5eACP --> h2o + t3c5ddeceACP	2agpg120	[c] : 3hcddec5eACP --> h2o + t3c5ddeceACP	[e] : chol <==>	KOX_02550
KOX_07380	ArgH	[c] : 3hmrsACP --> h2o + tmrs2eACP	2agpg140	[c] : 3hmrsACP --> h2o + tmrs2eACP	[e] : cit <==>	KOX_02555
KOX_02570	ArgO	[c] : 3hcmrs7eACP --> h2o + t3c7mrseACP	2agpg141	[c] : 3hcmrs7eACP --> h2o + t3c7mrseACP	[e] : cl <==>	KOX_02570
KOX_23990	ArgS	[c] : 3hpalmACP --> h2o + tpalm2eACP	2agpg160	[c] : 3hpalmACP --> h2o + tpalm2eACP	[e] : cmp <==>	KOX_02585
KOX_26540	ArgT	[c] : 3hcpalm9eACP --> h2o + t3c9palmeACP	2agpg161	[c] : 3hcpalm9eACP --> h2o + t3c9palmeACP	[e] : co2 <==>	KOX_02590
KOX_05070	ArnA	[c] : 3hoctaACP --> h2o + toctd2eACP	2agpg180	[c] : 3hoctaACP --> h2o + toctd2eACP	[e] : cobalt2 <==>	KOX_02630
KOX_05080	ArnB	[c] : 3hcvac11eACP --> h2o + t3c11vaceACP	2agpg181	[c] : 3hcvac11eACP --> h2o + t3c11vaceACP	[e] : colipa <==>	KOX_02635
KOX_05075	ArnC	[c] : 3haACP --> but2eACP + h2o	2ahbut	[c] : 3haACP --> but2eACP + h2o	[e] : cpgn <==>	KOX_02650
KOX_05060	ArnT	[c] : 3hhexACP --> h2o + thex2eACP	2amsa	[c] : 3hhexACP --> h2o + thex2eACP	[e] : crn <==>	KOX_02655
KOX_16000	AroA	[c] : 3hoctACP --> h2o + toct2eACP	2aobut	[c] : 3hoctACP --> h2o + toct2eACP	[e] : csn <==>	KOX_02675
KOX_04605	AroB	[c] : 3hcinnm + h + nadh + o2 --> dhcinnm + h2o + nad	2cpr5p	[c] : 3hcinnm + h + nadh + o2 --> dhcinnm + h2o + nad	[e] : cu <==>	KOX_02715
KOX_26635	AroC	[c] : 3hpppn + h + nadh + o2 --> dhpppn + h2o + nad	2dda7p	[c] : 3hpppn + h + nadh + o2 --> dhpppn + h2o + nad	[e] : cu2 <==>	KOX_02770
KOX_10820	AroD	[c] : 3dhguln + atp --> 3dhgulnp + adp + h	2ddecg3p	[c] : 3dhguln + atp --> 3dhgulnp + adp + h	[e] : cyan <==>	KOX_02775
KOX_04180	AroEec	[p] : 3ump + h2o --> pi + uri	2ddg6p	[p] : 3ump + h2o --> pi + uri	[e] : cynt <==>	KOX_02835
KOX_00045	AroF	[p] : 3cmp + h2o --> cytd + pi	2ddglcn	[p] : 3cmp + h2o --> cytd + pi	[e] : cys-D <==>	KOX_02865
KOX_14760	AroGec	[p] : 3amp + h2o --> adn + pi	2dh3dgal6p	[p] : 3amp + h2o --> adn + pi	[e] : cys-L <==>	KOX_02870
KOX_22860	AroH	[p] : 3gmp + h2o --> gsn + pi	2dh3dgal	[p] : 3gmp + h2o --> gsn + pi	[e] : cytd <==>	KOX_02915
KOX_04610	AroK	[c] : 3odecACP + h + nadph <==> 3hdecACP + nadp	2dhglcn	[c] : 3odecACP + h + nadph <==> 3hdecACP + nadp	[e] : dad-2 <==>	KOX_02945
KOX_12410	AroL	[c] : 3oddecACP + h + nadph <==> 3hddecACP + nadp	2dhguln	[c] : 3oddecACP + h + nadph <==> 3hddecACP + nadp	[e] : damp <==>	KOX_02950
KOX_11035	AroP	[c] : 3ocddec5eACP + h + nadph --> 3hcddec5eACP + nadp	2dhp	[c] : 3ocddec5eACP + h + nadph --> 3hcddec5eACP + nadp	[e] : dca <==>	KOX_03000
KOX_15735	ArtI	[c] : 3omrsACP + h + nadph <==> 3hmrsACP + nadp	2dmmq8	[c] : 3omrsACP + h + nadph <==> 3hmrsACP + nadp	[e] : dcmp <==>	KOX_03025
KOX_15720	ArtJ	[c] : 3ocmrs7eACP + h + nadph --> 3hcmrs7eACP + nadp	2dmmql8	[c] : 3ocmrs7eACP + h + nadph --> 3hcmrs7eACP + nadp	[e] : dcyt <==>	KOX_03040
KOX_15725	ArtM	[c] : 3opalmACP + h + nadph <==> 3hpalmACP + nadp	2dr1p	[c] : 3opalmACP + h + nadph <==> 3hpalmACP + nadp	[e] : ddca <==>	KOX_03070
KOX_15740	ArtP	[c] : 3ocpalm9eACP + h + nadph --> 3hcpalm9eACP + nadp	2dr5p	[c] : 3ocpalm9eACP + h + nadph --> 3hcpalm9eACP + nadp	[e] : dgmp <==>	KOX_03170
KOX_15730	ArtQ	[c] : 3ooctdACP + h + nadph <==> 3hoctaACP + nadp	2h3oppan	[c] : 3ooctdACP + h + nadph <==> 3hoctaACP + nadp	[e] : dgsn <==>	KOX_03175
KOX_04740	Asd	[c] : 3ocvac11eACP + h + nadph --> 3hcvac11eACP + nadp	2hdec9eg3p	[c] : 3ocvac11eACP + h + nadph --> 3hcvac11eACP + nadp	[e] : dha <==>	KOX_03180
KOX_06770	AsnA	[c] : actACP + h + nadph <==> 3haACP + nadp	2hdecg3p	[c] : actACP + h + nadph <==> 3haACP + nadp	[e] : dimp <==>	KOX_03220
KOX_14335	AsnB	[c] : 3ohexACP + h + nadph <==> 3hhexACP + nadp	2ippm	[c] : 3ohexACP + h + nadph <==> 3hhexACP + nadp	[e] : din <==>	KOX_03365
KOX_16105	AsnS	[c] : 3ooctACP + h + nadph <==> 3hoctACP + nadp	2mahmp	[c] : 3ooctACP + h + nadph <==> 3hoctACP + nadp	[e] : dms <==>	KOX_03375
KOX_08650	AspA	[c] : h + malACP + ocACP --> 3odecACP + ACP + co2	2mcacn	[c] : h + malACP + ocACP --> 3odecACP + ACP + co2	[e] : dmso <==>	KOX_03380
KOX_16095	AspC	[c] : dcaACP + h + malACP --> 3oddecACP + ACP + co2	2me4p	[c] : dcaACP + h + malACP --> 3oddecACP + ACP + co2	[e] : dopa <==>	KOX_03385
KOX_23945	AspS	[c] : cdec3eACP + h + malACP --> 3ocddec5eACP + ACP + co2	2mecdp	[c] : cdec3eACP + h + malACP --> 3ocddec5eACP + ACP + co2	[e] : dtmp <==>	KOX_03460
KOX_18145	AstA	[c] : ddcaACP + h + malACP --> 3omrsACP + ACP + co2	2obut	[c] : ddcaACP + h + malACP --> 3omrsACP + ACP + co2	[e] : dump <==>	KOX_03465
KOX_18155	AstB	[c] : cddec5eACP + h + malACP --> 3ocmrs7eACP + ACP + co2	2odec11eg3p	[c] : cddec5eACP + h + malACP --> 3ocmrs7eACP + ACP + co2	[e] : duri <==>	KOX_03470
KOX_18140	AstC	[c] : h + malACP + myrsACP --> 3opalmACP + ACP + co2	2odecg3p	[c] : h + malACP + myrsACP --> 3opalmACP + ACP + co2	[e] : etha <==>	KOX_03480
KOX_18150	AstD	[c] : h + malACP + tdeACP --> 3ocpalm9eACP + ACP + co2	2ohph	[c] : h + malACP + tdeACP --> 3ocpalm9eACP + ACP + co2	[e] : ethso3 <==>	KOX_03495
KOX_18160	AstE	[c] : h + malACP + palmACP --> 3ooctdACP + ACP + co2	2ombzl	[c] : h + malACP + palmACP --> 3ooctdACP + ACP + co2	[e] : etoh <==>	KOX_03515
KOX_06735	AtpF0	[c] : h + hdeACP + malACP --> 3ocvac11eACP + ACP + co2	2omhmbl	[c] : h + hdeACP + malACP --> 3ocvac11eACP + ACP + co2	[e] : f6p <==>	KOX_03520
KOX_06725	AtpF1	[c] : butACP + h + malACP --> 3ohexACP + ACP + co2	2ommbl	[c] : butACP + h + malACP --> 3ohexACP + ACP + co2	[e] : fald <==>	KOX_03525
KOX_06745	AtpI	[c] : h + hexACP + malACP --> 3ooctACP + ACP + co2	2omph	[c] : h + hexACP + malACP --> 3ooctACP + ACP + co2	[e] : fe2 <==>	KOX_03530
KOX_05660	AvtA	LalaDgluMdap[p] + atp[c] + h2o[c] --> LalaDgluMdap[c] + adp[c] + h[c] + pi[c]	2oph	LalaDgluMdap[p] + atp[c] + h2o[c] --> LalaDgluMdap[c] + adp[c] + h[c] + pi[c]	[e] : fe3 <==>	KOX_03535
KOX_18025	B1773	LalaDgluMdap[e] <==> LalaDgluMdap[p]	2p4c2me	LalaDgluMdap[e] <==> LalaDgluMdap[p]	[e] : fe3dcit <==>	KOX_03625
KOX_27110	Bcp	3ump[e] <==> 3ump[p]	2pg	3ump[e] <==> 3ump[p]	[e] : fe3dhbzs <==>	KOX_03675
KOX_13815	BetB	[p] : dopa + h2o + o2 --> 34dhpac + h2o2 + nh4	2pglyc	[p] : dopa + h2o + o2 --> 34dhpac + h2o2 + nh4	[e] : fe3hox <==>	KOX_03685
KOX_13825	BetT	4hoxpacd[e] <==> 4hoxpacd[p]	2shchc	4hoxpacd[e] <==> 4hoxpacd[p]	[e] : fecrm <==>	KOX_03690
KOX_02465	BglA	[c] : h2o + phthr --> 4hthr + pi	2tdec7eg3p	[c] : h2o + phthr --> 4hthr + pi	[e] : feenter <==>	KOX_03740
KOX_25615	BglX	[c] : LalaDgluMdapDala + h2o --> LalaDgluMdap + ala-D	2tdecg3p	[c] : LalaDgluMdapDala + h2o --> LalaDgluMdap + ala-D	[e] : feoxam <==>	KOX_03750
KOX_14910	BioAec	LalaDgluMdapDala[p] + atp[c] + h2o[c] --> LalaDgluMdapDala[c] + adp[c] + h[c] + pi[c]	2tpr3dpcoa	LalaDgluMdapDala[p] + atp[c] + h2o[c] --> LalaDgluMdapDala[c] + adp[c] + h[c] + pi[c]	[e] : for <==>	KOX_03785
KOX_14915	BioBec	LalaDgluMdapDala[e] <==> LalaDgluMdapDala[p]	34dhpac	LalaDgluMdapDala[e] <==> LalaDgluMdapDala[p]	[e] : fru <==>	KOX_03795
KOX_14930	BioD	[c] : 5dglcn + h + nadph <==> glcn + nadp	34hpp	[c] : 5dglcn + h + nadph <==> glcn + nadp	[e] : frulys <==>	KOX_03860
KOX_14920	BioF	5dglcn[e] <==> 5dglcn[p]	3amp	5dglcn[e] <==> 5dglcn[p]	[e] : fruur <==>	KOX_03865
KOX_05530	BisC	[c] : dad-5 + h2o --> 5drib + ade	3c2hmp	[c] : dad-5 + h2o --> 5drib + ade	[e] : fuc-L <==>	KOX_03875
KOX_12465	BrnQ	[c] : ru5p-D <==> ara5p	3c3hmp	[c] : ru5p-D <==> ara5p	[e] : fum <==>	KOX_03880
KOX_07420	BtuB	[c] : ACP + atp + ttdca --> amp + myrsACP + ppi	3c4mop	[c] : ACP + atp + ttdca --> amp + myrsACP + ppi	[e] : g1p <==>	KOX_03885
KOX_22895	BtuC	[c] : ACP + atp + ttdcea --> amp + ppi + tdeACP	3cmp	[c] : ACP + atp + ttdcea --> amp + ppi + tdeACP	[e] : g3pc <==>	KOX_03890
KOX_22880	BtuD	[c] : ACP + atp + hdca --> amp + palmACP + ppi	3dhguln	[c] : ACP + atp + hdca --> amp + palmACP + ppi	[e] : g3pe <==>	KOX_03975
KOX_11390	BtuF	[c] : ACP + atp + hdcea --> amp + hdeACP + ppi	3dhgulnp	[c] : ACP + atp + hdcea --> amp + hdeACP + ppi	[e] : g3pg <==>	KOX_03980
KOX_18380	BtuR	[c] : ACP + atp + ocdcea --> amp + octeACP + ppi	3dhq	[c] : ACP + atp + ocdcea --> amp + octeACP + ppi	[e] : g3pi <==>	KOX_04000
KOX_13270	CadA	[c] : ACP + atp + ocdca --> amp + ocdcaACP + ppi	3dhsk	[c] : ACP + atp + ocdca --> amp + ocdcaACP + ppi	[e] : g3ps <==>	KOX_04110
KOX_13265	CadB	[c] : ACP + atp + ddca --> amp + ddcaACP + ppi	3gmp	[c] : ACP + atp + ddca --> amp + ddcaACP + ppi	[e] : g6p <==>	KOX_04115
KOX_10660	Car	[c] : ACP + atp + dca --> amp + dcaACP + ppi	3haACP	[c] : ACP + atp + dca --> amp + dcaACP + ppi	[e] : gal <==>	KOX_04125
KOX_00315	CcmA	[c] : ACP + atp + octa --> amp + ocACP + ppi	3hbcoa	[c] : ACP + atp + octa --> amp + ocACP + ppi	[e] : gal-bD <==>	KOX_04155
KOX_00310	CcmB	[c] : dtdp4aaddg + unagamu --> dtdp + h + unagamuf	3hcddec5eACP	[c] : dtdp4aaddg + unagamu --> dtdp + h + unagamuf	[e] : gal1p <==>	KOX_04160
KOX_00305	CcmC	[c] : 14glucan --> malthx	3hcinnm	[c] : 14glucan --> malthx	[e] : galct-D <==>	KOX_04210
KOX_25715	Cdd	[p] : 14glucan --> malthx	3hcmrs7eACP	[p] : 14glucan --> malthx	[e] : galctn-D <==>	KOX_04525
KOX_06055	Cdh	[c] : arbt6p + h2o --> g6p + hqn	3hcpalm9eACP	[c] : arbt6p + h2o --> g6p + hqn	[e] : galctn-L <==>	KOX_04530
KOX_11475	CdsA	[c] : 4abut + akg --> glu-L + sucsal	3hcvac11eACP	[c] : 4abut + akg --> glu-L + sucsal	[e] : galt <==>	KOX_04555
KOX_22150	Cfa	[c] : 4abutn + h2o + nad --> 4abut + (2) h + nadh	3hdcoa	[c] : 4abutn + h2o + nad --> 4abut + (2) h + nadh	[e] : galur <==>	KOX_04560
KOX_23160	ChaA	4abut[e] <==> 4abut[p]	3hddcoa	4abut[e] <==> 4abut[p]	[e] : gam <==>	KOX_04565
KOX_25760	CirA	acac[e] <==> acac[p]	3hddecACP	acac[e] <==> acac[p]	[e] : gam6p <==>	KOX_04575
KOX_10645	CitG	[c] : acald + coa + nad <==> accoa + h + nadh	3hdecACP	[c] : acald + coa + nad <==> accoa + h + nadh	[e] : gbbtn <==>	KOX_04580
KOX_11375	ClcA	acald[e] <==> acald[p]	3hhcoa	acald[e] <==> acald[p]	[e] : gdp <==>	KOX_04585
KOX_21570	ClcB	[c] : accoa + anth --> acanth + coa	3hhdcoa	[c] : accoa + anth --> acanth + coa	[e] : glc-D <==>	KOX_04590
KOX_22980	Cls	[c] : adocbip + gtp + h --> agdpcbi + ppi	3hhexACP	[c] : adocbip + gtp + h --> agdpcbi + ppi	[e] : glcn <==>	KOX_04605
KOX_16005	Cmk	[c] : accoa + atp + hco3 --> adp + h + malcoa + pi	3hmrsACP	[c] : accoa + atp + hco3 --> adp + h + malcoa + pi	[e] : glcr <==>	KOX_04645
KOX_07870	CoaA	acgal1p[e] <==> acgal1p[p]	3hocoa	acgal1p[e] <==> acgal1p[p]	[e] : glcur <==>	KOX_04670
KOX_05925	CoaD	acgal[e] <==> acgal[p]	3hoctACP	acgal[e] <==> acgal[p]	[e] : glcur1p <==>	KOX_04675
KOX_10985	CoaE	acgam1p[e] <==> acgam1p[p]	3hoctaACP	acgam1p[e] <==> acgam1p[p]	[e] : gln-L <==>	KOX_04680
KOX_24865	CobS	[c] : acgam + atp --> acgam6p + adp + h	3hodcoa	[c] : acgam + atp --> acgam6p + adp + h	[e] : glu-L <==>	KOX_04705
KOX_01340	CobT	[c] : uacgam + udcpp --> ump + unaga	3hpalmACP	[c] : uacgam + udcpp --> ump + unaga	[e] : gly <==>	KOX_04720
KOX_01345	CobU	acgam[p] + pep[c] --> acgam6p[c] + pyr[c]	3hpppn	acgam[p] + pep[c] --> acgam6p[c] + pyr[c]	[e] : glyald <==>	KOX_04725
KOX_04555	CodA	acgam[e] <==> acgam[p]	3htdcoa	acgam[e] <==> acgam[p]	[e] : glyb <==>	KOX_04730
KOX_12790	Cof	[c] : acglu + atp --> acg5p + adp	3ig3p	[c] : acglu + atp --> acg5p + adp	[e] : glyc <==>	KOX_04735
KOX_13115	CopA	[c] : accoa + glu-L --> acglu + coa + h	3mob	[c] : accoa + glu-L --> acglu + coa + h	[e] : glyc-R <==>	KOX_04740
KOX_07690	CorA	[c] : 2obut + h + pyr --> 2ahbut + co2	3mop	[c] : 2obut + h + pyr --> 2ahbut + co2	[e] : glyc2p <==>	KOX_04750
KOX_09030	CpdB	[c] : ac + atp <==> actp + adp	3ocddec5eACP	[c] : ac + atp <==> actp + adp	[e] : glyc3p <==>	KOX_04780
KOX_14170	CrcA	[c] : h + (2) pyr --> alac-S + co2	3ocmrs7eACP	[c] : h + (2) pyr --> alac-S + co2	[e] : glyclt <==>	KOX_04790
KOX_26855	Crr	[c] : uacmamu + unaga --> h + udp + unagamu	3ocpalm9eACP	[c] : uacmamu + unaga --> h + udp + unagamu	[e] : gmp <==>	KOX_04795
KOX_01320	CsdA	acmana[p] + pep[c] --> acmanap[c] + pyr[c]	3ocvac11eACP	acmana[p] + pep[c] --> acmanap[c] + pyr[c]	[e] : gsn <==>	KOX_04800
KOX_11130	CueO	acmana[e] <==> acmana[p]	3odcoa	acmana[e] <==> acmana[p]	[e] : gthox <==>	KOX_04805
KOX_07630	CyaA	acmum[p] + pep[c] --> acmum6p[c] + pyr[c]	3oddcoa	acmum[p] + pep[c] --> acmum6p[c] + pyr[c]	[e] : gthrd <==>	KOX_04810
KOX_09000	CycAec	acmum[e] --> acmum[p]	3oddecACP	acmum[e] --> acmum[p]	[e] : gtp <==>	KOX_04835
KOX_14685	CydA	acnam[p] + h[p] --> acnam[c] + h[c]	3odecACP	acnam[p] + h[p] --> acnam[c] + h[c]	[e] : gua <==>	KOX_04840
KOX_15875	CydC	acnam[e] <==> acnam[p]	3ohcoa	acnam[e] <==> acnam[p]	[e] : h <==>	KOX_04845
KOX_15880	CydD	[c] : acnam --> acmana + pyr	3ohdcoa	[c] : acnam --> acmana + pyr	[e] : h2 <==>	KOX_04850
KOX_22245	CynT	[c] : btcoa + fad <==> b2coa + fadh2	3ohexACP	[c] : btcoa + fad <==> b2coa + fadh2	[e] : h2o <==>	KOX_04865
KOX_26715	CynX	[c] : fad + hxcoa <==> fadh2 + hx2coa	3omrsACP	[c] : fad + hxcoa <==> fadh2 + hx2coa	[e] : h2o2 <==>	KOX_04875
KOX_12705	CyoA	[c] : fad + occoa <==> fadh2 + oc2coa	3oocoa	[c] : fad + occoa <==> fadh2 + oc2coa	[e] : h2s <==>	KOX_04925
KOX_12700	CyoE	[c] : dcacoa + fad <==> dc2coa + fadh2	3ooctACP	[c] : dcacoa + fad <==> dc2coa + fadh2	[e] : hacolipa <==>	KOX_05060
KOX_26890	CysA	[c] : ddcacoa + fad <==> dd2coa + fadh2	3ooctdACP	[c] : ddcacoa + fad <==> dd2coa + fadh2	[e] : halipa <==>	KOX_05070
KOX_01075	CysC	[c] : fad + tdcoa <==> fadh2 + td2coa	3oodcoa	[c] : fad + tdcoa <==> fadh2 + td2coa	[e] : hdca <==>	KOX_05075
KOX_01085	CysD	[c] : fad + pmtcoa <==> fadh2 + hdd2coa	3opalmACP	[c] : fad + pmtcoa <==> fadh2 + hdd2coa	[e] : hdcea <==>	KOX_05080
KOX_05805	CysE	[c] : fad + stcoa <==> fadh2 + od2coa	3ophb	[c] : fad + stcoa <==> fadh2 + od2coa	[e] : hg2 <==>	KOX_05175
KOX_04575	CysG	[c] : ACP + accoa <==> acACP + coa	3otdcoa	[c] : ACP + accoa <==> acACP + coa	[e] : his-L <==>	KOX_05245
KOX_01110	CysH	[c] : acorn + h2o --> ac + orn	3pg	[c] : acorn + h2o --> ac + orn	[e] : hom-L <==>	KOX_05295
KOX_01115	CysIJ	[c] : acon-T + amet --> aconm + ahcys	3php	[c] : acon-T + amet --> aconm + ahcys	[e] : hxa <==>	KOX_05310
KOX_26835	CysKec	[c] : cit <==> acon-C + h2o	3psme	[c] : cit <==> acon-C + h2o	[e] : hxan <==>	KOX_05360
KOX_26885	CysM	[c] : acon-C + h2o <==> icit	3sala	[c] : acon-C + h2o <==> icit	[e] : idon-L <==>	KOX_05370
KOX_26905	CysP	[c] : acorn + akg <==> acg5sa + glu-L	3ump	[c] : acorn + akg <==> acg5sa + glu-L	[e] : ile-L <==>	KOX_05475
KOX_13215	CysS	[c] : apoACP + coa --> ACP + h + pap	4abut	[c] : apoACP + coa --> ACP + h + pap	[e] : imp <==>	KOX_05480
KOX_26900	CysU	[c] : ac + atp + coa --> accoa + amp + ppi	4abutn	[c] : ac + atp + coa --> accoa + amp + ppi	[e] : indole <==>	KOX_05485
KOX_26895	CysW	acser[e] <==> acser[p]	4abz	acser[e] <==> acser[p]	[e] : inost <==>	KOX_05490
KOX_14215	DacA	acser[c] --> acser[p]	4adcho	acser[c] --> acser[p]	[e] : ins <==>	KOX_05495
KOX_03715	DacB	ac[p] + na1[p] --> ac[c] + na1[c]	4ahmmp	ac[p] + na1[p] --> ac[c] + na1[c]	[e] : isetac <==>	KOX_05505
KOX_15580	DacC	ac[e] <==> ac[p]	4ampm	ac[e] <==> ac[p]	[e] : k <==>	KOX_05530
KOX_24895	DacD	[c] : adn + h + h2o --> ins + nh4	4c2me	[c] : adn + h + h2o --> ins + nh4	[e] : lac-D <==>	KOX_05560
KOX_23495	DadA	[c] : 4adcho --> 4abz + h + pyr	4h2opntn	[c] : 4adcho --> 4abz + h + pyr	[e] : lac-L <==>	KOX_05595
KOX_23490	DadX	[c] : chor + gln-L --> 4adcho + glu-L	4hba	[c] : chor + gln-L --> 4adcho + glu-L	[e] : lcts <==>	KOX_05600
KOX_27100	DapA	ade[p] + h[p] <==> ade[c] + h[c]	4hbz	ade[p] + h[p] <==> ade[c] + h[c]	[e] : leu-L <==>	KOX_05620
KOX_10650	DapB	ade[e] <==> ade[p]	4hoxpacd	ade[e] <==> ade[p]	[e] : lipa <==>	KOX_05625
KOX_11425	DapD	[c] : amp + atp <==> (2) adp	4hthr	[c] : amp + atp <==> (2) adp	[e] : lys-L <==>	KOX_05630
KOX_27065	DapE	[c] : amp + gtp <==> adp + gdp	4mhetz	[c] : amp + gtp <==> adp + gdp	[e] : lyx-L <==>	KOX_05635
KOX_07665	DapF	[c] : amp + itp <==> adp + idp	4mop	[c] : amp + itp <==> adp + idp	[e] : mal-D <==>	KOX_05640
KOX_25240	Dcd	[c] : amet + h --> ametam + co2	4mpetz	[c] : amet + h --> ametam + co2	[e] : mal-L <==>	KOX_05655
KOX_05370	DctA	[c] : atp --> camp + ppi	4pasp	[c] : atp --> camp + ppi	[e] : malt <==>	KOX_05660
KOX_08645	DcuA	[c] : adn + atp --> adp + amp + h	4per	[c] : adn + atp --> adp + amp + h	[e] : malthx <==>	KOX_05675
KOX_07920	DcuB	[c] : adn + h2o --> ade + rib-D	4ppan	[c] : adn + h2o --> ade + rib-D	[e] : maltpt <==>	KOX_05695
KOX_14165	DcuC	adn[p] + h[p] --> adn[c] + h[c]	4ppcys	adn[p] + h[p] --> adn[c] + h[c]	[e] : malttr <==>	KOX_05740
KOX_12350	DdlA	adn[p] + h[p] <==> adn[c] + h[c]	4r5au	adn[p] + h[p] <==> adn[c] + h[c]	[e] : maltttr <==>	KOX_05760
KOX_10935	DdlB	adn[e] <==> adn[p]	5aizc	adn[e] <==> adn[p]	[e] : man <==>	KOX_05765
KOX_10310	DeoA	[c] : adocbi + atp --> adocbip + adp + h	5aop	[c] : adocbi + atp --> adocbip + adp + h	[e] : man6p <==>	KOX_05785
KOX_10315	DeoB	[c] : agdpcbi + rdmbzi --> adocbl + gmp + h	5aprbu	[c] : agdpcbi + rdmbzi --> adocbl + gmp + h	[e] : manglyc <==>	KOX_05795
KOX_10305	DeoC	adocbl[p] + atp[c] + h2o[c] --> adocbl[c] + adp[c] + h[c] + pi[c]	5apru	adocbl[p] + atp[c] + h2o[c] --> adocbl[c] + adp[c] + h[c] + pi[c]	[e] : melib <==>	KOX_05805
KOX_10320	DeoD	adocbl[e] + h[p] --> adocbl[p] + h[c]	5caiz	adocbl[e] + h[p] --> adocbl[p] + h[c]	[e] : met-D <==>	KOX_05810
KOX_05950	Dfp	[c] : adprib + h2o --> amp + (2) h + r5p	5dglcn	[c] : adprib + h2o --> amp + (2) h + r5p	[e] : met-L <==>	KOX_05850
KOX_08255	DgkA	[c] : ade + prpp --> amp + ppi	5dh4dglc	[c] : ade + prpp --> amp + ppi	[e] : metsox-R-L <==>	KOX_05855
KOX_06530	DgoA	[c] : aps + atp --> adp + h + paps	5drib	[c] : aps + atp --> adp + h + paps	[e] : metsox-S-L <==>	KOX_05860
KOX_06525	DgoD	[c] : dcamp <==> amp + fum	5mta	[c] : dcamp <==> amp + fum	[e] : mg2 <==>	KOX_05865
KOX_06535	DgoK	[c] : 25aics <==> aicar + fum	5mthf	[c] : 25aics <==> aicar + fum	[e] : mmet <==>	KOX_05870
KOX_06520	DgoT	[c] : asp-L + gtp + imp --> dcamp + gdp + (2) h + pi	5mtr	[c] : asp-L + gtp + imp --> dcamp + gdp + (2) h + pi	[e] : mn2 <==>	KOX_05915
KOX_11400	Dgt	[c] : acgam6p + h2o --> ac + gam6p	5prdmbz	[c] : acgam6p + h2o --> ac + gam6p	[e] : mnl <==>	KOX_05925
KOX_03170	DhaK	[c] : anhgm3p + h2o --> LalaDgluMdap + anhgm	6hmhpt	[c] : anhgm3p + h2o --> LalaDgluMdap + anhgm	[e] : mobd <==>	KOX_05950
KOX_03175	DhaL	[p] : anhgm3p + h2o --> LalaDgluMdap + anhgm	6hmhptpp	[p] : anhgm3p + h2o --> LalaDgluMdap + anhgm	[e] : mso3 <==>	KOX_05965
KOX_03180	DhaM	[c] : anhgm3p + h2o --> acgam + anhm3p	6pgc	[c] : anhgm3p + h2o --> acgam + anhm3p	[e] : n2o <==>	KOX_06000
KOX_02895	DkgA	anhgm3p[p] + h[p] --> anhgm3p[c] + h[c]	6pgl	anhgm3p[p] + h[p] --> anhgm3p[c] + h[c]	[e] : na1 <==>	KOX_06010
KOX_11620	DkgB	[c] : anhgm4p + h2o --> LalaDgluMdapDala + anhgm	8aonn	[c] : anhgm4p + h2o --> LalaDgluMdapDala + anhgm	[e] : nac <==>	KOX_06030
KOX_25620	Dld	[p] : anhgm4p + h2o --> LalaDgluMdapDala + anhgm	ACP	[p] : anhgm4p + h2o --> LalaDgluMdapDala + anhgm	[e] : nh4 <==>	KOX_06045
KOX_15925	DmsABC	[c] : anhgm4p + h2o --> ala-D + anhgm3p	LalaDglu	[c] : anhgm4p + h2o --> ala-D + anhgm3p	[e] : ni2 <==>	KOX_06055
KOX_05495	DppA	[c] : anhgm4p + h2o --> acgam + anhm4p	LalaDgluMdap	[c] : anhgm4p + h2o --> acgam + anhm4p	[e] : nmn <==>	KOX_06070
KOX_05490	DppB	anhgm4p[p] + h[p] --> anhgm4p[c] + h[c]	LalaDgluMdapDala	anhgm4p[p] + h[p] --> anhgm4p[c] + h[c]	[e] : no <==>	KOX_06075
KOX_05485	DppC	[c] : anhgm + h2o --> acgam + anhm	LalaLglu	[c] : anhgm + h2o --> acgam + anhm	[e] : no2 <==>	KOX_06080
KOX_05480	DppD	[c] : adphep-DD --> adphep-LD	N1aspmd	[c] : adphep-DD --> adphep-LD	[e] : no3 <==>	KOX_06085
KOX_05475	DppF	[c] : agm + h2o --> ptrc + urea	Nmtrp	[c] : agm + h2o --> ptrc + urea	[e] : o2 <==>	KOX_06290
KOX_06850	DsbA	anhgm[p] + h[p] --> anhgm[c] + h[c]	Sfglutth	anhgm[p] + h[p] --> anhgm[c] + h[c]	[e] : o2s <==>	KOX_06405
KOX_23515	DsbB	agm[e] <==> agm[p]	aacald	agm[e] <==> agm[p]	[e] : ocdca <==>	KOX_06460
KOX_02385	DsbC	[c] : 1ddecg3p + ddcaACP --> ACP + pa120	aacoa	[c] : 1ddecg3p + ddcaACP --> ACP + pa120	[e] : ocdcea <==>	KOX_06520
KOX_08635	DsbD	[c] : 1tdecg3p + myrsACP --> ACP + pa140	ac	[c] : 1tdecg3p + myrsACP --> ACP + pa140	[e] : octa <==>	KOX_06525
KOX_16670	DsbG	[c] : 1tdec7eg3p + tdeACP --> ACP + pa141	acACP	[c] : 1tdec7eg3p + tdeACP --> ACP + pa141	[e] : orn <==>	KOX_06530
KOX_06460	DsdA	[c] : 1hdecg3p + palmACP --> ACP + pa160	acac	[c] : 1hdecg3p + palmACP --> ACP + pa160	[e] : orot <==>	KOX_06535
KOX_05955	Dutec	[c] : 1hdec9eg3p + hdeACP --> ACP + pa161	acald	[c] : 1hdec9eg3p + hdeACP --> ACP + pa161	[e] : pacald <==>	KOX_06660
KOX_11465	Dxr	[c] : 1odecg3p + ocdcaACP --> ACP + pa180	acanth	[c] : 1odecg3p + ocdcaACP --> ACP + pa180	[e] : peamn <==>	KOX_06665
KOX_12605	Dxs	[c] : 1odec11eg3p + octeACP --> ACP + pa181	accoa	[c] : 1odec11eg3p + octeACP --> ACP + pa181	[e] : phe-L <==>	KOX_06670
KOX_21310	EamA	[c] : acg5sa + nadp + pi <==> acg5p + h + nadph	acetol	[c] : acg5sa + nadp + pi <==> acg5p + h + nadph	[e] : pi <==>	KOX_06675
KOX_23850	Eda	[c] : ahcys + h2o --> ade + rhcys	acg5p	[c] : ahcys + h2o --> ade + rhcys	[e] : pnto-R <==>	KOX_06680
KOX_23855	Edd	[c] : 10fthf + aicar <==> fprica + thf	acg5sa	[c] : 10fthf + aicar <==> fprica + thf	[e] : ppa <==>	KOX_06685
KOX_01140	Eno	[c] : air + atp + hco3 --> 5caiz + adp + h + pi	acgal1p	[c] : air + atp + hco3 --> 5caiz + adp + h + pi	[e] : ppal <==>	KOX_06705
KOX_13965	EntA	[c] : 5aizc <==> 5caiz	acgal	[c] : 5aizc <==> 5caiz	[e] : pppn <==>	KOX_06710
KOX_13960	EntB	[c] : akg + coa + nad --> co2 + nadh + succoa	acgam1p	[c] : akg + coa + nad --> co2 + nadh + succoa	[e] : ppt <==>	KOX_06715
KOX_13950	EntC	akg[p] + h[p] <==> akg[c] + h[c]	acgam6p	akg[p] + h[p] <==> akg[c] + h[c]	[e] : pro-L <==>	KOX_06720
KOX_13885	EntD	akg[e] <==> akg[p]	acgam	akg[e] <==> akg[p]	[e] : progly <==>	KOX_06725
KOX_13955	EntE	alaala[p] + atp[c] + h2o[c] --> adp[c] + alaala[c] + h[c] + pi[c]	acglu	alaala[p] + atp[c] + h2o[c] --> adp[c] + alaala[c] + h[c] + pi[c]	[e] : psclys <==>	KOX_06730
KOX_13905	EntF	[c] : (2) ala-D + atp <==> adp + alaala + h + pi	acmana	[c] : (2) ala-D + atp <==> adp + alaala + h + pi	[e] : pser-L <==>	KOX_06735
KOX_13925	EntS	alaala[e] <==> alaala[p]	acmanap	alaala[e] <==> alaala[p]	[e] : ptrc <==>	KOX_06740
KOX_02590	Epd	[c] : LalaDglu <==> LalaLglu	acmum6p	[c] : LalaDglu <==> LalaLglu	[e] : pyr <==>	KOX_06770
KOX_05505	EptB	[c] : ala-L <==> ala-D	acmum	[c] : ala-L <==> ala-D	[e] : r5p <==>	KOX_06810
KOX_26960	EutBC	[c] : ala-D + pydx5p --> pyam5p + pyr	acnam	[c] : ala-D + pydx5p --> pyam5p + pyr	[e] : rib-D <==>	KOX_06850
KOX_27005	EutD	[c] : ala-L + pydx5p --> pyam5p + pyr	acolipa	[c] : ala-L + pydx5p --> pyam5p + pyr	[e] : rmn <==>	KOX_07200
KOX_03385	ExuT	[c] : ala-L + atp + trnaala --> alatrna + amp + ppi	acon-C	[c] : ala-L + atp + trnaala --> alatrna + amp + ppi	[e] : sbt-D <==>	KOX_07205
KOX_16180	FabA	ala-L[p] + atp[c] + h2o[c] --> adp[c] + ala-L[c] + h[c] + pi[c]	acon-T	ala-L[p] + atp[c] + h2o[c] --> adp[c] + ala-L[c] + h[c] + pi[c]	[e] : ser-D <==>	KOX_07210
KOX_26605	FabB	ala-L[p] + h[p] --> ala-L[c] + h[c]	aconm	ala-L[p] + h[p] --> ala-L[c] + h[c]	[e] : ser-L <==>	KOX_07225
KOX_17285	FabD	ala-L[p] + na1[p] --> ala-L[c] + na1[c]	acorn	ala-L[p] + na1[p] --> ala-L[c] + na1[c]	[e] : skm <==>	KOX_07255
KOX_17300	FabF	ala-L[e] <==> ala-L[p]	acser	ala-L[e] <==> ala-L[p]	[e] : so2 <==>	KOX_07260
KOX_17290	FabG	[c] : glyald + h + nadh <==> glyc + nad	actACP	[c] : glyald + h + nadh <==> glyc + nad	[e] : so3 <==>	KOX_07270
KOX_17280	FabHec	[c] : etoh + nad <==> acald + h + nadh	actp	[c] : etoh + nad <==> acald + h + nadh	[e] : so4 <==>	KOX_07310
KOX_18475	FabI	[c] : h2o + nad + pacald --> (2) h + nadh + pac	ade	[c] : h2o + nad + pacald --> (2) h + nadh + pac	[e] : spmd <==>	KOX_07330
KOX_11500	FabZ	[c] : acald + h2o + nad --> ac + (2) h + nadh	adn	[c] : acald + h2o + nad --> ac + (2) h + nadh	[e] : succ <==>	KOX_07340
KOX_07830	FadA	[c] : acald + h2o + nadp --> ac + (2) h + nadph	adocbi	[c] : acald + h2o + nadp --> ac + (2) h + nadph	[e] : sucr <==>	KOX_07345
KOX_07835	FadB	[c] : h2o + nadp + ppal --> (2) h + nadph + ppa	adocbip	[c] : h2o + nadp + ppal --> (2) h + nadph + ppa	[e] : sulfac <==>	KOX_07360
KOX_23560	FadD	[c] : all-D + atp --> adp + all6p + h	adocbl	[c] : all-D + atp --> adp + all6p + h	[e] : tartr-L <==>	KOX_07365
KOX_11675	FadE	[c] : all6p <==> allul6p	adp	[c] : all6p <==> allul6p	[e] : taur <==>	KOX_07370
KOX_26660	FadI	alltn[e] <==> alltn[p]	adpglc	alltn[e] <==> alltn[p]	[e] : tcynt <==>	KOX_07375
KOX_26655	FadJ	[c] : allul6p <==> f6p	adphep-DD	[c] : allul6p <==> f6p	[e] : thm <==>	KOX_07380
KOX_26670	FadL	all-D[p] + atp[c] + h2o[c] --> adp[c] + all-D[c] + h[c] + pi[c]	adphep-LD	all-D[p] + atp[c] + h2o[c] --> adp[c] + all-D[c] + h[c] + pi[c]	[e] : thr-L <==>	KOX_07420
KOX_02580	FbaA	all-D[e] <==> all-D[p]	adprib	all-D[e] <==> all-D[p]	[e] : thrp <==>	KOX_07425
KOX_25480	FbaB	[p] : alpp + pe160 --> 2agpe160 + lpp	agdpcbi	[p] : alpp + pe160 --> 2agpe160 + lpp	[e] : thym <==>	KOX_07455
KOX_09115	Fbp	[p] : alpp + pg160 --> 2agpg160 + lpp	agm	[p] : alpp + pg160 --> 2agpg160 + lpp	[e] : thymd <==>	KOX_07460
KOX_23325	FdhF	[c] : h + mthgxl + nadph --> acetol + nadp	ahcys	[c] : h + mthgxl + nadph --> acetol + nadp	[e] : tma <==>	KOX_07475
KOX_20035	Fdn	[c] : acetol + h + nadh --> 12ppd-R + nad	ahdt	[c] : acetol + h + nadh --> 12ppd-R + nad	[e] : tmao <==>	KOX_07535
KOX_06945	Fdoec	[c] : altrn --> 2ddglcn + h2o	aicar	[c] : altrn --> 2ddglcn + h2o	[e] : tre <==>	KOX_07555
KOX_19195	FeaB	[c] : anhm3p + h2o --> LalaDgluMdap + anhm	air	[c] : anhm3p + h2o --> LalaDgluMdap + anhm	[e] : trp-L <==>	KOX_07560
KOX_17860	FecA	[c] : anhm4p + h2o --> LalaDgluMdapDala + anhm	akg	[c] : anhm4p + h2o --> LalaDgluMdapDala + anhm	[e] : tsul <==>	KOX_07565
KOX_17855	FecB	[c] : anhm4p + h2o --> ala-D + anhm3p	ala-B	[c] : anhm4p + h2o --> ala-D + anhm3p	[e] : ttdca <==>	KOX_07570
KOX_17850	FecC	[c] : malt + malttr --> glc-D + maltttr	ala-D	[c] : malt + malttr --> glc-D + maltttr	[e] : ttdcea <==>	KOX_07575
KOX_17845	FecD	[c] : malt + maltttr --> glc-D + maltpt	ala-L	[c] : malt + maltttr --> glc-D + maltpt	[e] : tungs <==>	KOX_07580
KOX_17840	FecE	[c] : malt + maltpt --> glc-D + malthx	alaala	[c] : malt + maltpt --> glc-D + malthx	[e] : tym <==>	KOX_07585
KOX_05245	FeoB	[c] : malt + malthx --> glc-D + malthp	alac-S	[c] : malt + malthx --> glc-D + malthp	[e] : tyr-L <==>	KOX_07590
KOX_13890	FepA	[c] : acmanap <==> acgam6p	alatrna	[c] : acmanap <==> acgam6p	[e] : tyrp <==>	KOX_07595
KOX_13945	FepB	[c] : acmana + atp --> acmanap + adp + h	all-D	[c] : acmana + atp --> acmanap + adp + h	[e] : uacgam <==>	KOX_07600
KOX_13910	FepC	[c] : 8aonn + amet <==> amob + dann	all6p	[c] : 8aonn + amet <==> amob + dann	[e] : udpacgal <==>	KOX_07620
KOX_13920	FepD	[c] : 2dmmql8 + amet --> ahcys + h + mql8	alltn	[c] : 2dmmql8 + amet --> ahcys + h + mql8	[e] : udpg <==>	KOX_07625
KOX_13915	FepG	[c] : air + h2o + nad --> 4ampm + (2) for + (3) h + nadh	allul6p	[c] : air + h2o + nad --> 4ampm + (2) for + (3) h + nadh	[e] : udpgal <==>	KOX_07630
KOX_13895	Fes	[c] : amp + h2o --> ade + r5p	alpp	[c] : amp + h2o --> ade + r5p	[e] : udpglcur <==>	KOX_07665
KOX_11345	FhuA	[c] : cgly + h2o --> cys-L + gly	altrn	[c] : cgly + h2o --> cys-L + gly	[e] : ump <==>	KOX_07690
KOX_11360	FhuB	[c] : h2o + progly --> gly + pro-L	amet	[c] : h2o + progly --> gly + pro-L	[e] : ura <==>	KOX_07705
KOX_11350	FhuC	amp[e] <==> amp[p]	ametam	amp[e] <==> amp[p]	[e] : urea <==>	KOX_07730
KOX_11355	FhuD	anhgm[e] <==> anhgm[p]	amob	anhgm[e] <==> anhgm[p]	[e] : uri <==>	KOX_07765
KOX_17335	FhuE	[c] : anhm + atp + h2o --> acmum6p + adp + h	amp	[c] : anhm + atp + h2o --> acmum6p + adp + h	[e] : val-L <==>	KOX_07775
KOX_07255	FieF	[c] : anth + prpp --> ppi + pran	anhgm3p	[c] : anth + prpp --> ppi + pran	[e] : xan <==>	KOX_07785
KOX_15100	Fiu	[c] : chor + gln-L --> anth + glu-L + h + pyr	anhgm4p	[c] : chor + gln-L --> anth + glu-L + h + pyr	[e] : xmp <==>	KOX_07820
KOX_14410	FldA	[c] : ala-L + h + pmcoa <==> 8aonn + co2 + coa	anhgm	[c] : ala-L + h + pmcoa <==> 8aonn + co2 + coa	[e] : xtsn <==>	KOX_07835
KOX_02395	FldB	[c] : ap4a + h2o --> (2) adp + (2) h	anhm3p	[c] : ap4a + h2o --> (2) adp + (2) h	[e] : xyl-D <==>	KOX_07855
KOX_04210	Fmt	[c] : ap5a + h2o --> adp + atp + (2) h	anhm4p	[c] : ap5a + h2o --> adp + atp + (2) h	[e] : xylu-L <==>	KOX_07860
KOX_15980	FocA	[c] : 5apru + h + nadph --> 5aprbu + nadp	anhm	[c] : 5apru + h + nadph --> 5aprbu + nadp	[e] : zn2 <==>	KOX_07870
KOX_10680	FolA	[c] : arab-L <==> rbl-L	anth	[c] : arab-L <==> rbl-L		KOX_07940
KOX_03070	FolB	arbtn-fe3[p] + atp[c] + h2o[c] --> adp[c] + arbtn-fe3[c] + h[c] + pi[c]	ap4a	arbtn-fe3[p] + atp[c] + h2o[c] --> adp[c] + arbtn-fe3[c] + h[c] + pi[c]		KOX_07945
KOX_26565	FolCec	arab-L[p] + atp[c] + h2o[c] --> adp[c] + arab-L[c] + h[c] + pi[c]	ap5a	arab-L[p] + atp[c] + h2o[c] --> adp[c] + arab-L[c] + h[c] + pi[c]		KOX_07950
KOX_13225	FolD	arab-L[p] + h[p] <==> arab-L[c] + h[c]	apg120	arab-L[p] + h[p] <==> arab-L[c] + h[c]		KOX_07955
KOX_25750	FolE	arab-L[c] + h[p] --> arab-L[p] + h[c]	apg140	arab-L[c] + h[p] --> arab-L[p] + h[c]		KOX_07960
KOX_11220	FolK	arab-L[e] <==> arab-L[p]	apg141	arab-L[e] <==> arab-L[p]		KOX_07965
KOX_21840	FolM	[p] : arg-L + h --> agm + co2	apg160	[p] : arg-L + h --> agm + co2		KOX_07980
KOX_03690	FolP	arg-L[p] + orn[c] <==> arg-L[c] + orn[p]	apg161	arg-L[p] + orn[c] <==> arg-L[c] + orn[p]		KOX_08020
KOX_26495	FolXec	[c] : argsuc <==> arg-L + fum	apg180	[c] : argsuc <==> arg-L + fum		KOX_08025
KOX_06030	Fpr	[c] : asp-L + atp + citr-L --> amp + argsuc + h + ppi	apg181	[c] : asp-L + atp + citr-L --> amp + argsuc + h + ppi		KOX_08035
KOX_08765	Frd	[c] : arg-L + atp + trnaarg --> amp + argtrna + ppi	apoACP	[c] : arg-L + atp + trnaarg --> amp + argtrna + ppi		KOX_08040
KOX_07820	Fre	arg-L[p] + atp[c] + h2o[c] --> adp[c] + arg-L[c] + h[c] + pi[c]	aps	arg-L[p] + atp[c] + h2o[c] --> adp[c] + arg-L[c] + h[c] + pi[c]		KOX_08045
KOX_19595	FrmA	arg-L[c] + h[p] --> arg-L[p] + h[c]	ara5p	arg-L[c] + h[p] --> arg-L[p] + h[c]		KOX_08170
KOX_25810	FruAec	arg-L[e] <==> arg-L[p]	arab-L	arg-L[e] <==> arg-L[p]		KOX_08210
KOX_25820	FruBec	[c] : aspsa + nadp + pi <==> 4pasp + h + nadph	arbt6p	[c] : aspsa + nadp + pi <==> 4pasp + h + nadph		KOX_08215
KOX_25815	FruK	[c] : ascb6p + h2o --> 3dhgulnp + h	arbtn-fe3	[c] : ascb6p + h2o --> 3dhgulnp + h		KOX_08220
KOX_10895	FtsI	ascb-L[p] + pep[c] --> ascb6p[c] + pyr[c]	arg-L	ascb-L[p] + pep[c] --> ascb6p[c] + pyr[c]		KOX_08225
KOX_01270	FucA	ascb-L[e] <==> ascb-L[p]	argsuc	ascb-L[e] <==> ascb-L[p]		KOX_08230
KOX_01280	FucI	[c] : asn-L + h2o --> asp-L + nh4	argtrna	[c] : asn-L + h2o --> asp-L + nh4		KOX_08240
KOX_01285	FucK	[c] : asp-L + atp + gln-L + h2o --> amp + asn-L + glu-L + h + ppi	ascb-L	[c] : asp-L + atp + gln-L + h2o --> amp + asn-L + glu-L + h + ppi		KOX_08245
KOX_00865	FucO	[c] : asp-L + atp + nh4 --> amp + asn-L + h + ppi	ascb6p	[c] : asp-L + atp + nh4 --> amp + asn-L + h + ppi		KOX_08250
KOX_01275	FucP	[c] : asn-L + atp + trnaasn --> amp + asntrna + ppi	asn-L	[c] : asn-L + atp + trnaasn --> amp + asntrna + ppi		KOX_08255
KOX_21895	FumA	asn-L[p] + h[p] <==> asn-L[c] + h[c]	asntrna	asn-L[p] + h[p] <==> asn-L[c] + h[c]		KOX_08315
KOX_21890	FumCec	asn-L[e] <==> asn-L[p]	aso3	asn-L[e] <==> asn-L[p]		KOX_08455
KOX_05295	GAPOR	aso3[e] <==> aso3[p]	asp-L	aso3[e] <==> aso3[p]		KOX_08465
KOX_11825	GabD	[c] : asp-L + h --> ala-B + co2	aspsa	[c] : asp-L + h --> ala-B + co2		KOX_08470
KOX_14785	GalE	[c] : asp-L + cbp --> cbasp + h + pi	asptrna	[c] : asp-L + cbp --> cbasp + h + pi		KOX_08490
KOX_14775	GalK	[c] : asp-L + atp <==> 4pasp + adp	athr-L	[c] : asp-L + atp <==> 4pasp + adp		KOX_08495
KOX_14770	GalM	[c] : asp-L + q8 --> h + iasp + q8h2	atp	[c] : asp-L + q8 --> h + iasp + q8h2		KOX_08500
KOX_02655	GalP	[c] : asp-L + mqn8 --> h + iasp + mql8	b2coa	[c] : asp-L + mqn8 --> h + iasp + mql8		KOX_08505
KOX_14780	GalT	[c] : asp-L + fum --> h + iasp + succ	betald	[c] : asp-L + fum --> h + iasp + succ		KOX_08510
KOX_23040	GalUec	[c] : asp-L + o2 --> h + h2o2 + iasp	bglycogen	[c] : asp-L + o2 --> h + h2o2 + iasp		KOX_08520
KOX_17985	GapA	[c] : asp-L --> fum + nh4	btal	[c] : asp-L --> fum + nh4		KOX_08535
KOX_03480	GarD	[c] : akg + asp-L <==> glu-L + oaa	btcoa	[c] : akg + asp-L <==> glu-L + oaa		KOX_08590
KOX_03460	GarK	[c] : asp-L + atp + trnaasp --> amp + asptrna + ppi	btn	[c] : asp-L + atp + trnaasp --> amp + asptrna + ppi		KOX_08635
KOX_03470	GarL	asp-L[p] + atp[c] + h2o[c] --> adp[c] + asp-L[c] + h[c] + pi[c]	btnso	asp-L[p] + atp[c] + h2o[c] --> adp[c] + asp-L[c] + h[c] + pi[c]		KOX_08650
KOX_03475	GarP	asp-L[p] + (2) h[p] --> asp-L[c] + (2) h[c]	but2eACP	asp-L[p] + (2) h[p] --> asp-L[c] + (2) h[c]		KOX_08760
KOX_03465	GarR	asp-L[p] + (3) h[p] --> asp-L[c] + (3) h[c]	but	asp-L[p] + (3) h[p] --> asp-L[c] + (3) h[c]		KOX_08765
KOX_03520	GatA	asp-L[p] + h[p] --> asp-L[c] + h[c]	butACP	asp-L[p] + h[p] --> asp-L[c] + h[c]		KOX_08770
KOX_03525	GatB	asp-L[e] <==> asp-L[p]	butso3	asp-L[e] <==> asp-L[p]		KOX_08775
KOX_03530	GatC	[c] : arg-L + succoa --> coa + h + sucarg	ca2	[c] : arg-L + succoa --> coa + h + sucarg		KOX_08795
KOX_03535	GatD	[c] : athr-L + nadp <==> 2aobut + h + nadph	camp	[c] : athr-L + nadp <==> 2aobut + h + nadph		KOX_08800
KOX_03495	GatZ	[c] : atp + prpp --> ppi + prbatp	cbasp	[c] : atp + prpp --> ppi + prbatp		KOX_08870
KOX_11135	Gcd	adp[c] + (4) h[p] + pi[c] <==> atp[c] + (3) h[c] + h2o[c]	cbi	adp[c] + (4) h[p] + pi[c] <==> atp[c] + (3) h[c] + h2o[c]		KOX_08920
KOX_27275	GcpE	ala-B[p] + h[p] --> ala-B[c] + h[c]	cbl1	ala-B[p] + h[p] --> ala-B[c] + h[c]		KOX_08925
KOX_02485	GcvH	ala-B[e] <==> ala-B[p]	cbp	ala-B[e] <==> ala-B[p]		KOX_08930
KOX_02480	GcvP	[c] : betald + h2o + nad --> glyb + (2) h + nadh	cd2	[c] : betald + h2o + nad --> glyb + (2) h + nadh		KOX_08935
KOX_02490	GcvT	[c] : betald + h2o + nadp --> glyb + (2) h + nadph	cddec5eACP	[c] : betald + h2o + nadp --> glyb + (2) h + nadph		KOX_08945
KOX_18085	GdhA	[c] : btnso + h + nadh --> btn + h2o + nad	cdec3eACP	[c] : btnso + h + nadh --> btn + h2o + nad		KOX_09000
KOX_04780	Ggt	[c] : btnso + h + nadph --> btn + h2o + nadp	cdp	[c] : btnso + h + nadph --> btn + h2o + nadp		KOX_09030
KOX_07340	GldA	[c] : amet + dtbt + s --> btn + dad-5 + h + met-L	cdpdddecg	[c] : amet + dtbt + s --> btn + dad-5 + h + met-L		KOX_09070
KOX_04720	GlgA	atp[c] + butso3[p] + h2o[c] --> adp[c] + butso3[c] + h[c] + pi[c]	cdpdhdec9eg	atp[c] + butso3[p] + h2o[c] --> adp[c] + butso3[c] + h[c] + pi[c]		KOX_09120
KOX_04735	GlgB	butso3[e] <==> butso3[p]	cdpdhdecg	butso3[e] <==> butso3[p]		KOX_09230
KOX_04725	GlgC	but[e] <==> but[p]	cdpdodec11eg	but[e] <==> but[p]		KOX_09255
KOX_04715	GlgP	ca2[c] + h[p] --> ca2[p] + h[c]	cdpdodecg	ca2[c] + h[p] --> ca2[p] + h[c]		KOX_09260
KOX_04730	GlgX	ca2[e] <==> ca2[p]	cdpdtdec7eg	ca2[e] <==> ca2[p]		KOX_09270
KOX_26735	Glk	15dap[c] + h[p] + lys-L[p] --> 15dap[p] + h[c] + lys-L[c]	cdpdtdecg	15dap[c] + h[p] + lys-L[p] --> 15dap[p] + h[c] + lys-L[c]		KOX_09285
KOX_03685	GlmMec	[c] : (2) h2o2 --> (2) h2o + o2	cgly	[c] : (2) h2o2 --> (2) h2o + o2		KOX_09290
KOX_06680	GlmS	ca2[c] + na1[p] <==> ca2[p] + na1[c]	chol	ca2[c] + na1[p] <==> ca2[p] + na1[c]		KOX_09300
KOX_06685	GlmUec	[c] : atp + cbi + h <==> adocbi + pppi	chor	[c] : atp + cbi + h <==> adocbi + pppi		KOX_09325
KOX_06895	GlnA	cbi[e] + h[p] --> cbi[p] + h[c]	cit	cbi[e] + h[p] --> cbi[p] + h[c]		KOX_09730
KOX_15130	GlnHec	atp[c] + cbi[p] + h2o[c] --> adp[c] + cbi[c] + h[c] + pi[c]	citr-L	atp[c] + cbi[p] + h2o[c] --> adp[c] + cbi[c] + h[c] + pi[c]		KOX_10115
KOX_15125	GlnPec	atp[c] + cbl1[p] + h2o[c] --> adp[c] + cbl1[c] + h[c] + pi[c]	ckdo	atp[c] + cbl1[p] + h2o[c] --> adp[c] + cbl1[c] + h[c] + pi[c]		KOX_10125
KOX_15120	GlnQec	cbl1[e] + h[p] --> cbl1[p] + h[c]	cl	cbl1[e] + h[p] --> cbl1[p] + h[c]		KOX_10305
KOX_14370	GlnS	[c] : atp + cbl1 + h <==> adocbl + pppi	clpn120	[c] : atp + cbl1 + h <==> adocbl + pppi		KOX_10310
KOX_22100	GloA	[c] : atp + co2 + nh4 <==> adp + cbp + (2) h	clpn140	[c] : atp + co2 + nh4 <==> adp + cbp + (2) h		KOX_10315
KOX_11650	GloB	[c] : (2) atp + gln-L + h2o + hco3 --> (2) adp + cbp + glu-L + (2) h + pi	clpn141	[c] : (2) atp + gln-L + h2o + hco3 --> (2) adp + cbp + glu-L + (2) h + pi		KOX_10320
KOX_26180	GlpA	atp[c] + cd2[c] + h2o[c] --> adp[c] + cd2[p] + h[c] + pi[c]	clpn160	atp[c] + cd2[c] + h2o[c] --> adp[c] + cd2[p] + h[c] + pi[c]		KOX_10335
KOX_04710	GlpD	cd2[c] + h[p] --> cd2[p] + h[c]	clpn161	cd2[c] + h[p] --> cd2[p] + h[c]		KOX_10365
KOX_04705	GlpE	cd2[e] <==> cd2[p]	clpn180	cd2[e] <==> cd2[p]		KOX_10415
KOX_06070	GlpF	cd2[p] --> cd2[c]	clpn181	cd2[p] --> cd2[c]		KOX_10420
KOX_06075	GlpK	[c] : cdpdddecg + h2o --> cmp + (2) h + pa120	cmp	[c] : cdpdddecg + h2o --> cmp + (2) h + pa120		KOX_10430
KOX_26160	GlpQ	[c] : cdpdtdecg + h2o --> cmp + (2) h + pa140	co2	[c] : cdpdtdecg + h2o --> cmp + (2) h + pa140		KOX_10510
KOX_26165	GlpT	[c] : cdpdtdec7eg + h2o --> cmp + (2) h + pa141	coa	[c] : cdpdtdec7eg + h2o --> cmp + (2) h + pa141		KOX_10525
KOX_06025	GlpX	[c] : cdpdhdecg + h2o --> cmp + (2) h + pa160	cobalt2	[c] : cdpdhdecg + h2o --> cmp + (2) h + pa160		KOX_10530
KOX_14565	GltA	[c] : cdpdhdec9eg + h2o --> cmp + (2) h + pa161	colipa	[c] : cdpdhdec9eg + h2o --> cmp + (2) h + pa161		KOX_10545
KOX_03860	GltB	[c] : cdpdodecg + h2o --> cmp + (2) h + pa180	cpe160	[c] : cdpdodecg + h2o --> cmp + (2) h + pa180		KOX_10550
KOX_14300	GltI	[c] : cdpdodec11eg + h2o --> cmp + (2) h + pa181	cpe180	[c] : cdpdodec11eg + h2o --> cmp + (2) h + pa181		KOX_10645
KOX_14295	GltJ	[c] : 4c2me + atp --> 2p4c2me + adp + h	cpg160	[c] : 4c2me + atp --> 2p4c2me + adp + h		KOX_10650
KOX_14290	GltK	[c] : (2) amet + pe161 --> (2) ahcys + cpe160 + (2) h	cpg180	[c] : (2) amet + pe161 --> (2) ahcys + cpe160 + (2) h		KOX_10655
KOX_14285	GltL	[c] : (2) amet + pg161 --> (2) ahcys + cpg160 + (2) h	cpgn	[c] : (2) amet + pg161 --> (2) ahcys + cpg160 + (2) h		KOX_10660
KOX_08470	GltP	[c] : (2) amet + pe181 --> (2) ahcys + cpe180 + (2) h	cpppg3	[c] : (2) amet + pe181 --> (2) ahcys + cpe180 + (2) h		KOX_10685
KOX_06080	GltS	[c] : (2) amet + pg181 --> (2) ahcys + cpg180 + (2) h	crn-D	[c] : (2) amet + pg181 --> (2) ahcys + cpg180 + (2) h		KOX_10700
KOX_26785	GltX	atp[c] + cgly[p] + h2o[c] --> adp[c] + cgly[c] + h[c] + pi[c]	crn	atp[c] + cgly[p] + h2o[c] --> adp[c] + cgly[c] + h[c] + pi[c]		KOX_10760
KOX_27430	GlyA	cgly[e] <==> cgly[p]	csn	cgly[e] <==> cgly[p]		KOX_10765
KOX_05595	GlyQS	atp[c] + chol[p] + h2o[c] --> adp[c] + chol[c] + h[c] + pi[c]	ctbt	atp[c] + chol[p] + h2o[c] --> adp[c] + chol[c] + h[c] + pi[c]		KOX_10780
KOX_11680	GmhA	chol[p] + h[p] --> chol[c] + h[c]	ctp	chol[p] + h[p] --> chol[c] + h[c]		KOX_10785
KOX_11610	GmhB	chol[e] <==> chol[p]	cu2	chol[e] <==> chol[p]		KOX_10790
KOX_06000	Gmkec	[c] : chor --> pphn	cu	[c] : chor --> pphn		KOX_10820
KOX_25145	Gnd	[c] : 3psme --> chor + pi	cyan	[c] : 3psme --> chor + pi		KOX_10840
KOX_04750	GntK	[c] : chor --> 4hbz + pyr	cynt	[c] : chor --> 4hbz + pyr		KOX_10845
KOX_05215	GntT	cit[e] <==> cit[p]	cys-D	cit[e] <==> cit[p]		KOX_10850
KOX_04745	GntU	[p] : (2) pg120 <==> clpn120 + glyc	cys-L	[p] : (2) pg120 <==> clpn120 + glyc		KOX_10855
KOX_04585	Gph	[p] : (2) pg140 <==> clpn140 + glyc	cyst-L	[p] : (2) pg140 <==> clpn140 + glyc		KOX_10900
KOX_14765	GpmA	[p] : (2) pg141 <==> clpn141 + glyc	cystrna	[p] : (2) pg141 <==> clpn141 + glyc		KOX_10905
KOX_10370	GpmB	[p] : (2) pg160 <==> clpn160 + glyc	cytd	[p] : (2) pg160 <==> clpn160 + glyc		KOX_10910
KOX_07535	GppA	[p] : (2) pg161 <==> clpn161 + glyc	dad-2	[p] : (2) pg161 <==> clpn161 + glyc		KOX_10915
KOX_05810	GpsA	[p] : (2) pg180 <==> clpn180 + glyc	dad-5	[p] : (2) pg180 <==> clpn180 + glyc		KOX_10925
KOX_11750	Gpt	[p] : (2) pg181 <==> clpn181 + glyc	dadp	[p] : (2) pg181 <==> clpn181 + glyc		KOX_10930
KOX_15655	GrxA	(2) cl[p] + h[c] --> (2) cl[c] + h[p]	damp	(2) cl[p] + h[c] --> (2) cl[c] + h[p]		KOX_10955
KOX_17205	GrxB	cl[e] <==> cl[p]	dann	cl[e] <==> cl[p]		KOX_10985
KOX_05820	GrxC	cmp[e] <==> cmp[p]	datp	cmp[e] <==> cmp[p]		KOX_10990
KOX_22110	GrxD	co2[e] <==> co2[p]	db4p	co2[e] <==> co2[p]		KOX_11010
KOX_00505	GshA	atp[c] + cobalt2[c] + h2o[c] --> adp[c] + cobalt2[p] + h[c] + pi[c]	dc2coa	atp[c] + cobalt2[c] + h2o[c] --> adp[c] + cobalt2[p] + h[c] + pi[c]		KOX_11015
KOX_02675	GshB	cobalt2[c] + h[p] --> cobalt2[p] + h[c]	dca	cobalt2[c] + h[p] --> cobalt2[p] + h[c]		KOX_11035
KOX_15250	GsiA	cobalt2[e] <==> cobalt2[p]	dcaACP	cobalt2[e] <==> cobalt2[p]		KOX_11045
KOX_15255	GsiB	cobalt2[p] --> cobalt2[c]	dcacoa	cobalt2[p] --> cobalt2[c]		KOX_11050
KOX_15260	GsiC	atp[c] + colipa[c] + h2o[c] --> adp[c] + colipa[p] + h[c] + pi[c]	dcamp	atp[c] + colipa[c] + h2o[c] --> adp[c] + colipa[p] + h[c] + pi[c]		KOX_11055
KOX_15265	GsiD	atp[c] + cpgn[p] + h2o[c] --> adp[c] + cpgn[c] + h[c] + pi[c]	dcdp	atp[c] + cpgn[p] + h2o[c] --> adp[c] + cpgn[c] + h[c] + pi[c]		KOX_11075
KOX_13060	Gsk	cpgn[e] + h[p] --> cpgn[p] + h[c]	dcmp	cpgn[e] + h[p] --> cpgn[p] + h[c]		KOX_11105
KOX_02835	Gsp	[c] : cpppg3 + (2) h + o2 --> (2) co2 + (2) h2o + pppg9	dctp	[c] : cpppg3 + (2) h + o2 --> (2) co2 + (2) h2o + pppg9		KOX_11110
KOX_27215	GuaA	atp[c] + crn-D[p] + h2o[c] --> adp[c] + crn-D[c] + h[c] + pi[c]	dcyt	atp[c] + crn-D[p] + h2o[c] --> adp[c] + crn-D[c] + h[c] + pi[c]		KOX_11130
KOX_27220	GuaB	crn-D[p] + h[p] <==> crn-D[c] + h[c]	dd2coa	crn-D[p] + h[p] <==> crn-D[c] + h[c]		KOX_11205
KOX_10990	GuaC	atp[c] + crn[p] + h2o[c] --> adp[c] + crn[c] + h[c] + pi[c]	ddca	atp[c] + crn[p] + h2o[c] --> adp[c] + crn[c] + h[c] + pi[c]		KOX_11210
KOX_01175	GudD	crn[p] + h[p] <==> crn[c] + h[c]	ddcaACP	crn[p] + h[p] <==> crn[c] + h[c]		KOX_11215
KOX_01185	GudP	crn[e] <==> crn[p]	ddcacoa	crn[e] <==> crn[p]		KOX_11220
KOX_00605	GutQ	[c] : accoa + h2o + oaa --> cit + coa + h	dgdp	[c] : accoa + h2o + oaa --> cit + coa + h		KOX_11345
KOX_27400	HcaT	[c] : csn + h + h2o --> nh4 + ura	dgmp	[c] : csn + h + h2o --> nh4 + ura		KOX_11350
KOX_23190	HemA	csn[e] <==> csn[p]	dgsn	csn[e] <==> csn[p]		KOX_11355
KOX_12315	HemBec	atp[c] + ctbt[p] + h2o[c] --> adp[c] + ctbt[c] + h[c] + pi[c]	dgtp	atp[c] + ctbt[p] + h2o[c] --> adp[c] + ctbt[c] + h[c] + pi[c]		KOX_11360
KOX_07625	HemCec	ctbt[p] + h[p] <==> ctbt[c] + h[c]	dha	ctbt[p] + h[p] <==> ctbt[c] + h[c]		KOX_11370
KOX_07620	HemDec	[c] : atp + gln-L + h2o + utp --> adp + ctp + glu-L + (2) h + pi	dhap	[c] : atp + gln-L + h2o + utp --> adp + ctp + glu-L + (2) h + pi		KOX_11390
KOX_07980	HemE	[p] : (4) cu + (4) h + o2 --> (4) cu2 + (2) h2o	dhcinnm	[p] : (4) cu + (4) h + o2 --> (4) cu2 + (2) h2o		KOX_11395
KOX_26935	HemF	atp[c] + cu[c] + h2o[c] --> adp[c] + cu[p] + h[c] + pi[c]	dhf	atp[c] + cu[c] + h2o[c] --> adp[c] + cu[p] + h[c] + pi[c]		KOX_11400
KOX_07855	HemG	atp[c] + cu2[c] + h2o[c] --> adp[c] + cu2[p] + h[c] + pi[c]	dhmptp	atp[c] + cu2[c] + h2o[c] --> adp[c] + cu2[p] + h[c] + pi[c]		KOX_11425
KOX_13055	HemH	cu2[e] <==> cu2[p]	dhna	cu2[e] <==> cu2[p]		KOX_11455
KOX_11370	HemL	cu2[p] --> cu2[c]	dhnpt	cu2[p] --> cu2[c]		KOX_11465
KOX_07615	HemX	cu[e] <==> cu[p]	dhor-S	cu[e] <==> cu[p]		KOX_11470
KOX_25055	HisA	[c] : cyan + tsul --> h + so3 + tcynt	dhpmp	[c] : cyan + tsul --> h + so3 + tcynt		KOX_11475
KOX_25045	HisB	[p] : cyan + tsul --> h + so3 + tcynt	dhpppn	[p] : cyan + tsul --> h + so3 + tcynt		KOX_11495
KOX_25040	HisC	cyan[e] <==> cyan[p]	dhpt	cyan[e] <==> cyan[p]		KOX_11505
KOX_25035	HisD	cynt[p] + h[p] --> cynt[c] + h[c]	dhptd	cynt[p] + h[p] --> cynt[c] + h[c]		KOX_11510
KOX_25060	HisF	cynt[e] <==> cynt[p]	didp	cynt[e] <==> cynt[p]		KOX_11525
KOX_25030	HisG	[c] : cys-D + h2o --> h2s + nh4 + pyr	dimp	[c] : cys-D + h2o --> h2s + nh4 + pyr		KOX_11580
KOX_25065	HisI	[c] : cys-L + h2o --> h2s + nh4 + pyr	din	[c] : cys-L + h2o --> h2s + nh4 + pyr		KOX_11595
KOX_26535	HisJ	cys-D[e] <==> cys-D[p]	ditp	cys-D[e] <==> cys-D[p]		KOX_11600
KOX_26525	HisM	[c] : acser + h2s --> ac + cys-L + h	dmbzid	[c] : acser + h2s --> ac + cys-L + h		KOX_11605
KOX_26520	HisP	[c] : 3sala + (2) h --> ala-L + so2	dmlz	[c] : 3sala + (2) h --> ala-L + so2		KOX_11610
KOX_26530	HisQ	[c] : cyst-L + h2o --> hcys-L + nh4 + pyr	dmpp	[c] : cyst-L + h2o --> hcys-L + nh4 + pyr		KOX_11650
KOX_27270	HisS	[c] : atp + cys-L + trnacys --> amp + cystrna + ppi	dms	[c] : atp + cys-L + trnacys --> amp + cystrna + ppi		KOX_11675
KOX_27435	HmpA	atp[c] + cys-L[c] + h2o[c] --> adp[c] + cys-L[p] + h[c] + pi[c]	dmso	atp[c] + cys-L[c] + h2o[c] --> adp[c] + cys-L[p] + h[c] + pi[c]		KOX_11680
KOX_11140	Hpt	cys-L[e] <==> cys-L[p]	dnad	cys-L[e] <==> cys-L[p]		KOX_11745
KOX_17560	Icd	cys-L[c] --> cys-L[p]	dopa	cys-L[c] --> cys-L[p]		KOX_11750
KOX_02365	Idi	(2) h[c] + (0.5) o2[c] + q8h2[c] --> (2) h[p] + h2o[c] + q8[c]	dpcoa	(2) h[c] + (0.5) o2[c] + q8h2[c] --> (2) h[p] + h2o[c] + q8[c]		KOX_11825
KOX_12365	IdnO	(4) h[c] + (0.5) o2[c] + q8h2[c] --> (4) h[p] + h2o[c] + q8[c]	dsbaox	(4) h[c] + (0.5) o2[c] + q8h2[c] --> (4) h[p] + h2o[c] + q8[c]		KOX_11850
KOX_10530	IleS	[c] : cytd + h + h2o --> nh4 + uri	dsbard	[c] : cytd + h + h2o --> nh4 + uri		KOX_11855
KOX_07465	IlvA	[c] : cytd + h2o --> csn + rib-D	dsbcox	[c] : cytd + h2o --> csn + rib-D		KOX_12055
KOX_06430	IlvB	[c] : cytd + gtp --> cmp + gdp + h	dsbcrd	[c] : cytd + gtp --> cmp + gdp + h		KOX_12060
KOX_07475	IlvCec	cytd[p] + h[p] --> cytd[c] + h[c]	dsbdox	cytd[p] + h[p] --> cytd[c] + h[c]		KOX_12245
KOX_07460	IlvD	cytd[p] + h[p] <==> cytd[c] + h[c]	dsbdrd	cytd[p] + h[p] <==> cytd[c] + h[c]		KOX_12250
KOX_07455	IlvE	cytd[e] <==> cytd[p]	dsbgox	cytd[e] <==> cytd[p]		KOX_12285
KOX_10865	IlvH	[c] : atp + cmp <==> adp + cdp	dsbgrd	[c] : atp + cmp <==> adp + cdp		KOX_12290
KOX_27360	IscS	[c] : atp + dcmp <==> adp + dcdp	dscl	[c] : atp + dcmp <==> adp + dcdp		KOX_12295
KOX_12610	IspA	h[p] + lac-D[p] <==> h[c] + lac-D[c]	dtbt	h[p] + lac-D[p] <==> h[c] + lac-D[c]		KOX_12300
KOX_03740	IspB	lac-D[e] <==> lac-D[p]	dtdp4aaddg	lac-D[e] <==> lac-D[p]		KOX_12315
KOX_01060	IspD	[c] : ala-D + fad + h2o --> fadh2 + nh4 + pyr	dtdp4addg	[c] : ala-D + fad + h2o --> fadh2 + nh4 + pyr		KOX_12365
KOX_23200	IspE	[c] : dad-2 + h + h2o --> din + nh4	dtdp4d6dg	[c] : dad-2 + h + h2o --> din + nh4		KOX_12385
KOX_01055	IspF	[c] : atp + damp <==> adp + dadp	dtdp4d6dm	[c] : atp + damp <==> adp + dadp		KOX_12395
KOX_18225	KatE	dad-2[p] + h[p] --> dad-2[c] + h[c]	dtdp	dad-2[p] + h[p] --> dad-2[c] + h[c]		KOX_12435
KOX_20220	KatG	dad-2[e] <==> dad-2[p]	dtdpglu	dad-2[e] <==> dad-2[p]		KOX_12465
KOX_05855	Kbl	[c] : 12dgr120 + atp --> adp + h + pa120	dtdprmn	[c] : 12dgr120 + atp --> adp + h + pa120		KOX_12475
KOX_05360	KdgK	[c] : 12dgr140 + atp --> adp + h + pa140	dtmp	[c] : 12dgr140 + atp --> adp + h + pa140		KOX_12515
KOX_14505	KdpA	[c] : 12dgr141 + atp --> adp + h + pa141	dttp	[c] : 12dgr141 + atp --> adp + h + pa141		KOX_12560
KOX_14500	KdpB	[c] : 12dgr160 + atp --> adp + h + pa160	dudp	[c] : 12dgr160 + atp --> adp + h + pa160		KOX_12575
KOX_14495	KdpC	[c] : 12dgr161 + atp --> adp + h + pa161	dump	[c] : 12dgr161 + atp --> adp + h + pa161		KOX_12580
KOX_23165	KdsA	[c] : 12dgr180 + atp --> adp + h + pa180	duri	[c] : 12dgr180 + atp --> adp + h + pa180		KOX_12605
KOX_16045	KdsBec	[c] : 12dgr181 + atp --> adp + h + pa181	dutp	[c] : 12dgr181 + atp --> adp + h + pa181		KOX_12610
KOX_04465	KefB	ala-D[p] + h[p] --> ala-D[c] + h[c]	dxyl5p	ala-D[p] + h[p] --> ala-D[c] + h[c]		KOX_12620
KOX_10675	KefC	ala-D[e] <==> ala-D[p]	dxyl	ala-D[e] <==> ala-D[p]		KOX_12700
KOX_27640	KgtPec	damp[e] <==> damp[p]	e4p	damp[e] <==> damp[p]		KOX_12705
KOX_06785	Kup	[c] : 23dappa + h2o --> (2) nh4 + pyr	eca2und	[c] : 23dappa + h2o --> (2) nh4 + pyr		KOX_12710
KOX_21420	LacY	[c] : 26dap-M + h --> co2 + lys-L	eca3und	[c] : 26dap-M + h --> co2 + lys-L		KOX_12715
KOX_21415	LacZ	[c] : 26dap-LL <==> 26dap-M	eca4und	[c] : 26dap-LL <==> 26dap-M		KOX_12720
KOX_08230	LamB	15dap[e] <==> 15dap[p]	eig3p	15dap[e] <==> 15dap[p]		KOX_12725
KOX_23480	LdcA	[c] : ctp + h + pa120 --> cdpdddecg + ppi	enlipa	[c] : ctp + h + pa120 --> cdpdddecg + ppi		KOX_12825
KOX_11535	LdcC	[c] : ctp + h + pa140 --> cdpdtdecg + ppi	enter	[c] : ctp + h + pa140 --> cdpdtdecg + ppi		KOX_12830
KOX_19165	Ldh	[c] : ctp + h + pa141 --> cdpdtdec7eg + ppi	etha	[c] : ctp + h + pa141 --> cdpdtdec7eg + ppi		KOX_13025
KOX_10855	LeuA	[c] : ctp + h + pa160 --> cdpdhdecg + ppi	ethso3	[c] : ctp + h + pa160 --> cdpdhdecg + ppi		KOX_13050
KOX_10850	LeuB	[c] : ctp + h + pa161 --> cdpdhdec9eg + ppi	etoh	[c] : ctp + h + pa161 --> cdpdhdec9eg + ppi		KOX_13055
KOX_10840	LeuC	[c] : ctp + h + pa180 --> cdpdodecg + ppi	f1p	[c] : ctp + h + pa180 --> cdpdodecg + ppi		KOX_13060
KOX_14265	LeuS	[c] : ctp + h + pa181 --> cdpdodec11eg + ppi	f6p	[c] : ctp + h + pa181 --> cdpdodec11eg + ppi		KOX_13075
KOX_26820	Lig	[c] : ru5p-D --> db4p + for + h	fad	[c] : ru5p-D --> db4p + for + h		KOX_13115
KOX_04835	LivF	[c] : atp + co2 + dann --> adp + dtbt + (3) h + pi	fadh2	[c] : atp + co2 + dann --> adp + dtbt + (3) h + pi		KOX_13165
KOX_04840	LivG	dca[e] <==> dca[p]	fald	dca[e] <==> dca[p]		KOX_13195
KOX_04850	LivH	dcmp[e] <==> dcmp[p]	fc1p	dcmp[e] <==> dcmp[p]		KOX_13200
KOX_04865	LivJ	[c] : dctp + h + h2o --> dutp + nh4	fcl-L	[c] : dctp + h + h2o --> dutp + nh4		KOX_13205
KOX_04855	LivK	[c] : dcyt + h + h2o --> duri + nh4	fdp	[c] : dcyt + h + h2o --> duri + nh4		KOX_13215
KOX_04845	LivM	dcyt[p] + h[p] --> dcyt[c] + h[c]	fe2	dcyt[p] + h[p] --> dcyt[c] + h[c]		KOX_13225
KOX_05795	LldD	dcyt[e] <==> dcyt[p]	fe3	dcyt[e] <==> dcyt[p]		KOX_13265
KOX_05785	LldP	ddca[e] --> ddca[p]	fe3dcit	ddca[e] --> ddca[p]		KOX_13815
KOX_14305	Lnt	[c] : 2dh3dgal + atp --> 2dh3dgal6p + adp + h	fe3dhbzs	[c] : 2dh3dgal + atp --> 2dh3dgal6p + adp + h		KOX_13825
KOX_11055	LpdA	2ddglcn[e] <==> 2ddglcn[p]	fe3hox	2ddglcn[e] <==> 2ddglcn[p]		KOX_13885
KOX_01645	LplT	[c] : 2ddglcn + atp --> 2ddg6p + adp + h	fecrm	[c] : 2ddglcn + atp --> 2ddg6p + adp + h		KOX_13890
KOX_22755	Lpp	[c] : e4p + h2o + pep --> 2dda7p + pi	feenter	[c] : e4p + h2o + pep --> 2dda7p + pi		KOX_13895
KOX_11505	LpxA	[c] : 2dh3dgal6p <==> g3p + pyr	feoxam	[c] : 2dh3dgal6p <==> g3p + pyr		KOX_13905
KOX_11510	LpxB	[c] : atp + dgmp <==> adp + dgdp	fgam	[c] : atp + dgmp <==> adp + dgdp		KOX_13910
KOX_10955	LpxC	dgmp[e] <==> dgmp[p]	fldox	dgmp[e] <==> dgmp[p]		KOX_13915
KOX_11495	LpxD	dgsn[p] + h[p] --> dgsn[c] + h[c]	fldrd	dgsn[p] + h[p] --> dgsn[c] + h[c]		KOX_13920
KOX_13205	LpxH	dgsn[e] <==> dgsn[p]	fmettrna	dgsn[e] <==> dgsn[p]		KOX_13925
KOX_16030	LpxK	[c] : 23dhmb --> 3mob + h2o	fmn	[c] : 23dhmb --> 3mob + h2o		KOX_13945
KOX_17165	LpxL	[c] : 23dhmp --> 3mop + h2o	fmnh2	[c] : 23dhmp --> 3mop + h2o		KOX_13950
KOX_17880	LpxP	[c] : dha + pep --> dhap + pyr	for	[c] : dha + pep --> dhap + pyr		KOX_13955
KOX_15770	LtaE	dha[e] <==> dha[p]	fpram	dha[e] <==> dha[p]		KOX_13960
KOX_00500	LuxS	[c] : 23ddhb + nad <==> 23dhb + h + nadh	fprica	[c] : 23ddhb + nad <==> 23dhb + h + nadh		KOX_13965
KOX_01685	LysA	[c] : 23dhb + atp + h --> 23dhba + ppi	frdp	[c] : 23dhb + atp + h --> 23dhba + ppi		KOX_14170
KOX_08160	LysCec	[c] : dhcinnm + o2 --> h + hkntd	fru	[c] : dhcinnm + o2 --> h + hkntd		KOX_14245
KOX_25770	LysP	[c] : 23dhdp + h + nadph --> nadp + thdp	frulys	[c] : 23dhdp + h + nadph --> nadp + thdp		KOX_14250
KOX_02370	LysS	[c] : aspsa + pyr --> 23dhdp + h + (2) h2o	fruur	[c] : aspsa + pyr --> 23dhdp + h + (2) h2o		KOX_14265
KOX_10545	LytB	[c] : dhf + h + nadph <==> nadp + thf	fuc-L	[c] : dhf + h + nadph <==> nadp + thf		KOX_14285
KOX_05695	LyxK	[c] : atp + dhpt + glu-L --> adp + dhf + h + pi	fum	[c] : atp + dhpt + glu-L --> adp + dhf + h + pi		KOX_14290
KOX_27030	Mae	[c] : dhna + h + octdp --> 2dmmql8 + co2 + ppi	g1p	[c] : dhna + h + octdp --> 2dmmql8 + co2 + ppi		KOX_14295
KOX_12435	Mak	[c] : dhnpt --> 6hmhpt + gcald	g3p	[c] : dhnpt --> 6hmhpt + gcald		KOX_14300
KOX_08220	MalE	[c] : dhor-S + q8 --> orot + q8h2	g3pc	[c] : dhor-S + q8 --> orot + q8h2		KOX_14305
KOX_08215	MalF	[c] : dhor-S + mqn8 --> mql8 + orot	g3pe	[c] : dhor-S + mqn8 --> mql8 + orot		KOX_14330
KOX_08210	MalG	[c] : dhor-S + h2o <==> cbasp + h	g3pg	[c] : dhor-S + h2o <==> cbasp + h		KOX_14335
KOX_08225	MalK	[c] : 25drapp + h + h2o --> 5apru + nh4	g3pi	[c] : 25drapp + h + h2o --> 5apru + nh4		KOX_14355
KOX_04680	MalP	[c] : 4abz + 6hmhptpp --> dhpt + ppi	g3ps	[c] : 4abz + 6hmhptpp --> dhpt + ppi		KOX_14360
KOX_04675	MalQ	[c] : ahdt <==> dhmptp	g6p	[c] : ahdt <==> dhmptp		KOX_14370
KOX_05655	MalS	[c] : 2dda7p --> 3dhq + pi	gal-bD	[c] : 2dda7p --> 3dhq + pi		KOX_14495
KOX_21915	MalX	[c] : 3dhq --> 3dhsk + h2o	gal1p	[c] : 3dhq --> 3dhsk + h2o		KOX_14500
KOX_21920	MalY	dimp[e] <==> dimp[p]	gal	dimp[e] <==> dimp[p]		KOX_14505
KOX_12475	MalZ	din[p] + h[p] --> din[c] + h[c]	galct-D	din[p] + h[p] --> din[c] + h[c]		KOX_14565
KOX_21900	ManA	din[e] <==> din[p]	galctn-D	din[e] <==> din[p]		KOX_14570
KOX_23650	ManX	[c] : 25dkglcn + h + nadph --> 2dhguln + nadp	galctn-L	[c] : 25dkglcn + h + nadph --> 2dhguln + nadp		KOX_14575
KOX_23655	ManY	[c] : 25dkglcn + h + nadh --> 5dglcn + nad	galt1p	[c] : 25dkglcn + h + nadh --> 5dglcn + nad		KOX_14580
KOX_23660	ManZ	[c] : 25dkglcn + h + nadph --> 5dglcn + nadp	galt	[c] : 25dkglcn + h + nadph --> 5dglcn + nadp		KOX_14585
KOX_01150	MazG	[c] : dmpp + ipdp --> grdp + ppi	galur	[c] : dmpp + ipdp --> grdp + ppi		KOX_14590
KOX_02945	MdaB	[c] : h + h2mb4p + nadh --> dmpp + h2o + nad	gam1p	[c] : h + h2mb4p + nadh --> dmpp + h2o + nad		KOX_14595
KOX_15595	MdfA	[c] : 2omhmbl + amet --> ahcys + h + q8h2	gam6p	[c] : 2omhmbl + amet --> ahcys + h + q8h2		KOX_14600
KOX_04000	Mdh	[c] : dmso + mql8 --> dms + h2o + mqn8	gam	[c] : dmso + mql8 --> dms + h2o + mqn8		KOX_14605
KOX_07270	MenA	[c] : 2dmmql8 + dmso --> 2dmmq8 + dms + h2o	gar	[c] : 2dmmql8 + dmso --> 2dmmq8 + dms + h2o		KOX_14685
KOX_26270	MenB	dmso[e] <==> dmso[p]	gbbtn	dmso[e] <==> dmso[p]		KOX_14690
KOX_26265	MenC	dms[e] <==> dms[p]	gcald	dms[e] <==> dms[p]		KOX_14740
KOX_26280	MenD	[c] : ahdt + h2o --> dhpmp + h + ppi	gdp	[c] : ahdt + h2o --> dhpmp + h + ppi		KOX_14745
KOX_26260	MenE	[c] : 23doguln + h + nadh --> 3dhguln + nad	gdpmann	[c] : 23doguln + h + nadh --> 3dhguln + nad		KOX_14770
KOX_26285	MenF	dopa[e] <==> dopa[p]	gdptp	dopa[e] <==> dopa[p]		KOX_14775
KOX_26630	MepA	[c] : atp + dpcoa --> adp + coa + h	gg4abut	[c] : atp + dpcoa --> adp + coa + h		KOX_14780
KOX_08035	MetA	[c] : 2dhp + h + nadph --> nadp + pant-R	ggbutal	[c] : 2dhp + h + nadph --> nadp + pant-R		KOX_14785
KOX_07310	MetB	[c] : 2dr5p --> acald + g3p	ggptrc	[c] : 2dr5p --> acald + g3p		KOX_14805
KOX_02875	MetC	dsbard[p] + q8[c] --> dsbaox[p] + q8h2[c]	glc-D	dsbard[p] + q8[c] --> dsbaox[p] + q8h2[c]		KOX_14810
KOX_07750	MetE	dsbard[p] + mqn8[c] --> dsbaox[p] + mql8[c]	glcn	dsbard[p] + mqn8[c] --> dsbaox[p] + mql8[c]		KOX_14815
KOX_07330	MetF	[p] : dsbcox + (2) gthrd --> dsbcrd + gthox	glcr	[p] : dsbcox + (2) gthrd --> dsbcrd + gthox		KOX_14825
KOX_25560	MetG	[c] : dsbdox + trdrd --> dsbdrd + trdox	glcur1p	[c] : dsbdox + trdrd --> dsbdrd + trdox		KOX_14910
KOX_08065	MetH	[p] : dsbgox + (2) gthrd --> dsbgrd + gthox	glcur	[p] : dsbgox + (2) gthrd --> dsbgrd + gthox		KOX_14915
KOX_11600	MetI	[c] : nadp + ser-D <==> 2amsa + h + nadph	gln-L	[c] : nadp + ser-D <==> 2amsa + h + nadph		KOX_14920
KOX_02650	MetK	h[p] + ser-D[p] --> h[c] + ser-D[c]	glntrna	h[p] + ser-D[p] --> h[c] + ser-D[c]		KOX_14930
KOX_07315	MetL	ser-D[e] <==> ser-D[p]	glu-D	ser-D[e] <==> ser-D[p]		KOX_15120
KOX_11605	MetN	[c] : atp + dtmp <==> adp + dtdp	glu-L	[c] : atp + dtmp <==> adp + dtdp		KOX_15125
KOX_11595	MetQ	dtmp[e] <==> dtmp[p]	glu1sa	dtmp[e] <==> dtmp[p]		KOX_15130
KOX_25730	MglA	dump[e] <==> dump[p]	glu5p	dump[e] <==> dump[p]		KOX_15220
KOX_25735	MglB	[c] : atp + duri --> adp + dump + h	glu5sa	[c] : atp + duri --> adp + dump + h		KOX_15250
KOX_25725	MglC	[c] : duri + pi <==> 2dr1p + ura	glucys	[c] : duri + pi <==> 2dr1p + ura		KOX_15255
KOX_16225	MgsA	duri[p] + h[p] --> duri[c] + h[c]	glutrna	duri[p] + h[p] --> duri[c] + h[c]		KOX_15260
KOX_09270	MgtA	duri[e] <==> duri[p]	glx	duri[e] <==> duri[p]		KOX_15265
KOX_22695	MhpA	[c] : dutp + h2o --> dump + h + ppi	gly	[c] : dutp + h2o --> dump + h + ppi		KOX_15775
KOX_22690	MhpB	[c] : dxyl5p + h + nadph --> 2me4p + nadp	glyald	[c] : dxyl5p + h + nadph --> 2me4p + nadp		KOX_15800
KOX_22685	MhpC	[c] : g3p + h + pyr --> co2 + dxyl5p	glyb	[c] : g3p + h + pyr --> co2 + dxyl5p		KOX_15875
KOX_22680	MhpD	[c] : atp + dxyl --> adp + dxyl5p + h	glyc-R	[c] : atp + dxyl --> adp + dxyl5p + h		KOX_15880
KOX_22670	MhpE	[c] : e4p + h2o + nad <==> 4per + (2) h + nadh	glyc2p	[c] : e4p + h2o + nad <==> 4per + (2) h + nadh		KOX_15885
KOX_22675	MhpF	[c] : h + nadh + tdec2eACP --> dcaACP + nad	glyc3p	[c] : h + nadh + tdec2eACP --> dcaACP + nad		KOX_15915
KOX_22665	MhpT	[c] : h + nadph + tdec2eACP --> dcaACP + nadp	glyc	[c] : h + nadph + tdec2eACP --> dcaACP + nadp		KOX_15920
KOX_01335	MltA	[c] : h + nadh + tddec2eACP --> ddcaACP + nad	glyclt	[c] : h + nadh + tddec2eACP --> ddcaACP + nad		KOX_15925
KOX_00570	MltB	[c] : h + nadph + tddec2eACP --> ddcaACP + nadp	glycogen	[c] : h + nadph + tddec2eACP --> ddcaACP + nadp		KOX_15930
KOX_02765	MltC	[c] : h + nadh + t3c5ddeceACP --> cddec5eACP + nad	glytrna	[c] : h + nadh + t3c5ddeceACP --> cddec5eACP + nad		KOX_15970
KOX_23475	MltE	[c] : h + nadph + t3c5ddeceACP --> cddec5eACP + nadp	gmhep17bp	[c] : h + nadph + t3c5ddeceACP --> cddec5eACP + nadp		KOX_15975
KOX_12250	MmuM	[c] : h + nadh + tmrs2eACP --> myrsACP + nad	gmhep1p	[c] : h + nadh + tmrs2eACP --> myrsACP + nad		KOX_15980
KOX_12245	MmuP	[c] : h + nadph + tmrs2eACP --> myrsACP + nadp	gmhep7p	[c] : h + nadph + tmrs2eACP --> myrsACP + nadp		KOX_15995
KOX_26760	MntH	[c] : h + nadh + t3c7mrseACP --> nad + tdeACP	gmp	[c] : h + nadh + t3c7mrseACP --> nad + tdeACP		KOX_16000
KOX_14805	ModA	[c] : h + nadph + t3c7mrseACP --> nadp + tdeACP	gp4g	[c] : h + nadph + t3c7mrseACP --> nadp + tdeACP		KOX_16005
KOX_14810	ModB	[c] : h + nadh + tpalm2eACP --> nad + palmACP	grdp	[c] : h + nadh + tpalm2eACP --> nad + palmACP		KOX_16025
KOX_14815	ModC	[c] : h + nadph + tpalm2eACP --> nadp + palmACP	grxox	[c] : h + nadph + tpalm2eACP --> nadp + palmACP		KOX_16030
KOX_18585	MpaA	[c] : h + nadh + t3c9palmeACP --> hdeACP + nad	grxrd	[c] : h + nadh + t3c9palmeACP --> hdeACP + nad		KOX_16045
KOX_09120	Mpl	[c] : h + nadph + t3c9palmeACP --> hdeACP + nadp	gsn	[c] : h + nadph + t3c9palmeACP --> hdeACP + nadp		KOX_16095
KOX_18590	MppA	[c] : h + nadh + toctd2eACP --> nad + ocdcaACP	gthox	[c] : h + nadh + toctd2eACP --> nad + ocdcaACP		KOX_16105
KOX_26070	Mqo	[c] : h + nadph + toctd2eACP --> nadp + ocdcaACP	gthrd	[c] : h + nadph + toctd2eACP --> nadp + ocdcaACP		KOX_16110
KOX_10910	MraY	[c] : h + nadh + t3c11vaceACP --> nad + octeACP	gtp	[c] : h + nadh + t3c11vaceACP --> nad + octeACP		KOX_16135
KOX_04640	MrcA	[c] : h + nadph + t3c11vaceACP --> nadp + octeACP	gtspmd	[c] : h + nadph + t3c11vaceACP --> nadp + octeACP		KOX_16180
KOX_11340	MrcB	[c] : but2eACP + h + nadh --> butACP + nad	gua	[c] : but2eACP + h + nadh --> butACP + nad		KOX_16225
KOX_14230	MrdA	[c] : but2eACP + h + nadph --> butACP + nadp	h2	[c] : but2eACP + h + nadph --> butACP + nadp		KOX_16670
KOX_16025	MsbA	[c] : h + nadh + thex2eACP --> hexACP + nad	h2mb4p	[c] : h + nadh + thex2eACP --> hexACP + nad		KOX_16755
KOX_23895	MsbB	[c] : h + nadph + thex2eACP --> hexACP + nadp	h2o2	[c] : h + nadph + thex2eACP --> hexACP + nadp		KOX_16905
KOX_09070	MsrA	[c] : h + nadh + toct2eACP --> nad + ocACP	h2o	[c] : h + nadh + toct2eACP --> nad + ocACP		KOX_16915
KOX_17990	MsrB	[c] : h + nadph + toct2eACP --> nadp + ocACP	h2s	[c] : h + nadph + toct2eACP --> nadp + ocACP		KOX_16920
KOX_05760	MtlA	[p] : (2) unagamuf --> eca2und + h + udcpdp	h	[p] : (2) unagamuf --> eca2und + h + udcpdp		KOX_16930
KOX_05765	MtlD	[p] : eca2und + unagamuf --> eca3und + h + udcpdp	hacolipa	[p] : eca2und + unagamuf --> eca3und + h + udcpdp		KOX_16935
KOX_11395	Mtn	[p] : eca3und + unagamuf --> eca4und + h + udcpdp	halipa	[p] : eca3und + unagamuf --> eca4und + h + udcpdp		KOX_16940
KOX_03625	Mtr	unagamuf[c] --> unagamuf[p]	hco3	unagamuf[c] --> unagamuf[p]		KOX_16950
KOX_03750	MurA	[c] : 3hbcoa <==> b2coa + h2o	hcys-L	[c] : 3hbcoa <==> b2coa + h2o		KOX_16970
KOX_07860	MurB	[c] : 3hhcoa <==> h2o + hx2coa	hdca	[c] : 3hhcoa <==> h2o + hx2coa		KOX_17015
KOX_10930	MurC	[c] : 3hocoa <==> h2o + oc2coa	hdcea	[c] : 3hocoa <==> h2o + oc2coa		KOX_17020
KOX_10915	MurD	[c] : 3hdcoa <==> dc2coa + h2o	hdcoa	[c] : 3hdcoa <==> dc2coa + h2o		KOX_17165
KOX_10900	MurEec	[c] : 3hddcoa <==> dd2coa + h2o	hdd2coa	[c] : 3hddcoa <==> dd2coa + h2o		KOX_17180
KOX_10905	MurFec	[c] : 3htdcoa <==> h2o + td2coa	hdeACP	[c] : 3htdcoa <==> h2o + td2coa		KOX_17195
KOX_10925	MurGec	[c] : 3hhdcoa <==> h2o + hdd2coa	hemeO	[c] : 3hhdcoa <==> h2o + hdd2coa		KOX_17280
KOX_07425	MurI	[c] : 3hodcoa <==> h2o + od2coa	hexACP	[c] : 3hodcoa <==> h2o + od2coa		KOX_17285
KOX_06290	MurP	[c] : 2ddg6p --> g3p + pyr	hg2	[c] : 2ddg6p --> g3p + pyr		KOX_17290
KOX_10970	MutT	[c] : 6pgc --> 2ddg6p + h2o	hhlipa	[c] : 6pgc --> 2ddg6p + h2o		KOX_17295
KOX_14740	NadA	[c] : ddcaACP + kdo2lipid4 --> ACP + kdo2lipid4L	his-L	[c] : ddcaACP + kdo2lipid4 --> ACP + kdo2lipid4L		KOX_17300
KOX_27585	NadB	[c] : kdo2lipid4L + myrsACP --> ACP + lipa	hisp	[c] : kdo2lipid4L + myrsACP --> ACP + lipa		KOX_17305
KOX_11010	NadCec	[c] : hdeACP + kdo2lipid4 --> ACP + kdo2lipid4p	histd	[c] : hdeACP + kdo2lipid4 --> ACP + kdo2lipid4p		KOX_17315
KOX_14250	NadD	[c] : kdo2lipid4p + myrsACP --> ACP + lipa_cold	histrna	[c] : kdo2lipid4p + myrsACP --> ACP + lipa_cold		KOX_17335
KOX_18185	NadEec	[c] : 2pg <==> h2o + pep	hkndd	[c] : 2pg <==> h2o + pep		KOX_17355
KOX_10345	NadR	[c] : (3) 23dhba + (3) seramp --> (6) amp + enter + (9) h	hkntd	[c] : (3) 23dhba + (3) seramp --> (6) amp + enter + (9) h		KOX_17360
KOX_14355	NagA	[c] : enter + (3) h2o --> (3) 23dhbzs + (3) h	hlipa	[c] : enter + (3) h2o --> (3) 23dhbzs + (3) h		KOX_17375
KOX_14360	NagB	[c] : feenter + (3) h2o --> (3) 23dhbzs + fe3 + (3) h	hmbil	[c] : feenter + (3) h2o --> (3) 23dhbzs + fe3 + (3) h		KOX_17425
KOX_14365	NagE	[c] : etha --> acald + nh4	hmgth	[c] : etha --> acald + nh4		KOX_17535
KOX_17425	NagK	etha[e] <==> etha[p]	hom-L	etha[e] <==> etha[p]		KOX_17550
KOX_17360	NagZ	ethso3[e] <==> ethso3[p]	hpyr	ethso3[e] <==> ethso3[p]		KOX_17560
KOX_03890	NanA	etoh[e] <==> etoh[p]	hqn	etoh[e] <==> etoh[p]		KOX_17840
KOX_03880	NanE	[c] : f6p <==> dha + g3p	hx2coa	[c] : f6p <==> dha + g3p		KOX_17845
KOX_03875	NanK	[c] : f6p + h2o --> fru + pi	hxa	[c] : f6p + h2o --> fru + pi		KOX_17850
KOX_03885	NanT	f6p[p] + (2) pi[c] --> f6p[c] + (2) pi[p]	hxan	f6p[p] + (2) pi[c] --> f6p[c] + (2) pi[p]		KOX_17855
KOX_23080	NarGHIJ	f6p[e] <==> f6p[p]	hxcoa	f6p[e] <==> f6p[p]		KOX_17860
KOX_23085	NarKec	[c] : dcaACP + h2o --> ACP + dca + h	iasp	[c] : dcaACP + h2o --> ACP + dca + h		KOX_17880
KOX_19985	NarZYWV	[c] : ddcaACP + h2o --> ACP + ddca + h	ichor	[c] : ddcaACP + h2o --> ACP + ddca + h		KOX_17985
KOX_17375	Ndh	[c] : h2o + myrsACP --> ACP + h + ttdca	icit	[c] : h2o + myrsACP --> ACP + h + ttdca		KOX_17990
KOX_27290	Ndk	[c] : h2o + tdeACP --> ACP + h + ttdcea	idon-L	[c] : h2o + tdeACP --> ACP + h + ttdcea		KOX_18050
KOX_10510	NhaA	[c] : h2o + palmACP --> ACP + h + hdca	idp	[c] : h2o + palmACP --> ACP + h + hdca		KOX_18075
KOX_23510	NhaB	[c] : h2o + hdeACP --> ACP + h + hdcea	ile-L	[c] : h2o + hdeACP --> ACP + h + hdcea		KOX_18085
KOX_19975	NhoA	[c] : h2o + ocACP --> ACP + h + octa	iletrna	[c] : h2o + ocACP --> ACP + h + octa		KOX_18140
KOX_05105	NikA	[c] : dcacoa + h2o --> coa + dca + h	imacp	[c] : dcacoa + h2o --> coa + dca + h		KOX_18145
KOX_05110	NikB	[c] : ddcacoa + h2o --> coa + ddca + h	imp	[c] : ddcacoa + h2o --> coa + ddca + h		KOX_18150
KOX_05115	NikC	[c] : h2o + tdcoa --> coa + h + ttdca	indole	[c] : h2o + tdcoa --> coa + h + ttdca		KOX_18155
KOX_05120	NikD	[c] : h2o + tdecoa --> coa + h + ttdcea	inost	[c] : h2o + tdecoa --> coa + h + ttdcea		KOX_18160
KOX_05125	NikE	[c] : h2o + pmtcoa --> coa + h + hdca	ins	[c] : h2o + pmtcoa --> coa + h + hdca		KOX_18185
KOX_04565	NirBD	[c] : h2o + hdcoa --> coa + h + hdcea	ipdp	[c] : h2o + hdcoa --> coa + h + hdcea		KOX_18325
KOX_04570	NirC	[c] : h2o + stcoa --> coa + h + ocdca	isetac	[c] : h2o + stcoa --> coa + h + ocdca		KOX_18330
KOX_00615	NorV	[c] : h2o + odecoa --> coa + h + ocdcea	itp	[c] : h2o + odecoa --> coa + h + ocdcea		KOX_18335
KOX_00620	NorW	[c] : h2o + hxcoa --> coa + h + hxa	k	[c] : h2o + hxcoa --> coa + h + hxa		KOX_18340
KOX_26135	NrdA	[c] : h2o + occoa --> coa + h + octa	kdo2lipid4	[c] : h2o + occoa --> coa + h + octa		KOX_18345
KOX_09230	NrdD	atp[c] + coa[c] + dca[p] + h[p] --> amp[c] + dcacoa[c] + h[c] + ppi[c]	kdo2lipid4L	atp[c] + coa[c] + dca[p] + h[p] --> amp[c] + dcacoa[c] + h[c] + ppi[c]		KOX_18380
KOX_00440	NrdE	atp[c] + coa[c] + ddca[p] + h[p] --> amp[c] + ddcacoa[c] + h[c] + ppi[c]	kdo2lipid4p	atp[c] + coa[c] + ddca[p] + h[p] --> amp[c] + ddcacoa[c] + h[c] + ppi[c]		KOX_18420
KOX_09225	NrdG	atp[c] + coa[c] + h[p] + ttdca[p] --> amp[c] + h[c] + ppi[c] + tdcoa[c]	kdo8p	atp[c] + coa[c] + h[p] + ttdca[p] --> amp[c] + h[c] + ppi[c] + tdcoa[c]		KOX_18425
KOX_23940	NtpA	atp[c] + coa[c] + h[p] + ttdcea[p] --> amp[c] + h[c] + ppi[c] + tdecoa[c]	kdo	atp[c] + coa[c] + h[p] + ttdcea[p] --> amp[c] + h[c] + ppi[c] + tdecoa[c]		KOX_18440
KOX_07975	NudC	atp[c] + coa[c] + h[p] + hdca[p] --> amp[c] + h[c] + pmtcoa[c] + ppi[c]	kdolipid4	atp[c] + coa[c] + h[p] + hdca[p] --> amp[c] + h[c] + pmtcoa[c] + ppi[c]		KOX_18475
KOX_04645	NudE	atp[c] + coa[c] + h[p] + hdcea[p] --> amp[c] + h[c] + hdcoa[c] + ppi[c]	lac-D	atp[c] + coa[c] + h[p] + hdcea[p] --> amp[c] + h[c] + hdcoa[c] + ppi[c]		KOX_18550
KOX_18090	NudG	atp[c] + coa[c] + h[p] + ocdca[p] --> amp[c] + h[c] + ppi[c] + stcoa[c]	lac-L	atp[c] + coa[c] + h[p] + ocdca[p] --> amp[c] + h[c] + ppi[c] + stcoa[c]		KOX_18580
KOX_26385	Nuo	atp[c] + coa[c] + h[p] + ocdcea[p] --> amp[c] + h[c] + odecoa[c] + ppi[c]	lald-D	atp[c] + coa[c] + h[p] + ocdcea[p] --> amp[c] + h[c] + odecoa[c] + ppi[c]		KOX_18585
KOX_26765	NupCec	atp[c] + coa[c] + h[p] + hxa[p] --> amp[c] + h[c] + hxcoa[c] + ppi[c]	lald-L	atp[c] + coa[c] + h[p] + hxa[p] --> amp[c] + h[c] + hxcoa[c] + ppi[c]		KOX_18590
KOX_02770	NupG	atp[c] + coa[c] + h[p] + octa[p] --> amp[c] + h[c] + occoa[c] + ppi[c]	lcts	atp[c] + coa[c] + h[p] + octa[p] --> amp[c] + h[c] + occoa[c] + ppi[c]		KOX_19195
KOX_16195	OmpA	[c] : fad + h + nadh --> fadh2 + nad	leu-L	[c] : fad + h + nadh --> fadh2 + nad		KOX_19410
KOX_26105	OmpC	[c] : fad + h + nadph --> fadh2 + nadp	leutrna	[c] : fad + h + nadph --> fadh2 + nadp		KOX_19470
KOX_19075	OmpN	[c] : hmgth + nad <==> Sfglutth + h + nadh	lgt-S	[c] : hmgth + nad <==> Sfglutth + h + nadh		KOX_19535
KOX_23015	OppA	fald[e] <==> fald[p]	lipa	fald[e] <==> fald[p]		KOX_19595
KOX_23010	OppB	[c] : fdp <==> dhap + g3p	lipa_cold	[c] : fdp <==> dhap + g3p		KOX_19750
KOX_23005	OppC	[c] : fdp + h2o --> f6p + pi	lipidA	[c] : fdp + h2o --> f6p + pi		KOX_19850
KOX_23000	OppD	[c] : fuc-L <==> fcl-L	lipidAds	[c] : fuc-L <==> fcl-L		KOX_19975
KOX_22995	OppF	[c] : atp + fcl-L --> adp + fc1p + h	lipidX	[c] : atp + fcl-L --> adp + fc1p + h		KOX_20115
KOX_24010	OtsA	[c] : fc1p <==> dhap + lald-L	lpp	[c] : fc1p <==> dhap + lald-L		KOX_21215
KOX_24015	OtsB	[c] : fe2 + ppp9 --> (2) h + pheme	lys-L	[c] : fe2 + ppp9 --> (2) h + pheme		KOX_21230
KOX_19470	PaaK	for[p] + (2) h[c] + q8[c] --> co2[c] + h[p] + q8h2[c]	lystrna	for[p] + (2) h[c] + q8[c] --> co2[c] + h[p] + q8h2[c]		KOX_21285
KOX_04530	PabA	for[p] + (2) h[c] + mqn8[c] --> co2[c] + h[p] + mql8[c]	lyx-L	for[p] + (2) h[c] + mqn8[c] --> co2[c] + h[p] + mql8[c]		KOX_21310
KOX_23625	PabBec	[c] : fmnh2 + isetac + o2 --> fmn + gcald + h + h2o + so3	mal-D	[c] : fmnh2 + isetac + o2 --> fmn + gcald + h + h2o + so3		KOX_21415
KOX_17305	PabC	[c] : fmnh2 + mso3 + o2 --> fald + fmn + h + h2o + so3	mal-L	[c] : fmnh2 + mso3 + o2 --> fald + fmn + h + h2o + so3		KOX_21420
KOX_11215	PanB	[c] : ethso3 + fmnh2 + o2 --> acald + fmn + h + h2o + so3	malACP	[c] : ethso3 + fmnh2 + o2 --> acald + fmn + h + h2o + so3		KOX_21490
KOX_11210	PanCec	[c] : butso3 + fmnh2 + o2 --> btal + fmn + h + h2o + so3	malcoa	[c] : butso3 + fmnh2 + o2 --> btal + fmn + h + h2o + so3		KOX_21535
KOX_11205	PanD	[c] : fmnh2 + o2 + sulfac --> fmn + glx + h + h2o + so3	malt6p	[c] : fmnh2 + o2 + sulfac --> fmn + glx + h + h2o + so3		KOX_21725
KOX_12630	PanE	atp[c] + fe2[p] + h2o[c] --> adp[c] + fe2[c] + h[c] + pi[c]	malt	atp[c] + fe2[p] + h2o[c] --> adp[c] + fe2[c] + h[c] + pi[c]		KOX_21820
KOX_04125	PanF	fe2[p] + h[p] --> fe2[c] + h[c]	malthp	fe2[p] + h[p] --> fe2[c] + h[c]		KOX_21825
KOX_27295	PbpC	fe2[c] + h[p] --> fe2[p] + h[c]	malthx	fe2[c] + h[p] --> fe2[p] + h[c]		KOX_21835
KOX_25630	PbpG	fe2[e] <==> fe2[p]	maltpt	fe2[e] <==> fe2[p]		KOX_21900
KOX_04670	Pck	fe2[p] --> fe2[c]	malttr	fe2[p] --> fe2[c]		KOX_21915
KOX_27535	PdxAJ	atp[c] + fe3dcit[p] + h2o[c] --> adp[c] + (2) cit[c] + fe3[c] + h[c] + pi[c]	maltttr	atp[c] + fe3dcit[p] + h2o[c] --> adp[c] + (2) cit[c] + fe3[c] + h[c] + pi[c]		KOX_21945
KOX_26590	PdxB	fe3dcit[e] + h[p] --> fe3dcit[p] + h[c]	man1p	fe3dcit[e] + h[p] --> fe3dcit[p] + h[c]		KOX_22025
KOX_22030	PdxHec	atp[c] + fe3dhbzs[p] + h2o[c] --> adp[c] + fe3dhbzs[c] + h[c] + pi[c]	man6p	atp[c] + fe3dhbzs[p] + h2o[c] --> adp[c] + fe3dhbzs[c] + h[c] + pi[c]		KOX_22030
KOX_26865	PdxK	fe3dhbzs[e] + h[p] --> fe3dhbzs[p] + h[c]	man	fe3dhbzs[e] + h[p] --> fe3dhbzs[p] + h[c]		KOX_22040
KOX_22020	PdxYec	atp[c] + fe3hox[p] + h2o[c] --> adp[c] + fe3hox[c] + h[c] + pi[c]	mana	atp[c] + fe3hox[p] + h2o[c] --> adp[c] + fe3hox[c] + h[c] + pi[c]		KOX_22075
KOX_09335	PepA	fe3hox[e] + h[p] --> fe3hox[p] + h[c]	manglyc	fe3hox[e] + h[p] --> fe3hox[p] + h[c]		KOX_22100
KOX_27325	PepB	[c] : fadh2 + (2) fe3 --> fad + (2) fe2 + (2) h	melib	[c] : fadh2 + (2) fe3 --> fad + (2) fe2 + (2) h		KOX_22150
KOX_11745	PepD	fe3[e] <==> fe3[p]	mercppyr	fe3[e] <==> fe3[p]		KOX_22155
KOX_16115	PepN	atp[c] + fecrm[p] + h2o[c] --> adp[c] + fecrm[c] + h[c] + pi[c]	met-D	atp[c] + fecrm[p] + h2o[c] --> adp[c] + fecrm[c] + h[c] + pi[c]		KOX_22665
KOX_07260	PfkA	fecrm[e] + h[p] --> fecrm[p] + h[c]	met-L	fecrm[e] + h[p] --> fecrm[p] + h[c]		KOX_22670
KOX_22945	PfkB	atp[c] + feenter[p] + h2o[c] --> adp[c] + feenter[c] + h[c] + pi[c]	methf	atp[c] + feenter[p] + h2o[c] --> adp[c] + feenter[c] + h[c] + pi[c]		KOX_22680
KOX_15970	PflBec	feenter[e] + h[p] --> feenter[p] + h[c]	metsox-R-L	feenter[e] + h[p] --> feenter[p] + h[c]		KOX_22685
KOX_16885	PflDec	enter[c] + h[p] --> enter[p] + h[c]	metsox-S-L	enter[c] + h[p] --> enter[p] + h[c]		KOX_22690
KOX_08170	Pgi	atp[c] + feoxam[p] + h2o[c] --> adp[c] + feoxam[c] + h[c] + pi[c]	mettrna	atp[c] + feoxam[p] + h2o[c] --> adp[c] + feoxam[c] + h[c] + pi[c]		KOX_22695
KOX_02585	Pgk	feoxam[e] + h[p] --> feoxam[p] + h[c]	mg2	feoxam[e] + h[p] --> feoxam[p] + h[c]		KOX_22755
KOX_14825	Pgl	[p] : (4) fe2 + (4) h + o2 --> (4) fe3 + (2) h2o	mi1p-D	[p] : (4) fe2 + (4) h + o2 --> (4) fe3 + (2) h2o		KOX_22850
KOX_14430	Pgmec	[c] : fldox + h + nadph --> fldrd + nadp	micit	[c] : fldox + h + nadph --> fldrd + nadp		KOX_22880
KOX_12595	PgpA	[c] : h + nadph + ribflv --> nadp + rbflvrd	mlthf	[c] : h + nadph + ribflv --> nadp + rbflvrd		KOX_22895
KOX_18425	PgpB	[c] : h + nadh + ribflv --> nad + rbflvrd	mmcoa-R	[c] : h + nadh + ribflv --> nad + rbflvrd		KOX_22905
KOX_24100	PgsA	[c] : 10fthf + mettrna --> fmettrna + h + thf	mmcoa-S	[c] : 10fthf + mettrna --> fmettrna + h + thf		KOX_22910
KOX_00030	PheA	[c] : atp + fmn + h --> fad + ppi	mmet	[c] : atp + fmn + h --> fad + ppi		KOX_22930
KOX_13425	PheP	[c] : fmn + h + nadh --> fmnh2 + nad	mn2	[c] : fmn + h + nadh --> fmnh2 + nad		KOX_22960
KOX_22905	PheTS	[c] : fmn + h + nadph --> fmnh2 + nadp	mnl1p	[c] : fmn + h + nadph --> fmnh2 + nadp		KOX_22995
KOX_08535	PhnN	for[p] + h[p] --> for[c] + h[c]	mnl	for[p] + h[p] --> for[c] + h[c]		KOX_23000
KOX_12385	PhoA	for[e] <==> for[p]	mobd	for[e] <==> for[p]		KOX_23005
KOX_12065	PhoE	for[c] --> for[p]	mql8	for[c] --> for[p]		KOX_23010
KOX_14245	PhpB	[c] : fum + mql8 --> mqn8 + succ	mqn8	[c] : fum + mql8 --> mqn8 + succ		KOX_23015
KOX_05175	PitA	[c] : 2dmmql8 + fum --> 2dmmq8 + succ	mso3	[c] : 2dmmql8 + fum --> 2dmmq8 + succ		KOX_23030
KOX_07705	PldA	[c] : atp + f1p --> adp + fdp + h	mthgxl	[c] : atp + f1p --> adp + fdp + h		KOX_23040
KOX_07730	PldB	frulys[e] <==> frulys[p]	murein3p3p	frulys[e] <==> frulys[p]		KOX_23060
KOX_08250	PlsB	fruur[e] <==> fruur[p]	murein3px4p	fruur[e] <==> fruur[p]		KOX_23085
KOX_02915	PlsC	fru[p] + pep[c] --> f6p[c] + pyr[c]	murein4p3p	fru[p] + pep[c] --> f6p[c] + pyr[c]		KOX_23160
KOX_18050	PncA	fru[p] + pep[c] --> f1p[c] + pyr[c]	murein4p4p	fru[p] + pep[c] --> f1p[c] + pyr[c]		KOX_23165
KOX_16110	PncB	fru[e] <==> fru[p]	murein4px4p4p	fru[e] <==> fru[p]		KOX_23190
KOX_21820	Pnt	[c] : 10fthf + h2o --> for + h + thf	murein4px4p	[c] : 10fthf + h2o --> for + h + thf		KOX_23200
KOX_14745	PnuCec	fuc-L[e] <==> fuc-L[p]	murein4px4px4p	fuc-L[e] <==> fuc-L[p]		KOX_23205
KOX_17500	PotA	fuc-L[p] + h[p] <==> fuc-L[c] + h[c]	murein5p3p	fuc-L[p] + h[p] <==> fuc-L[c] + h[c]		KOX_23260
KOX_17495	PotB	[c] : fum + h2o <==> mal-L	murein5p4p	[c] : fum + h2o <==> mal-L		KOX_23275
KOX_17490	PotC	fum[p] + (2) h[p] --> fum[c] + (2) h[c]	murein5p5p5p	fum[p] + (2) h[p] --> fum[c] + (2) h[c]		KOX_23470
KOX_17485	PotDec	fum[p] + (3) h[p] --> fum[c] + (3) h[c]	murein5p5p	fum[p] + (3) h[p] --> fum[c] + (3) h[c]		KOX_23480
KOX_15680	PotF	fum[e] <==> fum[p]	murein5px3p	fum[e] <==> fum[p]		KOX_23495
KOX_15685	PotG	[c] : accoa + gam1p --> acgam1p + coa + h	murein5px4p	[c] : accoa + gam1p --> acgam1p + coa + h		KOX_23510
KOX_15690	PotH	[p] : g1p + h2o --> glc-D + pi	murein5px4px4p	[p] : g1p + h2o --> glc-D + pi		KOX_23515
KOX_15695	PotI	[c] : dttp + g1p + h --> dtdpglu + ppi	myrsACP	[c] : dttp + g1p + h --> dtdpglu + ppi		KOX_23560
KOX_15775	PoxB	g1p[e] <==> g1p[p]	n2o	g1p[e] <==> g1p[p]		KOX_23625
KOX_09090	Ppa	[c] : glu1sa <==> 5aop	n8aspmd	[c] : glu1sa <==> 5aop		KOX_23650
KOX_07360	Ppc	[p] : glyc2p + h2o --> glyc + pi	na1	[p] : glyc2p + h2o --> glyc + pi		KOX_23655
KOX_27185	Ppk	[c] : ddcaACP + glyc3p --> 1ddecg3p + ACP	nac	[c] : ddcaACP + glyc3p --> 1ddecg3p + ACP		KOX_23660
KOX_22850	Ppsa	[c] : glyc3p + myrsACP --> 1tdecg3p + ACP	nad	[c] : glyc3p + myrsACP --> 1tdecg3p + ACP		KOX_23845
KOX_27190	Ppx	[c] : glyc3p + tdeACP --> 1tdec7eg3p + ACP	nadh	[c] : glyc3p + tdeACP --> 1tdec7eg3p + ACP		KOX_23850
KOX_12055	ProA	[c] : glyc3p + palmACP --> 1hdecg3p + ACP	nadp	[c] : glyc3p + palmACP --> 1hdecg3p + ACP		KOX_23855
KOX_12060	ProB	[c] : glyc3p + hdeACP --> 1hdec9eg3p + ACP	nadph	[c] : glyc3p + hdeACP --> 1hdec9eg3p + ACP		KOX_23860
KOX_12395	ProC	[c] : glyc3p + ocdcaACP --> 1odecg3p + ACP	ncam	[c] : glyc3p + ocdcaACP --> 1odecg3p + ACP		KOX_23895
KOX_08590	ProPec	[c] : glyc3p + octeACP --> 1odec11eg3p + ACP	nh4	[c] : glyc3p + octeACP --> 1odec11eg3p + ACP		KOX_23905
KOX_11580	ProS	atp[c] + g3pc[p] + h2o[c] --> adp[c] + g3pc[c] + h[c] + pi[c]	ni2	atp[c] + g3pc[p] + h2o[c] --> adp[c] + g3pc[c] + h[c] + pi[c]		KOX_23910
KOX_00450	ProVec	g3pc[e] <==> g3pc[p]	nicrnt	g3pc[e] <==> g3pc[p]		KOX_23915
KOX_00455	ProW	[c] : glyc3p + nadp <==> dhap + h + nadph	nmn	[c] : glyc3p + nadp <==> dhap + h + nadph		KOX_23945
KOX_00460	ProX	[c] : glyc3p + q8 --> dhap + q8h2	no2	[c] : glyc3p + q8 --> dhap + q8h2		KOX_23990
KOX_23205	PrsA	[c] : glyc3p + mqn8 --> dhap + mql8	no3	[c] : glyc3p + mqn8 --> dhap + mql8		KOX_24010
KOX_08795	Psd	[c] : 2dmmq8 + glyc3p --> 2dmmql8 + dhap	no	[c] : 2dmmq8 + glyc3p --> 2dmmql8 + dhap		KOX_24015
KOX_18550	PspE	atp[c] + g3pe[p] + h2o[c] --> adp[c] + g3pe[c] + h[c] + pi[c]	o2	atp[c] + g3pe[p] + h2o[c] --> adp[c] + g3pe[c] + h[c] + pi[c]		KOX_24020
KOX_27630	PssA	g3pe[e] <==> g3pe[p]	o2s	g3pe[e] <==> g3pe[p]		KOX_24025
KOX_06665	PstA	atp[c] + g3pg[p] + h2o[c] --> adp[c] + g3pg[c] + h[c] + pi[c]	oaa	atp[c] + g3pg[p] + h2o[c] --> adp[c] + g3pg[c] + h[c] + pi[c]		KOX_24030
KOX_06660	PstB	g3pg[e] <==> g3pg[p]	oc2coa	g3pg[e] <==> g3pg[p]		KOX_24100
KOX_06670	PstC	atp[c] + g3pi[p] + h2o[c] --> adp[c] + g3pi[c] + h[c] + pi[c]	ocACP	atp[c] + g3pi[p] + h2o[c] --> adp[c] + g3pi[c] + h[c] + pi[c]		KOX_24135
KOX_06675	PstD	g3pi[e] <==> g3pi[p]	occoa	g3pi[e] <==> g3pi[p]		KOX_24145
KOX_26440	Pta	atp[c] + g3ps[p] + h2o[c] --> adp[c] + g3ps[c] + h[c] + pi[c]	ocdca	atp[c] + g3ps[p] + h2o[c] --> adp[c] + g3ps[c] + h[c] + pi[c]		KOX_24315
KOX_17330	PtsG	g3ps[e] <==> g3ps[p]	ocdcaACP	g3ps[e] <==> g3ps[p]		KOX_24810
KOX_26845	PtsH	[c] : glyc3p + h2o --> glyc + pi	ocdcea	[c] : glyc3p + h2o --> glyc + pi		KOX_24865
KOX_26850	PtsI	[c] : glu5p + h + nadph --> glu5sa + nadp + pi	octa	[c] : glu5p + h + nadph --> glu5sa + nadp + pi		KOX_25030
KOX_08870	PurA	[c] : gam6p + h2o --> f6p + nh4	octdp	[c] : gam6p + h2o --> f6p + nh4		KOX_25035
KOX_17535	PurB	[c] : g6p + nadp <==> 6pgl + h + nadph	octeACP	[c] : g6p + nadp <==> 6pgl + h + nadph		KOX_25040
KOX_27090	PurC	[c] : g6p + h2o --> glc-D + pi	od2coa	[c] : g6p + h2o --> glc-D + pi		KOX_25045
KOX_08020	PurDec	g6p[p] + (2) pi[c] --> g6p[c] + (2) pi[p]	odecoa	g6p[p] + (2) pi[c] --> g6p[c] + (2) pi[p]		KOX_25050
KOX_13200	PurE	g6p[e] <==> g6p[p]	ohpb	g6p[e] <==> g6p[p]		KOX_25055
KOX_26550	PurF	[p] : gal1p + h2o --> gal + pi	op4en	[p] : gal1p + h2o --> gal + pi		KOX_25060
KOX_08025	PurH	gal1p[e] <==> gal1p[p]	orn	gal1p[e] <==> gal1p[p]		KOX_25065
KOX_13195	PurK	gal-bD[e] <==> gal-bD[p]	orot5p	gal-bD[e] <==> gal-bD[p]		KOX_25120
KOX_27495	PurL	[c] : galct-D --> 5dh4dglc + h2o	orot	[c] : galct-D --> 5dh4dglc + h2o		KOX_25125
KOX_27155	PurM	[c] : galctn-L + nad --> h + nadh + tagur	pa120	[c] : galctn-L + nad --> h + nadh + tagur		KOX_25130
KOX_27160	PurN	[c] : galctn-D --> 2dh3dgal + h2o	pa140	[c] : galctn-D --> 2dh3dgal + h2o		KOX_25135
KOX_23845	PurT	galctn-L[p] + h[p] --> galctn-L[c] + h[c]	pa141	galctn-L[p] + h[p] --> galctn-L[c] + h[c]		KOX_25140
KOX_23060	PurUec	galctn-L[e] <==> galctn-L[p]	pa160	galctn-L[e] <==> galctn-L[p]		KOX_25145
KOX_17015	PutAec	galctn-D[p] + h[p] --> galctn-D[c] + h[c]	pa161	galctn-D[p] + h[p] --> galctn-D[c] + h[c]		KOX_25240
KOX_17020	PutPec	galctn-D[e] <==> galctn-D[p]	pa180	galctn-D[e] <==> galctn-D[p]		KOX_25245
KOX_16915	PuuB	galct-D[p] + h[p] <==> galct-D[c] + h[c]	pa181	galct-D[p] + h[p] <==> galct-D[c] + h[c]		KOX_25505
KOX_16930	PuuD	galct-D[e] <==> galct-D[p]	pac	galct-D[e] <==> galct-D[p]		KOX_25510
KOX_04875	PuuE	[c] : atp + gal <==> adp + gal1p + h	pacald	[c] : atp + gal <==> adp + gal1p + h		KOX_25560
KOX_16940	PuuP	[p] : gal-bD --> gal	palmACP	[p] : gal-bD --> gal		KOX_25595
KOX_23870	Pyka	galt[p] + pep[c] --> galt1p[c] + pyr[c]	pan4p	galt[p] + pep[c] --> galt1p[c] + pyr[c]		KOX_25600
KOX_22750	Pykf	galt[e] <==> galt[p]	pant-R	galt[e] <==> galt[p]		KOX_25605
KOX_09285	PyrBec	galur[p] + h[p] <==> galur[c] + h[c]	pap	galur[p] + h[p] <==> galur[c] + h[c]		KOX_25610
KOX_17195	PyrC	galur[e] <==> galur[p]	paps	galur[e] <==> galur[p]		KOX_25615
KOX_16135	PyrD	[c] : g1p + h + utp --> ppi + udpg	pdx5p	[c] : g1p + h + utp --> ppi + udpg		KOX_25620
KOX_05965	PyrE	atp[c] + gal[p] + h2o[c] --> adp[c] + gal[c] + h[c] + pi[c]	pe120	atp[c] + gal[p] + h2o[c] --> adp[c] + gal[c] + h[c] + pi[c]		KOX_25715
KOX_18440	PyrF	gal[p] + h[p] --> gal[c] + h[c]	pe140	gal[p] + h[p] --> gal[c] + h[c]		KOX_25725
KOX_01145	PyrG	gal[e] <==> gal[p]	pe141	gal[e] <==> gal[p]		KOX_25730
KOX_11455	PyrHec	gam6p[p] + (2) pi[c] --> gam6p[c] + (2) pi[p]	pe160	gam6p[p] + (2) pi[c] --> gam6p[c] + (2) pi[p]		KOX_25735
KOX_06795	RbsA	gam6p[e] <==> gam6p[p]	pe161	gam6p[e] <==> gam6p[p]		KOX_25750
KOX_06805	RbsB	gam[p] + pep[c] --> gam6p[c] + pyr[c]	pe180	gam[p] + pep[c] --> gam6p[c] + pyr[c]		KOX_25755
KOX_06800	RbsC	gam[e] <==> gam[p]	pe181	gam[e] <==> gam[p]		KOX_25770
KOX_06790	RbsDec	[c] : g3p + nad + pi <==> 13dpg + h + nadh	peamn	[c] : g3p + nad + pi <==> 13dpg + h + nadh		KOX_25810
KOX_06810	RbsK	[c] : 10fthf + gar <==> fgam + h + thf	pep	[c] : 10fthf + gar <==> fgam + h + thf		KOX_25815
KOX_02715	RdgB	[c] : atp + for + gar --> adp + fgam + h + pi	pg120	[c] : atp + for + gar --> adp + fgam + h + pi		KOX_25820
KOX_01155	RelA	gbbtn[e] <==> gbbtn[p]	pg140	gbbtn[e] <==> gbbtn[p]		KOX_26070
KOX_05860	RfaD	[c] : gcald + h2o + nad --> glyclt + (2) h + nadh	pg141	[c] : gcald + h2o + nad --> glyclt + (2) h + nadh		KOX_26105
KOX_03040	RfaEec	[c] : atp + gdp --> amp + h + ppgpp	pg160	[c] : atp + gdp --> amp + h + ppgpp		KOX_26130
KOX_25125	RfbC	[c] : gdpmann + h2o --> gmp + (2) h + man1p	pg161	[c] : gdpmann + h2o --> gmp + (2) h + man1p		KOX_26135
KOX_25130	RfbD	gdp[e] <==> gdp[p]	pg180	gdp[e] <==> gdp[p]		KOX_26140
KOX_25140	RffG	[c] : f6p + gln-L --> gam6p + glu-L	pg181	[c] : f6p + gln-L --> gam6p + glu-L		KOX_26160
KOX_25135	RffH	[c] : ggbutal + h2o + nadp <==> gg4abut + (2) h + nadph	pgp120	[c] : ggbutal + h2o + nadp <==> gg4abut + (2) h + nadph		KOX_26165
KOX_07205	RhaA	[c] : gg4abut + h2o --> 4abut + glu-L	pgp140	[c] : gg4abut + h2o --> 4abut + glu-L		KOX_26170
KOX_07210	RhaB	[c] : ggptrc + h2o + o2 --> ggbutal + h2o2 + nh4	pgp141	[c] : ggptrc + h2o + o2 --> ggbutal + h2o2 + nh4		KOX_26175
KOX_07200	RhaD	[c] : atp + glu-L + ptrc --> adp + ggptrc + h + pi	pgp160	[c] : atp + glu-L + ptrc --> adp + ggptrc + h + pi		KOX_26180
KOX_07225	RhaT	[c] : ser-L + thf <==> gly + h2o + mlthf	pgp161	[c] : ser-L + thf <==> gly + h2o + mlthf		KOX_26260
KOX_15140	RhtA	[c] : atp + gmp <==> adp + gdp	pgp180	[c] : atp + gmp <==> adp + gdp		KOX_26265
KOX_07725	RhtB	[c] : glycogen --> bglycogen	pgp181	[c] : glycogen --> bglycogen		KOX_26270
KOX_07715	RhtC	glc-D[p] + h2o[p] + q8[c] --> glcn[p] + h[p] + q8h2[c]	phaccoa	glc-D[p] + h2o[p] + q8[c] --> glcn[p] + h[p] + q8h2[c]		KOX_26280
KOX_18420	RibA	glcn[p] + h[p] <==> glcn[c] + h[c]	phe-L	glcn[p] + h[p] <==> glcn[c] + h[c]		KOX_26285
KOX_03025	RibBec	glcn[e] <==> glcn[p]	pheme	glcn[e] <==> glcn[p]		KOX_26335
KOX_22155	RibCec	[c] : glycogen + pi --> g1p	phetrna	[c] : glycogen + pi --> g1p		KOX_26340
KOX_12575	RibDec	[c] : bglycogen + pi --> g1p	phom	[c] : bglycogen + pi --> g1p		KOX_26345
KOX_12580	RibE	[c] : 5dh4dglc --> 2h3oppan + pyr	phpyr	[c] : 5dh4dglc --> 2h3oppan + pyr		KOX_26350
KOX_10525	RibFec	[c] : glcr --> 5dh4dglc + h2o	phthr	[c] : glcr --> 5dh4dglc + h2o		KOX_26355
KOX_19825	RihA	glcr[p] + h[p] <==> glcr[c] + h[c]	pi	glcr[p] + h[p] <==> glcr[c] + h[c]		KOX_26360
KOX_10550	RihC	glcr[e] <==> glcr[p]	pmcoa	glcr[e] <==> glcr[p]		KOX_26365
KOX_04590	Rpeec	[c] : adpglc --> adp + glycogen + h	pmtcoa	[c] : adpglc --> adp + glycogen + h		KOX_26370
KOX_02530	RpiA	glcur1p[e] <==> glcur1p[p]	pnto-R	glcur1p[e] <==> glcur1p[p]		KOX_26375
KOX_08520	RpiB	glcur[p] + h[p] <==> glcur[c] + h[c]	ppa	glcur[p] + h[p] <==> glcur[c] + h[c]		KOX_26380
KOX_18485	SapD	glcur[e] <==> glcur[p]	ppal	glcur[e] <==> glcur[p]		KOX_26385
KOX_02540	Sbm	atp[c] + glc-D[p] + h2o[c] --> adp[c] + glc-D[c] + h[c] + pi[c]	ppap	atp[c] + glc-D[p] + h2o[c] --> adp[c] + glc-D[c] + h[c] + pi[c]		KOX_26390
KOX_06060	Sbp	glc-D[p] + pep[c] --> g6p[c] + pyr[c]	ppbng	glc-D[p] + pep[c] --> g6p[c] + pyr[c]		KOX_26395
KOX_23635	SdaAec	glc-D[p] + h[p] --> glc-D[c] + h[c]	ppcoa	glc-D[p] + h[p] --> glc-D[c] + h[c]		KOX_26440
KOX_01230	SdaB	glc-D[e] <==> glc-D[p]	ppgpp	glc-D[e] <==> glc-D[p]		KOX_26495
KOX_01225	SdaC	glc-D[e] --> glc-D[p]	pphn	glc-D[e] --> glc-D[p]		KOX_26520
KOX_14585	Sdh	[c] : bglycogen --> glycogen	ppi	[c] : bglycogen --> glycogen		KOX_26525
KOX_05740	SelA	[c] : atp + g1p + h --> adpglc + ppi	ppp9	[c] : atp + g1p + h --> adpglc + ppi		KOX_26530
KOX_18075	SelD	[c] : atp + glu-L + nh4 --> adp + gln-L + h + pi	pppg9	[c] : atp + glu-L + nh4 --> adp + gln-L + h + pi		KOX_26535
KOX_02525	SerA	[c] : atp + gln-L + trnagln --> amp + glntrna + ppi	pppi	[c] : atp + gln-L + trnagln --> amp + glntrna + ppi		KOX_26540
KOX_10335	SerB	atp[c] + gln-L[p] + h2o[c] --> adp[c] + gln-L[c] + h[c] + pi[c]	pppn	atp[c] + gln-L[p] + h2o[c] --> adp[c] + gln-L[c] + h[c] + pi[c]		KOX_26550
KOX_15995	SerC	gln-L[e] <==> gln-L[p]	ppt	gln-L[e] <==> gln-L[p]		KOX_26565
KOX_15915	SerS	[c] : galt1p + nad <==> h + nadh + tag6p-D	pram	[c] : galt1p + nad <==> h + nadh + tag6p-D		KOX_26570
KOX_10805	SetA	[c] : atp + glu-L --> adp + glu5p	pran	[c] : atp + glu-L --> adp + glu5p		KOX_26590
KOX_25825	SetB	[c] : atp + cys-L + glu-L --> adp + glucys + h + pi	prbamp	[c] : atp + cys-L + glu-L --> adp + glucys + h + pi		KOX_26605
KOX_20115	Sfc	[c] : glu-L + h2o + nadp <==> akg + h + nadph + nh4	prbatp	[c] : glu-L + h2o + nadp <==> akg + h + nadph + nh4		KOX_26635
KOX_10790	SfuA	[c] : gln-L + h2o --> glu-L + nh4	prfp	[c] : gln-L + h2o --> glu-L + nh4		KOX_26670
KOX_10785	SfuB	[c] : gln-L + h2o + prpp --> glu-L + ppi + pram	prlp	[c] : gln-L + h2o + prpp --> glu-L + ppi + pram		KOX_26715
KOX_10780	SfuC	[c] : glu-D <==> glu-L	pro-L	[c] : glu-D <==> glu-L		KOX_26735
KOX_08935	SgaA	[c] : akg + gln-L + h + nadph --> (2) glu-L + nadp	progly	[c] : akg + gln-L + h + nadph --> (2) glu-L + nadp		KOX_26760
KOX_08930	SgaB	[c] : glutrna + h + nadph --> glu1sa + nadp + trnaglu	protrna	[c] : glutrna + h + nadph --> glu1sa + nadp + trnaglu		KOX_26785
KOX_08950	SgaE	[c] : atp + glu-L + trnaglu --> amp + glutrna + ppi	prpp	[c] : atp + glu-L + trnaglu --> amp + glutrna + ppi		KOX_26795
KOX_08940	SgaH	atp[c] + glu-L[p] + h2o[c] --> adp[c] + glu-L[c] + h[c] + pi[c]	ps120	atp[c] + glu-L[p] + h2o[c] --> adp[c] + glu-L[c] + h[c] + pi[c]		KOX_26800
KOX_08925	SgaT	glu-L[p] + h[p] <==> glu-L[c] + h[c]	ps140	glu-L[p] + h[p] <==> glu-L[c] + h[c]		KOX_26845
KOX_08945	SgaU	glu-L[p] + na1[p] --> glu-L[c] + na1[c]	ps141	glu-L[p] + na1[p] --> glu-L[c] + na1[c]		KOX_26850
KOX_05710	SgbE	glu-L[e] <==> glu-L[p]	ps160	glu-L[e] <==> glu-L[p]		KOX_26855
KOX_05700	SgbH	glyald[e] <==> glyald[p]	ps161	glyald[e] <==> glyald[p]		KOX_26865
KOX_24810	ShiA	glyald[p] <==> glyald[c]	ps180	glyald[p] <==> glyald[c]		KOX_26890
KOX_10355	Slt	[c] : accoa + gly <==> 2aobut + coa	ps181	[c] : accoa + gly <==> 2aobut + coa		KOX_26895
KOX_07230	SodA	atp[c] + glyb[p] + h2o[c] --> adp[c] + glyb[c] + h[c] + pi[c]	psclys	atp[c] + glyb[p] + h2o[c] --> adp[c] + glyb[c] + h[c] + pi[c]		KOX_26900
KOX_22125	SodB	glyb[e] <==> glyb[p]	pser-L	glyb[e] <==> glyb[p]		KOX_26935
KOX_22075	SodC	glyc2p[e] <==> glyc2p[p]	ptrc	glyc2p[e] <==> glyc2p[p]		KOX_26955
KOX_17180	SolA	atp[c] + glyc3p[p] + h2o[c] --> adp[c] + glyc3p[c] + h[c] + pi[c]	pyam5p	atp[c] + glyc3p[p] + h2o[c] --> adp[c] + glyc3p[c] + h[c] + pi[c]		KOX_26960
KOX_21285	SotB	glyc3p[p] + pi[c] --> glyc3p[c] + pi[p]	pydam	glyc3p[p] + pi[c] --> glyc3p[c] + pi[p]		KOX_27030
KOX_02635	SpeA	glyc3p[e] <==> glyc3p[p]	pydx5p	glyc3p[e] <==> glyc3p[p]		KOX_27045
KOX_02630	SpeB	glyc-R[p] + h[p] <==> glyc-R[c] + h[c]	pydx	glyc-R[p] + h[p] <==> glyc-R[c] + h[c]		KOX_27065
KOX_02775	SpeC	glyc-R[e] <==> glyc-R[p]	pydxn	glyc-R[e] <==> glyc-R[p]		KOX_27090
KOX_11105	SpeD	[c] : glyc + nad --> dha + h + nadh	pyr	[c] : glyc + nad --> dha + h + nadh		KOX_27100
KOX_11110	SpeE	[c] : atp + glyc-R --> 2pg + adp + h	q8	[c] : atp + glyc-R --> 2pg + adp + h		KOX_27110
KOX_21535	SpeG	[c] : gly + nad + thf --> co2 + mlthf + nadh + nh4	q8h2	[c] : gly + nad + thf --> co2 + mlthf + nadh + nh4		KOX_27135
KOX_06010	SpoT	[c] : glx + h + nadh --> glyclt + nad	quln	[c] : glx + h + nadh --> glyclt + nad		KOX_27140
KOX_00575	SrlA	[c] : glx + h + nadph --> glyclt + nadp	r15bp	[c] : glx + h + nadph --> glyclt + nadp		KOX_27155
KOX_00585	SrlB	glyclt[p] + h[p] <==> glyclt[c] + h[c]	r1p	glyclt[p] + h[p] <==> glyclt[c] + h[c]		KOX_27160
KOX_00590	SrlD	glyclt[p] + na1[p] --> glyclt[c] + na1[c]	r5p	glyclt[p] + na1[p] --> glyclt[c] + na1[c]		KOX_27185
KOX_00580	SrlE	glyclt[e] <==> glyclt[p]	rbflvrd	glyclt[e] <==> glyclt[p]		KOX_27215
KOX_27315	SseA	glyc[e] <==> glyc[p]	rbl-L	glyc[e] <==> glyc[p]		KOX_27220
KOX_03365	SstT	glyc[c] <==> glyc[p]	rdmbzi	glyc[c] <==> glyc[p]		KOX_27270
KOX_16120	SsuB	[c] : atp + glyc --> adp + glyc3p + h	rhcys	[c] : atp + glyc --> adp + glyc3p + h		KOX_27275
KOX_16125	SsuC	[c] : h2o + lgt-S --> gthrd + h + lac-D	rib-D	[c] : h2o + lgt-S --> gthrd + h + lac-D		KOX_27315
KOX_01250	SsuD	[c] : atp + gly + trnagly --> amp + glytrna + ppi	ribflv	[c] : atp + gly + trnagly --> amp + glytrna + ppi		KOX_27360
KOX_16130	SsuE	gly[p] + h[p] --> gly[c] + h[c]	rml1p	gly[p] + h[p] --> gly[c] + h[c]		KOX_27375
KOX_07395	SthA	gly[p] + na1[p] --> gly[c] + na1[c]	rml	gly[p] + na1[p] --> gly[c] + na1[c]		KOX_27400
KOX_14590	SucAec	gly[e] <==> gly[p]	rmn	gly[e] <==> gly[p]		KOX_27430
KOX_14595	SucBec	[c] : atp + gmhep1p + h --> adphep-DD + ppi	ru5p-D	[c] : atp + gmhep1p + h --> adphep-DD + ppi		KOX_27435
KOX_14605	SucCD	[c] : atp + gmhep7p --> adp + gmhep17bp + h	ru5p-L	[c] : atp + gmhep7p --> adp + gmhep17bp + h		KOX_27495
KOX_27375	SuhB	[c] : gmhep17bp + h2o --> gmhep1p + pi	s7p	[c] : gmhep17bp + h2o --> gmhep1p + pi		KOX_27535
KOX_01045	SurE	[c] : gmp + (2) h + nadph --> imp + nadp + nh4	s	[c] : gmp + (2) h + nadph --> imp + nadp + nh4		KOX_27585
KOX_17470	TalA	[c] : atp + gln-L + h2o + xmp --> amp + glu-L + gmp + (2) h + ppi	sarcs	[c] : atp + gln-L + h2o + xmp --> amp + glu-L + gmp + (2) h + ppi		KOX_27630
KOX_10435	TalB	gmp[e] <==> gmp[p]	sbt-D	gmp[e] <==> gmp[p]		KOX_27640
KOX_07345	TalC	[c] : 6pgc + nadp --> co2 + nadph + ru5p-D	sbt6p	[c] : 6pgc + nadp --> co2 + nadph + ru5p-D
KOX_21215	Tam	[c] : atp + glcn --> 6pgc + adp + h	sbzcoa	[c] : atp + glcn --> 6pgc + adp + h
KOX_12285	TauA	[c] : gp4g + h2o --> (2) gdp + (2) h	scl	[c] : gp4g + h2o --> (2) gdp + (2) h
KOX_12290	TauB	[c] : g3pc + h2o --> chol + glyc3p + h	sectrna	[c] : g3pc + h2o --> chol + glyc3p + h
KOX_12295	TauC	[p] : g3pc + h2o --> chol + glyc3p + h	seln	[p] : g3pc + h2o --> chol + glyc3p + h
KOX_12300	TauD	[c] : g3pe + h2o --> etha + glyc3p + h	selnp	[c] : g3pe + h2o --> etha + glyc3p + h
KOX_05850	Tdh	[p] : g3pe + h2o --> etha + glyc3p + h	ser-D	[p] : g3pe + h2o --> etha + glyc3p + h
KOX_23030	Tdk	[c] : g3ps + h2o --> glyc3p + h + ser-L	ser-L	[c] : g3ps + h2o --> glyc3p + h + ser-L
KOX_13165	TesA	[p] : g3ps + h2o --> glyc3p + h + ser-L	seramp	[p] : g3ps + h2o --> glyc3p + h + ser-L
KOX_12830	TesB	[c] : g3pg + h2o --> glyc + glyc3p + h	sertrna(sec)	[c] : g3pg + h2o --> glyc + glyc3p + h
KOX_07965	ThiC	[p] : g3pg + h2o --> glyc + glyc3p + h	sertrna	[p] : g3pg + h2o --> glyc + glyc3p + h
KOX_25505	ThiDec	[c] : g3pi + h2o --> glyc3p + h + inost	sheme	[c] : g3pi + h2o --> glyc3p + h + inost
KOX_07960	ThiE	[p] : g3pi + h2o --> glyc3p + h + inost	skm5p	[p] : g3pi + h2o --> glyc3p + h + inost
KOX_07955	ThiFec	[c] : grdp + ipdp --> frdp + ppi	skm	[c] : grdp + ipdp --> frdp + ppi
KOX_07940	ThiGH	[c] : grxox + (2) gthrd --> grxrd + gthox	sl26da	[c] : grxox + (2) gthrd --> grxrd + gthox
KOX_12620	ThiI	[c] : atp + gsn --> adp + gmp + h	sl2a6o	[c] : atp + gsn --> adp + gmp + h
KOX_17355	ThiK	gsn[p] + h[p] --> gsn[c] + h[c]	so2	gsn[p] + h[p] --> gsn[c] + h[c]
KOX_25510	ThiMec	gsn[e] <==> gsn[p]	so3	gsn[e] <==> gsn[p]
KOX_07950	ThiS	[c] : gtspmd + h2o --> gthrd + spmd	so4	[c] : gtspmd + h2o --> gthrd + spmd
KOX_10410	ThrA	[c] : atp + gthrd + spmd --> adp + gtspmd + h + pi	spmd	[c] : atp + gthrd + spmd --> adp + gtspmd + h + pi
KOX_10415	ThrB	gthox[e] <==> gthox[p]	ssaltpp	gthox[e] <==> gthox[p]
KOX_10420	ThrC	[c] : gthox + h + nadph <==> (2) gthrd + nadp	stcoa	[c] : gthox + h + nadph <==> (2) gthrd + nadp
KOX_22930	ThrS	[p] : gthrd + h2o --> cgly + glu-L	suc6p	[p] : gthrd + h2o --> cgly + glu-L
KOX_01605	ThyA	atp[c] + gthrd[c] + h2o[c] --> adp[c] + gthrd[p] + h[c] + pi[c]	sucarg	atp[c] + gthrd[c] + h2o[c] --> adp[c] + gthrd[p] + h[c] + pi[c]
KOX_02620	TktA	atp[c] + gthrd[p] + h2o[c] --> adp[c] + gthrd[c] + h[c] + pi[c]	sucbz	atp[c] + gthrd[p] + h2o[c] --> adp[c] + gthrd[c] + h[c] + pi[c]
KOX_27035	TktB	gthrd[e] <==> gthrd[p]	succ	gthrd[e] <==> gthrd[p]
KOX_17315	Tmk	[c] : atp + glucys + gly --> adp + gthrd + h + pi	succoa	[c] : atp + glucys + gly --> adp + gthrd + h + pi
KOX_09730	TnaA	[c] : gtp + h2o --> ahdt + for + h	sucglu	[c] : gtp + h2o --> ahdt + for + h
KOX_02865	Ton	[c] : gtp + (3) h2o --> 25drapp + for + (2) h + ppi	sucgsa	[c] : gtp + (3) h2o --> 25drapp + for + (2) h + ppi
KOX_06045	Tpi	[c] : gdptp + h2o --> h + pi + ppgpp	suchms	[c] : gdptp + h2o --> h + pi + ppgpp
KOX_23470	TreA	[c] : atp + gtp --> amp + gdptp + h	sucorn	[c] : atp + gtp --> amp + gdptp + h
KOX_09260	TreB	gtp[e] <==> gtp[p]	sucr	gtp[e] <==> gtp[p]
KOX_09255	TreC	[c] : gua + h + h2o --> nh4 + xan	sucsal	[c] : gua + h + h2o --> nh4 + xan
KOX_05310	TreF	[c] : gua + prpp --> gmp + ppi	sulfac	[c] : gua + prpp --> gmp + ppi
KOX_04220	TrkA	gua[p] + h[p] --> gua[c] + h[c]	t3c11vaceACP	gua[p] + h[p] --> gua[c] + h[c]
KOX_07850	TrkH	gua[e] <==> gua[p]	t3c5ddeceACP	gua[e] <==> gua[p]
KOX_18325	TrpA	[c] : glcur <==> fruur	t3c7mrseACP	[c] : glcur <==> fruur
KOX_18335	TrpCec	[c] : galur <==> tagur	t3c9palmeACP	[c] : galur <==> tagur
KOX_18340	TrpDec	h2o2[e] <==> h2o2[p]	tag6p-D	h2o2[e] <==> h2o2[p]
KOX_18345	TrpEec	h2o[e] <==> h2o[p]	tagdp-D	h2o[e] <==> h2o[p]
KOX_04580	TrpS	h2o[p] <==> h2o[c]	tagur	h2o[p] <==> h2o[c]
KOX_07545	TrxA	h2s[e] <==> h2s[p]	tartr-L	h2s[e] <==> h2s[p]
KOX_15885	TrxB	h2[e] <==> h2[p]	taur	h2[e] <==> h2[p]
KOX_27615	TrxC	[c] : 3hbcoa + nad --> aacoa + h + nadh	tcynt	[c] : 3hbcoa + nad --> aacoa + h + nadh
KOX_12560	Tsx	[c] : 3hhcoa + nad --> 3ohcoa + h + nadh	td2coa	[c] : 3hhcoa + nad --> 3ohcoa + h + nadh
KOX_03980	TtdAB	[c] : 3hocoa + nad --> 3oocoa + h + nadh	tdcoa	[c] : 3hocoa + nad --> 3oocoa + h + nadh
KOX_19410	TynA	[c] : 3hdcoa + nad --> 3odcoa + h + nadh	tddec2eACP	[c] : 3hdcoa + nad --> 3odcoa + h + nadh
KOX_00040	TyrAec	[c] : 3hddcoa + nad --> 3oddcoa + h + nadh	tdeACP	[c] : 3hddcoa + nad --> 3oddcoa + h + nadh
KOX_08310	TyrB	[c] : 3htdcoa + nad --> 3otdcoa + h + nadh	tdec2eACP	[c] : 3htdcoa + nad --> 3otdcoa + h + nadh
KOX_24080	TyrP	[c] : 3hhdcoa + nad --> 3ohdcoa + h + nadh	tdecoa	[c] : 3hhdcoa + nad --> 3ohdcoa + h + nadh
KOX_22025	TyrS	[c] : 3hodcoa + nad --> 3oodcoa + h + nadh	thdp	[c] : 3hodcoa + nad --> 3oodcoa + h + nadh
KOX_08245	UbiA	[c] : 4hbz + octdp --> 3ophb + ppi	thex2eACP	[c] : 4hbz + octdp --> 3ophb + ppi
KOX_07785	UbiB	3hcinnm[p] + h[p] <==> 3hcinnm[c] + h[c]	thf	3hcinnm[p] + h[p] <==> 3hcinnm[c] + h[c]
KOX_08240	UbiC	3hcinnm[e] <==> 3hcinnm[p]	thm	3hcinnm[e] <==> 3hcinnm[p]
KOX_07815	UbiD	[c] : co2 + h2o <==> h + hco3	thmmp	[c] : co2 + h2o <==> h + hco3
KOX_07775	UbiE	[c] : amet + hcys-L --> ahcys + h + met-L	thmpp	[c] : amet + hcys-L --> ahcys + h + met-L
KOX_14330	UbiF	[c] : hcys-L + mmet --> h + (2) met-L	thr-L	[c] : hcys-L + mmet --> h + (2) met-L
KOX_26130	UbiG	hdca[e] --> hdca[p]	thrp	hdca[e] --> hdca[p]
KOX_02500	UbiH	hdcea[e] --> hdcea[p]	thrtrna	hdcea[e] --> hdcea[p]
KOX_26545	UbiX	[c] : hdcoa --> hdd2coa	thym	[c] : hdcoa --> hdd2coa
KOX_25245	Udk	[c] : frdp + h2o + pheme --> hemeO + ppi	thymd	[c] : frdp + h2o + pheme --> hemeO + ppi
KOX_07765	Udp	[c] : adphep-LD + lipa --> adp + h + hlipa	tma	[c] : adphep-LD + lipa --> adp + h + hlipa
KOX_25120	Ugd	[c] : adphep-LD + hlipa --> adp + h + hhlipa	tmao	[c] : adphep-LD + hlipa --> adp + h + hhlipa
KOX_04805	UgpA	[c] : 4mhetz + atp --> 4mpetz + adp + h	tmrs2eACP	[c] : 4mhetz + atp --> 4mpetz + adp + h
KOX_04810	UgpB	[c] : atp + glc-D --> adp + g6p + h	toct2eACP	[c] : atp + glc-D --> adp + g6p + h
KOX_04795	UgpC	[c] : atp + fru --> adp + f6p + h	toctd2eACP	[c] : atp + fru --> adp + f6p + h
KOX_04800	UgpE	atp[c] + h2o[c] + hg2[c] --> adp[c] + h[c] + hg2[p] + pi[c]	tpalm2eACP	atp[c] + h2o[c] + hg2[c] --> adp[c] + h[c] + hg2[p] + pi[c]
KOX_04790	UgpQ	h[p] + hg2[c] --> h[c] + hg2[p]	trdox	h[p] + hg2[c] --> h[c] + hg2[p]
KOX_06405	UhpT	hg2[e] <==> hg2[p]	trdrd	hg2[e] <==> hg2[p]
KOX_27140	Upp	[c] : h2o + histd + (2) nad --> (3) h + his-L + (2) nadh	tre6p	[c] : h2o + histd + (2) nad --> (3) h + his-L + (2) nadh
KOX_03065	UppP	[c] : h2o + hisp --> histd + pi	tre	[c] : h2o + hisp --> histd + pi
KOX_11470	UppS	[c] : atp + his-L + trnahis --> amp + histrna + ppi	trnaala	[c] : atp + his-L + trnahis --> amp + histrna + ppi
KOX_27135	UraA	atp[c] + h2o[c] + his-L[p] --> adp[c] + h[c] + his-L[c] + pi[c]	trnaarg	atp[c] + h2o[c] + his-L[p] --> adp[c] + h[c] + his-L[c] + pi[c]
KOX_13075	UshA	h[p] + his-L[p] <==> h[c] + his-L[c]	trnaasn	h[p] + his-L[p] <==> h[c] + his-L[c]
KOX_03375	UxaA	his-L[e] <==> his-L[p]	trnaasp	his-L[e] <==> his-L[p]
KOX_21230	UxaB	[c] : h2o + hkndd --> h + op4en + succ	trnacys	[c] : h2o + hkndd --> h + op4en + succ
KOX_03380	UxaC	[c] : h2o + hkntd --> fum + h + op4en	trnagln	[c] : h2o + hkntd --> fum + h + op4en
KOX_11855	UxuAec	[c] : h2o + (4) ppbng --> hmbil + (4) nh4	trnaglu	[c] : h2o + (4) ppbng --> hmbil + (4) nh4
KOX_11850	UxuB	[c] : 4ahmmp + atp --> 4ampm + adp + h	trnagly	[c] : 4ahmmp + atp --> 4ampm + adp + h
KOX_09325	ValS	h[p] + hom-L[c] --> h[c] + hom-L[p]	trnahis	h[p] + hom-L[c] --> h[c] + hom-L[p]
KOX_05915	WaaA	hom-L[e] <==> hom-L[p]	trnaile	hom-L[e] <==> hom-L[p]
KOX_05870	WaaC	[c] : 4h2opntn --> acald + pyr	trnaleu	[c] : 4h2opntn --> acald + pyr
KOX_05865	WaaF	[c] : 6hmhpt + atp --> 6hmhptpp + amp + h	trnalys	[c] : 6hmhpt + atp --> 6hmhptpp + amp + h
KOX_07555	WecA	[c] : dhpppn + o2 --> h + hkndd	trnamet	[c] : dhpppn + o2 --> h + hkndd
KOX_07565	WecB	3hpppn[p] + h[p] <==> 3hpppn[c] + h[c]	trnaphe	3hpppn[p] + h[p] <==> 3hpppn[c] + h[c]
KOX_07570	WecC	3hpppn[e] <==> 3hpppn[p]	trnapro	3hpppn[e] <==> 3hpppn[p]
KOX_07575	WecD	[c] : h + hpyr + nadh --> glyc-R + nad	trnasecys	[c] : h + hpyr + nadh --> glyc-R + nad
KOX_07580	WecE	[c] : h + hpyr + nadph --> glyc-R + nadp	trnaser	[c] : h + hpyr + nadph --> glyc-R + nadp
KOX_07590	WecF	[c] : hom-L + nadp <==> aspsa + h + nadph	trnathr	[c] : hom-L + nadp <==> aspsa + h + nadph
KOX_07600	WecG	[c] : atp + hom-L --> adp + h + phom	trnatrp	[c] : atp + hom-L --> adp + h + phom
KOX_07585	WzxE	[c] : hom-L + succoa --> coa + suchms	trnatyr	[c] : hom-L + succoa --> coa + suchms
KOX_07595	WzyE	[c] : glu-L + imacp --> akg + hisp	trnaval	[c] : glu-L + imacp --> akg + hisp
KOX_07560	WzzE	hxa[e] <==> hxa[p]	trp-L	hxa[e] <==> hxa[p]
KOX_26800	XapA	[c] : hxan + prpp --> imp + ppi	trptrna	[c] : hxan + prpp --> imp + ppi
KOX_26795	XapB	hxan[e] <==> hxan[p]	tsul	hxan[e] <==> hxan[p]
KOX_05625	XylA	h[e] <==> h[p]	ttdca	h[e] <==> h[p]
KOX_05620	XylB	[c] : icit + nadp <==> akg + co2 + nadph	ttdcea	[c] : icit + nadp <==> akg + co2 + nadph
KOX_05630	XylF	[c] : chor <==> ichor	tungs	[c] : chor <==> ichor
KOX_05635	XylG	[c] : chor --> ichor	tym	[c] : chor --> ichor
KOX_05640	XylH	[c] : h2o + ichor --> 23ddhb + pyr	tyr-L	[c] : h2o + ichor --> 23ddhb + pyr
KOX_10430	YaaJ	[c] : icit --> glx + succ	tyrp	[c] : icit --> glx + succ
KOX_11145	YadF	idon-L[e] <==> idon-L[p]	tyrtrna	idon-L[e] <==> idon-L[p]
KOX_15005	YbhO	[c] : gln-L + prlp --> aicar + eig3p + glu-L + h	u23ga	[c] : gln-L + prlp --> aicar + eig3p + glu-L + h
KOX_15245	YbiK	[c] : eig3p --> h2o + imacp	u3aga	[c] : eig3p --> h2o + imacp
KOX_15220	YbiV	[c] : 2cpr5p + h --> 3ig3p + co2 + h2o	u3hga	[c] : 2cpr5p + h --> 3ig3p + co2 + h2o
KOX_15590	YbjG	[c] : akg + ile-L <==> 3mop + glu-L	uLa4fn	[c] : akg + ile-L <==> 3mop + glu-L
KOX_16970	YcdG	[c] : atp + ile-L + trnaile --> amp + iletrna + ppi	uLa4n	[c] : atp + ile-L + trnaile --> amp + iletrna + ppi
KOX_17100	YcdW	atp[c] + h2o[c] + ile-L[p] --> adp[c] + h[c] + ile-L[c] + pi[c]	uaagmda	atp[c] + h2o[c] + ile-L[p] --> adp[c] + h[c] + ile-L[c] + pi[c]
KOX_18580	YcjG	h[p] + ile-L[p] <==> h[c] + ile-L[c]	uaccg	h[p] + ile-L[p] <==> h[c] + ile-L[c]
KOX_16935	YcjK	ile-L[e] <==> ile-L[p]	uacgam	ile-L[e] <==> ile-L[p]
KOX_19730	YdcS	[c] : h2o + imp <==> fprica	uacmam	[c] : h2o + imp <==> fprica
KOX_19735	YdcT	[c] : h2o + imp + nad --> h + nadh + xmp	uacmamu	[c] : h2o + imp + nad --> h + nadh + xmp
KOX_19740	YdcU	imp[e] <==> imp[p]	uagmda	imp[e] <==> imp[p]
KOX_19745	YdcV	h[c] + indole[c] --> h[p] + indole[p]	uama	h[c] + indole[c] --> h[p] + indole[p]
KOX_19750	YdcW	h[p] + indole[p] <==> h[c] + indole[c]	uamag	h[p] + indole[p] <==> h[c] + indole[c]
KOX_21490	YdfG	indole[e] <==> indole[p]	uamr	indole[e] <==> indole[p]
KOX_10830	YdiB	[c] : h2o + ins --> hxan + rib-D	udcpdp	[c] : h2o + ins --> hxan + rib-D
KOX_17975	YeaE	[c] : atp + ins --> adp + h + imp	udcpp	[c] : atp + ins --> adp + h + imp
KOX_16905	YeaU	inost[e] <==> inost[p]	udp	inost[e] <==> inost[p]
KOX_24135	YedO	h[p] + ins[p] --> h[c] + ins[c]	udpLa4fn	h[p] + ins[p] --> h[c] + ins[c]
KOX_25595	YehW	h[p] + ins[p] <==> h[c] + ins[c]	udpLa4n	h[p] + ins[p] <==> h[c] + ins[c]
KOX_25600	YehX	ins[e] <==> ins[p]	udpLa4o	ins[e] <==> ins[p]
KOX_25605	YehY	[c] : ipdp <==> dmpp	udpacgal	[c] : ipdp <==> dmpp
KOX_25610	YehZ	[c] : h + h2mb4p + nadh --> h2o + ipdp + nad	udpg	[c] : h + h2mb4p + nadh --> h2o + ipdp + nad
KOX_25755	YeiG	[c] : 3c2hmp + nad --> 3c4mop + h + nadh	udpgal	[c] : 3c2hmp + nad --> 3c4mop + h + nadh
KOX_26225	YfaO	[c] : 3c2hmp <==> 2ippm + h2o	udpglcur	[c] : 3c2hmp <==> 2ippm + h2o
KOX_26410	YfbR	[c] : 2ippm + h2o <==> 3c3hmp	ugmd	[c] : 2ippm + h2o <==> 3c3hmp
KOX_27045	YffH	[c] : 3mob + accoa + h2o --> 3c3hmp + coa + h	ugmda	[c] : 3mob + accoa + h2o --> 3c3hmp + coa + h
KOX_27600	YfiD	atp[c] + h2o[c] + isetac[p] --> adp[c] + h[c] + isetac[c] + pi[c]	um4p	atp[c] + h2o[c] + isetac[p] --> adp[c] + h[c] + isetac[c] + pi[c]
KOX_00110	YfjB	isetac[e] <==> isetac[p]	ump	isetac[e] <==> isetac[p]
KOX_01180	YgcY	atp[c] + h2o[c] + kdo2lipid4[c] --> adp[c] + h[c] + kdo2lipid4[p] + pi[c]	unaga	atp[c] + h2o[c] + kdo2lipid4[c] --> adp[c] + h[c] + kdo2lipid4[p] + pi[c]
KOX_23260	YgeX	[c] : 23dhmb + nadp <==> alac-S + h + nadph	unagamu	[c] : 23dhmb + nadp <==> alac-S + h + nadph
KOX_02550	YgfG	[c] : 2ahbut + h + nadph <==> 23dhmp + nadp	unagamuf	[c] : 2ahbut + h + nadph <==> 23dhmp + nadp
KOX_02555	YgfH	[c] : acACP + h + malACP --> ACP + actACP + co2	uppg3	[c] : acACP + h + malACP --> ACP + actACP + co2
KOX_16755	YgfP	[c] : accoa + h + malACP --> actACP + co2 + coa	ura	[c] : accoa + h + malACP --> actACP + co2 + coa
KOX_26750	YghZ	[c] : aacoa + coa --> (2) accoa	urea	[c] : aacoa + coa --> (2) accoa
KOX_02950	YgiN	[c] : 3ohcoa + coa --> accoa + btcoa	uri	[c] : 3ohcoa + coa --> accoa + btcoa
KOX_21725	YgjE	[c] : 3oocoa + coa --> accoa + hxcoa	utp	[c] : 3oocoa + coa --> accoa + hxcoa
KOX_03220	YgjG	[c] : 3odcoa + coa --> accoa + occoa	val-L	[c] : 3odcoa + coa --> accoa + occoa
KOX_05560	YiaE	[c] : 3oddcoa + coa --> accoa + dcacoa	valtrna	[c] : 3oddcoa + coa --> accoa + dcacoa
KOX_05675	YiaK	[c] : 3otdcoa + coa --> accoa + ddcacoa	xan	[c] : 3otdcoa + coa --> accoa + ddcacoa
KOX_05830	YibO	[c] : 3ohdcoa + coa --> accoa + tdcoa	xdp	[c] : 3ohdcoa + coa --> accoa + tdcoa
KOX_06085	YicE	[c] : 3oodcoa + coa --> accoa + pmtcoa	xmp	[c] : 3oodcoa + coa --> accoa + pmtcoa
KOX_08800	YjeQ	[c] : ctp + kdo --> ckdo + ppi	xtp	[c] : ctp + kdo --> ckdo + ppi
KOX_09110	YjfF	[c] : h2o + kdo8p --> kdo + pi	xtsn	[c] : h2o + kdo8p --> kdo + pi
KOX_08920	YjfR	[c] : ara5p + h2o + pep --> kdo8p + pi	xu5p-D	[c] : ara5p + h2o + pep --> kdo8p + pi
KOX_10270	YjjG	[c] : 3dhgulnp + h --> co2 + xu5p-L	xu5p-L	[c] : 3dhgulnp + h --> co2 + xu5p-L
KOX_10115	YjjL	atp[c] + h2o[c] + k[p] --> adp[c] + h[c] + k[c] + pi[c]	xyl-D	atp[c] + h2o[c] + k[p] --> adp[c] + h[c] + k[c] + pi[c]
KOX_10125	YjjN	h[p] + k[p] --> h[c] + k[c]	xylu-D	h[p] + k[p] --> h[c] + k[c]
KOX_10365	YjjX	h[p] + k[c] --> h[c] + k[p]	xylu-L	h[p] + k[c] --> h[c] + k[p]
KOX_15290	YliI	k[e] <==> k[p]	zn2	k[e] <==> k[p]
KOX_17550	YmfB	[c] : lac-L + q8 --> pyr + q8h2		[c] : lac-L + q8 --> pyr + q8h2
KOX_21250	YneH	[c] : lac-L + mqn8 --> mql8 + pyr		[c] : lac-L + mqn8 --> mql8 + pyr
KOX_00515	YqaB	h[p] + lac-L[p] <==> h[c] + lac-L[c]		h[p] + lac-L[p] <==> h[c] + lac-L[c]
KOX_23275	YqeA	lac-L[e] <==> lac-L[p]		lac-L[e] <==> lac-L[p]
KOX_03785	YrbG	[p] : colipa + uLa4n --> acolipa + udcpp		[p] : colipa + uLa4n --> acolipa + udcpp
KOX_03790	YrbH	[c] : h2o + lcts --> gal + glc-D		[c] : h2o + lcts --> gal + glc-D
KOX_03795	YrbI	[p] : h2o + lcts --> gal + glc-D		[p] : h2o + lcts --> gal + glc-D
KOX_09095	YtfQ	[c] : LalaDgluMdap + h2o --> 26dap-M + LalaDglu		[c] : LalaDgluMdap + h2o --> 26dap-M + LalaDglu
KOX_09100	YtfR	[c] : h + mthgxl + nadh --> lald-D + nad		[c] : h + mthgxl + nadh --> lald-D + nad
KOX_09105	YtfT	[c] : LalaLglu + h2o --> ala-L + glu-L		[c] : LalaLglu + h2o --> ala-L + glu-L
KOX_14750	ZitB	[c] : h2o + lald-L + nad --> (2) h + lac-L + nadh		[c] : h2o + lald-L + nad --> (2) h + lac-L + nadh
KOX_04925	ZntA	[c] : h + lald-L + nadh <==> 12ppd-S + nad		[c] : h + lald-L + nadh <==> 12ppd-S + nad
KOX_23905	ZnuA	h[p] + lcts[c] --> h[c] + lcts[p]		h[p] + lcts[c] --> h[c] + lcts[p]
KOX_23915	ZnuB	lcts[e] <==> lcts[p]		lcts[e] <==> lcts[p]
KOX_23910	ZnuC	h[p] + lcts[p] <==> h[c] + lcts[c]		h[p] + lcts[p] <==> h[c] + lcts[c]
KOX_03000	ZupT	[c] : lac-D + nad <==> h + nadh + pyr		[c] : lac-D + nad <==> h + nadh + pyr
KOX_23860	Zwf	[c] : lac-D + q8 --> pyr + q8h2		[c] : lac-D + q8 --> pyr + q8h2
KOX_26570		[c] : 4mop + glu-L --> akg + leu-L		[c] : 4mop + glu-L --> akg + leu-L
KOX_04160		[c] : atp + leu-L + trnaleu --> amp + leutrna + ppi		[c] : atp + leu-L + trnaleu --> amp + leutrna + ppi
KOX_06740		atp[c] + h2o[c] + leu-L[p] --> adp[c] + h[c] + leu-L[c] + pi[c]		atp[c] + h2o[c] + leu-L[p] --> adp[c] + h[c] + leu-L[c] + pi[c]
KOX_06710		h[p] + leu-L[p] <==> h[c] + leu-L[c]		h[p] + leu-L[p] <==> h[c] + leu-L[c]
KOX_10655		leu-L[e] <==> leu-L[p]		leu-L[e] <==> leu-L[p]
KOX_14690		[c] : gthrd + mthgxl --> lgt-S		[c] : gthrd + mthgxl --> lgt-S
KOX_12715		atp[c] + h2o[c] + lipa_cold[c] --> adp[c] + h[c] + lipa_cold[p] + pi[c]		atp[c] + h2o[c] + lipa_cold[c] --> adp[c] + h[c] + lipa_cold[p] + pi[c]
KOX_01080		[e] : colipa + h + hdca --> h2o + hacolipa		[e] : colipa + h + hdca --> h2o + hacolipa
KOX_01120		[e] : h + hdca + lipa --> h2o + halipa		[e] : h + hdca + lipa --> h2o + halipa
KOX_15920		atp[c] + h2o[c] + lipa[c] --> adp[c] + h[c] + lipa[p] + pi[c]		atp[c] + h2o[c] + lipa[c] --> adp[c] + h[c] + lipa[p] + pi[c]
KOX_26955		[c] : lipidX + u23ga --> h + lipidAds + udp		[c] : lipidX + u23ga --> h + lipidAds + udp
KOX_20040		[p] : 1ddecg3p + h2o --> ddca + glyc3p + h		[p] : 1ddecg3p + h2o --> ddca + glyc3p + h
KOX_06940		[p] : 1tdecg3p + h2o --> glyc3p + h + ttdca		[p] : 1tdecg3p + h2o --> glyc3p + h + ttdca
KOX_08770		[p] : 1tdec7eg3p + h2o --> glyc3p + h + ttdcea		[p] : 1tdec7eg3p + h2o --> glyc3p + h + ttdcea
KOX_03515		[p] : 1hdecg3p + h2o --> glyc3p + h + hdca		[p] : 1hdecg3p + h2o --> glyc3p + h + hdca
KOX_26175		[p] : 1hdec9eg3p + h2o --> glyc3p + h + hdcea		[p] : 1hdec9eg3p + h2o --> glyc3p + h + hdcea
KOX_03865		[p] : 1odecg3p + h2o --> glyc3p + h + ocdca		[p] : 1odecg3p + h2o --> glyc3p + h + ocdca
KOX_05600		[p] : 1odec11eg3p + h2o --> glyc3p + h + ocdcea		[p] : 1odec11eg3p + h2o --> glyc3p + h + ocdcea
KOX_25050		[p] : 1agpe120 + h2o --> ddca + g3pe + h		[p] : 1agpe120 + h2o --> ddca + g3pe + h
KOX_06425		[p] : 1agpe140 + h2o --> g3pe + h + ttdca		[p] : 1agpe140 + h2o --> g3pe + h + ttdca
KOX_10870		[p] : 1agpe141 + h2o --> g3pe + h + ttdcea		[p] : 1agpe141 + h2o --> g3pe + h + ttdcea
KOX_10845		[p] : 1agpe160 + h2o --> g3pe + h + hdca		[p] : 1agpe160 + h2o --> g3pe + h + hdca
KOX_23070		[p] : 1agpe161 + h2o --> g3pe + h + hdcea		[p] : 1agpe161 + h2o --> g3pe + h + hdcea
KOX_19995		[p] : 1agpe180 + h2o --> g3pe + h + ocdca		[p] : 1agpe180 + h2o --> g3pe + h + ocdca
KOX_04560		[p] : 1agpe181 + h2o --> g3pe + h + ocdcea		[p] : 1agpe181 + h2o --> g3pe + h + ocdcea
KOX_26140		[p] : 1agpg120 + h2o --> ddca + g3pg + h		[p] : 1agpg120 + h2o --> ddca + g3pg + h
KOX_00445		[p] : 1agpg140 + h2o --> g3pg + h + ttdca		[p] : 1agpg140 + h2o --> g3pg + h + ttdca
KOX_26365		[p] : 1agpg141 + h2o --> g3pg + h + ttdcea		[p] : 1agpg141 + h2o --> g3pg + h + ttdcea
KOX_10700		[p] : 1agpg160 + h2o --> g3pg + h + hdca		[p] : 1agpg160 + h2o --> g3pg + h + hdca
KOX_15975		[p] : 1agpg161 + h2o --> g3pg + h + hdcea		[p] : 1agpg161 + h2o --> g3pg + h + hdcea
KOX_16880		[p] : 1agpg180 + h2o --> g3pg + h + ocdca		[p] : 1agpg180 + h2o --> g3pg + h + ocdca
KOX_22910		[p] : 1agpg181 + h2o --> g3pg + h + ocdcea		[p] : 1agpg181 + h2o --> g3pg + h + ocdcea
KOX_21825		[c] : 2ddecg3p + h2o --> ddca + glyc3p + (2) h		[c] : 2ddecg3p + h2o --> ddca + glyc3p + (2) h
KOX_09290		[c] : 2tdecg3p + h2o --> glyc3p + (2) h + ttdca		[c] : 2tdecg3p + h2o --> glyc3p + (2) h + ttdca
KOX_14580		[c] : 2tdec7eg3p + h2o --> glyc3p + (2) h + ttdcea		[c] : 2tdec7eg3p + h2o --> glyc3p + (2) h + ttdcea
KOX_14600		[c] : 2hdecg3p + h2o --> glyc3p + (2) h + hdca		[c] : 2hdecg3p + h2o --> glyc3p + (2) h + hdca
KOX_07945		[c] : 2hdec9eg3p + h2o --> glyc3p + (2) h + hdcea		[c] : 2hdec9eg3p + h2o --> glyc3p + (2) h + hdcea
KOX_02870		[c] : 2odecg3p + h2o --> glyc3p + (2) h + ocdca		[c] : 2odecg3p + h2o --> glyc3p + (2) h + ocdca
KOX_18330		[c] : 2odec11eg3p + h2o --> glyc3p + (2) h + ocdcea		[c] : 2odec11eg3p + h2o --> glyc3p + (2) h + ocdcea
KOX_03975		[c] : 2agpe120 + pg120 --> apg120 + g3pe		[c] : 2agpe120 + pg120 --> apg120 + g3pe
KOX_04115		[c] : 2agpe140 + pg140 --> apg140 + g3pe		[c] : 2agpe140 + pg140 --> apg140 + g3pe
KOX_06730		[c] : 2agpe141 + pg141 --> apg141 + g3pe		[c] : 2agpe141 + pg141 --> apg141 + g3pe
KOX_06715		[c] : 2agpe160 + pg160 --> apg160 + g3pe		[c] : 2agpe160 + pg160 --> apg160 + g3pe
KOX_12720		[c] : 2agpe161 + pg161 --> apg161 + g3pe		[c] : 2agpe161 + pg161 --> apg161 + g3pe
KOX_15930		[c] : 2agpe180 + pg180 --> apg180 + g3pe		[c] : 2agpe180 + pg180 --> apg180 + g3pe
KOX_20030		[c] : 2agpe181 + pg181 --> apg181 + g3pe		[c] : 2agpe181 + pg181 --> apg181 + g3pe
KOX_06935		[c] : 2agpg120 + pg120 --> apg120 + g3pg		[c] : 2agpg120 + pg120 --> apg120 + g3pg
KOX_08775		[c] : 2agpg140 + pg140 --> apg140 + g3pg		[c] : 2agpg140 + pg140 --> apg140 + g3pg
KOX_26170		[c] : 2agpg141 + pg141 --> apg141 + g3pg		[c] : 2agpg141 + pg141 --> apg141 + g3pg
KOX_23075		[c] : 2agpg160 + pg160 --> apg160 + g3pg		[c] : 2agpg160 + pg160 --> apg160 + g3pg
KOX_19980		[c] : 2agpg161 + pg161 --> apg161 + g3pg		[c] : 2agpg161 + pg161 --> apg161 + g3pg
KOX_26350		[c] : 2agpg180 + pg180 --> apg180 + g3pg		[c] : 2agpg180 + pg180 --> apg180 + g3pg
KOX_14570		[c] : 2agpg181 + pg181 --> apg181 + g3pg		[c] : 2agpg181 + pg181 --> apg181 + g3pg
KOX_22960		[c] : 2agpe120 + h2o --> ddca + g3pe + h		[c] : 2agpe120 + h2o --> ddca + g3pe + h
KOX_04110		[c] : 2agpe140 + h2o --> g3pe + h + ttdca		[c] : 2agpe140 + h2o --> g3pe + h + ttdca
KOX_06720		[c] : 2agpe141 + h2o --> g3pe + h + ttdcea		[c] : 2agpe141 + h2o --> g3pe + h + ttdcea
KOX_12710		[c] : 2agpe160 + h2o --> g3pe + h + hdca		[c] : 2agpe160 + h2o --> g3pe + h + hdca
KOX_08760		[c] : 2agpe161 + h2o --> g3pe + h + hdcea		[c] : 2agpe161 + h2o --> g3pe + h + hdcea
KOX_23065		[c] : 2agpe180 + h2o --> g3pe + h + ocdca		[c] : 2agpe180 + h2o --> g3pe + h + ocdca
KOX_19990		[c] : 2agpe181 + h2o --> g3pe + h + ocdcea		[c] : 2agpe181 + h2o --> g3pe + h + ocdcea
KOX_26390		[c] : 2agpg120 + h2o --> ddca + g3pg + h		[c] : 2agpg120 + h2o --> ddca + g3pg + h
KOX_14575		[c] : 2agpg140 + h2o --> g3pg + h + ttdca		[c] : 2agpg140 + h2o --> g3pg + h + ttdca
KOX_06705		[c] : 2agpg141 + h2o --> g3pg + h + ttdcea		[c] : 2agpg141 + h2o --> g3pg + h + ttdcea
KOX_26345		[c] : 2agpg160 + h2o --> g3pg + h + hdca		[c] : 2agpg160 + h2o --> g3pg + h + hdca
KOX_26340		[c] : 2agpg161 + h2o --> g3pg + h + hdcea		[c] : 2agpg161 + h2o --> g3pg + h + hdcea
KOX_26380		[c] : 2agpg180 + h2o --> g3pg + h + ocdca		[c] : 2agpg180 + h2o --> g3pg + h + ocdca
KOX_26360		[c] : 2agpg181 + h2o --> g3pg + h + ocdcea		[c] : 2agpg181 + h2o --> g3pg + h + ocdcea
KOX_26370		[c] : nadp + ser-L <==> 2amsa + h + nadph		[c] : nadp + ser-L <==> 2amsa + h + nadph
KOX_26355		[c] : h + lys-L --> 15dap + co2		[c] : h + lys-L --> 15dap + co2
KOX_26395		[c] : atp + lys-L + trnalys --> amp + lystrna + ppi		[c] : atp + lys-L + trnalys --> amp + lystrna + ppi
KOX_26335		atp[c] + h2o[c] + lys-L[p] --> adp[c] + h[c] + lys-L[c] + pi[c]		atp[c] + h2o[c] + lys-L[p] --> adp[c] + h[c] + lys-L[c] + pi[c]
KOX_26375		h[p] + lys-L[p] --> h[c] + lys-L[c]		h[p] + lys-L[p] --> h[c] + lys-L[c]
		h[p] + lys-L[c] --> h[c] + lys-L[p]		h[p] + lys-L[c] --> h[c] + lys-L[p]
		lys-L[e] <==> lys-L[p]		lys-L[e] <==> lys-L[p]
		[c] : lyx-L --> xylu-L		[c] : lyx-L --> xylu-L
		h[p] + lyx-L[p] --> h[c] + lyx-L[c]		h[p] + lyx-L[p] --> h[c] + lyx-L[c]
		lyx-L[e] <==> lyx-L[p]		lyx-L[e] <==> lyx-L[p]
		[c] : mnl1p + nad <==> f6p + h + nadh		[c] : mnl1p + nad <==> f6p + h + nadh
		[c] : h + malACP --> acACP + co2		[c] : h + malACP --> acACP + co2
		[c] : mal-D + nad --> co2 + nadh + pyr		[c] : mal-D + nad --> co2 + nadh + pyr
		(2) h[p] + mal-D[p] --> (2) h[c] + mal-D[c]		(2) h[p] + mal-D[p] --> (2) h[c] + mal-D[c]
		mal-D[e] <==> mal-D[p]		mal-D[e] <==> mal-D[p]
		[c] : accoa + glx + h2o --> coa + h + mal-L		[c] : accoa + glx + h2o --> coa + h + mal-L
		atp[c] + h2o[c] + malthx[p] --> adp[c] + h[c] + malthx[c] + pi[c]		atp[c] + h2o[c] + malthx[p] --> adp[c] + h[c] + malthx[c] + pi[c]
		malthx[e] --> malthx[p]		malthx[e] --> malthx[p]
		atp[c] + h2o[c] + maltpt[p] --> adp[c] + h[c] + maltpt[c] + pi[c]		atp[c] + h2o[c] + maltpt[p] --> adp[c] + h[c] + maltpt[c] + pi[c]
		maltpt[e] --> maltpt[p]		maltpt[e] --> maltpt[p]
		atp[c] + h2o[c] + malttr[p] --> adp[c] + h[c] + malttr[c] + pi[c]		atp[c] + h2o[c] + malttr[p] --> adp[c] + h[c] + malttr[c] + pi[c]
		malttr[e] --> malttr[p]		malttr[e] --> malttr[p]
		atp[c] + h2o[c] + maltttr[p] --> adp[c] + h[c] + maltttr[c] + pi[c]		atp[c] + h2o[c] + maltttr[p] --> adp[c] + h[c] + maltttr[c] + pi[c]
		maltttr[e] --> maltttr[p]		maltttr[e] --> maltttr[p]
		atp[c] + h2o[c] + malt[p] --> adp[c] + h[c] + malt[c] + pi[c]		atp[c] + h2o[c] + malt[p] --> adp[c] + h[c] + malt[c] + pi[c]
		malt[p] + pep[c] --> malt6p[c] + pyr[c]		malt[p] + pep[c] --> malt6p[c] + pyr[c]
		malt[e] --> malt[p]		malt[e] --> malt[p]
		(2) h[p] + mal-L[p] --> (2) h[c] + mal-L[c]		(2) h[p] + mal-L[p] --> (2) h[c] + mal-L[c]
		(3) h[p] + mal-L[p] --> (3) h[c] + mal-L[c]		(3) h[p] + mal-L[p] --> (3) h[c] + mal-L[c]
		mal-L[e] <==> mal-L[p]		mal-L[e] <==> mal-L[p]
		[c] : man6p <==> f6p		[c] : man6p <==> f6p
		man6p[p] + (2) pi[c] --> man6p[c] + (2) pi[p]		man6p[p] + (2) pi[c] --> man6p[c] + (2) pi[p]
		man6p[e] <==> man6p[p]		man6p[e] <==> man6p[p]
		[c] : mana + nad <==> fruur + h + nadh		[c] : mana + nad <==> fruur + h + nadh
		manglyc[e] <==> manglyc[p]		manglyc[e] <==> manglyc[p]
		man[p] + pep[c] --> man6p[c] + pyr[c]		man[p] + pep[c] --> man6p[c] + pyr[c]
		man[e] <==> man[p]		man[e] <==> man[p]
		[c] : ACP + malcoa <==> coa + malACP		[c] : ACP + malcoa <==> coa + malACP
		[c] : cyan + mercppyr --> h + pyr + tcynt		[c] : cyan + mercppyr --> h + pyr + tcynt
		[p] : murein5p5p --> ala-D + murein5px4p		[p] : murein5p5p --> ala-D + murein5px4p
		[p] : murein5p5p --> alaala + murein5px3p		[p] : murein5p5p --> alaala + murein5px3p
		[p] : murein5p5p5p --> (2) ala-D + murein5px4px4p		[p] : murein5p5p5p --> (2) ala-D + murein5px4px4p
		[p] : h2o + murein5px4p --> ala-D + murein4px4p		[p] : h2o + murein5px4p --> ala-D + murein4px4p
		[p] : h2o + murein5px4px4p --> ala-D + murein4px4px4p		[p] : h2o + murein5px4px4p --> ala-D + murein4px4px4p
		[p] : h2o + murein5p5p --> ala-D + murein5p4p		[p] : h2o + murein5p5p --> ala-D + murein5p4p
		[p] : h2o + murein5p4p --> ala-D + murein4p4p		[p] : h2o + murein5p4p --> ala-D + murein4p4p
		[p] : h2o + murein5p3p --> ala-D + murein4p3p		[p] : h2o + murein5p3p --> ala-D + murein4p3p
		[p] : h2o + murein4px4p --> murein4p4p		[p] : h2o + murein4px4p --> murein4p4p
		[p] : h2o + murein3px4p --> murein4p3p		[p] : h2o + murein3px4p --> murein4p3p
		[p] : h2o + murein5px4p --> murein5p4p		[p] : h2o + murein5px4p --> murein5p4p
		[p] : h2o + murein4px4px4p --> murein4px4p4p		[p] : h2o + murein4px4px4p --> murein4px4p4p
		[c] : mal-L + nad <==> h + nadh + oaa		[c] : mal-L + nad <==> h + nadh + oaa
		[c] : mal-L + q8 --> oaa + q8h2		[c] : mal-L + q8 --> oaa + q8h2
		[c] : mal-L + mqn8 --> mql8 + oaa		[c] : mal-L + mqn8 --> mql8 + oaa
		[c] : mal-L + nad --> co2 + nadh + pyr		[c] : mal-L + nad --> co2 + nadh + pyr
		[c] : mal-L + nadp --> co2 + nadph + pyr		[c] : mal-L + nadp --> co2 + nadph + pyr
		[c] : 2mecdp + nadh --> h2mb4p + h2o + nad		[c] : 2mecdp + nadh --> h2mb4p + h2o + nad
		[c] : 2p4c2me --> 2mecdp + cmp		[c] : 2p4c2me --> 2mecdp + cmp
		h[p] + melib[c] --> h[c] + melib[p]		h[p] + melib[c] --> h[c] + melib[p]
		melib[e] <==> melib[p]		melib[e] <==> melib[p]
		[c] : 2me4p + ctp + h --> 4c2me + ppi		[c] : 2me4p + ctp + h --> 4c2me + ppi
		[c] : atp + h2o + met-L --> amet + pi + ppi		[c] : atp + h2o + met-L --> amet + pi + ppi
		atp[c] + h2o[c] + met-D[p] --> adp[c] + h[c] + met-D[c] + pi[c]		atp[c] + h2o[c] + met-D[p] --> adp[c] + h[c] + met-D[c] + pi[c]
		met-D[e] <==> met-D[p]		met-D[e] <==> met-D[p]
		[c] : 5mthf + hcys-L --> h + met-L + thf		[c] : 5mthf + hcys-L --> h + met-L + thf
		metsox-S-L[e] <==> metsox-S-L[p]		metsox-S-L[e] <==> metsox-S-L[p]
		metsox-R-L[e] <==> metsox-R-L[p]		metsox-R-L[e] <==> metsox-R-L[p]
		[c] : metsox-S-L + trdrd --> h2o + met-L + trdox		[c] : metsox-S-L + trdrd --> h2o + met-L + trdox
		[c] : metsox-R-L + trdrd --> h2o + met-L + trdox		[c] : metsox-R-L + trdrd --> h2o + met-L + trdox
		[c] : atp + met-L + trnamet --> amp + mettrna + ppi		[c] : atp + met-L + trnamet --> amp + mettrna + ppi
		atp[c] + h2o[c] + met-L[p] --> adp[c] + h[c] + met-L[c] + pi[c]		atp[c] + h2o[c] + met-L[p] --> adp[c] + h[c] + met-L[c] + pi[c]
		met-L[e] <==> met-L[p]		met-L[e] <==> met-L[p]
		mg2[e] <==> mg2[p]		mg2[e] <==> mg2[p]
		mg2[p] --> mg2[c]		mg2[p] --> mg2[c]
		atp[c] + h2o[c] + mg2[p] --> adp[c] + h[c] + mg2[c] + pi[c]		atp[c] + h2o[c] + mg2[p] --> adp[c] + h[c] + mg2[c] + pi[c]
		[c] : dhap --> mthgxl + pi		[c] : dhap --> mthgxl + pi
		[c] : h2o + mi1p-D --> inost + pi		[c] : h2o + mi1p-D --> inost + pi
		[c] : 2mcacn + h2o --> micit		[c] : 2mcacn + h2o --> micit
		[c] : h2o + malttr --> glc-D + malt		[c] : h2o + malttr --> glc-D + malt
		[c] : h2o + maltttr --> glc-D + malttr		[c] : h2o + maltttr --> glc-D + malttr
		[c] : h2o + maltpt --> glc-D + maltttr		[c] : h2o + maltpt --> glc-D + maltttr
		[c] : h2o + malthx --> glc-D + maltpt		[c] : h2o + malthx --> glc-D + maltpt
		[c] : h2o + malthp --> glc-D + malthx		[c] : h2o + malthp --> glc-D + malthx
		[p] : murein4p4p --> (2) anhgm4p		[p] : murein4p4p --> (2) anhgm4p
		[p] : murein4p3p --> anhgm3p + anhgm4p		[p] : murein4p3p --> anhgm3p + anhgm4p
		[p] : murein3p3p --> (2) anhgm3p		[p] : murein3p3p --> (2) anhgm3p
		[p] : murein4px4p4p --> anhgm4p + murein4px4p		[p] : murein4px4p4p --> anhgm4p + murein4px4p
		[c] : maltpt + pi <==> g1p + maltttr		[c] : maltpt + pi <==> g1p + maltttr
		[c] : malthx + pi <==> g1p + maltpt		[c] : malthx + pi <==> g1p + maltpt
		[c] : malthp + pi <==> g1p + malthx		[c] : malthp + pi <==> g1p + malthx
		[c] : h + mmcoa-S --> co2 + ppcoa		[c] : h + mmcoa-S --> co2 + ppcoa
		h[p] + mmet[p] --> h[c] + mmet[c]		h[p] + mmet[p] --> h[c] + mmet[c]
		mmet[e] <==> mmet[p]		mmet[e] <==> mmet[p]
		[c] : succoa --> mmcoa-R		[c] : succoa --> mmcoa-R
		h[p] + mn2[c] --> h[c] + mn2[p]		h[p] + mn2[c] --> h[c] + mn2[p]
		mn2[p] --> mn2[c]		mn2[p] --> mn2[c]
		[c] : h2o + man6p --> man + pi		[c] : h2o + man6p --> man + pi
		mnl[p] + pep[c] --> mnl1p[c] + pyr[c]		mnl[p] + pep[c] --> mnl1p[c] + pyr[c]
		mnl[e] <==> mnl[p]		mnl[e] <==> mnl[p]
		[c] : mana --> 2ddglcn + h2o		[c] : mana --> 2ddglcn + h2o
		h[p] + mn2[p] --> h[c] + mn2[c]		h[p] + mn2[p] --> h[c] + mn2[c]
		mn2[e] <==> mn2[p]		mn2[e] <==> mn2[p]
		[c] : ckdo + lipidA --> cmp + h + kdolipid4		[c] : ckdo + lipidA --> cmp + h + kdolipid4
		[c] : ckdo + kdolipid4 --> cmp + h + kdo2lipid4		[c] : ckdo + kdolipid4 --> cmp + h + kdo2lipid4
		atp[c] + h2o[c] + mobd[p] --> adp[c] + h[c] + mobd[c] + pi[c]		atp[c] + h2o[c] + mobd[p] --> adp[c] + h[c] + mobd[c] + pi[c]
		mobd[e] <==> mobd[p]		mobd[e] <==> mobd[p]
		[c] : 3mob + h2o + mlthf --> 2dhp + thf		[c] : 3mob + h2o + mlthf --> 2dhp + thf
		(2) uaagmda[c] --> (2) h[c] + murein5p5p[p] + (2) udcpdp[c]		(2) uaagmda[c] --> (2) h[c] + murein5p5p[p] + (2) udcpdp[c]
		murein5p5p[p] + uaagmda[c] --> h[c] + murein5p5p5p[p] + udcpdp[c]		murein5p5p[p] + uaagmda[c] --> h[c] + murein5p5p5p[p] + udcpdp[c]
		mso3[e] <==> mso3[p]		mso3[e] <==> mso3[p]
		[c] : 5mta + h2o --> 5mtr + ade		[c] : 5mta + h2o --> 5mtr + ade
		[c] : h2o + methf <==> 10fthf + h		[c] : h2o + methf <==> 10fthf + h
		[c] : mlthf + nadp <==> methf + nadph		[c] : mlthf + nadp <==> methf + nadph
		[c] : (2) h + mlthf + nadh --> 5mthf + nad		[c] : (2) h + mlthf + nadh --> 5mthf + nad
		[c] : Nmtrp + h2o + o2 --> fald + h2o2 + trp-L		[c] : Nmtrp + h2o + o2 --> fald + h2o2 + trp-L
		n2o[e] <==> n2o[p]		n2o[e] <==> n2o[p]
		[c] : acg5sa + h2o --> ac + glu5sa		[c] : acg5sa + h2o --> ac + glu5sa
		nac[e] <==> nac[p]		nac[e] <==> nac[p]
		[c] : h2o + nad --> amp + (2) h + nmn		[c] : h2o + nad --> amp + (2) h + nmn
		[c] : h + mqn8 + nadh --> mql8 + nad		[c] : h + mqn8 + nadh --> mql8 + nad
		(4) h[c] + nadh[c] + q8[c] --> (3) h[p] + nad[c] + q8h2[c]		(4) h[c] + nadh[c] + q8[c] --> (3) h[p] + nad[c] + q8h2[c]
		(4) h[c] + mqn8[c] + nadh[c] --> (3) h[p] + mql8[c] + nad[c]		(4) h[c] + mqn8[c] + nadh[c] --> (3) h[p] + mql8[c] + nad[c]
		2dmmq8[c] + (4) h[c] + nadh[c] --> 2dmmql8[c] + (3) h[p] + nad[c]		2dmmq8[c] + (4) h[c] + nadh[c] --> 2dmmql8[c] + (3) h[p] + nad[c]
		[c] : h + nadh + q8 --> nad + q8h2		[c] : h + nadh + q8 --> nad + q8h2
		[c] : 2dmmq8 + h + nadh --> 2dmmql8 + nad		[c] : 2dmmq8 + h + nadh --> 2dmmql8 + nad
		[c] : atp + nad --> adp + h + nadp		[c] : atp + nad --> adp + h + nadp
		[c] : h + nadph + q8 --> nadp + q8h2		[c] : h + nadph + q8 --> nadp + q8h2
		[c] : h + mqn8 + nadph --> mql8 + nadp		[c] : h + mqn8 + nadph --> mql8 + nadp
		[c] : 2dmmq8 + h + nadph --> 2dmmql8 + nadp		[c] : 2dmmq8 + h + nadph --> 2dmmql8 + nadp
		[c] : atp + dnad + nh4 --> amp + h + nad + ppi		[c] : atp + dnad + nh4 --> amp + h + nad + ppi
		[c] : nad + nadph --> nadh + nadp		[c] : nad + nadph --> nadh + nadp
		[c] : atp + h2o + nac + prpp --> adp + nicrnt + pi + ppi		[c] : atp + h2o + nac + prpp --> adp + nicrnt + pi + ppi
		(3) h[p] + (2) na1[c] --> (3) h[c] + (2) na1[p]		(3) h[p] + (2) na1[c] --> (3) h[c] + (2) na1[p]
		(2) h[p] + na1[c] --> (2) h[c] + na1[p]		(2) h[p] + na1[c] --> (2) h[c] + na1[p]
		h[p] + na1[c] --> h[c] + na1[p]		h[p] + na1[c] --> h[c] + na1[p]
		na1[e] <==> na1[p]		na1[e] <==> na1[p]
		[c] : atp + gdp <==> adp + gtp		[c] : atp + gdp <==> adp + gtp
		[c] : atp + udp <==> adp + utp		[c] : atp + udp <==> adp + utp
		[c] : atp + cdp <==> adp + ctp		[c] : atp + cdp <==> adp + ctp
		[c] : atp + dtdp <==> adp + dttp		[c] : atp + dtdp <==> adp + dttp
		[c] : atp + dgdp <==> adp + dgtp		[c] : atp + dgdp <==> adp + dgtp
		[c] : atp + dudp <==> adp + dutp		[c] : atp + dudp <==> adp + dutp
		[c] : atp + dcdp <==> adp + dctp		[c] : atp + dcdp <==> adp + dctp
		[c] : atp + dadp <==> adp + datp		[c] : atp + dadp <==> adp + datp
		nh4[e] <==> nh4[p]		nh4[e] <==> nh4[p]
		nh4[p] <==> nh4[c]		nh4[p] <==> nh4[c]
		[c] : h + nadh + (2) no --> h2o + n2o + nad		[c] : h + nadh + (2) no --> h2o + n2o + nad
		atp[c] + h2o[c] + ni2[c] --> adp[c] + h[c] + ni2[p] + pi[c]		atp[c] + h2o[c] + ni2[c] --> adp[c] + h[c] + ni2[p] + pi[c]
		h[p] + ni2[c] --> h[c] + ni2[p]		h[p] + ni2[c] --> h[c] + ni2[p]
		ni2[e] <==> ni2[p]		ni2[e] <==> ni2[p]
		ni2[p] --> ni2[c]		ni2[p] --> ni2[c]
		atp[c] + h2o[c] + ni2[p] --> adp[c] + h[c] + ni2[c] + pi[c]		atp[c] + h2o[c] + ni2[p] --> adp[c] + h[c] + ni2[c] + pi[c]
		[c] : atp + h + nmn --> nad + ppi		[c] : atp + h + nmn --> nad + ppi
		nmn[p] --> nmn[c]		nmn[p] --> nmn[c]
		nmn[e] <==> nmn[p]		nmn[e] <==> nmn[p]
		[c] : h2o + ncam --> nac + nh4		[c] : h2o + ncam --> nac + nh4
		[c] : atp + h + nicrnt <==> dnad + ppi		[c] : atp + h + nicrnt <==> dnad + ppi
		[c] : dmbzid + nicrnt --> 5prdmbz + h + nac		[c] : dmbzid + nicrnt --> 5prdmbz + h + nac
		[c] : (2) h + prpp + quln --> co2 + nicrnt + ppi		[c] : (2) h + prpp + quln --> co2 + nicrnt + ppi
		h[p] + no2[p] <==> h[c] + no2[c]		h[p] + no2[p] <==> h[c] + no2[c]
		no2[e] <==> no2[p]		no2[e] <==> no2[p]
		(2) h[c] + no3[c] + q8h2[c] --> (2) h[p] + h2o[c] + no2[c] + q8[c]		(2) h[c] + no3[c] + q8h2[c] --> (2) h[p] + h2o[c] + no2[c] + q8[c]
		(2) h[c] + mql8[c] + no3[c] --> (2) h[p] + h2o[c] + mqn8[c] + no2[c]		(2) h[c] + mql8[c] + no3[c] --> (2) h[p] + h2o[c] + mqn8[c] + no2[c]
		no2[c] + no3[p] --> no2[p] + no3[c]		no2[c] + no3[p] --> no2[p] + no3[c]
		no3[e] <==> no3[p]		no3[e] <==> no3[p]
		[c] : nadh + (2) no + (2) o2 --> h + nad + (2) no3		[c] : nadh + (2) no + (2) o2 --> h + nad + (2) no3
		[c] : nadph + (2) no + (2) o2 --> h + nadp + (2) no3		[c] : nadph + (2) no + (2) o2 --> h + nadp + (2) no3
		no[e] <==> no[p]		no[e] <==> no[p]
		[c] : sbzcoa --> coa + dhna		[c] : sbzcoa --> coa + dhna
		[c] : dump + h2o --> duri + pi		[c] : dump + h2o --> duri + pi
		[c] : h2o + xmp --> pi + xtsn		[c] : h2o + xmp --> pi + xtsn
		[p] : h2o + xmp --> pi + xtsn		[p] : h2o + xmp --> pi + xtsn
		[c] : h2o + imp --> ins + pi		[c] : h2o + imp --> ins + pi
		[p] : h2o + imp --> ins + pi		[p] : h2o + imp --> ins + pi
		[c] : dimp + h2o --> din + pi		[c] : dimp + h2o --> din + pi
		[p] : dimp + h2o --> din + pi		[p] : dimp + h2o --> din + pi
		[p] : dump + h2o --> duri + pi		[p] : dump + h2o --> duri + pi
		[c] : h2o + ump --> pi + uri		[c] : h2o + ump --> pi + uri
		[p] : h2o + ump --> pi + uri		[p] : h2o + ump --> pi + uri
		[c] : dcmp + h2o --> dcyt + pi		[c] : dcmp + h2o --> dcyt + pi
		[p] : dcmp + h2o --> dcyt + pi		[p] : dcmp + h2o --> dcyt + pi
		[c] : cmp + h2o --> cytd + pi		[c] : cmp + h2o --> cytd + pi
		[p] : cmp + h2o --> cytd + pi		[p] : cmp + h2o --> cytd + pi
		[c] : dtmp + h2o --> pi + thymd		[c] : dtmp + h2o --> pi + thymd
		[p] : dtmp + h2o --> pi + thymd		[p] : dtmp + h2o --> pi + thymd
		[c] : damp + h2o --> dad-2 + pi		[c] : damp + h2o --> dad-2 + pi
		[p] : damp + h2o --> dad-2 + pi		[p] : damp + h2o --> dad-2 + pi
		[c] : amp + h2o --> adn + pi		[c] : amp + h2o --> adn + pi
		[p] : amp + h2o --> adn + pi		[p] : amp + h2o --> adn + pi
		[c] : dgmp + h2o --> dgsn + pi		[c] : dgmp + h2o --> dgsn + pi
		[p] : dgmp + h2o --> dgsn + pi		[p] : dgmp + h2o --> dgsn + pi
		[c] : gmp + h2o --> gsn + pi		[c] : gmp + h2o --> gsn + pi
		[p] : gmp + h2o --> gsn + pi		[p] : gmp + h2o --> gsn + pi
		[c] : atp + h2o --> adp + h + pi		[c] : atp + h2o --> adp + h + pi
		[c] : h2o + itp --> h + idp + pi		[c] : h2o + itp --> h + idp + pi
		[c] : ditp + h2o --> didp + h + pi		[c] : ditp + h2o --> didp + h + pi
		[c] : h2o + xtp --> h + pi + xdp		[c] : h2o + xtp --> h + pi + xdp
		[c] : gtp + h2o --> gdp + h + pi		[c] : gtp + h2o --> gdp + h + pi
		[c] : ctp + h2o --> cdp + h + pi		[c] : ctp + h2o --> cdp + h + pi
		[c] : dgtp + h2o --> dgmp + h + ppi		[c] : dgtp + h2o --> dgmp + h + ppi
		[c] : ditp + h2o --> dimp + h + ppi		[c] : ditp + h2o --> dimp + h + ppi
		[c] : h2o + xtp --> h + ppi + xmp		[c] : h2o + xtp --> h + ppi + xmp
		[c] : gtp + h2o --> gmp + h + ppi		[c] : gtp + h2o --> gmp + h + ppi
		[c] : dctp + h2o --> dcmp + h + ppi		[c] : dctp + h2o --> dcmp + h + ppi
		[c] : ctp + h2o --> cmp + h + ppi		[c] : ctp + h2o --> cmp + h + ppi
		[c] : datp + h2o --> damp + h + ppi		[c] : datp + h2o --> damp + h + ppi
		[c] : atp + h2o --> amp + h + ppi		[c] : atp + h2o --> amp + h + ppi
		[c] : dttp + h2o --> dtmp + h + ppi		[c] : dttp + h2o --> dtmp + h + ppi
		[c] : h2o + utp --> h + ppi + ump		[c] : h2o + utp --> h + ppi + ump
		[c] : h2o + itp --> h + imp + ppi		[c] : h2o + itp --> h + imp + ppi
		[c] : dgtp + h2o --> dgsn + pppi		[c] : dgtp + h2o --> dgsn + pppi
		[c] : gtp + h2o --> gsn + pppi		[c] : gtp + h2o --> gsn + pppi
		[c] : (5) h + (3) nadh + no2 --> (2) h2o + (3) nad + nh4		[c] : (5) h + (3) nadh + no2 --> (2) h2o + (3) nad + nh4
		o2s[e] <==> o2s[p]		o2s[e] <==> o2s[p]
		o2[e] <==> o2[p]		o2[e] <==> o2[p]
		[c] : h + oaa --> co2 + pyr		[c] : h + oaa --> co2 + pyr
		[c] : 2obut + coa --> for + ppcoa		[c] : 2obut + coa --> for + ppcoa
		[c] : cbp + orn <==> citr-L + h + pi		[c] : cbp + orn <==> citr-L + h + pi
		ocdca[e] --> ocdca[p]		ocdca[e] --> ocdca[p]
		ocdcea[e] --> ocdcea[p]		ocdcea[e] --> ocdcea[p]
		octa[e] <==> octa[p]		octa[e] <==> octa[p]
		[c] : frdp + (5) ipdp --> octdp + (5) ppi		[c] : frdp + (5) ipdp --> octdp + (5) ppi
		[c] : odecoa --> od2coa		[c] : odecoa --> od2coa
		[c] : glu-L + ohpb <==> akg + phthr		[c] : glu-L + ohpb <==> akg + phthr
		[c] : 2ohph + amet --> 2omph + ahcys + h		[c] : 2ohph + amet --> 2omph + ahcys + h
		[c] : 2ombzl + amet --> 2ommbl + ahcys + h		[c] : 2ombzl + amet --> 2ommbl + ahcys + h
		[c] : 3c4mop + h --> 4mop + co2		[c] : 3c4mop + h --> 4mop + co2
		[c] : 2ommbl + (0.5) o2 --> 2omhmbl		[c] : 2ommbl + (0.5) o2 --> 2omhmbl
		[c] : h + orot5p --> co2 + ump		[c] : h + orot5p --> co2 + ump
		[c] : 2omph + (0.5) o2 --> 2ombzl		[c] : 2omph + (0.5) o2 --> 2ombzl
		[c] : h2o + op4en --> 4h2opntn		[c] : h2o + op4en --> 4h2opntn
		[c] : 3ophb + h --> 2oph + co2		[c] : 3ophb + h --> 2oph + co2
		[c] : 2oph + (0.5) o2 --> 2ohph		[c] : 2oph + (0.5) o2 --> 2ohph
		[c] : h + orn --> co2 + ptrc		[c] : h + orn --> co2 + ptrc
		atp[c] + h2o[c] + orn[p] --> adp[c] + h[c] + orn[c] + pi[c]		atp[c] + h2o[c] + orn[p] --> adp[c] + h[c] + orn[c] + pi[c]
		orn[e] <==> orn[p]		orn[e] <==> orn[p]
		(2) h[p] + orot[p] --> (2) h[c] + orot[c]		(2) h[p] + orot[p] --> (2) h[c] + orot[c]
		orot[e] <==> orot[p]		orot[e] <==> orot[p]
		[c] : orot5p + ppi <==> orot + prpp		[c] : orot5p + ppi <==> orot + prpp
		[c] : akg + h + thmpp --> co2 + ssaltpp		[c] : akg + h + thmpp --> co2 + ssaltpp
		[c] : 1pyr5c + (2) h2o + nad --> glu-L + h + nadh		[c] : 1pyr5c + (2) h2o + nad --> glu-L + h + nadh
		[c] : 1pyr5c + (2) h + nadph --> nadp + pro-L		[c] : 1pyr5c + (2) h + nadph --> nadp + pro-L
		atp[c] + h2o[c] + pa120[c] --> adp[c] + h[c] + pa120[p] + pi[c]		atp[c] + h2o[c] + pa120[c] --> adp[c] + h[c] + pa120[p] + pi[c]
		atp[c] + h2o[c] + pa140[c] --> adp[c] + h[c] + pa140[p] + pi[c]		atp[c] + h2o[c] + pa140[c] --> adp[c] + h[c] + pa140[p] + pi[c]
		atp[c] + h2o[c] + pa141[c] --> adp[c] + h[c] + pa141[p] + pi[c]		atp[c] + h2o[c] + pa141[c] --> adp[c] + h[c] + pa141[p] + pi[c]
		atp[c] + h2o[c] + pa160[c] --> adp[c] + h[c] + pa160[p] + pi[c]		atp[c] + h2o[c] + pa160[c] --> adp[c] + h[c] + pa160[p] + pi[c]
		atp[c] + h2o[c] + pa161[c] --> adp[c] + h[c] + pa161[p] + pi[c]		atp[c] + h2o[c] + pa161[c] --> adp[c] + h[c] + pa161[p] + pi[c]
		atp[c] + h2o[c] + pa180[c] --> adp[c] + h[c] + pa180[p] + pi[c]		atp[c] + h2o[c] + pa180[c] --> adp[c] + h[c] + pa180[p] + pi[c]
		atp[c] + h2o[c] + pa181[c] --> adp[c] + h[c] + pa181[p] + pi[c]		atp[c] + h2o[c] + pa181[c] --> adp[c] + h[c] + pa181[p] + pi[c]
		pacald[e] <==> pacald[p]		pacald[e] <==> pacald[p]
		[c] : atp + coa + pac --> amp + phaccoa + ppi		[c] : atp + coa + pac --> amp + phaccoa + ppi
		[c] : ala-B + atp + pant-R --> amp + h + pnto-R + ppi		[c] : ala-B + atp + pant-R --> amp + h + pnto-R + ppi
		[c] : h2o + pa120 --> 12dgr120 + pi		[c] : h2o + pa120 --> 12dgr120 + pi
		[p] : h2o + pa120 --> 12dgr120 + pi		[p] : h2o + pa120 --> 12dgr120 + pi
		[c] : h2o + pa140 --> 12dgr140 + pi		[c] : h2o + pa140 --> 12dgr140 + pi
		[p] : h2o + pa140 --> 12dgr140 + pi		[p] : h2o + pa140 --> 12dgr140 + pi
		[c] : h2o + pa141 --> 12dgr141 + pi		[c] : h2o + pa141 --> 12dgr141 + pi
		[p] : h2o + pa141 --> 12dgr141 + pi		[p] : h2o + pa141 --> 12dgr141 + pi
		[c] : h2o + pa160 --> 12dgr160 + pi		[c] : h2o + pa160 --> 12dgr160 + pi
		[p] : h2o + pa160 --> 12dgr160 + pi		[p] : h2o + pa160 --> 12dgr160 + pi
		[c] : h2o + pa161 --> 12dgr161 + pi		[c] : h2o + pa161 --> 12dgr161 + pi
		[p] : h2o + pa161 --> 12dgr161 + pi		[p] : h2o + pa161 --> 12dgr161 + pi
		[c] : h2o + pa180 --> 12dgr180 + pi		[c] : h2o + pa180 --> 12dgr180 + pi
		[p] : h2o + pa180 --> 12dgr180 + pi		[p] : h2o + pa180 --> 12dgr180 + pi
		[c] : h2o + pa181 --> 12dgr181 + pi		[c] : h2o + pa181 --> 12dgr181 + pi
		[p] : h2o + pa181 --> 12dgr181 + pi		[p] : h2o + pa181 --> 12dgr181 + pi
		[c] : udcpp + ugmda --> uagmda + ump		[c] : udcpp + ugmda --> uagmda + ump
		[c] : paps + trdrd --> (2) h + pap + so3 + trdox		[c] : paps + trdrd --> (2) h + pap + so3 + trdox
		[c] : grxrd + paps --> grxox + (2) h + pap + so3		[c] : grxrd + paps --> grxox + (2) h + pap + so3
		[c] : coa + nad + pyr --> accoa + co2 + nadh		[c] : coa + nad + pyr --> accoa + co2 + nadh
		[c] : o2 + pdx5p --> h2o2 + pydx5p		[c] : o2 + pdx5p --> h2o2 + pydx5p
		[c] : dxyl5p + nad + phthr --> co2 + h + (2) h2o + nadh + pdx5p + pi		[c] : dxyl5p + nad + phthr --> co2 + h + (2) h2o + nadh + pdx5p + pi
		atp[c] + h2o[c] + pe120[c] --> adp[c] + h[c] + pe120[p] + pi[c]		atp[c] + h2o[c] + pe120[c] --> adp[c] + h[c] + pe120[p] + pi[c]
		atp[c] + h2o[c] + pe140[c] --> adp[c] + h[c] + pe140[p] + pi[c]		atp[c] + h2o[c] + pe140[c] --> adp[c] + h[c] + pe140[p] + pi[c]
		atp[c] + h2o[c] + pe141[c] --> adp[c] + h[c] + pe141[p] + pi[c]		atp[c] + h2o[c] + pe141[c] --> adp[c] + h[c] + pe141[p] + pi[c]
		atp[c] + h2o[c] + pe160[c] --> adp[c] + h[c] + pe160[p] + pi[c]		atp[c] + h2o[c] + pe160[c] --> adp[c] + h[c] + pe160[p] + pi[c]
		atp[c] + h2o[c] + pe161[c] --> adp[c] + h[c] + pe161[p] + pi[c]		atp[c] + h2o[c] + pe161[c] --> adp[c] + h[c] + pe161[p] + pi[c]
		atp[c] + h2o[c] + pe180[c] --> adp[c] + h[c] + pe180[p] + pi[c]		atp[c] + h2o[c] + pe180[c] --> adp[c] + h[c] + pe180[p] + pi[c]
		atp[c] + h2o[c] + pe181[c] --> adp[c] + h[c] + pe181[p] + pi[c]		atp[c] + h2o[c] + pe181[c] --> adp[c] + h[c] + pe181[p] + pi[c]
		[p] : h2o + o2 + peamn --> h2o2 + nh4 + pacald		[p] : h2o + o2 + peamn --> h2o2 + nh4 + pacald
		peamn[e] <==> peamn[p]		peamn[e] <==> peamn[p]
		[c] : 4per + nad <==> h + nadh + ohpb		[c] : 4per + nad <==> h + nadh + ohpb
		[p] : lipa + pe161 --> 12dgr161 + enlipa		[p] : lipa + pe161 --> 12dgr161 + enlipa
		[p] : lipa + pe181 --> 12dgr181 + enlipa		[p] : lipa + pe181 --> 12dgr181 + enlipa
		[c] : atp + f6p --> adp + fdp + h		[c] : atp + f6p --> adp + fdp + h
		[c] : atp + tag6p-D --> adp + h + tagdp-D		[c] : atp + tag6p-D --> adp + h + tagdp-D
		[c] : coa + pyr --> accoa + for		[c] : coa + pyr --> accoa + for
		atp[c] + h2o[c] + pg120[c] --> adp[c] + h[c] + pg120[p] + pi[c]		atp[c] + h2o[c] + pg120[c] --> adp[c] + h[c] + pg120[p] + pi[c]
		atp[c] + h2o[c] + pg140[c] --> adp[c] + h[c] + pg140[p] + pi[c]		atp[c] + h2o[c] + pg140[c] --> adp[c] + h[c] + pg140[p] + pi[c]
		atp[c] + h2o[c] + pg141[c] --> adp[c] + h[c] + pg141[p] + pi[c]		atp[c] + h2o[c] + pg141[c] --> adp[c] + h[c] + pg141[p] + pi[c]
		atp[c] + h2o[c] + pg160[c] --> adp[c] + h[c] + pg160[p] + pi[c]		atp[c] + h2o[c] + pg160[c] --> adp[c] + h[c] + pg160[p] + pi[c]
		atp[c] + h2o[c] + pg161[c] --> adp[c] + h[c] + pg161[p] + pi[c]		atp[c] + h2o[c] + pg161[c] --> adp[c] + h[c] + pg161[p] + pi[c]
		atp[c] + h2o[c] + pg180[c] --> adp[c] + h[c] + pg180[p] + pi[c]		atp[c] + h2o[c] + pg180[c] --> adp[c] + h[c] + pg180[p] + pi[c]
		atp[c] + h2o[c] + pg181[c] --> adp[c] + h[c] + pg181[p] + pi[c]		atp[c] + h2o[c] + pg181[c] --> adp[c] + h[c] + pg181[p] + pi[c]
		[c] : gam1p <==> gam6p		[c] : gam1p <==> gam6p
		[c] : 3pg + nad --> 3php + h + nadh		[c] : 3pg + nad --> 3php + h + nadh
		[c] : g6p <==> f6p		[c] : g6p <==> f6p
		[c] : 3pg + atp <==> 13dpg + adp		[c] : 3pg + atp <==> 13dpg + adp
		[c] : 6pgl + h2o --> 6pgc + h		[c] : 6pgl + h2o --> 6pgc + h
		[c] : 2pglyc + h2o --> glyclt + pi		[c] : 2pglyc + h2o --> glyclt + pi
		[c] : 2pg <==> 3pg		[c] : 2pg <==> 3pg
		[c] : g1p <==> g6p		[c] : g1p <==> g6p
		atp[c] + h2o[c] + pgp120[c] --> adp[c] + h[c] + pgp120[p] + pi[c]		atp[c] + h2o[c] + pgp120[c] --> adp[c] + h[c] + pgp120[p] + pi[c]
		atp[c] + h2o[c] + pgp140[c] --> adp[c] + h[c] + pgp140[p] + pi[c]		atp[c] + h2o[c] + pgp140[c] --> adp[c] + h[c] + pgp140[p] + pi[c]
		atp[c] + h2o[c] + pgp141[c] --> adp[c] + h[c] + pgp141[p] + pi[c]		atp[c] + h2o[c] + pgp141[c] --> adp[c] + h[c] + pgp141[p] + pi[c]
		atp[c] + h2o[c] + pgp160[c] --> adp[c] + h[c] + pgp160[p] + pi[c]		atp[c] + h2o[c] + pgp160[c] --> adp[c] + h[c] + pgp160[p] + pi[c]
		atp[c] + h2o[c] + pgp161[c] --> adp[c] + h[c] + pgp161[p] + pi[c]		atp[c] + h2o[c] + pgp161[c] --> adp[c] + h[c] + pgp161[p] + pi[c]
		atp[c] + h2o[c] + pgp180[c] --> adp[c] + h[c] + pgp180[p] + pi[c]		atp[c] + h2o[c] + pgp180[c] --> adp[c] + h[c] + pgp180[p] + pi[c]
		atp[c] + h2o[c] + pgp181[c] --> adp[c] + h[c] + pgp181[p] + pi[c]		atp[c] + h2o[c] + pgp181[c] --> adp[c] + h[c] + pgp181[p] + pi[c]
		[c] : h2o + pgp120 --> pg120 + pi		[c] : h2o + pgp120 --> pg120 + pi
		[p] : h2o + pgp120 --> pg120 + pi		[p] : h2o + pgp120 --> pg120 + pi
		[c] : h2o + pgp140 --> pg140 + pi		[c] : h2o + pgp140 --> pg140 + pi
		[p] : h2o + pgp140 --> pg140 + pi		[p] : h2o + pgp140 --> pg140 + pi
		[c] : h2o + pgp141 --> pg141 + pi		[c] : h2o + pgp141 --> pg141 + pi
		[p] : h2o + pgp141 --> pg141 + pi		[p] : h2o + pgp141 --> pg141 + pi
		[c] : h2o + pgp160 --> pg160 + pi		[c] : h2o + pgp160 --> pg160 + pi
		[p] : h2o + pgp160 --> pg160 + pi		[p] : h2o + pgp160 --> pg160 + pi
		[c] : h2o + pgp161 --> pg161 + pi		[c] : h2o + pgp161 --> pg161 + pi
		[p] : h2o + pgp161 --> pg161 + pi		[p] : h2o + pgp161 --> pg161 + pi
		[c] : h2o + pgp180 --> pg180 + pi		[c] : h2o + pgp180 --> pg180 + pi
		[p] : h2o + pgp180 --> pg180 + pi		[p] : h2o + pgp180 --> pg180 + pi
		[c] : h2o + pgp181 --> pg181 + pi		[c] : h2o + pgp181 --> pg181 + pi
		[p] : h2o + pgp181 --> pg181 + pi		[p] : h2o + pgp181 --> pg181 + pi
		[c] : cdpdddecg + glyc3p --> cmp + h + pgp120		[c] : cdpdddecg + glyc3p --> cmp + h + pgp120
		[c] : cdpdtdecg + glyc3p --> cmp + h + pgp140		[c] : cdpdtdecg + glyc3p --> cmp + h + pgp140
		[c] : cdpdtdec7eg + glyc3p --> cmp + h + pgp141		[c] : cdpdtdec7eg + glyc3p --> cmp + h + pgp141
		[c] : cdpdhdecg + glyc3p --> cmp + h + pgp160		[c] : cdpdhdecg + glyc3p --> cmp + h + pgp160
		[c] : cdpdhdec9eg + glyc3p --> cmp + h + pgp161		[c] : cdpdhdec9eg + glyc3p --> cmp + h + pgp161
		[c] : cdpdodecg + glyc3p --> cmp + h + pgp180		[c] : cdpdodecg + glyc3p --> cmp + h + pgp180
		[c] : cdpdodec11eg + glyc3p --> cmp + h + pgp181		[c] : cdpdodec11eg + glyc3p --> cmp + h + pgp181
		atp[c] + h2o[c] + pheme[c] --> adp[c] + h[c] + pheme[p] + pi[c]		atp[c] + h2o[c] + pheme[c] --> adp[c] + h[c] + pheme[p] + pi[c]
		[c] : akg + phe-L <==> glu-L + phpyr		[c] : akg + phe-L <==> glu-L + phpyr
		[c] : atp + phe-L + trnaphe --> amp + phetrna + ppi		[c] : atp + phe-L + trnaphe --> amp + phetrna + ppi
		h[p] + phe-L[p] <==> h[c] + phe-L[c]		h[p] + phe-L[p] <==> h[c] + phe-L[c]
		phe-L[e] <==> phe-L[p]		phe-L[e] <==> phe-L[p]
		h[p] + pi[p] <==> h[c] + pi[c]		h[p] + pi[p] <==> h[c] + pi[c]
		pi[e] <==> pi[p]		pi[e] <==> pi[p]
		atp[c] + h2o[c] + pi[p] --> adp[c] + h[c] + (2) pi[c]		atp[c] + h2o[c] + pi[p] --> adp[c] + h[c] + (2) pi[c]
		[p] : h2o + pa120 --> 2ddecg3p + ddca		[p] : h2o + pa120 --> 2ddecg3p + ddca
		[p] : h2o + pa140 --> 2tdecg3p + ttdca		[p] : h2o + pa140 --> 2tdecg3p + ttdca
		[p] : h2o + pa141 --> 2tdec7eg3p + ttdcea		[p] : h2o + pa141 --> 2tdec7eg3p + ttdcea
		[p] : h2o + pa160 --> 2hdecg3p + hdca		[p] : h2o + pa160 --> 2hdecg3p + hdca
		[p] : h2o + pa161 --> 2hdec9eg3p + hdcea		[p] : h2o + pa161 --> 2hdec9eg3p + hdcea
		[p] : h2o + pa180 --> 2odecg3p + ocdca		[p] : h2o + pa180 --> 2odecg3p + ocdca
		[p] : h2o + pa181 --> 2odec11eg3p + ocdcea		[p] : h2o + pa181 --> 2odec11eg3p + ocdcea
		[p] : h2o + pe120 --> 2agpe120 + ddca + h		[p] : h2o + pe120 --> 2agpe120 + ddca + h
		[p] : h2o + pe140 --> 2agpe140 + h + ttdca		[p] : h2o + pe140 --> 2agpe140 + h + ttdca
		[p] : h2o + pe141 --> 2agpe141 + h + ttdcea		[p] : h2o + pe141 --> 2agpe141 + h + ttdcea
		[p] : h2o + pe160 --> 2agpe160 + h + hdca		[p] : h2o + pe160 --> 2agpe160 + h + hdca
		[p] : h2o + pe161 --> 2agpe161 + h + hdcea		[p] : h2o + pe161 --> 2agpe161 + h + hdcea
		[p] : h2o + pe180 --> 2agpe180 + h + ocdca		[p] : h2o + pe180 --> 2agpe180 + h + ocdca
		[p] : h2o + pe181 --> 2agpe181 + h + ocdcea		[p] : h2o + pe181 --> 2agpe181 + h + ocdcea
		[p] : h2o + pg120 --> 2agpg120 + ddca + h		[p] : h2o + pg120 --> 2agpg120 + ddca + h
		[p] : h2o + pg140 --> 2agpg140 + h + ttdca		[p] : h2o + pg140 --> 2agpg140 + h + ttdca
		[p] : h2o + pg141 --> 2agpg141 + h + ttdcea		[p] : h2o + pg141 --> 2agpg141 + h + ttdcea
		[p] : h2o + pg160 --> 2agpg160 + h + hdca		[p] : h2o + pg160 --> 2agpg160 + h + hdca
		[p] : h2o + pg161 --> 2agpg161 + h + hdcea		[p] : h2o + pg161 --> 2agpg161 + h + hdcea
		[p] : h2o + pg180 --> 2agpg180 + h + ocdca		[p] : h2o + pg180 --> 2agpg180 + h + ocdca
		[p] : h2o + pg181 --> 2agpg181 + h + ocdcea		[p] : h2o + pg181 --> 2agpg181 + h + ocdcea
		[p] : h2o + pa120 --> 1ddecg3p + ddca + h		[p] : h2o + pa120 --> 1ddecg3p + ddca + h
		[p] : h2o + pa140 --> 1tdecg3p + h + ttdca		[p] : h2o + pa140 --> 1tdecg3p + h + ttdca
		[p] : h2o + pa141 --> 1tdec7eg3p + h + ttdcea		[p] : h2o + pa141 --> 1tdec7eg3p + h + ttdcea
		[p] : h2o + pa160 --> 1hdecg3p + h + hdca		[p] : h2o + pa160 --> 1hdecg3p + h + hdca
		[p] : h2o + pa161 --> 1hdec9eg3p + h + hdcea		[p] : h2o + pa161 --> 1hdec9eg3p + h + hdcea
		[p] : h2o + pa180 --> 1odecg3p + h + ocdca		[p] : h2o + pa180 --> 1odecg3p + h + ocdca
		[p] : h2o + pa181 --> 1odec11eg3p + h + ocdcea		[p] : h2o + pa181 --> 1odec11eg3p + h + ocdcea
		[p] : h2o + pe120 --> 1agpe120 + ddca + h		[p] : h2o + pe120 --> 1agpe120 + ddca + h
		[p] : h2o + pe140 --> 1agpe140 + h + ttdca		[p] : h2o + pe140 --> 1agpe140 + h + ttdca
		[p] : h2o + pe141 --> 1agpe141 + h + ttdcea		[p] : h2o + pe141 --> 1agpe141 + h + ttdcea
		[p] : h2o + pe160 --> 1agpe160 + h + hdca		[p] : h2o + pe160 --> 1agpe160 + h + hdca
		[p] : h2o + pe161 --> 1agpe161 + h + hdcea		[p] : h2o + pe161 --> 1agpe161 + h + hdcea
		[p] : h2o + pe180 --> 1agpe180 + h + ocdca		[p] : h2o + pe180 --> 1agpe180 + h + ocdca
		[p] : h2o + pe181 --> 1agpe181 + h + ocdcea		[p] : h2o + pe181 --> 1agpe181 + h + ocdcea
		[p] : h2o + pg120 --> 1agpg120 + ddca + h		[p] : h2o + pg120 --> 1agpg120 + ddca + h
		[p] : h2o + pg140 --> 1agpg140 + h + ttdca		[p] : h2o + pg140 --> 1agpg140 + h + ttdca
		[p] : h2o + pg141 --> 1agpg141 + h + ttdcea		[p] : h2o + pg141 --> 1agpg141 + h + ttdcea
		[p] : h2o + pg160 --> 1agpg160 + h + hdca		[p] : h2o + pg160 --> 1agpg160 + h + hdca
		[p] : h2o + pg161 --> 1agpg161 + h + hdcea		[p] : h2o + pg161 --> 1agpg161 + h + hdcea
		[p] : h2o + pg180 --> 1agpg180 + h + ocdca		[p] : h2o + pg180 --> 1agpg180 + h + ocdca
		[p] : h2o + pg181 --> 1agpg181 + h + ocdcea		[p] : h2o + pg181 --> 1agpg181 + h + ocdcea
		[c] : 4ampm + atp --> 2mahmp + adp		[c] : 4ampm + atp --> 2mahmp + adp
		[c] : atp + pnto-R --> 4ppan + adp + h		[c] : atp + pnto-R --> 4ppan + adp + h
		na1[p] + pnto-R[p] --> na1[c] + pnto-R[c]		na1[p] + pnto-R[p] --> na1[c] + pnto-R[c]
		pnto-R[e] <==> pnto-R[p]		pnto-R[e] <==> pnto-R[p]
		[c] : h2o + pyr + q8 --> ac + co2 + q8h2		[c] : h2o + pyr + q8 --> ac + co2 + q8h2
		[c] : h2o + ppi --> h + (2) pi		[c] : h2o + ppi --> h + (2) pi
		[c] : h2o + pppi --> h + pi + ppi		[c] : h2o + pppi --> h + pi + ppi
		ppal[e] <==> ppal[p]		ppal[e] <==> ppal[p]
		na1[p] + ppa[p] --> na1[c] + ppa[c]		na1[p] + ppa[p] --> na1[c] + ppa[c]
		ppa[e] <==> ppa[p]		ppa[e] <==> ppa[p]
		[c] : (2) 5aop --> h + (2) h2o + ppbng		[c] : (2) 5aop --> h + (2) h2o + ppbng
		[c] : co2 + h2o + pep --> h + oaa + pi		[c] : co2 + h2o + pep --> h + oaa + pi
		[c] : 4ppcys + h --> co2 + pan4p		[c] : 4ppcys + h --> co2 + pan4p
		[c] : atp + oaa --> adp + co2 + pep		[c] : atp + oaa --> adp + co2 + pep
		[c] : ppcoa + succ --> ppa + succoa		[c] : ppcoa + succ --> ppa + succoa
		[c] : h2o + ppgpp --> gdp + ppi		[c] : h2o + ppgpp --> gdp + ppi
		[c] : atp + ppi <==> adp + pppi		[c] : atp + ppi <==> adp + pppi
		[c] : atp + pi <==> adp + ppi		[c] : atp + pi <==> adp + ppi
		[c] : r1p <==> r5p		[c] : r1p <==> r5p
		[c] : 2dr1p <==> 2dr5p		[c] : 2dr1p <==> 2dr5p
		[c] : 4ppan + ctp + cys-L --> 4ppcys + cmp + h + ppi		[c] : 4ppan + ctp + cys-L --> 4ppcys + cmp + h + ppi
		[c] : nad + pphn --> 34hpp + co2 + nadh		[c] : nad + pphn --> 34hpp + co2 + nadh
		[c] : h + pphn --> co2 + h2o + phpyr		[c] : h + pphn --> co2 + h2o + phpyr
		[c] : (1.5) o2 + pppg9 --> (3) h2o + ppp9		[c] : (1.5) o2 + pppg9 --> (3) h2o + ppp9
		[c] : (3) fum + pppg9 --> ppp9 + (3) succ		[c] : (3) fum + pppg9 --> ppp9 + (3) succ
		h[p] + pppn[p] <==> h[c] + pppn[c]		h[p] + pppn[p] <==> h[c] + pppn[c]
		pppn[e] <==> pppn[p]		pppn[e] <==> pppn[p]
		[c] : atp + h2o + pyr --> amp + (2) h + pep + pi		[c] : atp + h2o + pyr --> amp + (2) h + pep + pi
		[p] : h2o + ppt --> h2 + pi		[p] : h2o + ppt --> h2 + pi
		ppt[e] <==> ppt[p]		ppt[e] <==> ppt[p]
		[c] : atp + gly + pram <==> adp + gar + h + pi		[c] : atp + gly + pram <==> adp + gar + h + pi
		[c] : atp + fpram --> adp + air + (2) h + pi		[c] : atp + fpram --> adp + air + (2) h + pi
		[c] : pran --> 2cpr5p		[c] : pran --> 2cpr5p
		[c] : h2o + prbamp --> prfp		[c] : h2o + prbamp --> prfp
		[c] : 5aizc + asp-L + atp --> 25aics + adp + h + pi		[c] : 5aizc + asp-L + atp --> 25aics + adp + h + pi
		[c] : h2o + prbatp --> h + ppi + prbamp		[c] : h2o + prbatp --> h + ppi + prbamp
		[c] : atp + fgam + gln-L + h2o --> adp + fpram + glu-L + h + pi		[c] : atp + fgam + gln-L + h2o --> adp + fpram + glu-L + h + pi
		[c] : prfp <==> prlp		[c] : prfp <==> prlp
		[c] : fad + pro-L --> 1pyr5c + fadh2 + h		[c] : fad + pro-L --> 1pyr5c + fadh2 + h
		atp[c] + h2o[c] + progly[p] --> adp[c] + h[c] + pi[c] + progly[c]		atp[c] + h2o[c] + progly[p] --> adp[c] + h[c] + pi[c] + progly[c]
		progly[e] <==> progly[p]		progly[e] <==> progly[p]
		[c] : atp + pro-L + trnapro --> amp + ppi + protrna		[c] : atp + pro-L + trnapro --> amp + ppi + protrna
		atp[c] + h2o[c] + pro-L[p] --> adp[c] + h[c] + pi[c] + pro-L[c]		atp[c] + h2o[c] + pro-L[p] --> adp[c] + h[c] + pi[c] + pro-L[c]
		h[p] + pro-L[p] <==> h[c] + pro-L[c]		h[p] + pro-L[p] <==> h[c] + pro-L[c]
		na1[p] + pro-L[p] --> na1[c] + pro-L[c]		na1[p] + pro-L[p] --> na1[c] + pro-L[c]
		pro-L[e] <==> pro-L[p]		pro-L[e] <==> pro-L[p]
		[c] : atp + r5p <==> amp + h + prpp		[c] : atp + r5p <==> amp + h + prpp
		psclys[e] <==> psclys[p]		psclys[e] <==> psclys[p]
		[c] : pep + skm5p <==> 3psme + pi		[c] : pep + skm5p <==> 3psme + pi
		[c] : h + ps120 --> co2 + pe120		[c] : h + ps120 --> co2 + pe120
		[c] : h + ps140 --> co2 + pe140		[c] : h + ps140 --> co2 + pe140
		[c] : h + ps141 --> co2 + pe141		[c] : h + ps141 --> co2 + pe141
		[c] : h + ps160 --> co2 + pe160		[c] : h + ps160 --> co2 + pe160
		[c] : h + ps161 --> co2 + pe161		[c] : h + ps161 --> co2 + pe161
		[c] : h + ps180 --> co2 + pe180		[c] : h + ps180 --> co2 + pe180
		[c] : h + ps181 --> co2 + pe181		[c] : h + ps181 --> co2 + pe181
		[c] : 3php + glu-L --> akg + pser-L		[c] : 3php + glu-L --> akg + pser-L
		pser-L[e] <==> pser-L[p]		pser-L[e] <==> pser-L[p]
		[c] : h2o + pser-L --> pi + ser-L		[c] : h2o + pser-L --> pi + ser-L
		[p] : h2o + pser-L --> pi + ser-L		[p] : h2o + pser-L --> pi + ser-L
		[c] : cdpdddecg + ser-L --> cmp + h + ps120		[c] : cdpdddecg + ser-L --> cmp + h + ps120
		[c] : cdpdtdecg + ser-L --> cmp + h + ps140		[c] : cdpdtdecg + ser-L --> cmp + h + ps140
		[c] : cdpdtdec7eg + ser-L --> cmp + h + ps141		[c] : cdpdtdec7eg + ser-L --> cmp + h + ps141
		[c] : cdpdhdecg + ser-L --> cmp + h + ps160		[c] : cdpdhdecg + ser-L --> cmp + h + ps160
		[c] : cdpdhdec9eg + ser-L --> cmp + h + ps161		[c] : cdpdhdec9eg + ser-L --> cmp + h + ps161
		[c] : cdpdodecg + ser-L --> cmp + h + ps180		[c] : cdpdodecg + ser-L --> cmp + h + ps180
		[c] : cdpdodec11eg + ser-L --> cmp + h + ps181		[c] : cdpdodec11eg + ser-L --> cmp + h + ps181
		[c] : pi + ppcoa --> coa + ppap		[c] : pi + ppcoa --> coa + ppap
		[c] : accoa + pi <==> actp + coa		[c] : accoa + pi <==> actp + coa
		[p] : h2o + thrp --> pi + thr-L		[p] : h2o + thrp --> pi + thr-L
		[c] : atp + h + pan4p --> dpcoa + ppi		[c] : atp + h + pan4p --> dpcoa + ppi
		[c] : akg + ptrc --> 4abutn + glu-L		[c] : akg + ptrc --> 4abutn + glu-L
		atp[c] + h2o[c] + ptrc[p] --> adp[c] + h[c] + pi[c] + ptrc[c]		atp[c] + h2o[c] + ptrc[p] --> adp[c] + h[c] + pi[c] + ptrc[c]
		h[p] + ptrc[p] --> h[c] + ptrc[c]		h[p] + ptrc[p] --> h[c] + ptrc[c]
		ptrc[e] <==> ptrc[p]		ptrc[e] <==> ptrc[p]
		[c] : adn + pi <==> ade + r1p		[c] : adn + pi <==> ade + r1p
		[c] : dad-2 + pi <==> 2dr1p + ade		[c] : dad-2 + pi <==> 2dr1p + ade
		[c] : gsn + pi <==> gua + r1p		[c] : gsn + pi <==> gua + r1p
		[c] : dgsn + pi <==> 2dr1p + gua		[c] : dgsn + pi <==> 2dr1p + gua
		[c] : ins + pi <==> hxan + r1p		[c] : ins + pi <==> hxan + r1p
		[c] : din + pi <==> 2dr1p + hxan		[c] : din + pi <==> 2dr1p + hxan
		[c] : pi + xtsn <==> r1p + xan		[c] : pi + xtsn <==> r1p + xan
		[c] : h2o + o2 + pyam5p --> h2o2 + nh4 + pydx5p		[c] : h2o + o2 + pyam5p --> h2o2 + nh4 + pydx5p
		[c] : atp + pydam --> adp + h + pyam5p		[c] : atp + pydam --> adp + h + pyam5p
		[c] : atp + pydx --> adp + h + pydx5p		[c] : atp + pydx --> adp + h + pydx5p
		[c] : atp + pydxn --> adp + h + pdx5p		[c] : atp + pydxn --> adp + h + pdx5p
		[c] : adp + h + pep --> atp + pyr		[c] : adp + h + pep --> atp + pyr
		[c] : pi + uri <==> r1p + ura		[c] : pi + uri <==> r1p + ura
		pyr[e] <==> pyr[p]		pyr[e] <==> pyr[p]
		[c] : (2) o2 + q8h2 --> (2) h + (2) o2s + q8		[c] : (2) o2 + q8h2 --> (2) h + (2) o2s + q8
		[c] : mql8 + (2) o2 --> (2) h + mqn8 + (2) o2s		[c] : mql8 + (2) o2 --> (2) h + mqn8 + (2) o2s
		[c] : dhap + iasp --> (2) h2o + pi + quln		[c] : dhap + iasp --> (2) h2o + pi + quln
		[c] : atp + r15bp --> adp + prpp		[c] : atp + r15bp --> adp + prpp
		[c] : h2o + r5p --> pi + rib-D		[c] : h2o + r5p --> pi + rib-D
		[p] : h2o + r5p --> pi + rib-D		[p] : h2o + r5p --> pi + rib-D
		r5p[e] <==> r5p[p]		r5p[e] <==> r5p[p]
		[c] : atp + ribflv --> adp + fmn + h		[c] : atp + ribflv --> adp + fmn + h
		[c] : 4r5au + db4p --> dmlz + (2) h2o + pi		[c] : 4r5au + db4p --> dmlz + (2) h2o + pi
		[c] : (2) dmlz --> 4r5au + ribflv		[c] : (2) dmlz --> 4r5au + ribflv
		[c] : atp + rib-D --> adp + h + r5p		[c] : atp + rib-D --> adp + h + r5p
		[c] : atp + rbl-L --> adp + h + ru5p-L		[c] : atp + rbl-L --> adp + h + ru5p-L
		[c] : ru5p-L <==> xu5p-D		[c] : ru5p-L <==> xu5p-D
		[c] : rhcys --> dhptd + hcys-L		[c] : rhcys --> dhptd + hcys-L
		atp[c] + h2o[c] + rib-D[p] --> adp[c] + h[c] + pi[c] + rib-D[c]		atp[c] + h2o[c] + rib-D[p] --> adp[c] + h[c] + pi[c] + rib-D[c]
		rib-D[e] <==> rib-D[p]		rib-D[e] <==> rib-D[p]
		[c] : rmn <==> rml		[c] : rmn <==> rml
		[c] : atp + rml --> adp + h + rml1p		[c] : atp + rml --> adp + h + rml1p
		rmn[e] <==> rmn[p]		rmn[e] <==> rmn[p]
		h[p] + rmn[p] --> h[c] + rmn[c]		h[p] + rmn[p] --> h[c] + rmn[c]
		[c] : rml1p <==> dhap + lald-L		[c] : rml1p <==> dhap + lald-L
		[c] : adp + trdrd --> dadp + h2o + trdox		[c] : adp + trdrd --> dadp + h2o + trdox
		[c] : adp + grxrd --> dadp + grxox + h2o		[c] : adp + grxrd --> dadp + grxox + h2o
		[c] : gdp + trdrd --> dgdp + h2o + trdox		[c] : gdp + trdrd --> dgdp + h2o + trdox
		[c] : gdp + grxrd --> dgdp + grxox + h2o		[c] : gdp + grxrd --> dgdp + grxox + h2o
		[c] : cdp + trdrd --> dcdp + h2o + trdox		[c] : cdp + trdrd --> dcdp + h2o + trdox
		[c] : cdp + grxrd --> dcdp + grxox + h2o		[c] : cdp + grxrd --> dcdp + grxox + h2o
		[c] : trdrd + udp --> dudp + h2o + trdox		[c] : trdrd + udp --> dudp + h2o + trdox
		[c] : grxrd + udp --> dudp + grxox + h2o		[c] : grxrd + udp --> dudp + grxox + h2o
		[c] : atp + fldrd --> datp + fldox + h2o		[c] : atp + fldrd --> datp + fldox + h2o
		[c] : fldrd + gtp --> dgtp + fldox + h2o		[c] : fldrd + gtp --> dgtp + fldox + h2o
		[c] : ctp + fldrd --> dctp + fldox + h2o		[c] : ctp + fldrd --> dctp + fldox + h2o
		[c] : fldrd + utp --> dutp + fldox + h2o		[c] : fldrd + utp --> dutp + fldox + h2o
		[c] : ru5p-D <==> xu5p-D		[c] : ru5p-D <==> xu5p-D
		[c] : r5p <==> ru5p-D		[c] : r5p <==> ru5p-D
		[c] : 5prdmbz + h2o --> pi + rdmbzi		[c] : 5prdmbz + h2o --> pi + rdmbzi
		[c] : s7p --> gmhep7p		[c] : s7p --> gmhep7p
		[c] : (2) h + (2) h2o + sucarg --> co2 + (2) nh4 + sucorn		[c] : (2) h + (2) h2o + sucarg --> co2 + (2) nh4 + sucorn
		[c] : atp + gtp + h2o + so4 --> aps + gdp + pi + ppi		[c] : atp + gtp + h2o + so4 --> aps + gdp + pi + ppi
		[c] : h2o + o2 + sarcs --> fald + gly + h2o2		[c] : h2o + o2 + sarcs --> fald + gly + h2o2
		[c] : nad + sbt6p <==> f6p + h + nadh		[c] : nad + sbt6p <==> f6p + h + nadh
		pep[c] + sbt-D[p] --> pyr[c] + sbt6p[c]		pep[c] + sbt-D[p] --> pyr[c] + sbt6p[c]
		sbt-D[e] <==> sbt-D[p]		sbt-D[e] <==> sbt-D[p]
		[c] : h2o + sl26da --> 26dap-LL + succ		[c] : h2o + sl26da --> 26dap-LL + succ
		[c] : akg + sl26da <==> glu-L + sl2a6o		[c] : akg + sl26da <==> glu-L + sl2a6o
		[c] : selnp + sertrna(sec) --> h + pi + sectrna		[c] : selnp + sertrna(sec) --> h + pi + sectrna
		[c] : atp + h2o + seln --> amp + pi + selnp		[c] : atp + h2o + seln --> amp + pi + selnp
		[c] : atp + h + ser-L <==> ppi + seramp		[c] : atp + h + ser-L <==> ppi + seramp
		[c] : accoa + ser-L <==> acser + coa		[c] : accoa + ser-L <==> acser + coa
		[c] : ser-D --> nh4 + pyr		[c] : ser-D --> nh4 + pyr
		[c] : ser-L --> nh4 + pyr		[c] : ser-L --> nh4 + pyr
		[c] : atp + ser-L + trnaser --> amp + ppi + sertrna		[c] : atp + ser-L + trnaser --> amp + ppi + sertrna
		[c] : atp + ser-L + trnasecys --> amp + ppi + sertrna(sec)		[c] : atp + ser-L + trnasecys --> amp + ppi + sertrna(sec)
		h[p] + ser-L[p] <==> h[c] + ser-L[c]		h[p] + ser-L[p] <==> h[c] + ser-L[c]
		na1[p] + ser-L[p] --> na1[c] + ser-L[c]		na1[p] + ser-L[p] --> na1[c] + ser-L[c]
		ser-L[e] <==> ser-L[p]		ser-L[e] <==> ser-L[p]
		[c] : Sfglutth + h2o --> for + gthrd + h		[c] : Sfglutth + h2o --> for + gthrd + h
		[c] : h2o + sucglu --> glu-L + succ		[c] : h2o + sucglu --> glu-L + succ
		[c] : h2o + nad + sucgsa --> (2) h + nadh + sucglu		[c] : h2o + nad + sucgsa --> (2) h + nadh + sucglu
		[c] : ichor + ssaltpp --> 2shchc + pyr + thmpp		[c] : ichor + ssaltpp --> 2shchc + pyr + thmpp
		[c] : dscl + nad --> h + nadh + scl		[c] : dscl + nad --> h + nadh + scl
		[c] : fe2 + scl --> (3) h + sheme		[c] : fe2 + scl --> (3) h + sheme
		[c] : 3dhsk + h + nadph <==> nadp + skm		[c] : 3dhsk + h + nadph <==> nadp + skm
		[c] : atp + skm --> adp + h + skm5p		[c] : atp + skm --> adp + h + skm5p
		[c] : cys-L + suchms --> cyst-L + h + succ		[c] : cys-L + suchms --> cyst-L + h + succ
		h[p] + skm[p] --> h[c] + skm[c]		h[p] + skm[p] --> h[c] + skm[c]
		skm[e] <==> skm[p]		skm[e] <==> skm[p]
		so2[e] <==> so2[p]		so2[e] <==> so2[p]
		so3[e] <==> so3[p]		so3[e] <==> so3[p]
		so4[e] <==> so4[p]		so4[e] <==> so4[p]
		[c] : akg + sucorn --> glu-L + sucgsa		[c] : akg + sucorn --> glu-L + sucgsa
		[c] : accoa + spmd --> N1aspmd + coa + h		[c] : accoa + spmd --> N1aspmd + coa + h
		[c] : accoa + spmd --> coa + h + n8aspmd		[c] : accoa + spmd --> coa + h + n8aspmd
		atp[c] + h2o[c] + spmd[p] --> adp[c] + h[c] + pi[c] + spmd[c]		atp[c] + h2o[c] + spmd[p] --> adp[c] + h[c] + pi[c] + spmd[c]
		spmd[e] <==> spmd[p]		spmd[e] <==> spmd[p]
		[c] : ametam + ptrc --> 5mta + h + spmd		[c] : ametam + ptrc --> 5mta + h + spmd
		[c] : (2) h + (2) o2s --> h2o2 + o2		[c] : (2) h + (2) o2s --> h2o2 + o2
		[p] : (2) h + (2) o2s --> h2o2 + o2		[p] : (2) h + (2) o2s --> h2o2 + o2
		[c] : h2o + nadp + sucsal --> (2) h + nadph + succ		[c] : h2o + nadp + sucsal --> (2) h + nadph + succ
		[c] : atp + coa + sucbz --> amp + ppi + sbzcoa		[c] : atp + coa + sucbz --> amp + ppi + sbzcoa
		[c] : 2shchc --> h2o + sucbz		[c] : 2shchc --> h2o + sucbz
		(2) h[p] + succ[p] --> (2) h[c] + succ[c]		(2) h[p] + succ[p] --> (2) h[c] + succ[c]
		(3) h[p] + succ[p] --> (3) h[c] + succ[c]		(3) h[p] + succ[p] --> (3) h[c] + succ[c]
		succ[e] <==> succ[p]		succ[e] <==> succ[p]
		[c] : q8 + succ --> fum + q8h2		[c] : q8 + succ --> fum + q8h2
		fum[p] + succ[c] <==> fum[c] + succ[p]		fum[p] + succ[c] <==> fum[c] + succ[p]
		[c] : atp + coa + succ <==> adp + pi + succoa		[c] : atp + coa + succ <==> adp + pi + succoa
		sucr[e] <==> sucr[p]		sucr[e] <==> sucr[p]
		pep[c] + sucr[p] --> pyr[c] + suc6p[c]		pep[c] + sucr[p] --> pyr[c] + suc6p[c]
		sulfac[e] <==> sulfac[p]		sulfac[e] <==> sulfac[p]
		[c] : (5) h + (3) nadph + so3 --> (3) h2o + h2s + (3) nadp		[c] : (5) h + (3) nadph + so3 --> (3) h2o + h2s + (3) nadp
		atp[c] + h2o[c] + so4[p] --> adp[c] + h[c] + pi[c] + so4[c]		atp[c] + h2o[c] + so4[p] --> adp[c] + h[c] + pi[c] + so4[c]
		[c] : tdec2eACP <==> cdec3eACP		[c] : tdec2eACP <==> cdec3eACP
		[c] : altrn + nad <==> h + nadh + tagur		[c] : altrn + nad <==> h + nadh + tagur
		[c] : g3p + s7p <==> e4p + f6p		[c] : g3p + s7p <==> e4p + f6p
		[c] : tartr-L --> h2o + oaa		[c] : tartr-L --> h2o + oaa
		succ[c] + tartr-L[p] <==> succ[p] + tartr-L[c]		succ[c] + tartr-L[p] <==> succ[p] + tartr-L[c]
		tartr-L[e] <==> tartr-L[p]		tartr-L[e] <==> tartr-L[p]
		[c] : akg + o2 + taur --> aacald + co2 + h + so3 + succ		[c] : akg + o2 + taur --> aacald + co2 + h + so3 + succ
		atp[c] + h2o[c] + taur[p] --> adp[c] + h[c] + pi[c] + taur[c]		atp[c] + h2o[c] + taur[p] --> adp[c] + h[c] + pi[c] + taur[c]
		taur[e] <==> taur[p]		taur[e] <==> taur[p]
		tcynt[e] <==> tcynt[p]		tcynt[e] <==> tcynt[p]
		[c] : tdecoa --> td2coa		[c] : tdecoa --> td2coa
		[c] : h2o + thmpp --> h + pi + thmmp		[c] : h2o + thmpp --> h + pi + thmmp
		[c] : accoa + dtdp4addg --> coa + dtdp4aaddg + h		[c] : accoa + dtdp4addg --> coa + dtdp4aaddg + h
		[c] : dtdp4d6dg + glu-L --> akg + dtdp4addg		[c] : dtdp4d6dg + glu-L --> akg + dtdp4addg
		[c] : dtdp4d6dg --> dtdp4d6dm		[c] : dtdp4d6dg --> dtdp4d6dm
		[c] : dtdp4d6dm + h + nadph --> dtdprmn + nadp		[c] : dtdp4d6dm + h + nadph --> dtdprmn + nadp
		[c] : dtdpglu --> dtdp4d6dg + h2o		[c] : dtdpglu --> dtdp4d6dg + h2o
		[c] : atp + lipidAds --> adp + h + lipidA		[c] : atp + lipidAds --> adp + h + lipidA
		dsbcox[p] + dsbdrd[c] --> dsbcrd[p] + dsbdox[c]		dsbcox[p] + dsbdrd[c] --> dsbcrd[p] + dsbdox[c]
		dsbdrd[c] + dsbgox[p] --> dsbdox[c] + dsbgrd[p]		dsbdrd[c] + dsbgox[p] --> dsbdox[c] + dsbgrd[p]
		[c] : tagdp-D <==> dhap + g3p		[c] : tagdp-D <==> dhap + g3p
		(2) h[p] + nadh[c] + nadp[c] --> (2) h[c] + nad[c] + nadph[c]		(2) h[p] + nadh[c] + nadp[c] --> (2) h[c] + nad[c] + nadph[c]
		[c] : h2o + succoa + thdp --> coa + sl2a6o		[c] : h2o + succoa + thdp --> coa + sl2a6o
		[c] : h2o2 + trdrd --> (2) h2o + trdox		[c] : h2o2 + trdrd --> (2) h2o + trdox
		h[p] + thymd[p] --> h[c] + thymd[c]		h[p] + thymd[p] --> h[c] + thymd[c]
		h[p] + thymd[p] <==> h[c] + thymd[c]		h[p] + thymd[p] <==> h[c] + thymd[c]
		thymd[e] <==> thymd[p]		thymd[e] <==> thymd[p]
		atp[c] + h2o[c] + thm[p] --> adp[c] + h[c] + pi[c] + thm[c]		atp[c] + h2o[c] + thm[p] --> adp[c] + h[c] + pi[c] + thm[c]
		thm[e] <==> thm[p]		thm[e] <==> thm[p]
		[c] : athr-L --> acald + gly		[c] : athr-L --> acald + gly
		[c] : thr-L --> acald + gly		[c] : thr-L --> acald + gly
		[c] : nad + thr-L --> 2aobut + h + nadh		[c] : nad + thr-L --> 2aobut + h + nadh
		[c] : thr-L --> 2obut + nh4		[c] : thr-L --> 2obut + nh4
		thrp[e] <==> thrp[p]		thrp[e] <==> thrp[p]
		[c] : h2o + phom --> pi + thr-L		[c] : h2o + phom --> pi + thr-L
		[c] : atp + thr-L + trnathr --> amp + ppi + thrtrna		[c] : atp + thr-L + trnathr --> amp + ppi + thrtrna
		atp[c] + h2o[c] + thr-L[p] --> adp[c] + h[c] + pi[c] + thr-L[c]		atp[c] + h2o[c] + thr-L[p] --> adp[c] + h[c] + pi[c] + thr-L[c]
		h[p] + thr-L[c] --> h[c] + thr-L[p]		h[p] + thr-L[c] --> h[c] + thr-L[p]
		na1[p] + thr-L[p] --> na1[c] + thr-L[c]		na1[p] + thr-L[p] --> na1[c] + thr-L[c]
		thr-L[e] <==> thr-L[p]		thr-L[e] <==> thr-L[p]
		thym[e] <==> thym[p]		thym[e] <==> thym[p]
		[c] : atp + cys-L + dxyl5p + tyr-L --> 4hba + 4mpetz + ala-L + amp + co2 + h + h2o + ppi		[c] : atp + cys-L + dxyl5p + tyr-L --> 4hba + 4mpetz + ala-L + amp + co2 + h + h2o + ppi
		[c] : r5p + xu5p-D <==> g3p + s7p		[c] : r5p + xu5p-D <==> g3p + s7p
		[c] : e4p + xu5p-D <==> f6p + g3p		[c] : e4p + xu5p-D <==> f6p + g3p
		[c] : h + mql8 + tmao --> h2o + mqn8 + tma		[c] : h + mql8 + tmao --> h2o + mqn8 + tma
		[c] : 2dmmql8 + h + tmao --> 2dmmq8 + h2o + tma		[c] : 2dmmql8 + h + tmao --> 2dmmq8 + h2o + tma
		tmao[e] <==> tmao[p]		tmao[e] <==> tmao[p]
		tma[e] <==> tma[p]		tma[e] <==> tma[p]
		[c] : atp + thymd --> adp + dtmp + h		[c] : atp + thymd --> adp + dtmp + h
		[c] : pi + thymd <==> 2dr1p + thym		[c] : pi + thymd <==> 2dr1p + thym
		[c] : dump + mlthf --> dhf + dtmp		[c] : dump + mlthf --> dhf + dtmp
		[c] : atp + thm --> adp + h + thmmp		[c] : atp + thm --> adp + h + thmmp
		[c] : 2mahmp + 4mpetz + h --> ppi + thmmp		[c] : 2mahmp + 4mpetz + h --> ppi + thmmp
		[c] : dhap <==> g3p		[c] : dhap <==> g3p
		[c] : atp + dpcoa --> 2tpr3dpcoa + ade		[c] : atp + dpcoa --> 2tpr3dpcoa + ade
		[c] : h + nadph + trdox --> nadp + trdrd		[c] : h + nadph + trdox --> nadp + trdrd
		[c] : h2o + tre6p --> g6p + glc-D		[c] : h2o + tre6p --> g6p + glc-D
		[c] : h2o + tre6p --> pi + tre		[c] : h2o + tre6p --> pi + tre
		[c] : g6p + udpg --> h + tre6p + udp		[c] : g6p + udpg --> h + tre6p + udp
		[c] : h2o + tre --> (2) glc-D		[c] : h2o + tre --> (2) glc-D
		[p] : h2o + tre --> (2) glc-D		[p] : h2o + tre --> (2) glc-D
		pep[c] + tre[p] --> pyr[c] + tre6p[c]		pep[c] + tre[p] --> pyr[c] + tre6p[c]
		tre[e] <==> tre[p]		tre[e] <==> tre[p]
		[c] : h2o + trp-L <==> indole + nh4 + pyr		[c] : h2o + trp-L <==> indole + nh4 + pyr
		[c] : 3ig3p + ser-L --> g3p + h2o + trp-L		[c] : 3ig3p + ser-L --> g3p + h2o + trp-L
		[c] : indole + ser-L --> h2o + trp-L		[c] : indole + ser-L --> h2o + trp-L
		[c] : 3ig3p --> g3p + indole		[c] : 3ig3p --> g3p + indole
		[c] : atp + trnatrp + trp-L --> amp + ppi + trptrna		[c] : atp + trnatrp + trp-L --> amp + ppi + trptrna
		h[p] + trp-L[p] <==> h[c] + trp-L[c]		h[p] + trp-L[p] <==> h[c] + trp-L[c]
		trp-L[e] <==> trp-L[p]		trp-L[e] <==> trp-L[p]
		[c] : 2h3oppan + h + nadh <==> glyc-R + nad		[c] : 2h3oppan + h + nadh <==> glyc-R + nad
		atp[c] + h2o[c] + tsul[p] --> adp[c] + h[c] + pi[c] + tsul[c]		atp[c] + h2o[c] + tsul[p] --> adp[c] + h[c] + pi[c] + tsul[c]
		tsul[e] <==> tsul[p]		tsul[e] <==> tsul[p]
		ttdca[e] --> ttdca[p]		ttdca[e] --> ttdca[p]
		ttdcea[e] --> ttdcea[p]		ttdcea[e] --> ttdcea[p]
		atp[c] + h2o[c] + tungs[p] --> adp[c] + h[c] + pi[c] + tungs[c]		atp[c] + h2o[c] + tungs[p] --> adp[c] + h[c] + pi[c] + tungs[c]
		tungs[e] <==> tungs[p]		tungs[e] <==> tungs[p]
		tym[e] <==> tym[p]		tym[e] <==> tym[p]
		[p] : h2o + o2 + tym --> 4hoxpacd + h2o2 + nh4		[p] : h2o + o2 + tym --> 4hoxpacd + h2o2 + nh4
		[p] : h2o + tyrp --> pi + tyr-L		[p] : h2o + tyrp --> pi + tyr-L
		tyrp[e] <==> tyrp[p]		tyrp[e] <==> tyrp[p]
		[c] : akg + tyr-L <==> 34hpp + glu-L		[c] : akg + tyr-L <==> 34hpp + glu-L
		[c] : atp + trnatyr + tyr-L --> amp + ppi + tyrtrna		[c] : atp + trnatyr + tyr-L --> amp + ppi + tyrtrna
		h[p] + tyr-L[p] <==> h[c] + tyr-L[c]		h[p] + tyr-L[p] <==> h[c] + tyr-L[c]
		tyr-L[e] <==> tyr-L[p]		tyr-L[e] <==> tyr-L[p]
		[c] : 3hmrsACP + u3hga --> ACP + h + u23ga		[c] : 3hmrsACP + u3hga --> ACP + h + u23ga
		[c] : 26dap-M + atp + uamag --> adp + h + pi + ugmd		[c] : 26dap-M + atp + uamag --> adp + h + pi + ugmd
		[p] : h2o + udpacgal --> acgal1p + (2) h + ump		[p] : h2o + udpacgal --> acgal1p + (2) h + ump
		[p] : h2o + uacgam --> acgam1p + (2) h + ump		[p] : h2o + uacgam --> acgam1p + (2) h + ump
		uacgam[e] <==> uacgam[p]		uacgam[e] <==> uacgam[p]
		[c] : h2o + (2) nad + uacmam --> (3) h + (2) nadh + uacmamu		[c] : h2o + (2) nad + uacmam --> (3) h + (2) nadh + uacmamu
		[c] : uacgam <==> uacmam		[c] : uacgam <==> uacmam
		[c] : 3hmrsACP + uacgam <==> ACP + u3aga		[c] : 3hmrsACP + uacgam <==> ACP + u3aga
		[c] : pep + uacgam --> pi + uaccg		[c] : pep + uacgam --> pi + uaccg
		[c] : acgam1p + h + utp --> ppi + uacgam		[c] : acgam1p + h + utp --> ppi + uacgam
		[c] : uacgam + uagmda --> h + uaagmda + udp		[c] : uacgam + uagmda --> h + uaagmda + udp
		[c] : atp + glu-D + uama --> adp + h + pi + uamag		[c] : atp + glu-D + uama --> adp + h + pi + uamag
		[c] : ala-L + atp + uamr --> adp + h + pi + uama		[c] : ala-L + atp + uamr --> adp + h + pi + uama
		[c] : h + nadph + uaccg --> nadp + uamr		[c] : h + nadph + uaccg --> nadp + uamr
		[c] : h2o + udcpdp --> h + pi + udcpp		[c] : h2o + udcpdp --> h + pi + udcpp
		[c] : frdp + (8) ipdp --> (8) ppi + udcpdp		[c] : frdp + (8) ipdp --> (8) ppi + udcpdp
		[p] : h2o + udcpdp --> h + pi + udcpp		[p] : h2o + udcpdp --> h + pi + udcpp
		udpacgal[e] <==> udpacgal[p]		udpacgal[e] <==> udpacgal[p]
		[c] : udpg <==> udpgal		[c] : udpg <==> udpgal
		[p] : h2o + udpgal --> gal1p + (2) h + ump		[p] : h2o + udpgal --> gal1p + (2) h + ump
		udpgal[e] <==> udpgal[p]		udpgal[e] <==> udpgal[p]
		[c] : h2o + (2) nad + udpg --> (3) h + (2) nadh + udpglcur		[c] : h2o + (2) nad + udpg --> (3) h + (2) nadh + udpglcur
		[c] : nad + udpglcur --> co2 + nadh + udpLa4o		[c] : nad + udpglcur --> co2 + nadh + udpLa4o
		udpglcur[e] <==> udpglcur[p]		udpglcur[e] <==> udpglcur[p]
		[p] : h2o + udpg --> g1p + (2) h + ump		[p] : h2o + udpg --> g1p + (2) h + ump
		udpg[e] <==> udpg[p]		udpg[e] <==> udpg[p]
		[c] : glu-L + udpLa4o <==> akg + udpLa4n		[c] : glu-L + udpLa4o <==> akg + udpLa4n
		[p] : h2o + udpglcur --> glcur1p + (2) h + ump		[p] : h2o + udpglcur --> glcur1p + (2) h + ump
		[c] : gal1p + udpg <==> g1p + udpgal		[c] : gal1p + udpg <==> g1p + udpgal
		[c] : alaala + atp + ugmd --> adp + h + pi + ugmda		[c] : alaala + atp + ugmd --> adp + h + pi + ugmda
		[c] : h2o + u3aga --> ac + u3hga		[c] : h2o + u3aga --> ac + u3hga
		[c] : 10fthf + udpLa4n --> h + thf + udpLa4fn		[c] : 10fthf + udpLa4n --> h + thf + udpLa4fn
		[c] : LalaDgluMdap + atp + uamr --> adp + h + pi + ugmd		[c] : LalaDgluMdap + atp + uamr --> adp + h + pi + ugmd
		[c] : h2o + um4p --> ala-D + ugmd		[c] : h2o + um4p --> ala-D + ugmd
		[c] : LalaDgluMdapDala + atp + uamr --> adp + h + pi + um4p		[c] : LalaDgluMdapDala + atp + uamr --> adp + h + pi + um4p
		[c] : atp + ump <==> adp + udp		[c] : atp + ump <==> adp + udp
		ump[e] <==> ump[p]		ump[e] <==> ump[p]
		[c] : udcpp + udpLa4fn --> uLa4fn + udp		[c] : udcpp + udpLa4fn --> uLa4fn + udp
		[c] : (2) amet + uppg3 --> (2) ahcys + dscl + h		[c] : (2) amet + uppg3 --> (2) ahcys + dscl + h
		[c] : hmbil --> h2o + uppg3		[c] : hmbil --> h2o + uppg3
		[c] : (4) h + uppg3 --> (4) co2 + cpppg3		[c] : (4) h + uppg3 --> (4) co2 + cpppg3
		[c] : prpp + ura --> ppi + ump		[c] : prpp + ura --> ppi + ump
		h[p] + ura[p] --> h[c] + ura[c]		h[p] + ura[p] --> h[c] + ura[c]
		h[p] + ura[p] <==> h[c] + ura[c]		h[p] + ura[p] <==> h[c] + ura[c]
		ura[e] <==> ura[p]		ura[e] <==> ura[p]
		urea[e] <==> urea[p]		urea[e] <==> urea[p]
		urea[p] <==> urea[c]		urea[p] <==> urea[c]
		[c] : atp + dump <==> adp + dudp		[c] : atp + dump <==> adp + dudp
		[c] : h2o + uri --> rib-D + ura		[c] : h2o + uri --> rib-D + ura
		[c] : gtp + uri --> gdp + h + ump		[c] : gtp + uri --> gdp + h + ump
		h[p] + uri[p] --> h[c] + uri[c]		h[p] + uri[p] --> h[c] + uri[c]
		h[p] + uri[p] <==> h[c] + uri[c]		h[p] + uri[p] <==> h[c] + uri[c]
		uri[e] <==> uri[p]		uri[e] <==> uri[p]
		[c] : h2o + u23ga --> (2) h + lipidX + ump		[c] : h2o + u23ga --> (2) h + lipidX + ump
		[c] : akg + val-L <==> 3mob + glu-L		[c] : akg + val-L <==> 3mob + glu-L
		[c] : atp + trnaval + val-L --> amp + ppi + valtrna		[c] : atp + trnaval + val-L --> amp + ppi + valtrna
		atp[c] + h2o[c] + val-L[p] --> adp[c] + h[c] + pi[c] + val-L[c]		atp[c] + h2o[c] + val-L[p] --> adp[c] + h[c] + pi[c] + val-L[c]
		h[p] + val-L[p] <==> h[c] + val-L[c]		h[p] + val-L[p] <==> h[c] + val-L[c]
		val-L[e] <==> val-L[p]		val-L[e] <==> val-L[p]
		[c] : 3mob + ala-L --> pyr + val-L		[c] : 3mob + ala-L --> pyr + val-L
		[c] : xu5p-L --> ru5p-L		[c] : xu5p-L --> ru5p-L
		h[p] + xan[p] --> h[c] + xan[c]		h[p] + xan[p] --> h[c] + xan[c]
		xan[e] <==> xan[p]		xan[e] <==> xan[p]
		xmp[e] <==> xmp[p]		xmp[e] <==> xmp[p]
		[c] : prpp + xan --> ppi + xmp		[c] : prpp + xan --> ppi + xmp
		[c] : h2o + xtsn --> rib-D + xan		[c] : h2o + xtsn --> rib-D + xan
		h[p] + xtsn[p] <==> h[c] + xtsn[c]		h[p] + xtsn[p] <==> h[c] + xtsn[c]
		xtsn[e] <==> xtsn[p]		xtsn[e] <==> xtsn[p]
		[c] : xyl-D <==> xylu-D		[c] : xyl-D <==> xylu-D
		[c] : glc-D <==> fru		[c] : glc-D <==> fru
		[c] : atp + xylu-D --> adp + h + xu5p-D		[c] : atp + xylu-D --> adp + h + xu5p-D
		[c] : atp + xylu-L --> adp + h + xu5p-L		[c] : atp + xylu-L --> adp + h + xu5p-L
		xylu-L[e] <==> xylu-L[p]		xylu-L[e] <==> xylu-L[p]
		atp[c] + h2o[c] + xyl-D[p] --> adp[c] + h[c] + pi[c] + xyl-D[c]		atp[c] + h2o[c] + xyl-D[p] --> adp[c] + h[c] + pi[c] + xyl-D[c]
		xyl-D[e] <==> xyl-D[p]		xyl-D[e] <==> xyl-D[p]
		atp[c] + h2o[c] + zn2[c] --> adp[c] + h[c] + pi[c] + zn2[p]		atp[c] + h2o[c] + zn2[c] --> adp[c] + h[c] + pi[c] + zn2[p]
		h[p] + zn2[c] --> h[c] + zn2[p]		h[p] + zn2[c] --> h[c] + zn2[p]
		zn2[p] --> zn2[c]		zn2[p] --> zn2[c]
		atp[c] + h2o[c] + zn2[p] --> adp[c] + h[c] + pi[c] + zn2[c]		atp[c] + h2o[c] + zn2[p] --> adp[c] + h[c] + pi[c] + zn2[c]
		zn2[e] <==> zn2[p]		zn2[e] <==> zn2[p]

## Sheet: Yersinia enterocolitica
Elucidating potential molecular signatures through host-microbe interactions for reactive arthritis and inflammatory bowel disease using combinatorial approach Anukriti Verma1, Shivani Sharda1*, Bhawna Rathi1, Pallavi Somvanshi2, Bimlesh Dhar Pandey3
Metabolic network and simulation analysis data of target microorganisms
Genes	Proteins	Reactions	Metabolites	Inner cell reactions	Exchange reactions	Essential genes
YE3327	Aas	12ppd-R[e] <==> 12ppd-R[p]	10fthf	12ppd-R[e] <==> 12ppd-R[p]	[e] : 12ppd-R <==>	YE0003
YE3268	Acc	12ppd-S[e] <==> 12ppd-S[p]	12dgr120	12ppd-S[e] <==> 12ppd-S[p]	[e] : 12ppd-S <==>	YE0012
YE3880	AceA	14glucan[p] + atp[c] + h2o[c] --> 14glucan[c] + adp[c] + h[c] + pi[c]	12dgr140	14glucan[p] + atp[c] + h2o[c] --> 14glucan[c] + adp[c] + h[c] + pi[c]	[e] : 14glucan <==>	YE0020
YE3881	AceB	14glucan[e] --> 14glucan[p]	12dgr141	14glucan[e] --> 14glucan[p]	[e] : 15dap <==>	YE0024
YE0699	AceEec	23camp[e] <==> 23camp[p]	12dgr160	23camp[e] <==> 23camp[p]	[e] : 23camp <==>	YE0027
YE0701	AceFec	23ccmp[e] <==> 23ccmp[p]	12dgr161	23ccmp[e] <==> 23ccmp[p]	[e] : 23ccmp <==>	YE0041
YE1334	AckA	23cgmp[e] <==> 23cgmp[p]	12dgr180	23cgmp[e] <==> 23cgmp[p]	[e] : 23cgmp <==>	YE0042
YE1964	AcnA	23cump[e] <==> 23cump[p]	12dgr181	23cump[e] <==> 23cump[p]	[e] : 23cump <==>	YE0045
YE0705	AcnB	23dappa[e] <==> 23dappa[p]	12ppd-R	23dappa[e] <==> 23dappa[p]	[e] : 23dappa <==>	YE0047
YE3173	AcpH	[p] : 23cump + h2o --> 3ump + h	12ppd-S	[p] : 23cump + h2o --> 3ump + h	[e] : 26dap-M <==>	YE0059
YE1636	AcpP	[p] : 23ccmp + h2o --> 3cmp + h	13dpg	[p] : 23ccmp + h2o --> 3cmp + h	[e] : 2ddglcn <==>	YE0061
YE1021	AcpS	[p] : 23camp + h2o --> 3amp + h	14glucan	[p] : 23camp + h2o --> 3amp + h	[e] : 34dhpac <==>	YE0062
YE0309	Acs	[p] : 23cgmp + h2o --> 3gmp + h	15dap	[p] : 23cgmp + h2o --> 3gmp + h	[e] : 3amp <==>	YE0067
YE0307	ActP	26dap-M[e] <==> 26dap-M[p]	1agpe120	26dap-M[e] <==> 26dap-M[p]	[e] : 3cmp <==>	YE0069
YE2009	Add	2ddecg3p[p] --> 2ddecg3p[c]	1agpe140	2ddecg3p[p] --> 2ddecg3p[c]	[e] : 3gmp <==>	YE0070
YE2238	AdhE	2tdecg3p[p] --> 2tdecg3p[c]	1agpe141	2tdecg3p[p] --> 2tdecg3p[c]	[e] : 3hcinnm <==>	YE0071
YE3089	Adk	2tdec7eg3p[p] --> 2tdec7eg3p[c]	1agpe160	2tdec7eg3p[p] --> 2tdec7eg3p[c]	[e] : 3hpppn <==>	YE0072
YE1296	Agp	2hdecg3p[p] --> 2hdecg3p[c]	1agpe161	2hdecg3p[p] --> 2hdecg3p[c]	[e] : 3ump <==>	YE0073
YE0834	AlaS	2hdec9eg3p[p] --> 2hdec9eg3p[c]	1agpe180	2hdec9eg3p[p] --> 2hdec9eg3p[c]	[e] : 4abut <==>	YE0074
YE3848	Alrec	2odecg3p[p] --> 2odecg3p[c]	1agpe181	2odecg3p[p] --> 2odecg3p[c]	[e] : 4hoxpacd <==>	YE0081
YE0374	AmiB	2odec11eg3p[p] --> 2odec11eg3p[c]	1agpg120	2odec11eg3p[p] --> 2odec11eg3p[c]	[e] : 5dglcn <==>	YE0082
YE3307	AmiC	2agpe120[p] --> 2agpe120[c]	1agpg140	2agpe120[p] --> 2agpe120[c]	[e] : LalaDgluMdap <==>	YE0088
YE2052	Amn	2agpe140[p] --> 2agpe140[c]	1agpg141	2agpe140[p] --> 2agpe140[c]	[e] : LalaDgluMdapDala <==>	YE0089
YE0692	AmpD	2agpe141[p] --> 2agpe141[c]	1agpg160	2agpe141[p] --> 2agpe141[c]	[e] : ac <==>	YE0093
YE3139	AmpG	2agpe160[p] --> 2agpe160[c]	1agpg161	2agpe160[p] --> 2agpe160[c]	[e] : acac <==>	YE0096
YE3119	AmtB	2agpe161[p] --> 2agpe161[c]	1agpg180	2agpe161[p] --> 2agpe161[c]	[e] : acald <==>	YE0099
YE1962	AmyA	2agpe180[p] --> 2agpe180[c]	1agpg181	2agpe180[p] --> 2agpe180[c]	[e] : acgal <==>	YE0100
YE2142	AnmK	2agpe181[p] --> 2agpe181[c]	1ddecg3p	2agpe181[p] --> 2agpe181[c]	[e] : acgal1p <==>	YE0103
YE2261	AnsA	[c] : 2agpe120 + atp + ddca --> amp + pe120 + ppi	1hdec9eg3p	[c] : 2agpe120 + atp + ddca --> amp + pe120 + ppi	[e] : acgam <==>	YE0111
YE1535	AnsB	[c] : 2agpe140 + atp + ttdca --> amp + pe140 + ppi	1hdecg3p	[c] : 2agpe140 + atp + ttdca --> amp + pe140 + ppi	[e] : acgam1p <==>	YE0114
YE2508	AnsP	[c] : 2agpe141 + atp + ttdcea --> amp + pe141 + ppi	1odec11eg3p	[c] : 2agpe141 + atp + ttdcea --> amp + pe141 + ppi	[e] : acmana <==>	YE0116
YE0628	ApaH	[c] : 2agpe160 + atp + hdca --> amp + pe160 + ppi	1odecg3p	[c] : 2agpe160 + atp + hdca --> amp + pe160 + ppi	[e] : acmum <==>	YE0117
YE3094	Apt	[c] : 2agpe161 + atp + hdcea --> amp + pe161 + ppi	1pyr5c	[c] : 2agpe161 + atp + hdcea --> amp + pe161 + ppi	[e] : acnam <==>	YE0119
YE2854	AqpZ	[c] : 2agpe180 + atp + ocdca --> amp + pe180 + ppi	1tdec7eg3p	[c] : 2agpe180 + atp + ocdca --> amp + pe180 + ppi	[e] : acser <==>	YE0120
YE2001	AraA	[c] : 2agpe181 + atp + ocdcea --> amp + pe181 + ppi	1tdecg3p	[c] : 2agpe181 + atp + ocdcea --> amp + pe181 + ppi	[e] : ade <==>	YE0121
YE2002	AraB	2agpg120[p] --> 2agpg120[c]	23camp	2agpg120[p] --> 2agpg120[c]	[e] : adocbl <==>	YE0139
YE1976	AraD	2agpg140[p] --> 2agpg140[c]	23ccmp	2agpg140[p] --> 2agpg140[c]	[e] : agm <==>	YE0140
YE2003	AraF	2agpg141[p] --> 2agpg141[c]	23cgmp	2agpg141[p] --> 2agpg141[c]	[e] : akg <==>	YE0150
YE2004	AraG	2agpg160[p] --> 2agpg160[c]	23cump	2agpg160[p] --> 2agpg160[c]	[e] : ala-B <==>	YE0151
YE2005	AraH	2agpg161[p] --> 2agpg161[c]	23dappa	2agpg161[p] --> 2agpg161[c]	[e] : ala-D <==>	YE0155
YE2081	ArcD	2agpg180[p] --> 2agpg180[c]	23dhdp	2agpg180[p] --> 2agpg180[c]	[e] : ala-L <==>	YE0165
YE3308	ArgA	2agpg181[p] --> 2agpg181[c]	23dhmb	2agpg181[p] --> 2agpg181[c]	[e] : alaala <==>	YE0169
YE0120	ArgB	[c] : 2agpg120 + atp + ddca --> amp + pg120 + ppi	23dhmp	[c] : 2agpg120 + atp + ddca --> amp + pg120 + ppi	[e] : all-D <==>	YE0170
YE0119	ArgC	[c] : 2agpg140 + atp + ttdca --> amp + pg140 + ppi	25aics	[c] : 2agpg140 + atp + ttdca --> amp + pg140 + ppi	[e] : alltn <==>	YE0171
YE3957	ArgD	[c] : 2agpg141 + atp + ttdcea --> amp + pg141 + ppi	25dkglcn	[c] : 2agpg141 + atp + ttdcea --> amp + pg141 + ppi	[e] : amp <==>	YE0172
YE0117	ArgE	[c] : 2agpg160 + atp + hdca --> amp + pg160 + ppi	25drapp	[c] : 2agpg160 + atp + hdca --> amp + pg160 + ppi	[e] : anhgm <==>	YE0173
YE2680	ArgG	[c] : 2agpg161 + atp + hdcea --> amp + pg161 + ppi	26dap-LL	[c] : 2agpg161 + atp + hdcea --> amp + pg161 + ppi	[e] : arab-L <==>	YE0174
YE0121	ArgH	[c] : 2agpg180 + atp + ocdca --> amp + pg180 + ppi	26dap-M	[c] : 2agpg180 + atp + ocdca --> amp + pg180 + ppi	[e] : arg-L <==>	YE0175
YE0494	ArgI	[c] : 2agpg181 + atp + ocdcea --> amp + pg181 + ppi	2agpe120	[c] : 2agpg181 + atp + ocdcea --> amp + pg181 + ppi	[e] : ascb-L <==>	YE0176
YE3405	ArgO	[c] : 2dhglcn + h + nadh --> glcn + nad	2agpe140	[c] : 2dhglcn + h + nadh --> glcn + nad	[e] : asn-L <==>	YE0177
YE2406	ArgS	[c] : 2dhglcn + h + nadph --> glcn + nadp	2agpe141	[c] : 2dhglcn + h + nadph --> glcn + nadp	[e] : aso3 <==>	YE0178
YE2190	ArnA	[c] : 2dhguln + h + nadh --> idon-L + nad	2agpe160	[c] : 2dhguln + h + nadh --> idon-L + nad	[e] : asp-L <==>	YE0179
YE2192	ArnB	[c] : 2dhguln + h + nadph --> idon-L + nadp	2agpe161	[c] : 2dhguln + h + nadph --> idon-L + nadp	[e] : but <==>	YE0180
YE2191	ArnC	[c] : 2mahmp + h2o --> 4ampm + h + pi	2agpe180	[c] : 2mahmp + h2o --> 4ampm + h + pi	[e] : butso3 <==>	YE0186
YE2188	ArnT	34dhpac[e] <==> 34dhpac[p]	2agpe181	34dhpac[e] <==> 34dhpac[p]	[e] : ca2 <==>	YE0187
YE1538	AroA	3amp[e] <==> 3amp[p]	2agpg120	3amp[e] <==> 3amp[p]	[e] : cbi <==>	YE0189
YE3974	AroB	3cmp[e] <==> 3cmp[p]	2agpg140	3cmp[e] <==> 3cmp[p]	[e] : cbl1 <==>	YE0192
YE1281	AroC	3gmp[e] <==> 3gmp[p]	2agpg141	3gmp[e] <==> 3gmp[p]	[e] : cd2 <==>	YE0200
YE3884	AroEec	[c] : 3hdecACP --> h2o + tdec2eACP	2agpg160	[c] : 3hdecACP --> h2o + tdec2eACP	[e] : cgly <==>	YE0203
YE0850	AroF	[c] : 3hddecACP --> h2o + tddec2eACP	2agpg161	[c] : 3hddecACP --> h2o + tddec2eACP	[e] : chol <==>	YE0207
YE2925	AroGec	[c] : 3hcddec5eACP --> h2o + t3c5ddeceACP	2agpg180	[c] : 3hcddec5eACP --> h2o + t3c5ddeceACP	[e] : cit <==>	YE0209
YE2178	AroH	[c] : 3hmrsACP --> h2o + tmrs2eACP	2agpg181	[c] : 3hmrsACP --> h2o + tmrs2eACP	[e] : cl <==>	YE0210
YE3975	AroK	[c] : 3hcmrs7eACP --> h2o + t3c7mrseACP	2ahbut	[c] : 3hcmrs7eACP --> h2o + t3c7mrseACP	[e] : cmp <==>	YE0212
YE3188	AroL	[c] : 3hpalmACP --> h2o + tpalm2eACP	2amsa	[c] : 3hpalmACP --> h2o + tpalm2eACP	[e] : co2 <==>	YE0213
YE0695	AroP	[c] : 3hcpalm9eACP --> h2o + t3c9palmeACP	2aobut	[c] : 3hcpalm9eACP --> h2o + t3c9palmeACP	[e] : cobalt2 <==>	YE0214
YE3365	ArsB	[c] : 3hoctaACP --> h2o + toctd2eACP	2cpr5p	[c] : 3hoctaACP --> h2o + toctd2eACP	[e] : colipa <==>	YE0218
YE3475	ArsC	[c] : 3hcvac11eACP --> h2o + t3c11vaceACP	2dda7p	[c] : 3hcvac11eACP --> h2o + t3c11vaceACP	[e] : crn <==>	YE0230
YE1495	ArtI	[c] : 3haACP --> but2eACP + h2o	2ddecg3p	[c] : 3haACP --> but2eACP + h2o	[e] : csn <==>	YE0231
YE1491	ArtJ	[c] : 3hhexACP --> h2o + thex2eACP	2ddg6p	[c] : 3hhexACP --> h2o + thex2eACP	[e] : cu <==>	YE0232
YE1493	ArtM	[c] : 3hoctACP --> h2o + toct2eACP	2ddglcn	[c] : 3hoctACP --> h2o + toct2eACP	[e] : cu2 <==>	YE0233
YE1496	ArtP	[p] : 3ump + h2o --> pi + uri	2dhglcn	[p] : 3ump + h2o --> pi + uri	[e] : cyan <==>	YE0234
YE1494	ArtQ	[p] : 3cmp + h2o --> cytd + pi	2dhguln	[p] : 3cmp + h2o --> cytd + pi	[e] : cynt <==>	YE0241
YE4018	Asd	[p] : 3amp + h2o --> adn + pi	2dhp	[p] : 3amp + h2o --> adn + pi	[e] : cys-D <==>	YE0242
YE0003	AsnA	[p] : 3gmp + h2o --> gsn + pi	2dmmq8	[p] : 3gmp + h2o --> gsn + pi	[e] : cys-L <==>	YE0243
YE2983	AsnB	[c] : 3odecACP + h + nadph <==> 3hdecACP + nadp	2dmmql8	[c] : 3odecACP + h + nadph <==> 3hdecACP + nadp	[e] : cytd <==>	YE0244
YE1564	AsnS	[c] : 3oddecACP + h + nadph <==> 3hddecACP + nadp	2dr1p	[c] : 3oddecACP + h + nadph <==> 3hddecACP + nadp	[e] : damp <==>	YE0245
YE0351	AspA	[c] : 3ocddec5eACP + h + nadph --> 3hcddec5eACP + nadp	2dr5p	[c] : 3ocddec5eACP + h + nadph --> 3hcddec5eACP + nadp	[e] : dca <==>	YE0251
YE1561	AspC	[c] : 3omrsACP + h + nadph <==> 3hmrsACP + nadp	2hdec9eg3p	[c] : 3omrsACP + h + nadph <==> 3hmrsACP + nadp	[e] : dcmp <==>	YE0256
YE2397	AspS	[c] : 3ocmrs7eACP + h + nadph --> 3hcmrs7eACP + nadp	2hdecg3p	[c] : 3ocmrs7eACP + h + nadph --> 3hcmrs7eACP + nadp	[e] : ddca <==>	YE0258
YE2468	AstA	[c] : 3opalmACP + h + nadph <==> 3hpalmACP + nadp	2ippm	[c] : 3opalmACP + h + nadph <==> 3hpalmACP + nadp	[e] : dgmp <==>	YE0266
YE2466	AstB	[c] : 3ocpalm9eACP + h + nadph --> 3hcpalm9eACP + nadp	2mahmp	[c] : 3ocpalm9eACP + h + nadph --> 3hcpalm9eACP + nadp	[e] : dgsn <==>	YE0268
YE2469	AstC	[c] : 3ooctdACP + h + nadph <==> 3hoctaACP + nadp	2mcacn	[c] : 3ooctdACP + h + nadph <==> 3hoctaACP + nadp	[e] : dha <==>	YE0273
YE2467	AstD	[c] : 3ocvac11eACP + h + nadph --> 3hcvac11eACP + nadp	2me4p	[c] : 3ocvac11eACP + h + nadph --> 3hcvac11eACP + nadp	[e] : dimp <==>	YE0274
YE4211	AtpF0	[c] : actACP + h + nadph <==> 3haACP + nadp	2mecdp	[c] : actACP + h + nadph <==> 3haACP + nadp	[e] : din <==>	YE0276
YE4209	AtpF1	[c] : 3ohexACP + h + nadph <==> 3hhexACP + nadp	2obut	[c] : 3ohexACP + h + nadph <==> 3hhexACP + nadp	[e] : dms <==>	YE0289
YE4213	AtpI	[c] : 3ooctACP + h + nadph <==> 3hoctACP + nadp	2odec11eg3p	[c] : 3ooctACP + h + nadph <==> 3hoctACP + nadp	[e] : dmso <==>	YE0290
YE4161	AvtA	[c] : h + malACP + ocACP --> 3odecACP + ACP + co2	2odecg3p	[c] : h + malACP + ocACP --> 3odecACP + ACP + co2	[e] : dopa <==>	YE0290A
YE1135	Bcp	[c] : dcaACP + h + malACP --> 3oddecACP + ACP + co2	2ohph	[c] : dcaACP + h + malACP --> 3oddecACP + ACP + co2	[e] : dtmp <==>	YE0291
YE1417	BglA	[c] : cdec3eACP + h + malACP --> 3ocddec5eACP + ACP + co2	2ombzl	[c] : cdec3eACP + h + malACP --> 3ocddec5eACP + ACP + co2	[e] : dump <==>	YE0292
YE2908	BioAec	[c] : ddcaACP + h + malACP --> 3omrsACP + ACP + co2	2omhmbl	[c] : ddcaACP + h + malACP --> 3omrsACP + ACP + co2	[e] : etha <==>	YE0293
YE2907	BioBec	[c] : cddec5eACP + h + malACP --> 3ocmrs7eACP + ACP + co2	2ommbl	[c] : cddec5eACP + h + malACP --> 3ocmrs7eACP + ACP + co2	[e] : ethso3 <==>	YE0297
YE2904	BioD	[c] : h + malACP + myrsACP --> 3opalmACP + ACP + co2	2omph	[c] : h + malACP + myrsACP --> 3opalmACP + ACP + co2	[e] : etoh <==>	YE0302
YE2906	BioF	[c] : h + malACP + tdeACP --> 3ocpalm9eACP + ACP + co2	2oph	[c] : h + malACP + tdeACP --> 3ocpalm9eACP + ACP + co2	[e] : f6p <==>	YE0303
YE3179	BrnQ	[c] : h + malACP + palmACP --> 3ooctdACP + ACP + co2	2p4c2me	[c] : h + malACP + palmACP --> 3ooctdACP + ACP + co2	[e] : fald <==>	YE0307
YE0139	BtuB	[c] : h + hdeACP + malACP --> 3ocvac11eACP + ACP + co2	2pg	[c] : h + hdeACP + malACP --> 3ocvac11eACP + ACP + co2	[e] : fe2 <==>	YE0309
YE2195	BtuC	[c] : butACP + h + malACP --> 3ohexACP + ACP + co2	2pglyc	[c] : butACP + h + malACP --> 3ohexACP + ACP + co2	[e] : fe3 <==>	YE0310
YE0738	BtuF	[c] : h + hexACP + malACP --> 3ooctACP + ACP + co2	2shchc	[c] : h + hexACP + malACP --> 3ooctACP + ACP + co2	[e] : feenter <==>	YE0337
YE2205	BtuR	LalaDgluMdap[p] + atp[c] + h2o[c] --> LalaDgluMdap[c] + adp[c] + h[c] + pi[c]	2tdec7eg3p	LalaDgluMdap[p] + atp[c] + h2o[c] --> LalaDgluMdap[c] + adp[c] + h[c] + pi[c]	[e] : for <==>	YE0338
YE0622	Car	LalaDgluMdap[e] <==> LalaDgluMdap[p]	2tdecg3p	LalaDgluMdap[e] <==> LalaDgluMdap[p]	[e] : fru <==>	YE0347
YE1263	CcmA	3ump[e] <==> 3ump[p]	2tpr3dpcoa	3ump[e] <==> 3ump[p]	[e] : frulys <==>	YE0348
YE1264	CcmB	4hoxpacd[e] <==> 4hoxpacd[p]	34dhpac	4hoxpacd[e] <==> 4hoxpacd[p]	[e] : fruur <==>	YE0351
YE1265	CcmC	[c] : h2o + phthr --> 4hthr + pi	34hpp	[c] : h2o + phthr --> 4hthr + pi	[e] : fuc-L <==>	YE0361
YE2792	Cdd	LalaDgluMdapDala[p] + atp[c] + h2o[c] --> LalaDgluMdapDala[c] + adp[c] + h[c] + pi[c]	3amp	LalaDgluMdapDala[p] + atp[c] + h2o[c] --> LalaDgluMdapDala[c] + adp[c] + h[c] + pi[c]	[e] : fum <==>	YE0362
YE4061	Cdh	LalaDgluMdapDala[e] <==> LalaDgluMdapDala[p]	3c2hmp	LalaDgluMdapDala[e] <==> LalaDgluMdapDala[p]	[e] : g1p <==>	YE0363
YE3278	CdsA	[c] : 5dglcn + h + nadph <==> glcn + nadp	3c3hmp	[c] : 5dglcn + h + nadph <==> glcn + nadp	[e] : g3pc <==>	YE0364
YE2161	Cfa	5dglcn[e] <==> 5dglcn[p]	3c4mop	5dglcn[e] <==> 5dglcn[p]	[e] : g3pe <==>	YE0367
YE2477	ChaA	[c] : dad-5 + h2o --> 5drib + ade	3cmp	[c] : dad-5 + h2o --> 5drib + ade	[e] : g3pg <==>	YE0368
YE2650	CitDEF	[c] : ru5p-D <==> ara5p	3dhq	[c] : ru5p-D <==> ara5p	[e] : g3pi <==>	YE0382
YE2648	CitG	[c] : ACP + atp + ttdca --> amp + myrsACP + ppi	3dhsk	[c] : ACP + atp + ttdca --> amp + myrsACP + ppi	[e] : g3ps <==>	YE0399
YE2647	CitT	[c] : ACP + atp + ttdcea --> amp + ppi + tdeACP	3gmp	[c] : ACP + atp + ttdcea --> amp + ppi + tdeACP	[e] : g6p <==>	YE0404
YE0735	ClcA	[c] : ACP + atp + hdca --> amp + palmACP + ppi	3haACP	[c] : ACP + atp + hdca --> amp + palmACP + ppi	[e] : gal <==>	YE0411
YE2025	ClcB	[c] : ACP + atp + hdcea --> amp + hdeACP + ppi	3hbcoa	[c] : ACP + atp + hdcea --> amp + hdeACP + ppi	[e] : gal-bD <==>	YE0414
YE2227	Cls	[c] : ACP + atp + ocdcea --> amp + octeACP + ppi	3hcddec5eACP	[c] : ACP + atp + ocdcea --> amp + octeACP + ppi	[e] : gal1p <==>	YE0417
YE1539	Cmk	[c] : ACP + atp + ocdca --> amp + ocdcaACP + ppi	3hcinnm	[c] : ACP + atp + ocdca --> amp + ocdcaACP + ppi	[e] : galct-D <==>	YE0429
YE0276	CoaA	[c] : ACP + atp + ddca --> amp + ddcaACP + ppi	3hcmrs7eACP	[c] : ACP + atp + ddca --> amp + ddcaACP + ppi	[e] : galctn-D <==>	YE0430
YE0067	CoaD	[c] : ACP + atp + dca --> amp + dcaACP + ppi	3hcpalm9eACP	[c] : ACP + atp + dca --> amp + dcaACP + ppi	[e] : galctn-L <==>	YE0470
YE0685	CoaE	[c] : ACP + atp + octa --> amp + ocACP + ppi	3hcvac11eACP	[c] : ACP + atp + octa --> amp + ocACP + ppi	[e] : galt <==>	YE0482
YE2709	CobS	[c] : dtdp4aaddg + unagamu --> dtdp + h + unagamuf	3hdcoa	[c] : dtdp4aaddg + unagamu --> dtdp + h + unagamuf	[e] : galur <==>	YE0494
YE2707	CobT	[c] : 14glucan --> malthx	3hddcoa	[c] : 14glucan --> malthx	[e] : gam <==>	YE0498
YE2710	CobU	[p] : 14glucan --> malthx	3hddecACP	[p] : 14glucan --> malthx	[e] : gam6p <==>	YE0539
YE3964	CodA	[c] : arbt6p + h2o --> g6p + hqn	3hdecACP	[c] : arbt6p + h2o --> g6p + hqn	[e] : gbbtn <==>	YE0570
YE3125	Cof	4abut[e] <==> 4abut[p]	3hhcoa	4abut[e] <==> 4abut[p]	[e] : gdp <==>	YE0571
YE3061	CopA	acac[e] <==> acac[p]	3hhdcoa	acac[e] <==> acac[p]	[e] : glc-D <==>	YE0572
YE0200	CorA	[c] : acald + coa + nad <==> accoa + h + nadh	3hhexACP	[c] : acald + coa + nad <==> accoa + h + nadh	[e] : glcn <==>	YE0574
YE0399	CpdB	acald[e] <==> acald[p]	3hmrsACP	acald[e] <==> acald[p]	[e] : glcr <==>	YE0578
YE3072	CpsG	[c] : adocbip + gtp + h --> agdpcbi + ppi	3hocoa	[c] : adocbip + gtp + h --> agdpcbi + ppi	[e] : glcur <==>	YE0591
YE1762	CrcA	[c] : accoa + atp + hco3 --> adp + h + malcoa + pi	3hoctACP	[c] : accoa + atp + hco3 --> adp + h + malcoa + pi	[e] : glcur1p <==>	YE0601
YE1205	Crr	acgal1p[e] <==> acgal1p[p]	3hoctaACP	acgal1p[e] <==> acgal1p[p]	[e] : gln-L <==>	YE0602
YE3303	CsdA	acgal[e] <==> acgal[p]	3hodcoa	acgal[e] <==> acgal[p]	[e] : glu-L <==>	YE0604
YE0712	CueO	acgam1p[e] <==> acgam1p[p]	3hpalmACP	acgam1p[e] <==> acgam1p[p]	[e] : gly <==>	YE0611
YE0189	CyaA	[c] : acgam + atp --> acgam6p + adp + h	3hpppn	[c] : acgam + atp --> acgam6p + adp + h	[e] : glyald <==>	YE0615
YE1952	CycAec	[c] : uacgam + udcpp --> ump + unaga	3htdcoa	[c] : uacgam + udcpp --> ump + unaga	[e] : glyb <==>	YE0616
YE2939	CydA	acgam[p] + pep[c] --> acgam6p[c] + pyr[c]	3ig3p	acgam[p] + pep[c] --> acgam6p[c] + pyr[c]	[e] : glyc <==>	YE0619
YE1521	CydC	acgam[e] <==> acgam[p]	3mob	acgam[e] <==> acgam[p]	[e] : glyc-R <==>	YE0620
YE1522	CydD	[c] : acglu + atp --> acg5p + adp	3mop	[c] : acglu + atp --> acg5p + adp	[e] : glyc2p <==>	YE0621
YE3144	CyoA	[c] : accoa + glu-L --> acglu + coa + h	3ocddec5eACP	[c] : accoa + glu-L --> acglu + coa + h	[e] : glyc3p <==>	YE0622
YE3145	CyoE	[c] : 2obut + h + pyr --> 2ahbut + co2	3ocmrs7eACP	[c] : 2obut + h + pyr --> 2ahbut + co2	[e] : glyclt <==>	YE0626
YE1197	CysA	[c] : ac + atp <==> actp + adp	3ocpalm9eACP	[c] : ac + atp <==> actp + adp	[e] : gmp <==>	YE0628
YE0764	CysC	[c] : h + (2) pyr --> alac-S + co2	3ocvac11eACP	[c] : h + (2) pyr --> alac-S + co2	[e] : gsn <==>	YE0631
YE0762	CysD	[c] : uacmamu + unaga --> h + udp + unagamu	3odcoa	[c] : uacmamu + unaga --> h + udp + unagamu	[e] : gthox <==>	YE0640
YE0082	CysE	acmana[p] + pep[c] --> acmanap[c] + pyr[c]	3oddcoa	acmana[p] + pep[c] --> acmanap[c] + pyr[c]	[e] : gthrd <==>	YE0641
YE3968	CysG	acmana[e] <==> acmana[p]	3oddecACP	acmana[e] <==> acmana[p]	[e] : gtp <==>	YE0642
YE0757	CysH	acmum[p] + pep[c] --> acmum6p[c] + pyr[c]	3odecACP	acmum[p] + pep[c] --> acmum6p[c] + pyr[c]	[e] : h <==>	YE0648
YE0756	CysIJ	acmum[e] --> acmum[p]	3ohcoa	acmum[e] --> acmum[p]	[e] : h2 <==>	YE0649
YE1208	CysKec	acnam[p] + h[p] --> acnam[c] + h[c]	3ohdcoa	acnam[p] + h[p] --> acnam[c] + h[c]	[e] : h2o <==>	YE0650
YE1198	CysM	acnam[e] <==> acnam[p]	3ohexACP	acnam[e] <==> acnam[p]	[e] : h2o2 <==>	YE0651
YE1194	CysP	[c] : btcoa + fad <==> b2coa + fadh2	3omrsACP	[c] : btcoa + fad <==> b2coa + fadh2	[e] : h2s <==>	YE0652
YE3048	CysS	[c] : fad + hxcoa <==> fadh2 + hx2coa	3oocoa	[c] : fad + hxcoa <==> fadh2 + hx2coa	[e] : hacolipa <==>	YE0653
YE1195	CysU	[c] : fad + occoa <==> fadh2 + oc2coa	3ooctACP	[c] : fad + occoa <==> fadh2 + oc2coa	[e] : halipa <==>	YE0654
YE1196	CysW	[c] : dcacoa + fad <==> dc2coa + fadh2	3ooctdACP	[c] : dcacoa + fad <==> dc2coa + fadh2	[e] : hdca <==>	YE0667
YE3005	DacA	[c] : ddcacoa + fad <==> dd2coa + fadh2	3oodcoa	[c] : ddcacoa + fad <==> dd2coa + fadh2	[e] : hdcea <==>	YE0668
YE0424	DacB	[c] : fad + tdcoa <==> fadh2 + td2coa	3opalmACP	[c] : fad + tdcoa <==> fadh2 + td2coa	[e] : hg2 <==>	YE0669
YE1471	DacC	[c] : fad + pmtcoa <==> fadh2 + hdd2coa	3ophb	[c] : fad + pmtcoa <==> fadh2 + hdd2coa	[e] : his-L <==>	YE0670
YE2281	DadA	[c] : fad + stcoa <==> fadh2 + od2coa	3otdcoa	[c] : fad + stcoa <==> fadh2 + od2coa	[e] : hom-L <==>	YE0672
YE2280	DadX	[c] : ACP + accoa <==> acACP + coa	3pg	[c] : ACP + accoa <==> acACP + coa	[e] : hxa <==>	YE0673
YE1137	DapA	[c] : acorn + h2o --> ac + orn	3php	[c] : acorn + h2o --> ac + orn	[e] : hxan <==>	YE0678
YE0620	DapB	[c] : acon-T + amet --> aconm + ahcys	3psme	[c] : acon-T + amet --> aconm + ahcys	[e] : idon-L <==>	YE0685
YE3287	DapD	[c] : cit <==> acon-C + h2o	3sala	[c] : cit <==> acon-C + h2o	[e] : ile-L <==>	YE0686
YE1147	DapE	[c] : acon-C + h2o <==> icit	3ump	[c] : acon-C + h2o <==> icit	[e] : imp <==>	YE0691
YE0192	DapF	[c] : acorn + akg <==> acg5sa + glu-L	4abut	[c] : acorn + akg <==> acg5sa + glu-L	[e] : indole <==>	YE0692
YE2782	Dcd	[c] : apoACP + coa --> ACP + h + pap	4abz	[c] : apoACP + coa --> ACP + h + pap	[e] : inost <==>	YE0695
YE4067	DctA	[c] : ac + atp + coa --> accoa + amp + ppi	4adcho	[c] : ac + atp + coa --> accoa + amp + ppi	[e] : isetac <==>	YE0699
YE0350	DcuA	acser[e] <==> acser[p]	4ahmmp	acser[e] <==> acser[p]	[e] : k <==>	YE0701
YE0848	DcuB	ac[p] + na1[p] --> ac[c] + na1[c]	4ampm	ac[p] + na1[p] --> ac[c] + na1[c]	[e] : lac-D <==>	YE0702
YE2780	DcuC	ac[e] <==> ac[p]	4c2me	ac[e] <==> ac[p]	[e] : lac-L <==>	YE0704
YE3211	DdlA	[c] : adn + h + h2o --> ins + nh4	4hba	[c] : adn + h + h2o --> ins + nh4	[e] : lcts <==>	YE0705
YE0674	DdlB	[c] : 4adcho --> 4abz + h + pyr	4hbz	[c] : 4adcho --> 4abz + h + pyr	[e] : leu-L <==>	YE0709
YE0571	DeoA	[c] : chor + gln-L --> 4adcho + glu-L	4hoxpacd	[c] : chor + gln-L --> 4adcho + glu-L	[e] : lipa <==>	YE0710
YE0572	DeoB	ade[p] + h[p] <==> ade[c] + h[c]	4hthr	ade[p] + h[p] <==> ade[c] + h[c]	[e] : lys-L <==>	YE0712
YE0570	DeoC	ade[e] <==> ade[p]	4mhetz	ade[e] <==> ade[p]	[e] : lyx-L <==>	YE0714
YE0574	DeoD	[c] : amp + atp <==> (2) adp	4mop	[c] : amp + atp <==> (2) adp	[e] : mal-D <==>	YE0718
YE0062	Dfp	[c] : amp + gtp <==> adp + gdp	4mpetz	[c] : amp + gtp <==> adp + gdp	[e] : mal-L <==>	YE0719
YE3856	DgkA	[c] : amp + itp <==> adp + idp	4pasp	[c] : amp + itp <==> adp + idp	[e] : malt <==>	YE0720
YE0740	Dgt	[c] : amet + h --> ametam + co2	4per	[c] : amet + h --> ametam + co2	[e] : malthx <==>	YE0722
YE0540	DhaK	[c] : atp --> camp + ppi	4ppan	[c] : atp --> camp + ppi	[e] : maltpt <==>	YE0730
YE0541	DhaL	[c] : adn + atp --> adp + amp + h	4ppcys	[c] : adn + atp --> adp + amp + h	[e] : malttr <==>	YE0731
YE3652	DkgA	adn[p] + h[p] --> adn[c] + h[c]	4r5au	adn[p] + h[p] --> adn[c] + h[c]	[e] : maltttr <==>	YE0732
YE0912	DkgB	[c] : adocbi + atp --> adocbip + adp + h	5aizc	[c] : adocbi + atp --> adocbip + adp + h	[e] : man <==>	YE0733
YE2883	Dld	[c] : agdpcbi + rdmbzi --> adocbl + gmp + h	5aop	[c] : agdpcbi + rdmbzi --> adocbl + gmp + h	[e] : man6p <==>	YE0734
YE4083	DppA	adocbl[e] + h[p] --> adocbl[p] + h[c]	5aprbu	adocbl[e] + h[p] --> adocbl[p] + h[c]	[e] : manglyc <==>	YE0739
YE4082	DppB	[c] : adprib + h2o --> amp + (2) h + r5p	5apru	[c] : adprib + h2o --> amp + (2) h + r5p	[e] : melib <==>	YE0740
YE4081	DppC	[c] : ade + prpp --> amp + ppi	5caiz	[c] : ade + prpp --> amp + ppi	[e] : met-D <==>	YE0744
YE4080	DppD	[c] : aps + atp --> adp + h + paps	5dglcn	[c] : aps + atp --> adp + h + paps	[e] : met-L <==>	YE0745
YE4079	DppF	[c] : dcamp <==> amp + fum	5drib	[c] : dcamp <==> amp + fum	[e] : metsox-R-L <==>	YE0746
YE0020	DsbA	[c] : 25aics <==> aicar + fum	5mta	[c] : 25aics <==> aicar + fum	[e] : metsox-S-L <==>	YE0747
YE2285	DsbB	[c] : asp-L + gtp + imp --> dcamp + gdp + (2) h + pi	5mthf	[c] : asp-L + gtp + imp --> dcamp + gdp + (2) h + pi	[e] : mg2 <==>	YE0752
YE3379	DsbC	[c] : acgam6p + h2o --> ac + gam6p	5mtr	[c] : acgam6p + h2o --> ac + gam6p	[e] : mmet <==>	YE0755
YE0348	DsbD	[c] : anhgm3p + h2o --> LalaDgluMdap + anhgm	5prdmbz	[c] : anhgm3p + h2o --> LalaDgluMdap + anhgm	[e] : mn2 <==>	YE0756
YE0800	DsdA	[p] : anhgm3p + h2o --> LalaDgluMdap + anhgm	6hmhpt	[p] : anhgm3p + h2o --> LalaDgluMdap + anhgm	[e] : mnl <==>	YE0757
YE0061	Dutec	[c] : anhgm3p + h2o --> acgam + anhm3p	6hmhptpp	[c] : anhgm3p + h2o --> acgam + anhm3p	[e] : mobd <==>	YE0762
YE3280	Dxr	anhgm3p[p] + h[p] --> anhgm3p[c] + h[c]	6pgc	anhgm3p[p] + h[p] --> anhgm3p[c] + h[c]	[e] : mso3 <==>	YE0763
YE3155	Dxs	[c] : anhgm4p + h2o --> LalaDgluMdapDala + anhgm	6pgl	[c] : anhgm4p + h2o --> LalaDgluMdapDala + anhgm	[e] : n2o <==>	YE0764
YE2382	Eda	[p] : anhgm4p + h2o --> LalaDgluMdapDala + anhgm	8aonn	[p] : anhgm4p + h2o --> LalaDgluMdapDala + anhgm	[e] : na1 <==>	YE0769
YE1368	Edd	[c] : anhgm4p + h2o --> acgam + anhm4p	ACP	[c] : anhgm4p + h2o --> acgam + anhm4p	[e] : nac <==>	YE0770
YE0747	Eno	anhgm4p[p] + h[p] --> anhgm4p[c] + h[c]	LalaDglu	anhgm4p[p] + h[p] --> anhgm4p[c] + h[c]	[e] : nh4 <==>	YE0772
YE3415	Epd	[c] : anhgm + h2o --> acgam + anhm	LalaDgluMdap	[c] : anhgm + h2o --> acgam + anhm	[e] : ni2 <==>	YE0800
YE4090	EptB	[c] : adphep-DD --> adphep-LD	LalaDgluMdapDala	[c] : adphep-DD --> adphep-LD	[e] : nmn <==>	YE0834
YE3709	ExuT	anhgm[p] + h[p] --> anhgm[c] + h[c]	LalaLglu	anhgm[p] + h[p] --> anhgm[c] + h[c]	[e] : no <==>	YE0838
YE1578	FabA	agm[e] <==> agm[p]	N1aspmd	agm[e] <==> agm[p]	[e] : no2 <==>	YE0839
YE1287	FabB	[c] : 1ddecg3p + ddcaACP --> ACP + pa120	Nmtrp	[c] : 1ddecg3p + ddcaACP --> ACP + pa120	[e] : no3 <==>	YE0851
YE1634	FabD	[c] : 1tdecg3p + myrsACP --> ACP + pa140	Sfglutth	[c] : 1tdecg3p + myrsACP --> ACP + pa140	[e] : o2 <==>	YE0852
YE1637	FabF	[c] : 1tdec7eg3p + tdeACP --> ACP + pa141	aacald	[c] : 1tdec7eg3p + tdeACP --> ACP + pa141	[e] : o2s <==>	YE0919
YE1635	FabG	[c] : 1hdecg3p + palmACP --> ACP + pa160	aacoa	[c] : 1hdecg3p + palmACP --> ACP + pa160	[e] : ocdca <==>	YE0923
YE1633	FabHec	[c] : 1hdec9eg3p + hdeACP --> ACP + pa161	ac	[c] : 1hdec9eg3p + hdeACP --> ACP + pa161	[e] : ocdcea <==>	YE0924
YE3273	FabZ	[c] : 1odecg3p + ocdcaACP --> ACP + pa180	acACP	[c] : 1odecg3p + ocdcaACP --> ACP + pa180	[e] : octa <==>	YE0925
YE0267	FadA	[c] : 1odec11eg3p + octeACP --> ACP + pa181	acac	[c] : 1odec11eg3p + octeACP --> ACP + pa181	[e] : orn <==>	YE0926
YE0268	FadB	[c] : acg5sa + nadp + pi <==> acg5p + h + nadph	acald	[c] : acg5sa + nadp + pi <==> acg5p + h + nadph	[e] : orot <==>	YE0927
YE2375	FadD	[c] : ahcys + h2o --> ade + rhcys	accoa	[c] : ahcys + h2o --> ade + rhcys	[e] : pacald <==>	YE0966
YE3224	FadE	[c] : 10fthf + aicar <==> fprica + thf	acetol	[c] : 10fthf + aicar <==> fprica + thf	[e] : peamn <==>	YE0999
YE1276	FadI	[c] : air + atp + hco3 --> 5caiz + adp + h + pi	acg5p	[c] : air + atp + hco3 --> 5caiz + adp + h + pi	[e] : phe-L <==>	YE1009
YE1277	FadJ	[c] : 5aizc <==> 5caiz	acg5sa	[c] : 5aizc <==> 5caiz	[e] : pi <==>	YE1020
YE1274	FadL	[c] : akg + coa + nad --> co2 + nadh + succoa	acgal1p	[c] : akg + coa + nad --> co2 + nadh + succoa	[e] : pnto-R <==>	YE1021
YE3413	FbaA	akg[e] <==> akg[p]	acgal	akg[e] <==> akg[p]	[e] : ppa <==>	YE1023
YE0410	Fbp	alaala[p] + atp[c] + h2o[c] --> adp[c] + alaala[c] + h[c] + pi[c]	acgam1p	alaala[p] + atp[c] + h2o[c] --> adp[c] + alaala[c] + h[c] + pi[c]	[e] : ppal <==>	YE1032
YE3074	Fcl	[c] : (2) ala-D + atp <==> adp + alaala + h + pi	acgam6p	[c] : (2) ala-D + atp <==> adp + alaala + h + pi	[e] : pppn <==>	YE1046
YE2810	FdhF	alaala[e] <==> alaala[p]	acgam	alaala[e] <==> alaala[p]	[e] : ppt <==>	YE1047
YE4135	Fdoec	[c] : LalaDglu <==> LalaLglu	acglu	[c] : LalaDglu <==> LalaLglu	[e] : pro-L <==>	YE1049
YE3998	FeoB	[c] : ala-L <==> ala-D	acmana	[c] : ala-L <==> ala-D	[e] : progly <==>	YE1054
YE0704	FepA	[c] : ala-D + pydx5p --> pyam5p + pyr	acmanap	[c] : ala-D + pydx5p --> pyam5p + pyr	[e] : psclys <==>	YE1057
YE3618	FepB	[c] : ala-L + pydx5p --> pyam5p + pyr	acmum6p	[c] : ala-L + pydx5p --> pyam5p + pyr	[e] : pser-L <==>	YE1073
YE3621	FepC	[c] : ala-L + atp + trnaala --> alatrna + amp + ppi	acmum	[c] : ala-L + atp + trnaala --> alatrna + amp + ppi	[e] : ptrc <==>	YE1074
YE3619	FepD	ala-L[p] + h[p] --> ala-L[c] + h[c]	acnam	ala-L[p] + h[p] --> ala-L[c] + h[c]	[e] : pyr <==>	YE1081
YE3620	FepG	ala-L[e] <==> ala-L[p]	acolipa	ala-L[e] <==> ala-L[p]	[e] : r5p <==>	YE1082
YE0732	FhuB	[c] : glyald + h + nadh <==> glyc + nad	acon-C	[c] : glyald + h + nadh <==> glyc + nad	[e] : rib-D <==>	YE1088
YE0730	FhuC	[c] : etoh + nad <==> acald + h + nadh	acon-T	[c] : etoh + nad <==> acald + h + nadh	[e] : rmn <==>	YE1095
YE0731	FhuD	alltn[e] <==> alltn[p]	aconm	alltn[e] <==> alltn[p]	[e] : sbt-D <==>	YE1096
YE0088	FieF	all-D[e] <==> all-D[p]	acorn	all-D[e] <==> all-D[p]	[e] : ser-D <==>	YE1097
YE2972	FldA	[p] : alpp + pe160 --> 2agpe160 + lpp	acser	[p] : alpp + pe160 --> 2agpe160 + lpp	[e] : ser-L <==>	YE1098
YE3381	FldB	[p] : alpp + pg160 --> 2agpg160 + lpp	actACP	[p] : alpp + pg160 --> 2agpg160 + lpp	[e] : skm <==>	YE1120
YE3890	Fmt	[c] : h + mthgxl + nadph --> acetol + nadp	actp	[c] : h + mthgxl + nadph --> acetol + nadp	[e] : so2 <==>	YE1124
YE1533	FocA	[c] : acetol + h + nadh --> 12ppd-R + nad	ade	[c] : acetol + h + nadh --> 12ppd-R + nad	[e] : so3 <==>	YE1125
YE0626	FolA	[c] : altrn --> 2ddglcn + h2o	adn	[c] : altrn --> 2ddglcn + h2o	[e] : so4 <==>	YE1127
YE3679	FolB	[c] : anhm3p + h2o --> LalaDgluMdap + anhm	adocbi	[c] : anhm3p + h2o --> LalaDgluMdap + anhm	[e] : spmd <==>	YE1128
YE1312	FolCec	[c] : anhm4p + h2o --> LalaDgluMdapDala + anhm	adocbip	[c] : anhm4p + h2o --> LalaDgluMdapDala + anhm	[e] : succ <==>	YE1129
YE3045	FolD	[c] : malt + malttr --> glc-D + maltttr	adocbl	[c] : malt + malttr --> glc-D + maltttr	[e] : sucr <==>	YE1135
YE2818	FolE	[c] : malt + maltttr --> glc-D + maltpt	adp	[c] : malt + maltttr --> glc-D + maltpt	[e] : sulfac <==>	YE1137
YE0722	FolK	[c] : malt + maltpt --> glc-D + malthx	adpglc	[c] : malt + maltpt --> glc-D + malthx	[e] : tartr-L <==>	YE1140
YE0429	FolP	[c] : malt + malthx --> glc-D + malthp	adphep-DD	[c] : malt + malthx --> glc-D + malthp	[e] : taur <==>	YE1147
YE0096	Fpr	[c] : acmanap <==> acgam6p	adphep-LD	[c] : acmanap <==> acgam6p	[e] : tcynt <==>	YE1156
YE0362	Frd	[c] : 8aonn + amet <==> amob + dann	adprib	[c] : 8aonn + amet <==> amob + dann	[e] : thm <==>	YE1157
YE0266	Fre	[c] : 2dmmql8 + amet --> ahcys + h + mql8	agdpcbi	[c] : 2dmmql8 + amet --> ahcys + h + mql8	[e] : thr-L <==>	YE1158
YE2821	FrmA	[c] : air + h2o + nad --> 4ampm + (2) for + (3) h + nadh	agm	[c] : air + h2o + nad --> 4ampm + (2) for + (3) h + nadh	[e] : thrp <==>	YE1161
YE1449	FruAec	[c] : amp + h2o --> ade + r5p	ahcys	[c] : amp + h2o --> ade + r5p	[e] : thym <==>	YE1162
YE1447	FruBec	[c] : cgly + h2o --> cys-L + gly	ahdt	[c] : cgly + h2o --> cys-L + gly	[e] : thymd <==>	YE1168
YE1448	FruK	[c] : h2o + progly --> gly + pro-L	aicar	[c] : h2o + progly --> gly + pro-L	[e] : tma <==>	YE1189
YE0666	FtsI	amp[e] <==> amp[p]	air	amp[e] <==> amp[p]	[e] : tmao <==>	YE1193
YE0816	FumA	anhgm[e] <==> anhgm[p]	akg	anhgm[e] <==> anhgm[p]	[e] : tre <==>	YE1195
YE2016	FumCec	[c] : anhm + atp + h2o --> acmum6p + adp + h	ala-B	[c] : anhm + atp + h2o --> acmum6p + adp + h	[e] : trp-L <==>	YE1196
YE4057	GAPOR	[c] : anth + prpp --> ppi + pran	ala-D	[c] : anth + prpp --> ppi + pran	[e] : tsul <==>	YE1197
YE3793	GabD	[c] : chor + gln-L --> anth + glu-L + h + pyr	ala-L	[c] : chor + gln-L --> anth + glu-L + h + pyr	[e] : ttdca <==>	YE1205
YE3693	GadA	[c] : ala-L + h + pmcoa <==> 8aonn + co2 + coa	alaala	[c] : ala-L + h + pmcoa <==> 8aonn + co2 + coa	[e] : ttdcea <==>	YE1206
YE2917	GalE	[c] : ap4a + h2o --> (2) adp + (2) h	alac-S	[c] : ap4a + h2o --> (2) adp + (2) h	[e] : tungs <==>	YE1207
YE2919	GalK	[c] : ap5a + h2o --> adp + atp + (2) h	alatrna	[c] : ap5a + h2o --> adp + atp + (2) h	[e] : tym <==>	YE1215
YE2920	GalM	[c] : 5apru + h + nadph --> 5aprbu + nadp	all-D	[c] : 5apru + h + nadph --> 5aprbu + nadp	[e] : tyr-L <==>	YE1217
YE2918	GalT	[c] : arab-L <==> rbl-L	alltn	[c] : arab-L <==> rbl-L	[e] : tyrp <==>	YE1219
YE2778	GalUec	arbtn-fe3[p] + atp[c] + h2o[c] --> adp[c] + arbtn-fe3[c] + h[c] + pi[c]	alpp	arbtn-fe3[p] + atp[c] + h2o[c] --> adp[c] + arbtn-fe3[c] + h[c] + pi[c]	[e] : uacgam <==>	YE1225
YE2265	GapA	arab-L[p] + atp[c] + h2o[c] --> adp[c] + arab-L[c] + h[c] + pi[c]	altrn	arab-L[p] + atp[c] + h2o[c] --> adp[c] + arab-L[c] + h[c] + pi[c]	[e] : udpacgal <==>	YE1263
YE0347	GarK	arab-L[e] <==> arab-L[p]	amet	arab-L[e] <==> arab-L[p]	[e] : udpg <==>	YE1264
YE1073	GcpE	[p] : arg-L + h --> agm + co2	ametam	[p] : arg-L + h --> agm + co2	[e] : udpgal <==>	YE1265
YE3392	GcvH	arg-L[p] + orn[c] <==> arg-L[c] + orn[p]	amob	arg-L[p] + orn[c] <==> arg-L[c] + orn[p]	[e] : udpglcur <==>	YE1274
YE3391	GcvP	[c] : argsuc <==> arg-L + fum	amp	[c] : argsuc <==> arg-L + fum	[e] : ump <==>	YE1281
YE3393	GcvT	[c] : asp-L + atp + citr-L --> amp + argsuc + h + ppi	anhgm3p	[c] : asp-L + atp + citr-L --> amp + argsuc + h + ppi	[e] : ura <==>	YE1287
YE4051	GdhA	[c] : arg-L + atp + trnaarg --> amp + argtrna + ppi	anhgm4p	[c] : arg-L + atp + trnaarg --> amp + argtrna + ppi	[e] : urea <==>	YE1296
YE0539	GldA	arg-L[p] + atp[c] + h2o[c] --> adp[c] + arg-L[c] + h[c] + pi[c]	anhgm	arg-L[p] + atp[c] + h2o[c] --> adp[c] + arg-L[c] + h[c] + pi[c]	[e] : val-L <==>	YE1307
YE4010	GlgA	arg-L[c] + h[p] --> arg-L[p] + h[c]	anhm3p	arg-L[c] + h[p] --> arg-L[p] + h[c]	[e] : xan <==>	YE1311
YE4013	GlgB	arg-L[e] <==> arg-L[p]	anhm4p	arg-L[e] <==> arg-L[p]	[e] : xmp <==>	YE1312
YE4011	GlgC	[c] : aspsa + nadp + pi <==> 4pasp + h + nadph	anhm	[c] : aspsa + nadp + pi <==> 4pasp + h + nadph	[e] : xtsn <==>	YE1315
YE4009	GlgP	ascb-L[e] <==> ascb-L[p]	anth	ascb-L[e] <==> ascb-L[p]	[e] : xyl-D <==>	YE1318
YE4012	GlgX	[c] : asn-L + h2o --> asp-L + nh4	ap4a	[c] : asn-L + h2o --> asp-L + nh4	[e] : xylu-L <==>	YE1319
YE1225	Glk	[p] : asn-L + h2o --> asp-L + nh4	ap5a	[p] : asn-L + h2o --> asp-L + nh4	[e] : zn2 <==>	YE1320
YE0430	GlmMec	[c] : asp-L + atp + gln-L + h2o --> amp + asn-L + glu-L + h + ppi	apg120	[c] : asp-L + atp + gln-L + h2o --> amp + asn-L + glu-L + h + ppi		YE1321
YE4203	GlmS	[c] : asp-L + atp + nh4 --> amp + asn-L + h + ppi	apg140	[c] : asp-L + atp + nh4 --> amp + asn-L + h + ppi		YE1333
YE4204	GlmUec	[c] : asn-L + atp + trnaasn --> amp + asntrna + ppi	apg141	[c] : asn-L + atp + trnaasn --> amp + asntrna + ppi		YE1344
YE0027	GlnA	asn-L[p] + h[p] <==> asn-L[c] + h[c]	apg160	asn-L[p] + h[p] <==> asn-L[c] + h[c]		YE1345
YE2845	GlnHec	asn-L[e] <==> asn-L[p]	apg161	asn-L[e] <==> asn-L[p]		YE1346
YE2846	GlnPec	aso3[c] + atp[c] + h2o[c] --> adp[c] + aso3[p] + h[c] + pi[c]	apg180	aso3[c] + atp[c] + h2o[c] --> adp[c] + aso3[p] + h[c] + pi[c]		YE1347
YE2847	GlnQec	aso3[e] <==> aso3[p]	apg181	aso3[e] <==> aso3[p]		YE1348
YE2977	GlnS	[c] : asp-L + h --> ala-B + co2	apoACP	[c] : asp-L + h --> ala-B + co2		YE1349
YE2153	GloA	[c] : asp-L + cbp --> cbasp + h + pi	aps	[c] : asp-L + cbp --> cbasp + h + pi		YE1350
YE0919	GloB	[c] : asp-L + atp <==> 4pasp + adp	ara5p	[c] : asp-L + atp <==> 4pasp + adp		YE1351
YE0214	GlpA	[c] : asp-L + q8 --> h + iasp + q8h2	arab-L	[c] : asp-L + q8 --> h + iasp + q8h2		YE1352
YE4008	GlpD	[c] : asp-L + mqn8 --> h + iasp + mql8	arbt6p	[c] : asp-L + mqn8 --> h + iasp + mql8		YE1353
YE3989	GlpE	[c] : asp-L + fum --> h + iasp + succ	arbtn-fe3	[c] : asp-L + fum --> h + iasp + succ		YE1354
YE0100	GlpF	[c] : asp-L + o2 --> h + h2o2 + iasp	arg-L	[c] : asp-L + o2 --> h + h2o2 + iasp		YE1355
YE0099	GlpK	[c] : asp-L --> fum + nh4	argsuc	[c] : asp-L --> fum + nh4		YE1356
YE0209	GlpQ	[c] : akg + asp-L <==> glu-L + oaa	argtrna	[c] : akg + asp-L <==> glu-L + oaa		YE1363
YE0210	GlpT	[c] : asp-L + atp + trnaasp --> amp + asptrna + ppi	ascb-L	[c] : asp-L + atp + trnaasp --> amp + asptrna + ppi		YE1368
YE0098	GlpX	asp-L[p] + atp[c] + h2o[c] --> adp[c] + asp-L[c] + h[c] + pi[c]	asn-L	asp-L[p] + atp[c] + h2o[c] --> adp[c] + asp-L[c] + h[c] + pi[c]		YE1373
YE2949	GltA	asp-L[p] + (2) h[p] --> asp-L[c] + (2) h[c]	asntrna	asp-L[p] + (2) h[p] --> asp-L[c] + (2) h[c]		YE1375
YE3735	GltB	asp-L[p] + (3) h[p] --> asp-L[c] + (3) h[c]	aso3	asp-L[p] + (3) h[p] --> asp-L[c] + (3) h[c]		YE1377
YE2991	GltI	asp-L[p] + h[p] --> asp-L[c] + h[c]	asp-L	asp-L[p] + h[p] --> asp-L[c] + h[c]		YE1378
YE2992	GltJ	asp-L[e] <==> asp-L[p]	aspsa	asp-L[e] <==> asp-L[p]		YE1379
YE2993	GltK	[c] : arg-L + succoa --> coa + h + sucarg	asptrna	[c] : arg-L + succoa --> coa + h + sucarg		YE1392
YE2994	GltL	[c] : athr-L + nadp <==> 2aobut + h + nadph	athr-L	[c] : athr-L + nadp <==> 2aobut + h + nadph		YE1393
YE0310	GltP	[c] : atp + prpp --> ppi + prbatp	atp	[c] : atp + prpp --> ppi + prbatp		YE1394
YE0042	GltS	adp[c] + (4) h[p] + pi[c] <==> atp[c] + (3) h[c] + h2o[c]	b2coa	adp[c] + (4) h[p] + pi[c] <==> atp[c] + (3) h[c] + h2o[c]		YE1401
YE1215	GltX	ala-B[p] + h[p] --> ala-B[c] + h[c]	bglycogen	ala-B[p] + h[p] --> ala-B[c] + h[c]		YE1417
YE1047	GlyA	ala-B[e] <==> ala-B[p]	btcoa	ala-B[e] <==> ala-B[p]		YE1440
YE4150	GlyQS	[c] : amet + dtbt + s --> btn + dad-5 + h + met-L	btn	[c] : amet + dtbt + s --> btn + dad-5 + h + met-L		YE1447
YE3075	Gmd	atp[c] + butso3[p] + h2o[c] --> adp[c] + butso3[c] + h[c] + pi[c]	but2eACP	atp[c] + butso3[p] + h2o[c] --> adp[c] + butso3[c] + h[c] + pi[c]		YE1448
YE3223	GmhA	butso3[e] <==> butso3[p]	but	butso3[e] <==> butso3[p]		YE1449
YE3252	GmhB	but[e] <==> but[p]	butACP	but[e] <==> but[p]		YE1458
YE0047	Gmkec	ca2[c] + h[p] --> ca2[p] + h[c]	butso3	ca2[c] + h[p] --> ca2[p] + h[c]		YE1484
YE2773	Gnd	ca2[e] <==> ca2[p]	ca2	ca2[e] <==> ca2[p]		YE1485
YE1023	GntP	ca2[c] + na1[p] <==> ca2[p] + na1[c]	camp	ca2[c] + na1[p] <==> ca2[p] + na1[c]		YE1486
YE4021	GntT	[c] : atp + cbi + h <==> adocbi + pppi	cbasp	[c] : atp + cbi + h <==> adocbi + pppi		YE1487
YE3970	Gph	cbi[e] + h[p] --> cbi[p] + h[c]	cbi	cbi[e] + h[p] --> cbi[p] + h[c]		YE1491
YE2924	GpmA	cbl1[e] + h[p] --> cbl1[p] + h[c]	cbl1	cbl1[e] + h[p] --> cbl1[p] + h[c]		YE1493
YE0592	GpmB	[c] : atp + cbl1 + h <==> adocbl + pppi	cbp	[c] : atp + cbl1 + h <==> adocbl + pppi		YE1494
YE0165	GppA	[c] : (2) atp + gln-L + h2o + hco3 --> (2) adp + cbp + glu-L + (2) h + pi	cd2	[c] : (2) atp + gln-L + h2o + hco3 --> (2) adp + cbp + glu-L + (2) h + pi		YE1495
YE0081	GpsA	atp[c] + cd2[c] + h2o[c] --> adp[c] + cd2[p] + h[c] + pi[c]	cddec5eACP	atp[c] + cd2[c] + h2o[c] --> adp[c] + cd2[p] + h[c] + pi[c]		YE1496
YE3205	Gpt	cd2[c] + h[p] --> cd2[p] + h[c]	cdec3eACP	cd2[c] + h[p] --> cd2[p] + h[c]		YE1507
YE1479	GrxA	cd2[e] <==> cd2[p]	cdp	cd2[e] <==> cd2[p]		YE1521
YE0079	GrxC	[c] : cdpdddecg + h2o --> cmp + (2) h + pa120	cdpdddecg	[c] : cdpdddecg + h2o --> cmp + (2) h + pa120		YE1522
YE2155	GrxD	[c] : cdpdtdecg + h2o --> cmp + (2) h + pa140	cdpdhdec9eg	[c] : cdpdtdecg + h2o --> cmp + (2) h + pa140		YE1523
YE0838	GshA	[c] : cdpdtdec7eg + h2o --> cmp + (2) h + pa141	cdpdhdecg	[c] : cdpdtdec7eg + h2o --> cmp + (2) h + pa141		YE1528
YE3427	GshB	[c] : cdpdhdecg + h2o --> cmp + (2) h + pa160	cdpdodec11eg	[c] : cdpdhdecg + h2o --> cmp + (2) h + pa160		YE1531
YE3069	Gsk	[c] : cdpdhdec9eg + h2o --> cmp + (2) h + pa161	cdpdodecg	[c] : cdpdhdec9eg + h2o --> cmp + (2) h + pa161		YE1533
YE1082	GuaA	[c] : cdpdodecg + h2o --> cmp + (2) h + pa180	cdpdtdec7eg	[c] : cdpdodecg + h2o --> cmp + (2) h + pa180		YE1535
YE1081	GuaB	[c] : cdpdodec11eg + h2o --> cmp + (2) h + pa181	cdpdtdecg	[c] : cdpdodec11eg + h2o --> cmp + (2) h + pa181		YE1537
YE0686	GuaC	[c] : 4c2me + atp --> 2p4c2me + adp + h	cgly	[c] : 4c2me + atp --> 2p4c2me + adp + h		YE1538
YE1092	GutQ	[c] : (2) amet + pe161 --> (2) ahcys + cpe160 + (2) h	chol	[c] : (2) amet + pe161 --> (2) ahcys + cpe160 + (2) h		YE1539
YE1049	HcaT	[c] : (2) amet + pg161 --> (2) ahcys + cpg160 + (2) h	chor	[c] : (2) amet + pg161 --> (2) ahcys + cpg160 + (2) h		YE1543
YE2432	HemA	[c] : (2) amet + pe181 --> (2) ahcys + cpe180 + (2) h	cit	[c] : (2) amet + pe181 --> (2) ahcys + cpe180 + (2) h		YE1544
YE0187	HemCec	[c] : (2) amet + pg181 --> (2) ahcys + cpg180 + (2) h	citr-L	[c] : (2) amet + pg181 --> (2) ahcys + cpg180 + (2) h		YE1550
YE0186	HemDec	atp[c] + cgly[p] + h2o[c] --> adp[c] + cgly[c] + h[c] + pi[c]	ckdo	atp[c] + cgly[p] + h2o[c] --> adp[c] + cgly[c] + h[c] + pi[c]		YE1561
YE0297	HemE	cgly[e] <==> cgly[p]	cl	cgly[e] <==> cgly[p]		YE1564
YE1168	HemF	atp[c] + chol[p] + h2o[c] --> adp[c] + chol[c] + h[c] + pi[c]	clpn120	atp[c] + chol[p] + h2o[c] --> adp[c] + chol[c] + h[c] + pi[c]		YE1565
YE0273	HemG	chol[e] <==> chol[p]	clpn140	chol[e] <==> chol[p]		YE1568
YE3088	HemH	[c] : chor --> pphn	clpn141	[c] : chor --> pphn		YE1578
YE0734	HemL	[c] : 3psme --> chor + pi	clpn160	[c] : 3psme --> chor + pi		YE1587
YE0024	HemN	[c] : chor --> 4hbz + pyr	clpn161	[c] : chor --> 4hbz + pyr		YE1612
YE0185	HemX	cit[p] + succ[c] --> cit[c] + succ[p]	clpn180	cit[p] + succ[c] --> cit[c] + succ[p]		YE1622
YE2770	HisA	cit[e] <==> cit[p]	clpn181	cit[e] <==> cit[p]		YE1625
YE2768	HisB	[p] : (2) pg120 <==> clpn120 + glyc	cmp	[p] : (2) pg120 <==> clpn120 + glyc		YE1633
YE2767	HisC	[p] : (2) pg140 <==> clpn140 + glyc	co2	[p] : (2) pg140 <==> clpn140 + glyc		YE1634
YE2766	HisD	[p] : (2) pg141 <==> clpn141 + glyc	coa	[p] : (2) pg141 <==> clpn141 + glyc		YE1635
YE2771	HisF	[p] : (2) pg160 <==> clpn160 + glyc	cobalt2	[p] : (2) pg160 <==> clpn160 + glyc		YE1636
YE2765	HisG	[p] : (2) pg161 <==> clpn161 + glyc	colipa	[p] : (2) pg161 <==> clpn161 + glyc		YE1637
YE2772	HisI	[p] : (2) pg180 <==> clpn180 + glyc	cpe160	[p] : (2) pg180 <==> clpn180 + glyc		YE1638
YE1318	HisJ	[p] : (2) pg181 <==> clpn181 + glyc	cpe180	[p] : (2) pg181 <==> clpn181 + glyc		YE1640
YE1320	HisM	(2) cl[p] + h[c] --> (2) cl[c] + h[p]	cpg160	(2) cl[p] + h[c] --> (2) cl[c] + h[p]		YE1705
YE1321	HisP	cl[e] <==> cl[p]	cpg180	cl[e] <==> cl[p]		YE1707
YE1319	HisQ	cmp[e] <==> cmp[p]	cpgn	cmp[e] <==> cmp[p]		YE1713
YE1074	HisS	co2[e] <==> co2[p]	cpppg3	co2[e] <==> co2[p]		YE1720
YE1046	HmpA	atp[c] + cobalt2[c] + h2o[c] --> adp[c] + cobalt2[p] + h[c] + pi[c]	crn-D	atp[c] + cobalt2[c] + h2o[c] --> adp[c] + cobalt2[p] + h[c] + pi[c]		YE1723
YE0713	Hpt	cobalt2[c] + h[p] --> cobalt2[p] + h[c]	crn	cobalt2[c] + h[p] --> cobalt2[p] + h[c]		YE1725
YE3606	HybC	cobalt2[e] <==> cobalt2[p]	csn	cobalt2[e] <==> cobalt2[p]		YE1762
YE1725	Icd	cobalt2[p] --> cobalt2[c]	ctbt	cobalt2[p] --> cobalt2[c]		YE1775
YE4020	IdnK	atp[c] + colipa[c] + h2o[c] --> adp[c] + colipa[p] + h[c] + pi[c]	ctp	atp[c] + colipa[c] + h2o[c] --> adp[c] + colipa[p] + h[c] + pi[c]		YE1776
YE1363	IdnO	atp[c] + cpgn[p] + h2o[c] --> adp[c] + cpgn[c] + h[c] + pi[c]	cu2	atp[c] + cpgn[p] + h2o[c] --> adp[c] + cpgn[c] + h[c] + pi[c]		YE1777
YE0616	IleS	[c] : cpppg3 + (2) h + o2 --> (2) co2 + (2) h2o + pppg9	cu	[c] : cpppg3 + (2) h + o2 --> (2) co2 + (2) h2o + pppg9		YE1781
YE0152	IlvA	[c] : (2) amet + cpppg3 --> (2) co2 + (2) dad-5 + (2) met-L + pppg9	cyan	[c] : (2) amet + cpppg3 --> (2) co2 + (2) dad-5 + (2) met-L + pppg9		YE1784
YE2060	IlvB	atp[c] + crn-D[p] + h2o[c] --> adp[c] + crn-D[c] + h[c] + pi[c]	cynt	atp[c] + crn-D[p] + h2o[c] --> adp[c] + crn-D[c] + h[c] + pi[c]		YE1829
YE0155	IlvCec	crn-D[p] + h[p] <==> crn-D[c] + h[c]	cys-D	crn-D[p] + h[p] <==> crn-D[c] + h[c]		YE1893
YE0151	IlvD	atp[c] + crn[p] + h2o[c] --> adp[c] + crn[c] + h[c] + pi[c]	cys-L	atp[c] + crn[p] + h2o[c] --> adp[c] + crn[c] + h[c] + pi[c]		YE1894
YE0150	IlvE	crn[p] + h[p] <==> crn[c] + h[c]	cyst-L	crn[p] + h[p] <==> crn[c] + h[c]		YE1895
YE0658	IlvH	crn[e] <==> crn[p]	cystrna	crn[e] <==> crn[p]		YE1912
YE1057	IscS	[c] : accoa + h2o + oaa --> cit + coa + h	cytd	[c] : accoa + h2o + oaa --> cit + coa + h		YE1916
YE3154	IspA	[c] : csn + h + h2o --> nh4 + ura	dad-2	[c] : csn + h + h2o --> nh4 + ura		YE1917
YE0417	IspB	csn[e] <==> csn[p]	dad-5	csn[e] <==> csn[p]		YE1933
YE0769	IspD	atp[c] + ctbt[p] + h2o[c] --> adp[c] + ctbt[c] + h[c] + pi[c]	dadp	atp[c] + ctbt[p] + h2o[c] --> adp[c] + ctbt[c] + h[c] + pi[c]		YE1934
YE2434	IspE	ctbt[p] + h[p] <==> ctbt[c] + h[c]	damp	ctbt[p] + h[p] <==> ctbt[c] + h[c]		YE1944
YE0770	IspF	[c] : atp + gln-L + h2o + utp --> adp + ctp + glu-L + (2) h + pi	dann	[c] : atp + gln-L + h2o + utp --> adp + ctp + glu-L + (2) h + pi		YE1952
YE0073	Kbl	[p] : (4) cu + (4) h + o2 --> (4) cu2 + (2) h2o	datp	[p] : (4) cu + (4) h + o2 --> (4) cu2 + (2) h2o		YE1962
YE4065	KdgK	atp[c] + cu[c] + h2o[c] --> adp[c] + cu[p] + h[c] + pi[c]	db4p	atp[c] + cu[c] + h2o[c] --> adp[c] + cu[p] + h[c] + pi[c]		YE1965
YE2960	KdpA	atp[c] + cu2[c] + h2o[c] --> adp[c] + cu2[p] + h[c] + pi[c]	dc2coa	atp[c] + cu2[c] + h2o[c] --> adp[c] + cu2[p] + h[c] + pi[c]		YE1966
YE2961	KdpB	cu2[e] <==> cu2[p]	dca	cu2[e] <==> cu2[p]		YE1973
YE2962	KdpC	cu[e] <==> cu[p]	dcaACP	cu[e] <==> cu[p]		YE1976
YE2427	KdsA	[c] : cyan + tsul --> h + so3 + tcynt	dcacoa	[c] : cyan + tsul --> h + so3 + tcynt		YE1979
YE1550	KdsBec	cyan[e] <==> cyan[p]	dcamp	cyan[e] <==> cyan[p]		YE2001
YE3940	KefB	cynt[e] <==> cynt[p]	dcdp	cynt[e] <==> cynt[p]		YE2002
YE0007	Kup	[c] : cys-D + h2o --> h2s + nh4 + pyr	dcmp	[c] : cys-D + h2o --> h2s + nh4 + pyr		YE2003
YE2592	LacZ	[c] : cys-L + h2o --> h2s + nh4 + pyr	dctp	[c] : cys-L + h2o --> h2s + nh4 + pyr		YE2004
YE3862	LamB	cys-D[e] <==> cys-D[p]	dcyt	cys-D[e] <==> cys-D[p]		YE2005
YE3267	LdcC	[c] : acser + h2s --> ac + cys-L + h	dd2coa	[c] : acser + h2s --> ac + cys-L + h		YE2009
YE2098	Ldh	[c] : 3sala + (2) h --> ala-L + so2	ddca	[c] : 3sala + (2) h --> ala-L + so2		YE2011
YE0654	LeuA	[c] : cyst-L + h2o --> hcys-L + nh4 + pyr	ddcaACP	[c] : cyst-L + h2o --> hcys-L + nh4 + pyr		YE2015
YE0653	LeuB	[c] : atp + cys-L + trnacys --> amp + cystrna + ppi	ddcacoa	[c] : atp + cys-L + trnacys --> amp + cystrna + ppi		YE2028
YE0651	LeuC	atp[c] + cys-L[c] + h2o[c] --> adp[c] + cys-L[p] + h[c] + pi[c]	dgdp	atp[c] + cys-L[c] + h2o[c] --> adp[c] + cys-L[p] + h[c] + pi[c]		YE2052
YE2996	LeuS	cys-L[e] <==> cys-L[p]	dgmp	cys-L[e] <==> cys-L[p]		YE2068
YE1211	Lig	(2) h[c] + (0.5) o2[c] + q8h2[c] --> (2) h[p] + h2o[c] + q8[c]	dgsn	(2) h[c] + (0.5) o2[c] + q8h2[c] --> (2) h[p] + h2o[c] + q8[c]		YE2077
YE0234	LivF	(4) h[c] + (0.5) o2[c] + q8h2[c] --> (4) h[p] + h2o[c] + q8[c]	dgtp	(4) h[c] + (0.5) o2[c] + q8h2[c] --> (4) h[p] + h2o[c] + q8[c]		YE2078
YE0233	LivG	[c] : cytd + h + h2o --> nh4 + uri	dha	[c] : cytd + h + h2o --> nh4 + uri		YE2081
YE0231	LivH	[c] : cytd + gtp --> cmp + gdp + h	dhap	[c] : cytd + gtp --> cmp + gdp + h		YE2110
YE0230	LivK	cytd[p] + h[p] --> cytd[c] + h[c]	dhf	cytd[p] + h[p] --> cytd[c] + h[c]		YE2111
YE0232	LivM	cytd[e] <==> cytd[p]	dhna	cytd[e] <==> cytd[p]		YE2112
YE2989	Lnt	[c] : atp + cmp <==> adp + cdp	dhnpt	[c] : atp + cmp <==> adp + cdp		YE2138
YE0702	LpdA	[c] : atp + dcmp <==> adp + dcdp	dhor-S	[c] : atp + dcmp <==> adp + dcdp		YE2139
YE3326	LplT	lac-D[e] <==> lac-D[p]	dhpmp	lac-D[e] <==> lac-D[p]		YE2140
YE2165	Lpp	[c] : ala-D + fad + h2o --> fadh2 + nh4 + pyr	dhpt	[c] : ala-D + fad + h2o --> fadh2 + nh4 + pyr		YE2142
YE3272	LpxA	[c] : dad-2 + h + h2o --> din + nh4	dhptd	[c] : dad-2 + h + h2o --> din + nh4		YE2153
YE3271	LpxB	[c] : atp + damp <==> adp + dadp	didp	[c] : atp + damp <==> adp + dadp		YE2161
YE0678	LpxC	dad-2[p] + h[p] --> dad-2[c] + h[c]	dimp	dad-2[p] + h[p] --> dad-2[c] + h[c]		YE2162
YE3274	LpxD	[c] : 12dgr120 + atp --> adp + h + pa120	din	[c] : 12dgr120 + atp --> adp + h + pa120		YE2165
YE3050	LpxH	[c] : 12dgr140 + atp --> adp + h + pa140	ditp	[c] : 12dgr140 + atp --> adp + h + pa140		YE2176
YE1544	LpxK	[c] : 12dgr141 + atp --> adp + h + pa141	dmbzid	[c] : 12dgr141 + atp --> adp + h + pa141		YE2188
YE1612	LpxL	[c] : 12dgr160 + atp --> adp + h + pa160	dmlz	[c] : 12dgr160 + atp --> adp + h + pa160		YE2190
YE3829	LpxP	[c] : 12dgr161 + atp --> adp + h + pa161	dmpp	[c] : 12dgr161 + atp --> adp + h + pa161		YE2191
YE1505	LtaE	[c] : 12dgr180 + atp --> adp + h + pa180	dms	[c] : 12dgr180 + atp --> adp + h + pa180		YE2192
YE0839	LuxS	[c] : 12dgr181 + atp --> adp + h + pa181	dmso	[c] : 12dgr181 + atp --> adp + h + pa181		YE2205
YE3332	LysA	ala-D[p] + h[p] --> ala-D[c] + h[c]	dnad	ala-D[p] + h[p] --> ala-D[c] + h[c]		YE2209
YE3873	LysCec	ala-D[e] <==> ala-D[p]	dopa	ala-D[e] <==> ala-D[p]		YE2211
YE1458	LysP	damp[e] <==> damp[p]	dpcoa	damp[e] <==> damp[p]		YE2212
YE3374	LysS	[c] : 26dap-M + h --> co2 + lys-L	dsbaox	[c] : 26dap-M + h --> co2 + lys-L		YE2213
YE0619	LytB	[c] : 26dap-LL <==> 26dap-M	dsbard	[c] : 26dap-LL <==> 26dap-M		YE2214
YE1162	Mae	15dap[e] <==> 15dap[p]	dsbcox	15dap[e] <==> 15dap[p]		YE2222
YE3185	Mak	[c] : ctp + h + pa120 --> cdpdddecg + ppi	dsbcrd	[c] : ctp + h + pa120 --> cdpdddecg + ppi		YE2227
YE3866	MalE	[c] : ctp + h + pa140 --> cdpdtdecg + ppi	dsbdox	[c] : ctp + h + pa140 --> cdpdtdecg + ppi		YE2229
YE3867	MalF	[c] : ctp + h + pa141 --> cdpdtdec7eg + ppi	dsbdrd	[c] : ctp + h + pa141 --> cdpdtdec7eg + ppi		YE2230
YE3868	MalG	[c] : ctp + h + pa160 --> cdpdhdecg + ppi	dscl	[c] : ctp + h + pa160 --> cdpdhdecg + ppi		YE2231
YE3863	MalK	[c] : ctp + h + pa161 --> cdpdhdec9eg + ppi	dtbt	[c] : ctp + h + pa161 --> cdpdhdec9eg + ppi		YE2232
YE3991	MalP	[c] : ctp + h + pa180 --> cdpdodecg + ppi	dtdp4aaddg	[c] : ctp + h + pa180 --> cdpdodecg + ppi		YE2233
YE3992	MalQ	[c] : ctp + h + pa181 --> cdpdodec11eg + ppi	dtdp4addg	[c] : ctp + h + pa181 --> cdpdodec11eg + ppi		YE2238
YE4160	MalS	[c] : ru5p-D --> db4p + for + h	dtdp4d6dg	[c] : ru5p-D --> db4p + for + h		YE2239
YE2011	MalX	[c] : atp + co2 + dann --> adp + dtbt + (3) h + pi	dtdp	[c] : atp + co2 + dann --> adp + dtbt + (3) h + pi		YE2247
YE2010	MalY	dca[e] <==> dca[p]	dtdpglu	dca[e] <==> dca[p]		YE2258
YE3177	MalZ	dcmp[e] <==> dcmp[p]	dtmp	dcmp[e] <==> dcmp[p]		YE2261
YE2015	ManA	[c] : dctp + h + h2o --> dutp + nh4	dttp	[c] : dctp + h + h2o --> dutp + nh4		YE2262
YE3073	ManC	[c] : dcyt + h + h2o --> duri + nh4	dudp	[c] : dcyt + h + h2o --> duri + nh4		YE2264
YE1777	ManX	dcyt[p] + h[p] --> dcyt[c] + h[c]	dump	dcyt[p] + h[p] --> dcyt[c] + h[c]		YE2265
YE1776	ManY	ddca[e] --> ddca[p]	duri	ddca[e] --> ddca[p]		YE2281
YE1775	ManZ	2ddglcn[e] <==> 2ddglcn[p]	dutp	2ddglcn[e] <==> 2ddglcn[p]		YE2284
YE0745	MazG	[c] : 2ddglcn + atp --> 2ddg6p + adp + h	dxyl5p	[c] : 2ddglcn + atp --> 2ddg6p + adp + h		YE2285
YE3657	MdaB	[c] : e4p + h2o + pep --> 2dda7p + pi	dxyl	[c] : e4p + h2o + pep --> 2dda7p + pi		YE2375
YE4127	MdfA	[c] : atp + dgmp <==> adp + dgdp	e4p	[c] : atp + dgmp <==> adp + dgdp		YE2382
YE0414	Mdh	dgmp[e] <==> dgmp[p]	eca2und	dgmp[e] <==> dgmp[p]		YE2383
YE0103	MenA	dgsn[e] <==> dgsn[p]	eca3und	dgsn[e] <==> dgsn[p]		YE2386
YE1377	MenB	[c] : 23dhmb --> 3mob + h2o	eca4und	[c] : 23dhmb --> 3mob + h2o		YE2388
YE1378	MenC	[c] : 23dhmp --> 3mop + h2o	eig3p	[c] : 23dhmp --> 3mop + h2o		YE2389
YE1375	MenD	dha[e] <==> dha[p]	enlipa	dha[e] <==> dha[p]		YE2390
YE1379	MenE	[c] : 23dhdp + h + nadph --> nadp + thdp	etha	[c] : 23dhdp + h + nadph --> nadp + thdp		YE2397
YE1373	MenF	[c] : aspsa + pyr --> 23dhdp + h + (2) h2o	ethso3	[c] : aspsa + pyr --> 23dhdp + h + (2) h2o		YE2406
YE1282	MepA	[c] : dhf + h + nadph <==> nadp + thf	etoh	[c] : dhf + h + nadph <==> nadp + thf		YE2427
YE3882	MetA	[c] : atp + dhpt + glu-L --> adp + dhf + h + pi	f1p	[c] : atp + dhpt + glu-L --> adp + dhf + h + pi		YE2432
YE0111	MetB	[c] : dhna + h + octdp --> 2dmmql8 + co2 + ppi	f6p	[c] : dhna + h + octdp --> 2dmmql8 + co2 + ppi		YE2434
YE3647	MetC	[c] : dhnpt --> 6hmhpt + gcald	fad	[c] : dhnpt --> 6hmhpt + gcald		YE2435
YE0249	MetE	[c] : dhor-S + q8 --> orot + q8h2	fadh2	[c] : dhor-S + q8 --> orot + q8h2		YE2466
YE0114	MetF	[c] : dhor-S + mqn8 --> mql8 + orot	fald	[c] : dhor-S + mqn8 --> mql8 + orot		YE2467
YE2785	MetG	[c] : dhor-S + h2o <==> cbasp + h	fc1p	[c] : dhor-S + h2o <==> cbasp + h		YE2468
YE3875	MetH	[c] : 25drapp + h + h2o --> 5apru + nh4	fdp	[c] : 25drapp + h + h2o --> 5apru + nh4		YE2469
YE3254	MetI	[c] : 4abz + 6hmhptpp --> dhpt + ppi	fe2	[c] : 4abz + 6hmhptpp --> dhpt + ppi		YE2477
YE3421	MetK	[c] : 2dda7p --> 3dhq + pi	fe3	[c] : 2dda7p --> 3dhq + pi		YE2502
YE0112	MetL	dimp[e] <==> dimp[p]	fe3dhbzs	dimp[e] <==> dimp[p]		YE2508
YE3253	MetN	din[e] <==> din[p]	fe3hox	din[e] <==> din[p]		YE2517
YE3255	MetQ	[c] : 25dkglcn + h + nadph --> 2dhguln + nadp	fecrm	[c] : 25dkglcn + h + nadph --> 2dhguln + nadp		YE2592
YE2814	MglA	[c] : 25dkglcn + h + nadh --> 5dglcn + nad	feenter	[c] : 25dkglcn + h + nadh --> 5dglcn + nad		YE2647
YE2815	MglB	[c] : 25dkglcn + h + nadph --> 5dglcn + nadp	feoxam	[c] : 25dkglcn + h + nadph --> 5dglcn + nadp		YE2648
YE2813	MglC	[c] : dmpp + ipdp --> grdp + ppi	fgam	[c] : dmpp + ipdp --> grdp + ppi		YE2680
YE1587	MgsA	[c] : h + h2mb4p + nadh --> dmpp + h2o + nad	fldox	[c] : h + h2mb4p + nadh --> dmpp + h2o + nad		YE2707
YE3776	MgtA	[c] : 2omhmbl + amet --> ahcys + h + q8h2	fldrd	[c] : 2omhmbl + amet --> ahcys + h + q8h2		YE2709
YE3306	MltA	dmso[e] <==> dmso[p]	fmettrna	dmso[e] <==> dmso[p]		YE2710
YE1242	MltB	dms[e] <==> dms[p]	fmn	dms[e] <==> dms[p]		YE2765
YE3445	MltC	[c] : ahdt + h2o --> dhpmp + h + ppi	fmnh2	[c] : ahdt + h2o --> dhpmp + h + ppi		YE2766
YE1219	MntH	dopa[e] <==> dopa[p]	for	dopa[e] <==> dopa[p]		YE2767
YE2913	ModA	[c] : atp + dpcoa --> adp + coa + h	fpram	[c] : atp + dpcoa --> adp + coa + h		YE2768
YE2912	ModB	[c] : 2dhp + h + nadph --> nadp + pant-R	fprica	[c] : 2dhp + h + nadph --> nadp + pant-R		YE2769
YE2911	ModC	[c] : 2dr5p --> acald + g3p	frdp	[c] : 2dr5p --> acald + g3p		YE2770
YE2111	MpaA	dsbard[p] + q8[c] --> dsbaox[p] + q8h2[c]	fru	dsbard[p] + q8[c] --> dsbaox[p] + q8h2[c]		YE2771
YE0411	Mpl	dsbard[p] + mqn8[c] --> dsbaox[p] + mql8[c]	frulys	dsbard[p] + mqn8[c] --> dsbaox[p] + mql8[c]		YE2772
YE2110	MppA	[p] : dsbcox + (2) gthrd --> dsbcrd + gthox	fruur	[p] : dsbcox + (2) gthrd --> dsbcrd + gthox		YE2773
YE0669	MraY	[c] : dsbdox + trdrd --> dsbdrd + trdox	fuc-L	[c] : dsbdox + trdrd --> dsbdrd + trdox		YE2778
YE3979	MrcA	[c] : nadp + ser-D <==> 2amsa + h + nadph	fum	[c] : nadp + ser-D <==> 2amsa + h + nadph		YE2782
YE0729	MrcB	h[p] + ser-D[p] --> h[c] + ser-D[c]	g1p	h[p] + ser-D[p] --> h[c] + ser-D[c]		YE2783
YE3002	MrdA	ser-D[e] <==> ser-D[p]	g3p	ser-D[e] <==> ser-D[p]		YE2785
YE1543	MsbA	[c] : atp + dtmp <==> adp + dtdp	g3pc	[c] : atp + dtmp <==> adp + dtdp		YE2792
YE2386	MsbB	dtmp[e] <==> dtmp[p]	g3pe	dtmp[e] <==> dtmp[p]		YE2794
YE0404	MsrA	dump[e] <==> dump[p]	g3pg	dump[e] <==> dump[p]		YE2813
YE2264	MsrB	[c] : atp + duri --> adp + dump + h	g3pi	[c] : atp + duri --> adp + dump + h		YE2814
YE4148	MtlA	[c] : duri + pi <==> 2dr1p + ura	g3ps	[c] : duri + pi <==> 2dr1p + ura		YE2815
YE4147	MtlD	duri[p] + h[p] --> duri[c] + h[c]	g6p	duri[p] + h[p] --> duri[c] + h[c]		YE2818
YE0739	Mtn	[c] : dutp + h2o --> dump + h + ppi	gal-bD	[c] : dutp + h2o --> dump + h + ppi		YE2821
YE0649	Mtr	[c] : dxyl5p + h + nadph --> 2me4p + nadp	gal1p	[c] : dxyl5p + h + nadph --> 2me4p + nadp		YE2822
YE3746	MurA	[c] : g3p + h + pyr --> co2 + dxyl5p	gal	[c] : g3p + h + pyr --> co2 + dxyl5p		YE2842
YE0274	MurB	[c] : atp + dxyl --> adp + dxyl5p + h	galct-D	[c] : atp + dxyl --> adp + dxyl5p + h		YE2845
YE0673	MurC	[c] : e4p + h2o + nad <==> 4per + (2) h + nadh	galctn-D	[c] : e4p + h2o + nad <==> 4per + (2) h + nadh		YE2846
YE0670	MurD	[p] : (2) unagamuf --> eca2und + h + udcpdp	galctn-L	[p] : (2) unagamuf --> eca2und + h + udcpdp		YE2847
YE0667	MurEec	[p] : eca2und + unagamuf --> eca3und + h + udcpdp	galt	[p] : eca2und + unagamuf --> eca3und + h + udcpdp		YE2854
YE0668	MurFec	[p] : eca3und + unagamuf --> eca4und + h + udcpdp	galur	[p] : eca3und + unagamuf --> eca4und + h + udcpdp		YE2862
YE0672	MurGec	unagamuf[c] --> unagamuf[p]	gam1p	unagamuf[c] --> unagamuf[p]		YE2863
YE0140	MurI	[c] : 3hbcoa <==> b2coa + h2o	gam6p	[c] : 3hbcoa <==> b2coa + h2o		YE2864
YE3690	MurP	[c] : 3hhcoa <==> h2o + hx2coa	gam	[c] : 3hhcoa <==> h2o + hx2coa		YE2865
YE0682	MutT	[c] : 3hocoa <==> h2o + oc2coa	gar	[c] : 3hocoa <==> h2o + oc2coa		YE2868
YE2928	NadA	[c] : 3hdcoa <==> dc2coa + h2o	gbbtn	[c] : 3hdcoa <==> dc2coa + h2o		YE2883
YE1009	NadB	[c] : 3hddcoa <==> dd2coa + h2o	gcald	[c] : 3hddcoa <==> dd2coa + h2o		YE2904
YE0691	NadCec	[c] : 3htdcoa <==> h2o + td2coa	gdp	[c] : 3htdcoa <==> h2o + td2coa		YE2906
YE2999	NadD	[c] : 3hhdcoa <==> h2o + hdd2coa	gdpddman	[c] : 3hhdcoa <==> h2o + hdd2coa		YE2907
YE0580	NadR	[c] : 3hodcoa <==> h2o + od2coa	gdpfuc	[c] : 3hodcoa <==> h2o + od2coa		YE2908
YE2980	NagA	[c] : 2ddg6p --> g3p + pyr	gdpmann	[c] : 2ddg6p --> g3p + pyr		YE2909
YE2979	NagB	[c] : 6pgc --> 2ddg6p + h2o	gdpofuc	[c] : 6pgc --> 2ddg6p + h2o		YE2911
YE2978	NagE	[c] : ddcaACP + kdo2lipid4 --> ACP + kdo2lipid4L	gdptp	[c] : ddcaACP + kdo2lipid4 --> ACP + kdo2lipid4L		YE2912
YE1713	NagK	[c] : kdo2lipid4L + myrsACP --> ACP + lipa	glc-D	[c] : kdo2lipid4L + myrsACP --> ACP + lipa		YE2913
YE1705	NagZ	[c] : hdeACP + kdo2lipid4 --> ACP + kdo2lipid4p	glcn	[c] : hdeACP + kdo2lipid4 --> ACP + kdo2lipid4p		YE2917
YE1189	NanE	[c] : kdo2lipid4p + myrsACP --> ACP + lipa_cold	glcr	[c] : kdo2lipid4p + myrsACP --> ACP + lipa_cold		YE2918
YE1193	NanT	[c] : 2pg <==> h2o + pep	glcur1p	[c] : 2pg <==> h2o + pep		YE2919
YE1156	NapAB	etha[e] <==> etha[p]	glcur	etha[e] <==> etha[p]		YE2920
YE1158	NapC	ethso3[e] <==> ethso3[p]	gln-L	ethso3[e] <==> ethso3[p]		YE2927
YE0733	NarKec	etoh[e] <==> etoh[p]	glntrna	etoh[e] <==> etoh[p]		YE2928
YE1707	Ndh	[c] : f6p <==> dha + g3p	glu-D	[c] : f6p <==> dha + g3p		YE2938
YE1069	Ndk	f6p[e] <==> f6p[p]	glu-L	f6p[e] <==> f6p[p]		YE2939
YE0611	NhaA	[c] : dcaACP + h2o --> ACP + dca + h	glu1sa	[c] : dcaACP + h2o --> ACP + dca + h		YE2941
YE2284	NhaB	[c] : ddcaACP + h2o --> ACP + ddca + h	glu5p	[c] : ddcaACP + h2o --> ACP + ddca + h		YE2942
YE3966	NirBD	[c] : h2o + myrsACP --> ACP + h + ttdca	glu5sa	[c] : h2o + myrsACP --> ACP + h + ttdca		YE2943
YE3967	NirC	[c] : h2o + tdeACP --> ACP + h + ttdcea	glucys	[c] : h2o + tdeACP --> ACP + h + ttdcea		YE2944
YE1393	NrdA	[c] : h2o + palmACP --> ACP + h + hdca	glutrna	[c] : h2o + palmACP --> ACP + h + hdca		YE2945
YE0482	NrdD	[c] : h2o + hdeACP --> ACP + h + hdcea	glx	[c] : h2o + hdeACP --> ACP + h + hdcea		YE2946
YE0927	NrdE	[c] : h2o + ocACP --> ACP + h + octa	gly	[c] : h2o + ocACP --> ACP + h + octa		YE2947
YE0481	NrdG	[c] : dcacoa + h2o --> coa + dca + h	glyald	[c] : dcacoa + h2o --> coa + dca + h		YE2948
YE2396	NtpA	[c] : ddcacoa + h2o --> coa + ddca + h	glyb	[c] : ddcacoa + h2o --> coa + ddca + h		YE2949
YE0296	NudC	[c] : h2o + tdcoa --> coa + h + ttdca	glyc-R	[c] : h2o + tdcoa --> coa + h + ttdca		YE2960
YE3980	NudE	[c] : h2o + tdecoa --> coa + h + ttdcea	glyc2p	[c] : h2o + tdecoa --> coa + h + ttdcea		YE2961
YE2255	NudG	[c] : h2o + pmtcoa --> coa + h + hdca	glyc3p	[c] : h2o + pmtcoa --> coa + h + hdca		YE2962
YE1346	Nuo	[c] : h2o + hdcoa --> coa + h + hdcea	glyc	[c] : h2o + hdcoa --> coa + h + hdcea		YE2977
YE1217	NupCec	[c] : h2o + stcoa --> coa + h + ocdca	glyclt	[c] : h2o + stcoa --> coa + h + ocdca		YE2979
YE1581	OmpA	[c] : h2o + odecoa --> coa + h + ocdcea	glycogen	[c] : h2o + odecoa --> coa + h + ocdcea		YE2980
YE1401	OmpC	[c] : h2o + hxcoa --> coa + h + hxa	glytrna	[c] : h2o + hxcoa --> coa + h + hxa		YE2983
YE1563	OmpN	[c] : h2o + occoa --> coa + h + octa	gmhep17bp	[c] : h2o + occoa --> coa + h + octa		YE2984
YE2233	OppA	atp[c] + coa[c] + dca[p] + h[p] --> amp[c] + dcacoa[c] + h[c] + ppi[c]	gmhep1p	atp[c] + coa[c] + dca[p] + h[p] --> amp[c] + dcacoa[c] + h[c] + ppi[c]		YE2989
YE2232	OppB	atp[c] + coa[c] + ddca[p] + h[p] --> amp[c] + ddcacoa[c] + h[c] + ppi[c]	gmhep7p	atp[c] + coa[c] + ddca[p] + h[p] --> amp[c] + ddcacoa[c] + h[c] + ppi[c]		YE2991
YE2231	OppC	atp[c] + coa[c] + h[p] + ttdca[p] --> amp[c] + h[c] + ppi[c] + tdcoa[c]	gmp	atp[c] + coa[c] + h[p] + ttdca[p] --> amp[c] + h[c] + ppi[c] + tdcoa[c]		YE2992
YE2230	OppD	atp[c] + coa[c] + h[p] + ttdcea[p] --> amp[c] + h[c] + ppi[c] + tdecoa[c]	gp4g	atp[c] + coa[c] + h[p] + ttdcea[p] --> amp[c] + h[c] + ppi[c] + tdecoa[c]		YE2993
YE2229	OppF	atp[c] + coa[c] + h[p] + hdca[p] --> amp[c] + h[c] + pmtcoa[c] + ppi[c]	grdp	atp[c] + coa[c] + h[p] + hdca[p] --> amp[c] + h[c] + pmtcoa[c] + ppi[c]		YE2994
YE3958	PabA	atp[c] + coa[c] + h[p] + hdcea[p] --> amp[c] + h[c] + hdcoa[c] + ppi[c]	grxox	atp[c] + coa[c] + h[p] + hdcea[p] --> amp[c] + h[c] + hdcoa[c] + ppi[c]		YE2996
YE1781	PabBec	atp[c] + coa[c] + h[p] + ocdca[p] --> amp[c] + h[c] + ppi[c] + stcoa[c]	grxrd	atp[c] + coa[c] + h[p] + ocdca[p] --> amp[c] + h[c] + ppi[c] + stcoa[c]		YE2999
YE1638	PabC	atp[c] + coa[c] + h[p] + ocdcea[p] --> amp[c] + h[c] + odecoa[c] + ppi[c]	gsn	atp[c] + coa[c] + h[p] + ocdcea[p] --> amp[c] + h[c] + odecoa[c] + ppi[c]		YE3045
YE0720	PanB	atp[c] + coa[c] + h[p] + hxa[p] --> amp[c] + h[c] + hxcoa[c] + ppi[c]	gthox	atp[c] + coa[c] + h[p] + hxa[p] --> amp[c] + h[c] + hxcoa[c] + ppi[c]		YE3048
YE0719	PanCec	atp[c] + coa[c] + h[p] + octa[p] --> amp[c] + h[c] + occoa[c] + ppi[c]	gthrd	atp[c] + coa[c] + h[p] + octa[p] --> amp[c] + h[c] + occoa[c] + ppi[c]		YE3050
YE0718	PanD	[c] : fad + h + nadh --> fadh2 + nad	gtp	[c] : fad + h + nadh --> fadh2 + nad		YE3051
YE3149	PanE	[c] : fad + h + nadph --> fadh2 + nadp	gua	[c] : fad + h + nadph --> fadh2 + nadp		YE3052
YE3814	PanF	[c] : hmgth + nad <==> Sfglutth + h + nadh	h2	[c] : hmgth + nad <==> Sfglutth + h + nadh		YE3055
YE1067	PbpC	fald[e] <==> fald[p]	h2mb4p	fald[e] <==> fald[p]		YE3061
YE2884	PbpG	[c] : fdp <==> dhap + g3p	h2o2	[c] : fdp <==> dhap + g3p		YE3066
YE3986	Pck	[c] : fdp + h2o --> f6p + pi	h2o	[c] : fdp + h2o --> f6p + pi		YE3069
YE1020	PdxAJ	[c] : fc1p <==> dhap + lald-L	h2s	[c] : fc1p <==> dhap + lald-L		YE3072
YE1307	PdxB	[c] : fe2 + ppp9 --> (2) h + pheme	h	[c] : fe2 + ppp9 --> (2) h + pheme		YE3073
YE2140	PdxHec	for[p] + (2) h[c] + q8[c] --> co2[c] + h[p] + q8h2[c]	hacolipa	for[p] + (2) h[c] + q8[c] --> co2[c] + h[p] + q8h2[c]		YE3074
YE2138	PdxYec	for[p] + (2) h[c] + mqn8[c] --> co2[c] + h[p] + mql8[c]	halipa	for[p] + (2) h[c] + mqn8[c] --> co2[c] + h[p] + mql8[c]		YE3075
YE0500	PepA	atp[c] + fe2[p] + h2o[c] --> adp[c] + fe2[c] + h[c] + pi[c]	hco3	atp[c] + fe2[p] + h2o[c] --> adp[c] + fe2[c] + h[c] + pi[c]		YE3088
YE1064	PepB	fe2[p] + h[p] --> fe2[c] + h[c]	hcys-L	fe2[p] + h[p] --> fe2[c] + h[c]		YE3089
YE3206	PepD	fe2[c] + h[p] --> fe2[p] + h[c]	hdca	fe2[c] + h[p] --> fe2[p] + h[c]		YE3094
YE1567	PepN	fe2[e] <==> fe2[p]	hdcea	fe2[e] <==> fe2[p]		YE3118
YE0089	PfkA	atp[c] + fe3dhbzs[p] + h2o[c] --> adp[c] + fe3dhbzs[c] + h[c] + pi[c]	hdcoa	atp[c] + fe3dhbzs[p] + h2o[c] --> adp[c] + fe3dhbzs[c] + h[c] + pi[c]		YE3119
YE1531	PflBec	atp[c] + fe3hox[p] + h2o[c] --> adp[c] + fe3hox[c] + h[c] + pi[c]	hdd2coa	atp[c] + fe3hox[p] + h2o[c] --> adp[c] + fe3hox[c] + h[c] + pi[c]		YE3139
YE3870	Pgi	[c] : fadh2 + (2) fe3 --> fad + (2) fe2 + (2) h	hdeACP	[c] : fadh2 + (2) fe3 --> fad + (2) fe2 + (2) h		YE3141
YE3414	Pgk	fe3[e] <==> fe3[p]	hemeO	fe3[e] <==> fe3[p]		YE3142
YE2909	Pgl	atp[c] + fecrm[p] + h2o[c] --> adp[c] + fecrm[c] + h[c] + pi[c]	hexACP	atp[c] + fecrm[p] + h2o[c] --> adp[c] + fecrm[c] + h[c] + pi[c]		YE3143
YE2967	Pgmec	atp[c] + feenter[p] + h2o[c] --> adp[c] + feenter[c] + h[c] + pi[c]	hg2	atp[c] + feenter[p] + h2o[c] --> adp[c] + feenter[c] + h[c] + pi[c]		YE3144
YE3157	PgpA	feenter[e] + h[p] --> feenter[p] + h[c]	hhlipa	feenter[e] + h[p] --> feenter[p] + h[c]		YE3145
YE1966	PgpB	atp[c] + feoxam[p] + h2o[c] --> adp[c] + feoxam[c] + h[c] + pi[c]	his-L	atp[c] + feoxam[p] + h2o[c] --> adp[c] + feoxam[c] + h[c] + pi[c]		YE3151
YE1829	PgsA	[p] : (4) fe2 + (4) h + o2 --> (4) fe3 + (2) h2o	hisp	[p] : (4) fe2 + (4) h + o2 --> (4) fe3 + (2) h2o		YE3154
YE0852	PheA	[c] : fldox + h + nadph --> fldrd + nadp	histd	[c] : fldox + h + nadph --> fldrd + nadp		YE3155
YE1917	PheTS	[c] : h + nadph + ribflv --> nadp + rbflvrd	histrna	[c] : h + nadph + ribflv --> nadp + rbflvrd		YE3158
YE0470	PhnN	[c] : h + nadh + ribflv --> nad + rbflvrd	hlipa	[c] : h + nadh + ribflv --> nad + rbflvrd		YE3160
YE2068	PhoA	[c] : 10fthf + mettrna --> fmettrna + h + thf	hmbil	[c] : 10fthf + mettrna --> fmettrna + h + thf		YE3161
YE2856	PhoE	[c] : atp + fmn + h --> fad + ppi	hmgth	[c] : atp + fmn + h --> fad + ppi		YE3173
YE4048	PitA	[c] : fmn + h + nadh --> fmnh2 + nad	hom-L	[c] : fmn + h + nadh --> fmnh2 + nad		YE3177
YE0203	PldA	[c] : fmn + h + nadph --> fmnh2 + nadp	hpyr	[c] : fmn + h + nadph --> fmnh2 + nadp		YE3179
YE0207	PldB	for[p] + h[p] --> for[c] + h[c]	hqn	for[p] + h[p] --> for[c] + h[c]		YE3185
YE3857	PlsB	for[e] <==> for[p]	hx2coa	for[e] <==> for[p]		YE3201
YE3655	PlsC	for[c] --> for[p]	hxa	for[c] --> for[p]		YE3202
YE2262	PncA	[c] : fum + mql8 --> mqn8 + succ	hxan	[c] : fum + mql8 --> mqn8 + succ		YE3205
YE1565	PncB	[c] : 2dmmql8 + fum --> 2dmmq8 + succ	hxcoa	[c] : 2dmmql8 + fum --> 2dmmq8 + succ		YE3206
YE2077	Pnt	[c] : atp + f1p --> adp + fdp + h	iasp	[c] : atp + f1p --> adp + fdp + h		YE3223
YE2927	PnuCec	frulys[e] <==> frulys[p]	ichor	frulys[e] <==> frulys[p]		YE3224
YE3526	PotEec	fruur[p] + h[p] <==> fruur[c] + h[c]	icit	fruur[p] + h[p] <==> fruur[c] + h[c]		YE3248
YE1484	PotF	fruur[e] <==> fruur[p]	idon-L	fruur[e] <==> fruur[p]		YE3252
YE1485	PotG	fru[p] + pep[c] --> f6p[c] + pyr[c]	idp	fru[p] + pep[c] --> f6p[c] + pyr[c]		YE3253
YE1486	PotH	fru[p] + pep[c] --> f1p[c] + pyr[c]	ile-L	fru[p] + pep[c] --> f1p[c] + pyr[c]		YE3254
YE1487	PotI	fru[e] <==> fru[p]	iletrna	fru[e] <==> fru[p]		YE3255
YE1507	PoxB	[c] : 10fthf + h2o --> for + h + thf	imacp	[c] : 10fthf + h2o --> for + h + thf		YE3258
[truncated: 1,003 more rows]

## Sheet: Salmonella typhimurium
Elucidating potential molecular signatures through host-microbe interactions for reactive arthritis and inflammatory bowel disease using combinatorial approach Anukriti Verma1, Shivani Sharda1*, Bhawna Rathi1, Pallavi Somvanshi2, Bimlesh Dhar Pandey3
[truncated: 1,781 more rows]

[truncated: 3 more sheets: Escherichia coli O157 H7 , Campylobacter jejuni (COBRA), Campylobacter jejuni (Database)]
