# Supplementary material for: Elucidating potential molecular signatures through host-microbe interactions for reactive arthritis and inflammatory bowel disease using combinatorial approach
Source: Sci Rep. 2020 Sep 15;10:15131. doi: 10.1038/s41598-020-71674-8 (PMC7492238; doi:10.1038/s41598-020-71674-8)
Supplement: Supplementary file 3 — Supplementary Table S3. [file 41598_2020_71674_MOESM3_ESM.xlsx]

## Sheet: Sheet2
Elucidating potential molecular signatures through host-microbe interactions for reactive arthritis and inflammatory bowel disease using combinatorial approach Anukriti Verma1, Shivani Sharda1*, Bhawna Rathi1, Pallavi Somvanshi2, Bimlesh Dhar Pandey3
Host-microbe interactors (Escherichia coli O157:H7)
Qry_ID	Hit_ID	Evalue	Qry_Cov	Pct_id	Hit_Category	HPIDB_Host_ID	HPIDB_Host_Display_ID	HPIDB_Host_Taxon	HPIDB_Host_Taxon_Category	HPIDB_Pathogen_ID	HPIDB_Pathogen_Display_ID	HPIDB_Pathogen_Taxon	HPIDB_Pathogen_Taxon_Category	PMID	Detection_Method	Interaction_Type	Source_Database
tr|C3TRQ7|C3TRQ7_ECOLX	0	99	76.3	UNIPROT_AC:Q8ZIN5	BACTERIA	UNIPROT_AC:Q3KNS1	PTHD3_HUMAN	human|Homo sapiens	ANIMAL	UNIPROT_AC:Q8ZIN5	KHSE_YERPE	yerpe|Yersinia pestis	BACTERIA	pubmed:20711500|imex:IM-13779	psi-mi:MI:0398(two hybrid pooling approach)	psi-mi:MI:0915(physical association)	IntAct
tr|C3TRI7|C3TRI7_ECOLX	1e-161	92	67.79	UNIPROT_AC:Q7CG77	BACTERIA	UNIPROT_AC:O00165	HAX1_HUMAN	human|Homo sapiens	ANIMAL	UNIPROT_AC:Q7CG77	NHAA_YERPE	yerpe|Yersinia pestis	BACTERIA	pubmed:20711500|imex:IM-13779	psi-mi:MI:0398(two hybrid pooling approach)	psi-mi:MI:0915(physical association)	IntAct
tr|C3TRI7|C3TRI7_ECOLX	1e-161	92	67.79	UNIPROT_AC:Q7CG77	BACTERIA	UNIPROT_AC:Q16719	KYNU_HUMAN	human|Homo sapiens	ANIMAL	UNIPROT_AC:Q7CG77	NHAA_YERPE	yerpe|Yersinia pestis	BACTERIA	pubmed:20711500|imex:IM-13779	psi-mi:MI:0398(two hybrid pooling approach)	psi-mi:MI:0915(physical association)	IntAct
tr|C3TRI7|C3TRI7_ECOLX	1e-161	92	67.79	UNIPROT_AC:Q7CG77	BACTERIA	UNIPROT_AC:Q4J6C6	PPCEL_HUMAN	human|Homo sapiens	ANIMAL	UNIPROT_AC:Q7CG77	NHAA_YERPE	yerpe|Yersinia pestis	BACTERIA	pubmed:20711500|imex:IM-13779	psi-mi:MI:0398(two hybrid pooling approach)	psi-mi:MI:0915(physical association)	IntAct
tr|C3TRI7|C3TRI7_ECOLX	1e-161	92	67.79	UNIPROT_AC:Q7CG77	BACTERIA	UNIPROT_AC:Q92902	HPS1_HUMAN	human|Homo sapiens	ANIMAL	UNIPROT_AC:Q7CG77	NHAA_YERPE	yerpe|Yersinia pestis	BACTERIA	pubmed:20711500|imex:IM-13779	psi-mi:MI:0398(two hybrid pooling approach)	psi-mi:MI:0915(physical association)	IntAct
tr|C3TRI7|C3TRI7_ECOLX	1e-161	92	67.79	UNIPROT_AC:Q7CG77	BACTERIA	UNIPROT_AC:Q9BQI3	E2AK1_HUMAN	human|Homo sapiens	ANIMAL	UNIPROT_AC:Q7CG77	NHAA_YERPE	yerpe|Yersinia pestis	BACTERIA	pubmed:20711500|imex:IM-13779	psi-mi:MI:0398(two hybrid pooling approach)	psi-mi:MI:0915(physical association)	IntAct
tr|C3TRG7|C3TRG7_ECOLX	1e-171	99	75.32	UNIPROT_AC:Q7CG79	BACTERIA	UNIPROT_AC:Q9BQ83	SLX1_HUMAN	human|Homo sapiens	ANIMAL	UNIPROT_AC:Q7CG79	Q7CG79_YERPE	yerpe|Yersinia pestis	BACTERIA	pubmed:20711500|imex:IM-13779	psi-mi:MI:0398(two hybrid pooling approach)	psi-mi:MI:0915(physical association)	IntAct
tr|C3TRG7|C3TRG7_ECOLX	1e-171	99	75.32	UNIPROT_AC:Q7CG79	BACTERIA	UNIPROT_AC:Q9GZM7	TINAL_HUMAN	human|Homo sapiens	ANIMAL	UNIPROT_AC:Q7CG79	Q7CG79_YERPE	yerpe|Yersinia pestis	BACTERIA	pubmed:20711500|imex:IM-13779	psi-mi:MI:0398(two hybrid pooling approach)	psi-mi:MI:0915(physical association)	IntAct
tr|C3TRF2|C3TRF2_ECOLX	0	100	82.65	UNIPROT_AC:P58680	BACTERIA	UNIPROT_AC:P43034	LIS1_HUMAN	human|Homo sapiens	ANIMAL	UNIPROT_AC:P58680	ISPH_YERPE	yerpe|Yersinia pestis	BACTERIA	pubmed:20711500|imex:IM-13779	psi-mi:MI:0398(two hybrid pooling approach)	psi-mi:MI:0915(physical association)	IntAct
tr|C3TRF2|C3TRF2_ECOLX	0	100	82.65	UNIPROT_AC:P58680	BACTERIA	UNIPROT_AC:Q6PKC3	TXD11_HUMAN	human|Homo sapiens	ANIMAL	UNIPROT_AC:P58680	ISPH_YERPE	yerpe|Yersinia pestis	BACTERIA	pubmed:20711500|imex:IM-13779	psi-mi:MI:0398(two hybrid pooling approach)	psi-mi:MI:0915(physical association)	IntAct
tr|C3TRF2|C3TRF2_ECOLX	0	100	82.65	UNIPROT_AC:P58680	BACTERIA	UNIPROT_AC:P02461	CO3A1_HUMAN	human|Homo sapiens	ANIMAL	UNIPROT_AC:P58680	ISPH_YERPE	yerpe|Yersinia pestis	BACTERIA	pubmed:20711500|imex:IM-13779	psi-mi:MI:0398(two hybrid pooling approach)	psi-mi:MI:0915(physical association)	IntAct
tr|C3TRF2|C3TRF2_ECOLX	0	100	82.65	UNIPROT_AC:P58680	BACTERIA	UNIPROT_AC:O00748	EST2_HUMAN	human|Homo sapiens	ANIMAL	UNIPROT_AC:P58680	ISPH_YERPE	yerpe|Yersinia pestis	BACTERIA	pubmed:20711500|imex:IM-13779	psi-mi:MI:0398(two hybrid pooling approach)	psi-mi:MI:0915(physical association)	IntAct
tr|C3TRE2|C3TRE2_ECOLX	2e-156	100	79.85	UNIPROT_AC:Q8ZIL6	BACTERIA	UNIPROT_AC:Q9NR12	PDLI7_HUMAN	human|Homo sapiens	ANIMAL	UNIPROT_AC:Q8ZIL6	DAPB_YERPE	yerpe|Yersinia pestis	BACTERIA	pubmed:20711500|imex:IM-13779	psi-mi:MI:0398(two hybrid pooling approach)	psi-mi:MI:0915(physical association)	IntAct
tr|C3TQX2|C3TQX2_ECOLX	7e-117	99	79.29	UNIPROT_AC:Q8ZIH1	BACTERIA	UNIPROT_AC:P07339	CATD_HUMAN	human|Homo sapiens	ANIMAL	UNIPROT_AC:Q8ZIH1	LEUD_YERPE	yerpe|Yersinia pestis	BACTERIA	pubmed:20711500|imex:IM-13779	psi-mi:MI:0398(two hybrid pooling approach)	psi-mi:MI:0915(physical association)	IntAct
tr|C3TQX2|C3TQX2_ECOLX	7e-117	99	79.29	UNIPROT_AC:Q8ZIH1	BACTERIA	UNIPROT_AC:P19838	NFKB1_HUMAN	human|Homo sapiens	ANIMAL	UNIPROT_AC:Q8ZIH1	LEUD_YERPE	yerpe|Yersinia pestis	BACTERIA	pubmed:20711500|imex:IM-13779	psi-mi:MI:0398(two hybrid pooling approach)	psi-mi:MI:0915(physical association)	IntAct
tr|C3TQX2|C3TQX2_ECOLX	7e-117	99	79.29	UNIPROT_AC:Q8ZIH1	BACTERIA	UNIPROT_AC:P63104	1433Z_HUMAN	human|Homo sapiens	ANIMAL	UNIPROT_AC:Q8ZIH1	LEUD_YERPE	yerpe|Yersinia pestis	BACTERIA	pubmed:20711500|imex:IM-13779	psi-mi:MI:0398(two hybrid pooling approach)	psi-mi:MI:0915(physical association)	IntAct
tr|C3TQX2|C3TQX2_ECOLX	7e-117	99	79.29	UNIPROT_AC:Q8ZIH1	BACTERIA	UNIPROT_AC:Q06323	PSME1_HUMAN	human|Homo sapiens	ANIMAL	UNIPROT_AC:Q8ZIH1	LEUD_YERPE	yerpe|Yersinia pestis	BACTERIA	pubmed:20711500|imex:IM-13779	psi-mi:MI:0398(two hybrid pooling approach)	psi-mi:MI:0915(physical association)	IntAct
tr|C3TQX2|C3TQX2_ECOLX	7e-117	99	79.29	UNIPROT_AC:Q8ZIH1	BACTERIA	UNIPROT_AC:P17031	ZNF26_HUMAN	human|Homo sapiens	ANIMAL	UNIPROT_AC:Q8ZIH1	LEUD_YERPE	yerpe|Yersinia pestis	BACTERIA	pubmed:20711500|imex:IM-13779	psi-mi:MI:0398(two hybrid pooling approach)	psi-mi:MI:0915(physical association)	IntAct
tr|C3TQX2|C3TQX2_ECOLX	7e-117	99	79.29	UNIPROT_AC:Q8ZIH1	BACTERIA	UNIPROT_AC:P42694	HELZ_HUMAN	human|Homo sapiens	ANIMAL	UNIPROT_AC:Q8ZIH1	LEUD_YERPE	yerpe|Yersinia pestis	BACTERIA	pubmed:20711500|imex:IM-13779	psi-mi:MI:0398(two hybrid pooling approach)	psi-mi:MI:0915(physical association)	IntAct
tr|C3TQX2|C3TQX2_ECOLX	7e-117	99	79.29	UNIPROT_AC:Q8ZIH1	BACTERIA	UNIPROT_AC:P50416	CPT1A_HUMAN	human|Homo sapiens	ANIMAL	UNIPROT_AC:Q8ZIH1	LEUD_YERPE	yerpe|Yersinia pestis	BACTERIA	pubmed:20711500|imex:IM-13779	psi-mi:MI:0398(two hybrid pooling approach)	psi-mi:MI:0915(physical association)	IntAct
tr|C3TQX2|C3TQX2_ECOLX	7e-117	99	79.29	UNIPROT_AC:Q8ZIH1	BACTERIA	UNIPROT_AC:Q8N660	NBPFF_HUMAN	human|Homo sapiens	ANIMAL	UNIPROT_AC:Q8ZIH1	LEUD_YERPE	yerpe|Yersinia pestis	BACTERIA	pubmed:20711500|imex:IM-13779	psi-mi:MI:0398(two hybrid pooling approach)	psi-mi:MI:0915(physical association)	IntAct
tr|C3TQX2|C3TQX2_ECOLX	7e-117	99	79.29	UNIPROT_AC:Q8ZIH1	BACTERIA	UNIPROT_AC:Q8N712	Q8N712_HUMAN	human|Homo sapiens	ANIMAL	UNIPROT_AC:Q8ZIH1	LEUD_YERPE	yerpe|Yersinia pestis	BACTERIA	pubmed:20711500|imex:IM-13779	psi-mi:MI:0398(two hybrid pooling approach)	psi-mi:MI:0915(physical association)	IntAct
tr|C3TQX2|C3TQX2_ECOLX	7e-117	99	79.29	UNIPROT_AC:Q8ZIH1	BACTERIA	UNIPROT_AC:Q9HCM1	K1551_HUMAN	human|Homo sapiens	ANIMAL	UNIPROT_AC:Q8ZIH1	LEUD_YERPE	yerpe|Yersinia pestis	BACTERIA	pubmed:20711500|imex:IM-13779	psi-mi:MI:0398(two hybrid pooling approach)	psi-mi:MI:0915(physical association)	IntAct
tr|C3TQX2|C3TQX2_ECOLX	7e-57	95	50.51	UNIPROT_AC:P07264	FUNGI	UNIPROT_AC:P0CG48	UBC_HUMAN	Homo sapiens	ANIMAL	UNIPROT_AC:P07264	LEUC_YEAST	Saccharomyces cerevisiae S288c	FUNGI	pubmed:23801757	psi-mi:MI:0004(affinity chromatography technology)	psi-mi:MI:0915(physical association)	BioGRID
tr|C3TQP7|C3TQP7_ECOLX	0	100	69.43	UNIPROT_AC:Q7CGA9	BACTERIA	UNIPROT_AC:P67870	CSK2B_HUMAN	human|Homo sapiens	ANIMAL	UNIPROT_AC:Q7CGA9	Q7CGA9_YERPE	yerpe|Yersinia pestis	BACTERIA	pubmed:20711500|imex:IM-13779	psi-mi:MI:0398(two hybrid pooling approach)	psi-mi:MI:0915(physical association)	IntAct
tr|C3TQP7|C3TQP7_ECOLX	0	100	69.43	UNIPROT_AC:Q7CGA9	BACTERIA	UNIPROT_AC:O60711	LPXN_HUMAN	human|Homo sapiens	ANIMAL	UNIPROT_AC:Q7CGA9	Q7CGA9_YERPE	yerpe|Yersinia pestis	BACTERIA	pubmed:20711500|imex:IM-13779	psi-mi:MI:0398(two hybrid pooling approach)	psi-mi:MI:0915(physical association)	IntAct
tr|C3TQP7|C3TQP7_ECOLX	0	100	69.43	UNIPROT_AC:Q7CGA9	BACTERIA	UNIPROT_AC:Q92620	PRP16_HUMAN	human|Homo sapiens	ANIMAL	UNIPROT_AC:Q7CGA9	Q7CGA9_YERPE	yerpe|Yersinia pestis	BACTERIA	pubmed:20711500|imex:IM-13779	psi-mi:MI:0398(two hybrid pooling approach)	psi-mi:MI:0915(physical association)	IntAct
tr|C3TQM2|C3TQM2_ECOLX	0	99	86.33	UNIPROT_AC:Q8ZIE8	BACTERIA	UNIPROT_AC:Q96RW7	HMCN1_HUMAN	human|Homo sapiens	ANIMAL	UNIPROT_AC:Q8ZIE8	MURC_YERPE	yerpe|Yersinia pestis	BACTERIA	pubmed:20711500|imex:IM-13779	psi-mi:MI:0398(two hybrid pooling approach)	psi-mi:MI:0915(physical association)	IntAct
tr|C3TQ67|C3TQ67_ECOLX	0	100	64.97	UNIPROT_AC:Q8ZBK0	BACTERIA	UNIPROT_AC:P19838	NFKB1_HUMAN	human|Homo sapiens	ANIMAL	UNIPROT_AC:Q8ZBK0	CUEO_YERPE	yerpe|Yersinia pestis	BACTERIA	pubmed:20711500|imex:IM-13779	psi-mi:MI:0398(two hybrid pooling approach)	psi-mi:MI:0915(physical association)	IntAct
tr|C3TQ67|C3TQ67_ECOLX	0	100	64.97	UNIPROT_AC:Q8ZBK0	BACTERIA	UNIPROT_AC:Q9ULJ1	ODF2L_HUMAN	human|Homo sapiens	ANIMAL	UNIPROT_AC:Q8ZBK0	CUEO_YERPE	yerpe|Yersinia pestis	BACTERIA	pubmed:20711500|imex:IM-13779	psi-mi:MI:0398(two hybrid pooling approach)	psi-mi:MI:0915(physical association)	IntAct
tr|C3TQ27|C3TQ27_ECOLX	4e-69	100	78.57	UNIPROT_AC:Q8ZBK6	BACTERIA	UNIPROT_AC:Q9NUY8	TBC23_HUMAN	human|Homo sapiens	ANIMAL	UNIPROT_AC:Q8ZBK6	PAND_YERPE	yerpe|Yersinia pestis	BACTERIA	pubmed:20711500|imex:IM-13779	psi-mi:MI:0398(two hybrid pooling approach)	psi-mi:MI:0915(physical association)	IntAct
tr|C3TPV2|C3TPV2_ECOLX	0	99	67.89	UNIPROT_AC:Q8D1A4	BACTERIA	UNIPROT_AC:O75643	U520_HUMAN	human|Homo sapiens	ANIMAL	UNIPROT_AC:Q8D1A4	Q8D1A4_YERPE	yerpe|Yersinia pestis	BACTERIA	pubmed:20711500|imex:IM-13779	psi-mi:MI:0398(two hybrid pooling approach)	psi-mi:MI:0915(physical association)	IntAct
tr|C3TPV2|C3TPV2_ECOLX	0	99	67.89	UNIPROT_AC:Q8D1A4	BACTERIA	UNIPROT_AC:P19838	NFKB1_HUMAN	human|Homo sapiens	ANIMAL	UNIPROT_AC:Q8D1A4	Q8D1A4_YERPE	yerpe|Yersinia pestis	BACTERIA	pubmed:20711500|imex:IM-13779	psi-mi:MI:0398(two hybrid pooling approach)	psi-mi:MI:0915(physical association)	IntAct
tr|C3TPV2|C3TPV2_ECOLX	0	99	67.89	UNIPROT_AC:Q8D1A4	BACTERIA	UNIPROT_AC:Q15366	PCBP2_HUMAN	human|Homo sapiens	ANIMAL	UNIPROT_AC:Q8D1A4	Q8D1A4_YERPE	yerpe|Yersinia pestis	BACTERIA	pubmed:20711500|imex:IM-13779	psi-mi:MI:0398(two hybrid pooling approach)	psi-mi:MI:0915(physical association)	IntAct
tr|C3TPV2|C3TPV2_ECOLX	0	99	67.89	UNIPROT_AC:Q8D1A4	BACTERIA	UNIPROT_AC:Q6PKC3	TXD11_HUMAN	human|Homo sapiens	ANIMAL	UNIPROT_AC:Q8D1A4	Q8D1A4_YERPE	yerpe|Yersinia pestis	BACTERIA	pubmed:20711500|imex:IM-13779	psi-mi:MI:0398(two hybrid pooling approach)	psi-mi:MI:0915(physical association)	IntAct
tr|C3TPV2|C3TPV2_ECOLX	0	99	67.89	UNIPROT_AC:Q8D1A4	BACTERIA	UNIPROT_AC:P18850	ATF6A_HUMAN	human|Homo sapiens	ANIMAL	UNIPROT_AC:Q8D1A4	Q8D1A4_YERPE	yerpe|Yersinia pestis	BACTERIA	pubmed:20711500|imex:IM-13779	psi-mi:MI:0398(two hybrid pooling approach)	psi-mi:MI:0915(physical association)	IntAct
tr|C3TPV2|C3TPV2_ECOLX	0	99	67.89	UNIPROT_AC:Q8D1A4	BACTERIA	UNIPROT_AC:Q16881	TRXR1_HUMAN	human|Homo sapiens	ANIMAL	UNIPROT_AC:Q8D1A4	Q8D1A4_YERPE	yerpe|Yersinia pestis	BACTERIA	pubmed:20711500|imex:IM-13779	psi-mi:MI:0398(two hybrid pooling approach)	psi-mi:MI:0915(physical association)	IntAct
tr|C3TPV2|C3TPV2_ECOLX	0	99	67.89	UNIPROT_AC:Q8D1A4	BACTERIA	UNIPROT_AC:Q9NYY3	PLK2_HUMAN	human|Homo sapiens	ANIMAL	UNIPROT_AC:Q8D1A4	Q8D1A4_YERPE	yerpe|Yersinia pestis	BACTERIA	pubmed:20711500|imex:IM-13779	psi-mi:MI:0398(two hybrid pooling approach)	psi-mi:MI:0915(physical association)	IntAct
tr|C3TPS2|C3TPS2_ECOLX	5e-120	99	75.32	UNIPROT_AC:Q7CKD4	BACTERIA	UNIPROT_AC:Q9HAV4	XPO5_HUMAN	human|Homo sapiens	ANIMAL	UNIPROT_AC:Q7CKD4	MTNN_YERPE	yerpe|Yersinia pestis	BACTERIA	pubmed:20711500|imex:IM-13779	psi-mi:MI:0398(two hybrid pooling approach)	psi-mi:MI:0915(physical association)	IntAct
tr|C3TPS2|C3TPS2_ECOLX	5e-120	99	75.32	UNIPROT_AC:Q7CKD4	BACTERIA	UNIPROT_AC:O95104	SFR15_HUMAN	human|Homo sapiens	ANIMAL	UNIPROT_AC:Q7CKD4	MTNN_YERPE	yerpe|Yersinia pestis	BACTERIA	pubmed:20711500|imex:IM-13779	psi-mi:MI:0398(two hybrid pooling approach)	psi-mi:MI:0915(physical association)	IntAct
tr|C3TPS2|C3TPS2_ECOLX	5e-120	99	75.32	UNIPROT_AC:Q7CKD4	BACTERIA	UNIPROT_AC:P01834	IGKC_HUMAN	human|Homo sapiens	ANIMAL	UNIPROT_AC:Q7CKD4	MTNN_YERPE	yerpe|Yersinia pestis	BACTERIA	pubmed:20711500|imex:IM-13779	psi-mi:MI:0398(two hybrid pooling approach)	psi-mi:MI:0915(physical association)	IntAct
tr|C3TPS2|C3TPS2_ECOLX	5e-120	99	75.32	UNIPROT_AC:Q7CKD4	BACTERIA	UNIPROT_AC:P30520	PURA2_HUMAN	human|Homo sapiens	ANIMAL	UNIPROT_AC:Q7CKD4	MTNN_YERPE	yerpe|Yersinia pestis	BACTERIA	pubmed:20711500|imex:IM-13779	psi-mi:MI:0398(two hybrid pooling approach)	psi-mi:MI:0915(physical association)	IntAct
tr|C3TPR7|C3TPR7_ECOLX	0	99	65.55	UNIPROT_AC:Q8ZBM5	BACTERIA	UNIPROT_AC:Q8N8E3	CE112_HUMAN	human|Homo sapiens	ANIMAL	UNIPROT_AC:Q8ZBM5	DGTP_YERPE	yerpe|Yersinia pestis	BACTERIA	pubmed:20711500|imex:IM-13779	psi-mi:MI:0398(two hybrid pooling approach)	psi-mi:MI:0915(physical association)	IntAct
tr|C3TPR7|C3TPR7_ECOLX	0	99	65.55	UNIPROT_AC:Q8ZBM5	BACTERIA	UNIPROT_AC:Q8TEW8	PAR3L_HUMAN	human|Homo sapiens	ANIMAL	UNIPROT_AC:Q8ZBM5	DGTP_YERPE	yerpe|Yersinia pestis	BACTERIA	pubmed:20711500|imex:IM-13779	psi-mi:MI:0398(two hybrid pooling approach)	psi-mi:MI:0915(physical association)	IntAct
tr|C3TPR7|C3TPR7_ECOLX	0	99	65.55	UNIPROT_AC:Q8ZBM5	BACTERIA	UNIPROT_AC:Q9UJ70	NAGK_HUMAN	human|Homo sapiens	ANIMAL	UNIPROT_AC:Q8ZBM5	DGTP_YERPE	yerpe|Yersinia pestis	BACTERIA	pubmed:20711500|imex:IM-13779	psi-mi:MI:0398(two hybrid pooling approach)	psi-mi:MI:0915(physical association)	IntAct
tr|C3TPP7|C3TPP7_ECOLX	0	100	91.97	UNIPROT_AC:Q8ZH69	BACTERIA	INTACT:EBI-1033611	INTACT:EBI-1033611	human|Homo sapiens	ANIMAL	UNIPROT_AC:Q8ZH69	DAPD_YERPE	yerpe|Yersinia pestis	BACTERIA	pubmed:20711500|imex:IM-13779	psi-mi:MI:0398(two hybrid pooling approach)	psi-mi:MI:0915(physical association)	IntAct
tr|C3TPP7|C3TPP7_ECOLX	0	100	91.97	UNIPROT_AC:Q8ZH69	BACTERIA	UNIPROT_AC:O94842	TOX4_HUMAN	human|Homo sapiens	ANIMAL	UNIPROT_AC:Q8ZH69	DAPD_YERPE	yerpe|Yersinia pestis	BACTERIA	pubmed:20711500|imex:IM-13779	psi-mi:MI:0398(two hybrid pooling approach)	psi-mi:MI:0915(physical association)	IntAct
tr|C3TPP7|C3TPP7_ECOLX	0	100	91.97	UNIPROT_AC:Q8ZH69	BACTERIA	UNIPROT_AC:Q13588	GRAP_HUMAN	human|Homo sapiens	ANIMAL	UNIPROT_AC:Q8ZH69	DAPD_YERPE	yerpe|Yersinia pestis	BACTERIA	pubmed:20711500|imex:IM-13779	psi-mi:MI:0398(two hybrid pooling approach)	psi-mi:MI:0915(physical association)	IntAct
tr|C3TPP7|C3TPP7_ECOLX	0	100	91.97	UNIPROT_AC:Q8ZH69	BACTERIA	UNIPROT_AC:Q14145	KEAP1_HUMAN	human|Homo sapiens	ANIMAL	UNIPROT_AC:Q8ZH69	DAPD_YERPE	yerpe|Yersinia pestis	BACTERIA	pubmed:20711500|imex:IM-13779	psi-mi:MI:0398(two hybrid pooling approach)	psi-mi:MI:0915(physical association)	IntAct
tr|C3TPP7|C3TPP7_ECOLX	0	100	91.97	UNIPROT_AC:Q8ZH69	BACTERIA	UNIPROT_AC:Q9Y6X8	ZHX2_HUMAN	human|Homo sapiens	ANIMAL	UNIPROT_AC:Q8ZH69	DAPD_YERPE	yerpe|Yersinia pestis	BACTERIA	pubmed:20711500|imex:IM-13779	psi-mi:MI:0398(two hybrid pooling approach)	psi-mi:MI:0915(physical association)	IntAct
tr|C3TPH2|C3TPH2_ECOLX	2e-163	100	81.68	UNIPROT_AC:Q8ZH56	BACTERIA	INTACT:EBI-1033611	INTACT:EBI-1033611	human|Homo sapiens	ANIMAL	UNIPROT_AC:Q8ZH56	LPXA_YERPE	yerpe|Yersinia pestis	BACTERIA	pubmed:20711500|imex:IM-13779	psi-mi:MI:0398(two hybrid pooling approach)	psi-mi:MI:0915(physical association)	IntAct
tr|C3TPA2|C3TPA2_ECOLX	2e-178	100	89.67	UNIPROT_AC:Q8ZH40	BACTERIA	UNIPROT_AC:Q14232	EI2BA_HUMAN	human|Homo sapiens	ANIMAL	UNIPROT_AC:Q8ZH40	METQ_YERPE	yerpe|Yersinia pestis	BACTERIA	pubmed:20711500|imex:IM-13779	psi-mi:MI:0398(two hybrid pooling approach)	psi-mi:MI:0915(physical association)	IntAct
tr|C3TPA2|C3TPA2_ECOLX	2e-178	100	89.67	UNIPROT_AC:Q8ZH40	BACTERIA	UNIPROT_AC:Q13614	MTMR2_HUMAN	human|Homo sapiens	ANIMAL	UNIPROT_AC:Q8ZH40	METQ_YERPE	yerpe|Yersinia pestis	BACTERIA	pubmed:20711500|imex:IM-13779	psi-mi:MI:0398(two hybrid pooling approach)	psi-mi:MI:0915(physical association)	IntAct
tr|C3TPA2|C3TPA2_ECOLX	2e-178	100	89.67	UNIPROT_AC:Q8ZH40	BACTERIA	UNIPROT_AC:Q59EG5	Q59EG5_HUMAN	human|Homo sapiens	ANIMAL	UNIPROT_AC:Q8ZH40	METQ_YERPE	yerpe|Yersinia pestis	BACTERIA	pubmed:20711500|imex:IM-13779	psi-mi:MI:0398(two hybrid pooling approach)	psi-mi:MI:0915(physical association)	IntAct
tr|C3TPA2|C3TPA2_ECOLX	2e-178	100	89.67	UNIPROT_AC:Q8ZH40	BACTERIA	UNIPROT_AC:Q86VP1	TAXB1_HUMAN	human|Homo sapiens	ANIMAL	UNIPROT_AC:Q8ZH40	METQ_YERPE	yerpe|Yersinia pestis	BACTERIA	pubmed:20711500|imex:IM-13779	psi-mi:MI:0398(two hybrid pooling approach)	psi-mi:MI:0915(physical association)	IntAct
tr|C3TP87|C3TP87_ECOLX	1e-114	98	80.85	UNIPROT_AC:Q8ZH37	BACTERIA	UNIPROT_AC:Q9Y618	NCOR2_HUMAN	human|Homo sapiens	ANIMAL	UNIPROT_AC:Q8ZH37	GMHBB_YERPE	yerpe|Yersinia pestis	BACTERIA	pubmed:20711500|imex:IM-13779	psi-mi:MI:0398(two hybrid pooling approach)	psi-mi:MI:0915(physical association)	IntAct
tr|C3TP87|C3TP87_ECOLX	1e-114	98	80.85	UNIPROT_AC:Q8ZH37	BACTERIA	UNIPROT_AC:P08253	MMP2_HUMAN	human|Homo sapiens	ANIMAL	UNIPROT_AC:Q8ZH37	GMHBB_YERPE	yerpe|Yersinia pestis	BACTERIA	pubmed:20711500|imex:IM-13779	psi-mi:MI:0398(two hybrid pooling approach)	psi-mi:MI:0915(physical association)	IntAct
tr|C3TP87|C3TP87_ECOLX	1e-114	98	80.85	UNIPROT_AC:Q8ZH37	BACTERIA	UNIPROT_AC:O43914	TYOBP_HUMAN	human|Homo sapiens	ANIMAL	UNIPROT_AC:Q8ZH37	GMHBB_YERPE	yerpe|Yersinia pestis	BACTERIA	pubmed:20711500|imex:IM-13779	psi-mi:MI:0398(two hybrid pooling approach)	psi-mi:MI:0915(physical association)	IntAct
tr|C3TP87|C3TP87_ECOLX	1e-114	98	80.85	UNIPROT_AC:Q8ZH37	BACTERIA	UNIPROT_AC:P01034	CYTC_HUMAN	human|Homo sapiens	ANIMAL	UNIPROT_AC:Q8ZH37	GMHBB_YERPE	yerpe|Yersinia pestis	BACTERIA	pubmed:20711500|imex:IM-13779	psi-mi:MI:0398(two hybrid pooling approach)	psi-mi:MI:0915(physical association)	IntAct
tr|C3TP87|C3TP87_ECOLX	1e-114	98	80.85	UNIPROT_AC:Q8ZH37	BACTERIA	UNIPROT_AC:Q9UHY8	FEZ2_HUMAN	human|Homo sapiens	ANIMAL	UNIPROT_AC:Q8ZH37	GMHBB_YERPE	yerpe|Yersinia pestis	BACTERIA	pubmed:20711500|imex:IM-13779	psi-mi:MI:0398(two hybrid pooling approach)	psi-mi:MI:0915(physical association)	IntAct
tr|C3TN17|C3TN17_ECOLX	0	100	80.09	UNIPROT_AC:Q7CFV9	BACTERIA	UNIPROT_AC:P30048	PRDX3_HUMAN	human|Homo sapiens	ANIMAL	UNIPROT_AC:Q7CFV9	Q7CFV9_YERPE	yerpe|Yersinia pestis	BACTERIA	pubmed:20711500|imex:IM-13779	psi-mi:MI:0398(two hybrid pooling approach)	psi-mi:MI:0915(physical association)	IntAct
tr|C3TN17|C3TN17_ECOLX	0	100	80.09	UNIPROT_AC:Q7CFV9	BACTERIA	UNIPROT_AC:Q9BZF1	OSBL8_HUMAN	human|Homo sapiens	ANIMAL	UNIPROT_AC:Q7CFV9	Q7CFV9_YERPE	yerpe|Yersinia pestis	BACTERIA	pubmed:20711500|imex:IM-13779	psi-mi:MI:0398(two hybrid pooling approach)	psi-mi:MI:0915(physical association)	IntAct
tr|C3TM47|C3TM47_ECOLX	0	99	74.03	UNIPROT_AC:Q7CK43	BACTERIA	UNIPROT_AC:O60825	F262_HUMAN	human|Homo sapiens	ANIMAL	UNIPROT_AC:Q7CK43	Q7CK43_YERPE	yerpe|Yersinia pestis	BACTERIA	pubmed:20711500|imex:IM-13779	psi-mi:MI:0398(two hybrid pooling approach)	psi-mi:MI:0915(physical association)	IntAct
tr|C3TM32|C3TM32_ECOLX	2e-176	99	75	UNIPROT_AC:Q7CK42	BACTERIA	UNIPROT_AC:Q12805	FBLN3_HUMAN	human|Homo sapiens	ANIMAL	UNIPROT_AC:Q7CK42	Q7CK42_YERPE	yerpe|Yersinia pestis	BACTERIA	pubmed:20711500|imex:IM-13779	psi-mi:MI:0398(two hybrid pooling approach)	psi-mi:MI:0915(physical association)	IntAct
tr|C3TM32|C3TM32_ECOLX	2e-176	99	75	UNIPROT_AC:Q7CK42	BACTERIA	UNIPROT_AC:Q9UBB9	TFP11_HUMAN	human|Homo sapiens	ANIMAL	UNIPROT_AC:Q7CK42	Q7CK42_YERPE	yerpe|Yersinia pestis	BACTERIA	pubmed:20711500|imex:IM-13779	psi-mi:MI:0398(two hybrid pooling approach)	psi-mi:MI:0915(physical association)	IntAct
tr|C3TM02|C3TM02_ECOLX	0	100	81.57	UNIPROT_AC:Q8ZC49	BACTERIA	UNIPROT_AC:P06400	RB_HUMAN	human|Homo sapiens	ANIMAL	UNIPROT_AC:Q8ZC49	THII_YERPE	yerpe|Yersinia pestis	BACTERIA	pubmed:20711500|imex:IM-13779	psi-mi:MI:0398(two hybrid pooling approach)	psi-mi:MI:0915(physical association)	IntAct
tr|C3TM02|C3TM02_ECOLX	0	100	81.57	UNIPROT_AC:Q8ZC49	BACTERIA	UNIPROT_AC:Q15025	TNIP1_HUMAN	human|Homo sapiens	ANIMAL	UNIPROT_AC:Q8ZC49	THII_YERPE	yerpe|Yersinia pestis	BACTERIA	pubmed:20711500|imex:IM-13779	psi-mi:MI:0398(two hybrid pooling approach)	psi-mi:MI:0915(physical association)	IntAct
tr|C3TM02|C3TM02_ECOLX	0	100	81.57	UNIPROT_AC:Q8ZC49	BACTERIA	UNIPROT_AC:P11940	PABP1_HUMAN	human|Homo sapiens	ANIMAL	UNIPROT_AC:Q8ZC49	THII_YERPE	yerpe|Yersinia pestis	BACTERIA	pubmed:20711500|imex:IM-13779	psi-mi:MI:0398(two hybrid pooling approach)	psi-mi:MI:0915(physical association)	IntAct
tr|C3TM02|C3TM02_ECOLX	0	100	81.57	UNIPROT_AC:Q8ZC49	BACTERIA	UNIPROT_AC:O60573	IF4E2_HUMAN	human|Homo sapiens	ANIMAL	UNIPROT_AC:Q8ZC49	THII_YERPE	yerpe|Yersinia pestis	BACTERIA	pubmed:20711500|imex:IM-13779	psi-mi:MI:0398(two hybrid pooling approach)	psi-mi:MI:0915(physical association)	IntAct
tr|C3TM02|C3TM02_ECOLX	0	100	81.57	UNIPROT_AC:Q8ZC49	BACTERIA	UNIPROT_AC:Q16698	DECR_HUMAN	human|Homo sapiens	ANIMAL	UNIPROT_AC:Q8ZC49	THII_YERPE	yerpe|Yersinia pestis	BACTERIA	pubmed:20711500|imex:IM-13779	psi-mi:MI:0398(two hybrid pooling approach)	psi-mi:MI:0915(physical association)	IntAct
tr|C3TM02|C3TM02_ECOLX	0	100	81.57	UNIPROT_AC:Q8ZC49	BACTERIA	UNIPROT_AC:Q9HC24	LFG4_HUMAN	human|Homo sapiens	ANIMAL	UNIPROT_AC:Q8ZC49	THII_YERPE	yerpe|Yersinia pestis	BACTERIA	pubmed:20711500|imex:IM-13779	psi-mi:MI:0398(two hybrid pooling approach)	psi-mi:MI:0915(physical association)	IntAct
tr|C3TKR7|C3TKR7_ECOLX	1e-144	99	59.95	UNIPROT_AC:Q7CG09	BACTERIA	UNIPROT_AC:P29692	EF1D_HUMAN	human|Homo sapiens	ANIMAL	UNIPROT_AC:Q7CG09	Q7CG09_YERPE	yerpe|Yersinia pestis	BACTERIA	pubmed:20711500|imex:IM-13779	psi-mi:MI:0398(two hybrid pooling approach)	psi-mi:MI:0915(physical association)	IntAct
tr|C3TJ82|C3TJ82_ECOLX	0	100	79.34	UNIPROT_AC:Q7CJU9	BACTERIA	UNIPROT_AC:P62993	GRB2_HUMAN	human|Homo sapiens	ANIMAL	UNIPROT_AC:Q7CJU9	Q7CJU9_YERPE	yerpe|Yersinia pestis	BACTERIA	pubmed:20711500|imex:IM-13779	psi-mi:MI:0398(two hybrid pooling approach)	psi-mi:MI:0915(physical association)	IntAct
tr|C3TJ82|C3TJ82_ECOLX	0	100	79.34	UNIPROT_AC:Q7CJU9	BACTERIA	UNIPROT_AC:Q9UF98	Q9UF98_HUMAN	human|Homo sapiens	ANIMAL	UNIPROT_AC:Q7CJU9	Q7CJU9_YERPE	yerpe|Yersinia pestis	BACTERIA	pubmed:20711500|imex:IM-13779	psi-mi:MI:0398(two hybrid pooling approach)	psi-mi:MI:0915(physical association)	IntAct
tr|C3TIF7|C3TIF7_ECOLX	5e-138	91	58.68	UNIPROT_AC:Q5NEY7	BACTERIA	UNIPROT_AC:P49458	SRP09_HUMAN	human|Homo sapiens	ANIMAL	UNIPROT_AC:Q5NEY7	Q5NEY7_FRATT	fratt|Francisella tularensis subsp. tularensis	BACTERIA	pubmed:20711500|imex:IM-13779	psi-mi:MI:0398(two hybrid pooling approach)	psi-mi:MI:0915(physical association)	IntAct
tr|C3TIF7|C3TIF7_ECOLX	5e-138	91	58.68	UNIPROT_AC:Q5NEY7	BACTERIA	UNIPROT_AC:Q9H0U3	MAGT1_HUMAN	human|Homo sapiens	ANIMAL	UNIPROT_AC:Q5NEY7	Q5NEY7_FRATT	fratt|Francisella tularensis subsp. tularensis	BACTERIA	pubmed:20711500|imex:IM-13779	psi-mi:MI:0398(two hybrid pooling approach)	psi-mi:MI:0915(physical association)	IntAct
tr|C3TIF7|C3TIF7_ECOLX	5e-138	91	58.68	UNIPROT_AC:Q5NEY7	BACTERIA	UNIPROT_AC:O95715	CXL14_HUMAN	human|Homo sapiens	ANIMAL	UNIPROT_AC:Q5NEY7	Q5NEY7_FRATT	fratt|Francisella tularensis subsp. tularensis	BACTERIA	pubmed:20711500|imex:IM-13779	psi-mi:MI:0398(two hybrid pooling approach)	psi-mi:MI:0915(physical association)	IntAct
tr|C3TIF7|C3TIF7_ECOLX	5e-138	91	58.68	UNIPROT_AC:Q5NEY7	BACTERIA	UNIPROT_AC:Q3MJ13	WDR72_HUMAN	human|Homo sapiens	ANIMAL	UNIPROT_AC:Q5NEY7	Q5NEY7_FRATT	fratt|Francisella tularensis subsp. tularensis	BACTERIA	pubmed:20711500|imex:IM-13779	psi-mi:MI:0398(two hybrid pooling approach)	psi-mi:MI:0915(physical association)	IntAct
tr|C3TI77|C3TI77_ECOLX	4e-131	99	56.84	UNIPROT_AC:Q8ZGX4	BACTERIA	UNIPROT_AC:Q9HCK8	CHD8_HUMAN	human|Homo sapiens	ANIMAL	UNIPROT_AC:Q8ZGX4	6PGL_YERPE	yerpe|Yersinia pestis	BACTERIA	pubmed:20711500|imex:IM-13779	psi-mi:MI:0398(two hybrid pooling approach)	psi-mi:MI:0915(physical association)	IntAct
tr|C3TI77|C3TI77_ECOLX	4e-131	99	56.84	UNIPROT_AC:Q8ZGX4	BACTERIA	UNIPROT_AC:P46379	BAG6_HUMAN	human|Homo sapiens	ANIMAL	UNIPROT_AC:Q8ZGX4	6PGL_YERPE	yerpe|Yersinia pestis	BACTERIA	pubmed:20711500|imex:IM-13779	psi-mi:MI:0398(two hybrid pooling approach)	psi-mi:MI:0915(physical association)	IntAct
tr|C3TI77|C3TI77_ECOLX	4e-131	99	56.84	UNIPROT_AC:Q8ZGX4	BACTERIA	INTACT:EBI-1033611	INTACT:EBI-1033611	human|Homo sapiens	ANIMAL	UNIPROT_AC:Q8ZGX4	6PGL_YERPE	yerpe|Yersinia pestis	BACTERIA	pubmed:20711500|imex:IM-13779	psi-mi:MI:0398(two hybrid pooling approach)	psi-mi:MI:0915(physical association)	IntAct
tr|C3TI77|C3TI77_ECOLX	4e-131	99	56.84	UNIPROT_AC:Q8ZGX4	BACTERIA	UNIPROT_AC:P15822	ZEP1_HUMAN	human|Homo sapiens	ANIMAL	UNIPROT_AC:Q8ZGX4	6PGL_YERPE	yerpe|Yersinia pestis	BACTERIA	pubmed:20711500|imex:IM-13779	psi-mi:MI:0398(two hybrid pooling approach)	psi-mi:MI:0915(physical association)	IntAct
tr|C3TI77|C3TI77_ECOLX	4e-131	99	56.84	UNIPROT_AC:Q8ZGX4	BACTERIA	UNIPROT_AC:P17927	CR1_HUMAN	human|Homo sapiens	ANIMAL	UNIPROT_AC:Q8ZGX4	6PGL_YERPE	yerpe|Yersinia pestis	BACTERIA	pubmed:20711500|imex:IM-13779	psi-mi:MI:0398(two hybrid pooling approach)	psi-mi:MI:0915(physical association)	IntAct
tr|C3TI77|C3TI77_ECOLX	4e-131	99	56.84	UNIPROT_AC:Q8ZGX4	BACTERIA	UNIPROT_AC:Q6AHZ1	Z518A_HUMAN	human|Homo sapiens	ANIMAL	UNIPROT_AC:Q8ZGX4	6PGL_YERPE	yerpe|Yersinia pestis	BACTERIA	pubmed:20711500|imex:IM-13779	psi-mi:MI:0398(two hybrid pooling approach)	psi-mi:MI:0915(physical association)	IntAct
tr|C3TI77|C3TI77_ECOLX	4e-131	99	56.84	UNIPROT_AC:Q8ZGX4	BACTERIA	UNIPROT_AC:Q7Z3K3	POGZ_HUMAN	human|Homo sapiens	ANIMAL	UNIPROT_AC:Q8ZGX4	6PGL_YERPE	yerpe|Yersinia pestis	BACTERIA	pubmed:20711500|imex:IM-13779	psi-mi:MI:0398(two hybrid pooling approach)	psi-mi:MI:0915(physical association)	IntAct
tr|C3TI77|C3TI77_ECOLX	4e-131	99	56.84	UNIPROT_AC:Q8ZGX4	BACTERIA	UNIPROT_AC:Q969X6	CIR1A_HUMAN	human|Homo sapiens	ANIMAL	UNIPROT_AC:Q8ZGX4	6PGL_YERPE	yerpe|Yersinia pestis	BACTERIA	pubmed:20711500|imex:IM-13779	psi-mi:MI:0398(two hybrid pooling approach)	psi-mi:MI:0915(physical association)	IntAct
tr|C3TI37|C3TI37_ECOLX	1e-109	88	50.33	UNIPROT_AC:Q5NGB2	BACTERIA	UNIPROT_AC:P19838	NFKB1_HUMAN	human|Homo sapiens	ANIMAL	UNIPROT_AC:Q5NGB2	BIOB_FRATT	fratt|Francisella tularensis subsp. tularensis	BACTERIA	pubmed:20711500|imex:IM-13779	psi-mi:MI:0398(two hybrid pooling approach)	psi-mi:MI:0915(physical association)	IntAct
tr|C3TI27|C3TI27_ECOLX	1e-116	100	71.74	UNIPROT_AC:Q8ZGW9	BACTERIA	UNIPROT_AC:O00182	LEG9_HUMAN	human|Homo sapiens	ANIMAL	UNIPROT_AC:Q8ZGW9	BIOD1_YERPE	yerpe|Yersinia pestis	BACTERIA	pubmed:20711500|imex:IM-13779	psi-mi:MI:0398(two hybrid pooling approach)	psi-mi:MI:0915(physical association)	IntAct
tr|C3TI27|C3TI27_ECOLX	1e-116	100	71.74	UNIPROT_AC:Q8ZGW9	BACTERIA	UNIPROT_AC:O00562	PITM1_HUMAN	human|Homo sapiens	ANIMAL	UNIPROT_AC:Q8ZGW9	BIOD1_YERPE	yerpe|Yersinia pestis	BACTERIA	pubmed:20711500|imex:IM-13779	psi-mi:MI:0398(two hybrid pooling approach)	psi-mi:MI:0915(physical association)	IntAct
tr|C3TI27|C3TI27_ECOLX	1e-116	100	71.74	UNIPROT_AC:Q8ZGW9	BACTERIA	UNIPROT_AC:Q9BV73	CP250_HUMAN	human|Homo sapiens	ANIMAL	UNIPROT_AC:Q8ZGW9	BIOD1_YERPE	yerpe|Yersinia pestis	BACTERIA	pubmed:20711500|imex:IM-13779	psi-mi:MI:0398(two hybrid pooling approach)	psi-mi:MI:0915(physical association)	IntAct
tr|C3TI27|C3TI27_ECOLX	1e-116	100	71.74	UNIPROT_AC:Q8ZGW9	BACTERIA	UNIPROT_AC:Q9Y2K5	R3HD2_HUMAN	human|Homo sapiens	ANIMAL	UNIPROT_AC:Q8ZGW9	BIOD1_YERPE	yerpe|Yersinia pestis	BACTERIA	pubmed:20711500|imex:IM-13779	psi-mi:MI:0398(two hybrid pooling approach)	psi-mi:MI:0915(physical association)	IntAct
tr|C3TGZ2|C3TGZ2_ECOLX	1e-146	97	76.59	UNIPROT_AC:Q8D033	BACTERIA	UNIPROT_AC:O95905	ECD_HUMAN	human|Homo sapiens	ANIMAL	UNIPROT_AC:Q8D033	Q8D033_YERPE	yerpe|Yersinia pestis	BACTERIA	pubmed:20711500|imex:IM-13779	psi-mi:MI:0398(two hybrid pooling approach)	psi-mi:MI:0915(physical association)	IntAct
tr|C3TGZ2|C3TGZ2_ECOLX	1e-146	97	76.59	UNIPROT_AC:Q8D033	BACTERIA	UNIPROT_AC:Q8NEZ2	VP37A_HUMAN	human|Homo sapiens	ANIMAL	UNIPROT_AC:Q8D033	Q8D033_YERPE	yerpe|Yersinia pestis	BACTERIA	pubmed:20711500|imex:IM-13779	psi-mi:MI:0398(two hybrid pooling approach)	psi-mi:MI:0915(physical association)	IntAct
tr|A0A0H3JCX2|A0A0H3JCX2_ECO57	0	100	82.59	UNIPROT_AC:Q9X6B6	BACTERIA	UNIPROT_AC:Q7Z3K3	POGZ_HUMAN	human|Homo sapiens	ANIMAL	UNIPROT_AC:Q9X6B6	Q9X6B6_YERPE	yerpe|Yersinia pestis	BACTERIA	pubmed:20711500|imex:IM-13779	psi-mi:MI:0398(two hybrid pooling approach)	psi-mi:MI:0915(physical association)	IntAct
tr|A0A0H3JCX2|A0A0H3JCX2_ECO57	0	99	51.92	UNIPROT_AC:Q8D0V8	BACTERIA	UNIPROT_AC:O76031	CLPX_HUMAN	human|Homo sapiens	ANIMAL	UNIPROT_AC:Q8D0V8	Q8D0V8_YERPE	yerpe|Yersinia pestis	BACTERIA	pubmed:20711500|imex:IM-13779	psi-mi:MI:0398(two hybrid pooling approach)	psi-mi:MI:0915(physical association)	IntAct
tr|A0A0H3JCX2|A0A0H3JCX2_ECO57	0	99	51.92	UNIPROT_AC:Q8D0V8	BACTERIA	UNIPROT_AC:P14902	I23O1_HUMAN	human|Homo sapiens	ANIMAL	UNIPROT_AC:Q8D0V8	Q8D0V8_YERPE	yerpe|Yersinia pestis	BACTERIA	pubmed:20711500|imex:IM-13779	psi-mi:MI:0398(two hybrid pooling approach)	psi-mi:MI:0915(physical association)	IntAct
tr|A0A0H3JCX2|A0A0H3JCX2_ECO57	0	99	51.92	UNIPROT_AC:Q8D0V8	BACTERIA	UNIPROT_AC:Q10587	TEF_HUMAN	human|Homo sapiens	ANIMAL	UNIPROT_AC:Q8D0V8	Q8D0V8_YERPE	yerpe|Yersinia pestis	BACTERIA	pubmed:20711500|imex:IM-13779	psi-mi:MI:0398(two hybrid pooling approach)	psi-mi:MI:0915(physical association)	IntAct
tr|A0A0H3JCX2|A0A0H3JCX2_ECO57	0	99	51.92	UNIPROT_AC:Q8D0V8	BACTERIA	UNIPROT_AC:Q16534	HLF_HUMAN	human|Homo sapiens	ANIMAL	UNIPROT_AC:Q8D0V8	Q8D0V8_YERPE	yerpe|Yersinia pestis	BACTERIA	pubmed:20711500|imex:IM-13779	psi-mi:MI:0398(two hybrid pooling approach)	psi-mi:MI:0915(physical association)	IntAct
tr|A0A0H3JCX2|A0A0H3JCX2_ECO57	0	99	51.92	UNIPROT_AC:Q8D0V8	BACTERIA	UNIPROT_AC:Q16654	PDK4_HUMAN	human|Homo sapiens	ANIMAL	UNIPROT_AC:Q8D0V8	Q8D0V8_YERPE	yerpe|Yersinia pestis	BACTERIA	pubmed:20711500|imex:IM-13779	psi-mi:MI:0398(two hybrid pooling approach)	psi-mi:MI:0915(physical association)	IntAct
tr|A0A0H3JCX2|A0A0H3JCX2_ECO57	0	99	51.92	UNIPROT_AC:Q8D0V8	BACTERIA	UNIPROT_AC:Q99612	KLF6_HUMAN	human|Homo sapiens	ANIMAL	UNIPROT_AC:Q8D0V8	Q8D0V8_YERPE	yerpe|Yersinia pestis	BACTERIA	pubmed:20711500|imex:IM-13779	psi-mi:MI:0398(two hybrid pooling approach)	psi-mi:MI:0915(physical association)	IntAct
tr|A0A0H3JCX2|A0A0H3JCX2_ECO57	0	99	51.92	UNIPROT_AC:Q8D0V8	BACTERIA	UNIPROT_AC:Q9NRM2	ZN277_HUMAN	human|Homo sapiens	ANIMAL	UNIPROT_AC:Q8D0V8	Q8D0V8_YERPE	yerpe|Yersinia pestis	BACTERIA	pubmed:20711500|imex:IM-13779	psi-mi:MI:0398(two hybrid pooling approach)	psi-mi:MI:0915(physical association)	IntAct
tr|C3TGH7|C3TGH7_ECOLX	6e-96	99	61.08	UNIPROT_AC:Q7CJE4	BACTERIA	UNIPROT_AC:Q92841	DDX17_HUMAN	human|Homo sapiens	ANIMAL	UNIPROT_AC:Q7CJE4	Q7CJE4_YERPE	yerpe|Yersinia pestis	BACTERIA	pubmed:20711500|imex:IM-13779	psi-mi:MI:0398(two hybrid pooling approach)	psi-mi:MI:0915(physical association)	IntAct
tr|C3TGH7|C3TGH7_ECOLX	6e-96	99	61.08	UNIPROT_AC:Q7CJE4	BACTERIA	UNIPROT_AC:P27694	RFA1_HUMAN	human|Homo sapiens	ANIMAL	UNIPROT_AC:Q7CJE4	Q7CJE4_YERPE	yerpe|Yersinia pestis	BACTERIA	pubmed:20711500|imex:IM-13779	psi-mi:MI:0398(two hybrid pooling approach)	psi-mi:MI:0915(physical association)	IntAct
tr|C3TGH7|C3TGH7_ECOLX	6e-96	99	61.08	UNIPROT_AC:Q7CJE4	BACTERIA	UNIPROT_AC:P01834	IGKC_HUMAN	human|Homo sapiens	ANIMAL	UNIPROT_AC:Q7CJE4	Q7CJE4_YERPE	yerpe|Yersinia pestis	BACTERIA	pubmed:20711500|imex:IM-13779	psi-mi:MI:0398(two hybrid pooling approach)	psi-mi:MI:0915(physical association)	IntAct
tr|C3TGH7|C3TGH7_ECOLX	6e-96	99	61.08	UNIPROT_AC:Q7CJE4	BACTERIA	UNIPROT_AC:P42892	ECE1_HUMAN	human|Homo sapiens	ANIMAL	UNIPROT_AC:Q7CJE4	Q7CJE4_YERPE	yerpe|Yersinia pestis	BACTERIA	pubmed:20711500|imex:IM-13779	psi-mi:MI:0398(two hybrid pooling approach)	psi-mi:MI:0915(physical association)	IntAct
tr|C3TGH7|C3TGH7_ECOLX	6e-96	99	61.08	UNIPROT_AC:Q7CJE4	BACTERIA	UNIPROT_AC:Q2KHT3	CL16A_HUMAN	human|Homo sapiens	ANIMAL	UNIPROT_AC:Q7CJE4	Q7CJE4_YERPE	yerpe|Yersinia pestis	BACTERIA	pubmed:20711500|imex:IM-13779	psi-mi:MI:0398(two hybrid pooling approach)	psi-mi:MI:0915(physical association)	IntAct
tr|C3TGH7|C3TGH7_ECOLX	6e-96	99	61.08	UNIPROT_AC:Q7CJE4	BACTERIA	UNIPROT_AC:Q3KNW1	SNAI3_HUMAN	human|Homo sapiens	ANIMAL	UNIPROT_AC:Q7CJE4	Q7CJE4_YERPE	yerpe|Yersinia pestis	BACTERIA	pubmed:20711500|imex:IM-13779	psi-mi:MI:0398(two hybrid pooling approach)	psi-mi:MI:0915(physical association)	IntAct
tr|C3TGH7|C3TGH7_ECOLX	6e-96	99	61.08	UNIPROT_AC:Q7CJE4	BACTERIA	UNIPROT_AC:Q6ZUM4	RHG27_HUMAN	human|Homo sapiens	ANIMAL	UNIPROT_AC:Q7CJE4	Q7CJE4_YERPE	yerpe|Yersinia pestis	BACTERIA	pubmed:20711500|imex:IM-13779	psi-mi:MI:0398(two hybrid pooling approach)	psi-mi:MI:0915(physical association)	IntAct
sp|P0ACV1|LPXL_ECO57	4e-137	98	59.14	UNIPROT_AC:Q8D1N3	BACTERIA	UNIPROT_AC:Q4LDE5	SVEP1_HUMAN	human|Homo sapiens	ANIMAL	UNIPROT_AC:Q8D1N3	Q8D1N3_YERPE	yerpe|Yersinia pestis	BACTERIA	pubmed:20711500|imex:IM-13779	psi-mi:MI:0398(two hybrid pooling approach)	psi-mi:MI:0915(physical association)	IntAct
tr|C3TED2|C3TED2_ECOLX	0	100	72.13	UNIPROT_AC:Q8ZFU4	BACTERIA	UNIPROT_AC:P14625	ENPL_HUMAN	human|Homo sapiens	ANIMAL	UNIPROT_AC:Q8ZFU4	PYRC_YERPE	yerpe|Yersinia pestis	BACTERIA	pubmed:20711500|imex:IM-13779	psi-mi:MI:0398(two hybrid pooling approach)	psi-mi:MI:0915(physical association)	IntAct
tr|C3TED2|C3TED2_ECOLX	0	100	72.13	UNIPROT_AC:Q8ZFU4	BACTERIA	UNIPROT_AC:Q9NS56	TOPRS_HUMAN	human|Homo sapiens	ANIMAL	UNIPROT_AC:Q8ZFU4	PYRC_YERPE	yerpe|Yersinia pestis	BACTERIA	pubmed:20711500|imex:IM-13779	psi-mi:MI:0398(two hybrid pooling approach)	psi-mi:MI:0915(physical association)	IntAct
tr|C3TED2|C3TED2_ECOLX	0	100	72.13	UNIPROT_AC:Q8ZFU4	BACTERIA	UNIPROT_AC:P60842	IF4A1_HUMAN	human|Homo sapiens	ANIMAL	UNIPROT_AC:Q8ZFU4	PYRC_YERPE	yerpe|Yersinia pestis	BACTERIA	pubmed:20711500|imex:IM-13779	psi-mi:MI:0398(two hybrid pooling approach)	psi-mi:MI:0915(physical association)	IntAct
tr|C3TED2|C3TED2_ECOLX	0	100	72.13	UNIPROT_AC:Q8ZFU4	BACTERIA	UNIPROT_AC:Q9NX31	OSER1_HUMAN	human|Homo sapiens	ANIMAL	UNIPROT_AC:Q8ZFU4	PYRC_YERPE	yerpe|Yersinia pestis	BACTERIA	pubmed:20711500|imex:IM-13779	psi-mi:MI:0398(two hybrid pooling approach)	psi-mi:MI:0915(physical association)	IntAct
tr|C3TD07|C3TD07_ECOLX	0	100	99.65	UNIPROT_AC:P62616	BACTERIA	UNIPROT_AC:Q8TEQ6	GEMI5_HUMAN	human|Homo sapiens	ANIMAL	UNIPROT_AC:P62616	ISPE_ECO57	eco57|Escherichia coli O157:H7	BACTERIA	mint:MINT-5214807|pubmed:11714716	psi-mi:MI:0096(pull down)	psi-mi:MI:0914(association)	MINT
tr|C3TCZ7|C3TCZ7_ECOLX	0	100	79.67	UNIPROT_AC:Q8ZEX9	BACTERIA	UNIPROT_AC:Q8TDY2	RBCC1_HUMAN	human|Homo sapiens	ANIMAL	UNIPROT_AC:Q8ZEX9	HEM1_YERPE	yerpe|Yersinia pestis	BACTERIA	pubmed:20711500|imex:IM-13779	psi-mi:MI:0398(two hybrid pooling approach)	psi-mi:MI:0915(physical association)	IntAct
tr|C3TCZ7|C3TCZ7_ECOLX	0	100	79.67	UNIPROT_AC:Q8ZEX9	BACTERIA	UNIPROT_AC:Q9H2D6	TARA_HUMAN	human|Homo sapiens	ANIMAL	UNIPROT_AC:Q8ZEX9	HEM1_YERPE	yerpe|Yersinia pestis	BACTERIA	pubmed:20711500|imex:IM-13779	psi-mi:MI:0398(two hybrid pooling approach)	psi-mi:MI:0915(physical association)	IntAct
tr|C3TCW7|C3TCW7_ECOLX	0	97	78.65	UNIPROT_AC:Q9ZC63	BACTERIA	UNIPROT_AC:Q10587	TEF_HUMAN	human|Homo sapiens	ANIMAL	UNIPROT_AC:Q9ZC63	Q9ZC63_YERPE	yerpe|Yersinia pestis	BACTERIA	pubmed:20711500|imex:IM-13779	psi-mi:MI:0398(two hybrid pooling approach)	psi-mi:MI:0915(physical association)	IntAct
tr|C3TCW7|C3TCW7_ECOLX	0	97	78.65	UNIPROT_AC:Q9ZC63	BACTERIA	UNIPROT_AC:Q9GZW8	MS4A7_HUMAN	human|Homo sapiens	ANIMAL	UNIPROT_AC:Q9ZC63	Q9ZC63_YERPE	yerpe|Yersinia pestis	BACTERIA	pubmed:20711500|imex:IM-13779	psi-mi:MI:0398(two hybrid pooling approach)	psi-mi:MI:0915(physical association)	IntAct
tr|C3TCN7|C3TCN7_ECOLX	2e-135	95	66.21	UNIPROT_AC:Q7CHS1	BACTERIA	UNIPROT_AC:P01023	A2MG_HUMAN	human|Homo sapiens	ANIMAL	UNIPROT_AC:Q7CHS1	Q7CHS1_YERPE	yerpe|Yersinia pestis	BACTERIA	pubmed:20711500|imex:IM-13779	psi-mi:MI:0398(two hybrid pooling approach)	psi-mi:MI:0915(physical association)	IntAct
tr|A0A0H3JE39|A0A0H3JE39_ECO57	0	100	77.25	UNIPROT_AC:Q7CIN4	BACTERIA	UNIPROT_AC:Q92793	CBP_HUMAN	human|Homo sapiens	ANIMAL	UNIPROT_AC:Q7CIN4	Q7CIN4_YERPE	yerpe|Yersinia pestis	BACTERIA	pubmed:20711500|imex:IM-13779	psi-mi:MI:0398(two hybrid pooling approach)	psi-mi:MI:0915(physical association)	IntAct
tr|A0A0H3JE39|A0A0H3JE39_ECO57	0	100	77.25	UNIPROT_AC:Q7CIN4	BACTERIA	UNIPROT_AC:Q16825	PTN21_HUMAN	human|Homo sapiens	ANIMAL	UNIPROT_AC:Q7CIN4	Q7CIN4_YERPE	yerpe|Yersinia pestis	BACTERIA	pubmed:20711500|imex:IM-13779	psi-mi:MI:0398(two hybrid pooling approach)	psi-mi:MI:0915(physical association)	IntAct
tr|C3TCC7|C3TCC7_ECOLX	4e-141	100	79.1	UNIPROT_AC:Q8ZEH0	BACTERIA	UNIPROT_AC:P31483	TIA1_HUMAN	human|Homo sapiens	ANIMAL	UNIPROT_AC:Q8ZEH0	TRPA_YERPE	yerpe|Yersinia pestis	BACTERIA	pubmed:20711500|imex:IM-13779	psi-mi:MI:0398(two hybrid pooling approach)	psi-mi:MI:0915(physical association)	IntAct
tr|C3TCC2|C3TCC2_ECOLX	0	99	90.38	UNIPROT_AC:Q8ZEG9	BACTERIA	UNIPROT_AC:P49585	PCY1A_HUMAN	human|Homo sapiens	ANIMAL	UNIPROT_AC:Q8ZEG9	TRPB_YERPE	yerpe|Yersinia pestis	BACTERIA	pubmed:20711500|imex:IM-13779	psi-mi:MI:0398(two hybrid pooling approach)	psi-mi:MI:0915(physical association)	IntAct
tr|C3TCC2|C3TCC2_ECOLX	0	99	81.68	UNIPROT_AC:Q5NE79	BACTERIA	UNIPROT_AC:P55072	TERA_HUMAN	human|Homo sapiens	ANIMAL	UNIPROT_AC:Q5NE79	TRPB_FRATT	fratt|Francisella tularensis subsp. tularensis	BACTERIA	pubmed:20711500|imex:IM-13779	psi-mi:MI:0398(two hybrid pooling approach)	psi-mi:MI:0915(physical association)	IntAct
tr|C3TCC2|C3TCC2_ECOLX	0	99	81.68	UNIPROT_AC:Q5NE79	BACTERIA	UNIPROT_AC:Q6ZV49	Q6ZV49_HUMAN	human|Homo sapiens	ANIMAL	UNIPROT_AC:Q5NE79	TRPB_FRATT	fratt|Francisella tularensis subsp. tularensis	BACTERIA	pubmed:20711500|imex:IM-13779	psi-mi:MI:0398(two hybrid pooling approach)	psi-mi:MI:0915(physical association)	IntAct
tr|C3TCC2|C3TCC2_ECOLX	0	99	81.68	UNIPROT_AC:Q5NE79	BACTERIA	UNIPROT_AC:Q96ST8	CEP89_HUMAN	human|Homo sapiens	ANIMAL	UNIPROT_AC:Q5NE79	TRPB_FRATT	fratt|Francisella tularensis subsp. tularensis	BACTERIA	pubmed:20711500|imex:IM-13779	psi-mi:MI:0398(two hybrid pooling approach)	psi-mi:MI:0915(physical association)	IntAct
tr|C3TCC2|C3TCC2_ECOLX	0	99	81.68	UNIPROT_AC:Q5NE79	BACTERIA	UNIPROT_AC:Q9NYI0	PSD3_HUMAN	human|Homo sapiens	ANIMAL	UNIPROT_AC:Q5NE79	TRPB_FRATT	fratt|Francisella tularensis subsp. tularensis	BACTERIA	pubmed:20711500|imex:IM-13779	psi-mi:MI:0398(two hybrid pooling approach)	psi-mi:MI:0915(physical association)	IntAct
tr|C3TCC2|C3TCC2_ECOLX	6e-146	96	55.38	UNIPROT_AC:Q81TL8	BACTERIA	UNIPROT_AC:Q12805	FBLN3_HUMAN	human|Homo sapiens	ANIMAL	UNIPROT_AC:Q81TL8	TRPB_BACAN	bacan|Bacillus anthracis	BACTERIA	pubmed:20711500|imex:IM-13779	psi-mi:MI:0398(two hybrid pooling approach)	psi-mi:MI:0915(physical association)	IntAct
tr|C3TCC2|C3TCC2_ECOLX	6e-146	96	55.38	UNIPROT_AC:Q81TL8	BACTERIA	UNIPROT_AC:P04275	VWF_HUMAN	human|Homo sapiens	ANIMAL	UNIPROT_AC:Q81TL8	TRPB_BACAN	bacan|Bacillus anthracis	BACTERIA	pubmed:20711500|imex:IM-13779	psi-mi:MI:0398(two hybrid pooling approach)	psi-mi:MI:0915(physical association)	IntAct
tr|C3TCC2|C3TCC2_ECOLX	6e-146	96	55.38	UNIPROT_AC:Q81TL8	BACTERIA	UNIPROT_AC:P61769	B2MG_HUMAN	human|Homo sapiens	ANIMAL	UNIPROT_AC:Q81TL8	TRPB_BACAN	bacan|Bacillus anthracis	BACTERIA	pubmed:20711500|imex:IM-13779	psi-mi:MI:0398(two hybrid pooling approach)	psi-mi:MI:0915(physical association)	IntAct
tr|C3TCC2|C3TCC2_ECOLX	6e-146	96	55.38	UNIPROT_AC:Q81TL8	BACTERIA	UNIPROT_AC:Q9ULV3	CIZ1_HUMAN	human|Homo sapiens	ANIMAL	UNIPROT_AC:Q81TL8	TRPB_BACAN	bacan|Bacillus anthracis	BACTERIA	pubmed:20711500|imex:IM-13779	psi-mi:MI:0398(two hybrid pooling approach)	psi-mi:MI:0915(physical association)	IntAct
tr|C3TCC2|C3TCC2_ECOLX	2e-137	97	52.44	UNIPROT_AC:P00931	FUNGI	UNIPROT_AC:P0CG48	UBC_HUMAN	Homo sapiens	ANIMAL	UNIPROT_AC:P00931	TRP_YEAST	Saccharomyces cerevisiae S288c	FUNGI	pubmed:23801757	psi-mi:MI:0004(affinity chromatography technology)	psi-mi:MI:0915(physical association)	BioGRID
tr|C3TCB7|C3TCB7_ECOLX	0	99	73.39	UNIPROT_AC:Q8ZEG8	BACTERIA	UNIPROT_AC:P31153	METK2_HUMAN	human|Homo sapiens	ANIMAL	UNIPROT_AC:Q8ZEG8	TRPC_YERPE	yerpe|Yersinia pestis	BACTERIA	pubmed:20711500|imex:IM-13779	psi-mi:MI:0398(two hybrid pooling approach)	psi-mi:MI:0915(physical association)	IntAct
tr|C3TCB7|C3TCB7_ECOLX	0	99	73.39	UNIPROT_AC:Q8ZEG8	BACTERIA	UNIPROT_AC:Q9UBK9	UXT_HUMAN	human|Homo sapiens	ANIMAL	UNIPROT_AC:Q8ZEG8	TRPC_YERPE	yerpe|Yersinia pestis	BACTERIA	pubmed:20711500|imex:IM-13779	psi-mi:MI:0398(two hybrid pooling approach)	psi-mi:MI:0915(physical association)	IntAct
tr|A0A0H3JEI3|A0A0H3JEI3_ECO57	0	100	75.38	UNIPROT_AC:Q7CIM3	BACTERIA	UNIPROT_AC:Q9UKK3	PARP4_HUMAN	human|Homo sapiens	ANIMAL	UNIPROT_AC:Q7CIM3	Q7CIM3_YERPE	yerpe|Yersinia pestis	BACTERIA	pubmed:20711500|imex:IM-13779	psi-mi:MI:0398(two hybrid pooling approach)	psi-mi:MI:0915(physical association)	IntAct
tr|A0A0H3JEI3|A0A0H3JEI3_ECO57	0	100	75.38	UNIPROT_AC:Q7CIM3	BACTERIA	UNIPROT_AC:P13639	EF2_HUMAN	human|Homo sapiens	ANIMAL	UNIPROT_AC:Q7CIM3	Q7CIM3_YERPE	yerpe|Yersinia pestis	BACTERIA	pubmed:20711500|imex:IM-13779	psi-mi:MI:0398(two hybrid pooling approach)	psi-mi:MI:0915(physical association)	IntAct
tr|A0A0H3JEI3|A0A0H3JEI3_ECO57	0	100	75.38	UNIPROT_AC:Q7CIM3	BACTERIA	UNIPROT_AC:O75807	PR15A_HUMAN	human|Homo sapiens	ANIMAL	UNIPROT_AC:Q7CIM3	Q7CIM3_YERPE	yerpe|Yersinia pestis	BACTERIA	pubmed:20711500|imex:IM-13779	psi-mi:MI:0398(two hybrid pooling approach)	psi-mi:MI:0915(physical association)	IntAct
tr|A0A0H3JEI3|A0A0H3JEI3_ECO57	0	100	75.38	UNIPROT_AC:Q7CIM3	BACTERIA	UNIPROT_AC:P43034	LIS1_HUMAN	human|Homo sapiens	ANIMAL	UNIPROT_AC:Q7CIM3	Q7CIM3_YERPE	yerpe|Yersinia pestis	BACTERIA	pubmed:20711500|imex:IM-13779	psi-mi:MI:0398(two hybrid pooling approach)	psi-mi:MI:0915(physical association)	IntAct
tr|A0A0H3JEI3|A0A0H3JEI3_ECO57	0	100	75.38	UNIPROT_AC:Q7CIM3	BACTERIA	UNIPROT_AC:O75821	EIF3G_HUMAN	human|Homo sapiens	ANIMAL	UNIPROT_AC:Q7CIM3	Q7CIM3_YERPE	yerpe|Yersinia pestis	BACTERIA	pubmed:20711500|imex:IM-13779	psi-mi:MI:0398(two hybrid pooling approach)	psi-mi:MI:0915(physical association)	IntAct
tr|A0A0H3JEI3|A0A0H3JEI3_ECO57	0	100	75.38	UNIPROT_AC:Q7CIM3	BACTERIA	UNIPROT_AC:O94913	PCF11_HUMAN	human|Homo sapiens	ANIMAL	UNIPROT_AC:Q7CIM3	Q7CIM3_YERPE	yerpe|Yersinia pestis	BACTERIA	pubmed:20711500|imex:IM-13779	psi-mi:MI:0398(two hybrid pooling approach)	psi-mi:MI:0915(physical association)	IntAct
tr|A0A0H3JEI3|A0A0H3JEI3_ECO57	0	100	75.38	UNIPROT_AC:Q7CIM3	BACTERIA	UNIPROT_AC:Q5SXM2	SNPC4_HUMAN	human|Homo sapiens	ANIMAL	UNIPROT_AC:Q7CIM3	Q7CIM3_YERPE	yerpe|Yersinia pestis	BACTERIA	pubmed:20711500|imex:IM-13779	psi-mi:MI:0398(two hybrid pooling approach)	psi-mi:MI:0915(physical association)	IntAct
tr|A0A0H3JEI3|A0A0H3JEI3_ECO57	0	100	75.38	UNIPROT_AC:Q7CIM3	BACTERIA	UNIPROT_AC:Q8TDM2	Q8TDM2_HUMAN	human|Homo sapiens	ANIMAL	UNIPROT_AC:Q7CIM3	Q7CIM3_YERPE	yerpe|Yersinia pestis	BACTERIA	pubmed:20711500|imex:IM-13779	psi-mi:MI:0398(two hybrid pooling approach)	psi-mi:MI:0915(physical association)	IntAct
tr|A0A0H3JEI3|A0A0H3JEI3_ECO57	0	100	75.38	UNIPROT_AC:Q7CIM3	BACTERIA	UNIPROT_AC:Q96LM7	Q96LM7_HUMAN	human|Homo sapiens	ANIMAL	UNIPROT_AC:Q7CIM3	Q7CIM3_YERPE	yerpe|Yersinia pestis	BACTERIA	pubmed:20711500|imex:IM-13779	psi-mi:MI:0398(two hybrid pooling approach)	psi-mi:MI:0915(physical association)	IntAct
tr|A0A0H3JEI3|A0A0H3JEI3_ECO57	0	100	75.38	UNIPROT_AC:Q7CIM3	BACTERIA	UNIPROT_AC:Q9UHI8	ATS1_HUMAN	human|Homo sapiens	ANIMAL	UNIPROT_AC:Q7CIM3	Q7CIM3_YERPE	yerpe|Yersinia pestis	BACTERIA	pubmed:20711500|imex:IM-13779	psi-mi:MI:0398(two hybrid pooling approach)	psi-mi:MI:0915(physical association)	IntAct
tr|C3TC42|C3TC42_ECOLX	1e-67	98	55.44	UNIPROT_AC:Q81MB6	BACTERIA	UNIPROT_AC:P19838	NFKB1_HUMAN	human|Homo sapiens	ANIMAL	UNIPROT_AC:Q81MB6	RIBBA_BACAN	bacan|Bacillus anthracis	BACTERIA	pubmed:20711500|imex:IM-13779	psi-mi:MI:0398(two hybrid pooling approach)	psi-mi:MI:0915(physical association)	IntAct
tr|C3TC22|C3TC22_ECOLX	5e-130	100	73.06	UNIPROT_AC:P58644	BACTERIA	UNIPROT_AC:P49848	TAF6_HUMAN	human|Homo sapiens	ANIMAL	UNIPROT_AC:P58644	PYRF_YERPE	yerpe|Yersinia pestis	BACTERIA	pubmed:20711500|imex:IM-13779	psi-mi:MI:0398(two hybrid pooling approach)	psi-mi:MI:0915(physical association)	IntAct
tr|C3TC22|C3TC22_ECOLX	5e-130	100	73.06	UNIPROT_AC:P58644	BACTERIA	UNIPROT_AC:O43464	HTRA2_HUMAN	human|Homo sapiens	ANIMAL	UNIPROT_AC:P58644	PYRF_YERPE	yerpe|Yersinia pestis	BACTERIA	pubmed:20711500|imex:IM-13779	psi-mi:MI:0398(two hybrid pooling approach)	psi-mi:MI:0915(physical association)	IntAct
tr|C3TC22|C3TC22_ECOLX	5e-130	100	73.06	UNIPROT_AC:P58644	BACTERIA	UNIPROT_AC:Q16610	ECM1_HUMAN	human|Homo sapiens	ANIMAL	UNIPROT_AC:P58644	PYRF_YERPE	yerpe|Yersinia pestis	BACTERIA	pubmed:20711500|imex:IM-13779	psi-mi:MI:0398(two hybrid pooling approach)	psi-mi:MI:0915(physical association)	IntAct
tr|C3TC22|C3TC22_ECOLX	5e-130	100	73.06	UNIPROT_AC:P58644	BACTERIA	UNIPROT_AC:Q96RK0	CIC_HUMAN	human|Homo sapiens	ANIMAL	UNIPROT_AC:P58644	PYRF_YERPE	yerpe|Yersinia pestis	BACTERIA	pubmed:20711500|imex:IM-13779	psi-mi:MI:0398(two hybrid pooling approach)	psi-mi:MI:0915(physical association)	IntAct
tr|C3TBG7|C3TBG7_ECOLX	2e-117	88	70.13	UNIPROT_AC:Q7CIQ1	BACTERIA	UNIPROT_AC:Q96B97	SH3K1_HUMAN	human|Homo sapiens	ANIMAL	UNIPROT_AC:Q7CIQ1	Q7CIQ1_YERPE	yerpe|Yersinia pestis	BACTERIA	pubmed:20711500|imex:IM-13779	psi-mi:MI:0398(two hybrid pooling approach)	psi-mi:MI:0915(physical association)	IntAct
tr|C3TBG7|C3TBG7_ECOLX	2e-117	88	70.13	UNIPROT_AC:Q7CIQ1	BACTERIA	UNIPROT_AC:P62306	RUXF_HUMAN	human|Homo sapiens	ANIMAL	UNIPROT_AC:Q7CIQ1	Q7CIQ1_YERPE	yerpe|Yersinia pestis	BACTERIA	pubmed:20711500|imex:IM-13779	psi-mi:MI:0398(two hybrid pooling approach)	psi-mi:MI:0915(physical association)	IntAct
tr|C3TBG7|C3TBG7_ECOLX	2e-117	88	70.13	UNIPROT_AC:Q7CIQ1	BACTERIA	UNIPROT_AC:P16671	CD36_HUMAN	human|Homo sapiens	ANIMAL	UNIPROT_AC:Q7CIQ1	Q7CIQ1_YERPE	yerpe|Yersinia pestis	BACTERIA	pubmed:20711500|imex:IM-13779	psi-mi:MI:0398(two hybrid pooling approach)	psi-mi:MI:0915(physical association)	IntAct
tr|C3TBG7|C3TBG7_ECOLX	2e-117	88	70.13	UNIPROT_AC:Q7CIQ1	BACTERIA	UNIPROT_AC:Q8IYM2	SLN12_HUMAN	human|Homo sapiens	ANIMAL	UNIPROT_AC:Q7CIQ1	Q7CIQ1_YERPE	yerpe|Yersinia pestis	BACTERIA	pubmed:20711500|imex:IM-13779	psi-mi:MI:0398(two hybrid pooling approach)	psi-mi:MI:0915(physical association)	IntAct
tr|C3T9U7|C3T9U7_ECOLX	0	99	72.44	UNIPROT_AC:Q8ZIC5	BACTERIA	UNIPROT_AC:P46379	BAG6_HUMAN	human|Homo sapiens	ANIMAL	UNIPROT_AC:Q8ZIC5	UXAB_YERPE	yerpe|Yersinia pestis	BACTERIA	pubmed:20711500|imex:IM-13779	psi-mi:MI:0398(two hybrid pooling approach)	psi-mi:MI:0915(physical association)	IntAct
tr|C3T9U7|C3T9U7_ECOLX	0	99	72.44	UNIPROT_AC:Q8ZIC5	BACTERIA	INTACT:EBI-1033611	INTACT:EBI-1033611	human|Homo sapiens	ANIMAL	UNIPROT_AC:Q8ZIC5	UXAB_YERPE	yerpe|Yersinia pestis	BACTERIA	pubmed:20711500|imex:IM-13779	psi-mi:MI:0398(two hybrid pooling approach)	psi-mi:MI:0915(physical association)	IntAct
tr|C3T9U7|C3T9U7_ECOLX	0	99	72.44	UNIPROT_AC:Q8ZIC5	BACTERIA	UNIPROT_AC:P31785	IL2RG_HUMAN	human|Homo sapiens	ANIMAL	UNIPROT_AC:Q8ZIC5	UXAB_YERPE	yerpe|Yersinia pestis	BACTERIA	pubmed:20711500|imex:IM-13779	psi-mi:MI:0398(two hybrid pooling approach)	psi-mi:MI:0915(physical association)	IntAct
tr|A0A0H3JHM3|A0A0H3JHM3_ECO57	0	100	83.61	UNIPROT_AC:Q7CIT4	BACTERIA	UNIPROT_AC:O75365	TP4A3_HUMAN	human|Homo sapiens	ANIMAL	UNIPROT_AC:Q7CIT4	Q7CIT4_YERPE	yerpe|Yersinia pestis	BACTERIA	pubmed:20711500|imex:IM-13779	psi-mi:MI:0398(two hybrid pooling approach)	psi-mi:MI:0915(physical association)	IntAct
tr|A0A0H3JHM3|A0A0H3JHM3_ECO57	0	100	83.61	UNIPROT_AC:Q7CIT4	BACTERIA	UNIPROT_AC:O96005	CLPT1_HUMAN	human|Homo sapiens	ANIMAL	UNIPROT_AC:Q7CIT4	Q7CIT4_YERPE	yerpe|Yersinia pestis	BACTERIA	pubmed:20711500|imex:IM-13779	psi-mi:MI:0398(two hybrid pooling approach)	psi-mi:MI:0915(physical association)	IntAct
tr|A0A0H3JHM3|A0A0H3JHM3_ECO57	0	100	83.61	UNIPROT_AC:Q7CIT4	BACTERIA	UNIPROT_AC:Q9GZM7	TINAL_HUMAN	human|Homo sapiens	ANIMAL	UNIPROT_AC:Q7CIT4	Q7CIT4_YERPE	yerpe|Yersinia pestis	BACTERIA	pubmed:20711500|imex:IM-13779	psi-mi:MI:0398(two hybrid pooling approach)	psi-mi:MI:0915(physical association)	IntAct
tr|C3T7T2|C3T7T2_ECOLX	2e-146	94	70.26	UNIPROT_AC:Q8ZDX4	BACTERIA	UNIPROT_AC:O00165	HAX1_HUMAN	human|Homo sapiens	ANIMAL	UNIPROT_AC:Q8ZDX4	BTUC_YERPE	yerpe|Yersinia pestis	BACTERIA	pubmed:20711500|imex:IM-13779	psi-mi:MI:0398(two hybrid pooling approach)	psi-mi:MI:0915(physical association)	IntAct
tr|C3T7T2|C3T7T2_ECOLX	2e-146	94	70.26	UNIPROT_AC:Q8ZDX4	BACTERIA	UNIPROT_AC:Q15691	MARE1_HUMAN	human|Homo sapiens	ANIMAL	UNIPROT_AC:Q8ZDX4	BTUC_YERPE	yerpe|Yersinia pestis	BACTERIA	pubmed:20711500|imex:IM-13779	psi-mi:MI:0398(two hybrid pooling approach)	psi-mi:MI:0915(physical association)	IntAct
tr|C3T7T2|C3T7T2_ECOLX	2e-146	94	70.26	UNIPROT_AC:Q8ZDX4	BACTERIA	UNIPROT_AC:P11277	SPTB1_HUMAN	human|Homo sapiens	ANIMAL	UNIPROT_AC:Q8ZDX4	BTUC_YERPE	yerpe|Yersinia pestis	BACTERIA	pubmed:20711500|imex:IM-13779	psi-mi:MI:0398(two hybrid pooling approach)	psi-mi:MI:0915(physical association)	IntAct
tr|C3T7T2|C3T7T2_ECOLX	2e-146	94	70.26	UNIPROT_AC:Q8ZDX4	BACTERIA	UNIPROT_AC:P20073	ANXA7_HUMAN	human|Homo sapiens	ANIMAL	UNIPROT_AC:Q8ZDX4	BTUC_YERPE	yerpe|Yersinia pestis	BACTERIA	pubmed:20711500|imex:IM-13779	psi-mi:MI:0398(two hybrid pooling approach)	psi-mi:MI:0915(physical association)	IntAct
tr|C3T7T2|C3T7T2_ECOLX	2e-146	94	70.26	UNIPROT_AC:Q8ZDX4	BACTERIA	UNIPROT_AC:Q14677	EPN4_HUMAN	human|Homo sapiens	ANIMAL	UNIPROT_AC:Q8ZDX4	BTUC_YERPE	yerpe|Yersinia pestis	BACTERIA	pubmed:20711500|imex:IM-13779	psi-mi:MI:0398(two hybrid pooling approach)	psi-mi:MI:0915(physical association)	IntAct
tr|C3T7T2|C3T7T2_ECOLX	2e-146	94	70.26	UNIPROT_AC:Q8ZDX4	BACTERIA	UNIPROT_AC:Q9BQI3	E2AK1_HUMAN	human|Homo sapiens	ANIMAL	UNIPROT_AC:Q8ZDX4	BTUC_YERPE	yerpe|Yersinia pestis	BACTERIA	pubmed:20711500|imex:IM-13779	psi-mi:MI:0398(two hybrid pooling approach)	psi-mi:MI:0915(physical association)	IntAct
tr|C3SDG1|C3SDG1_ECOLX	0	95	78.99	UNIPROT_AC:Q8D0R9	BACTERIA	UNIPROT_AC:Q9UKT9	IKZF3_HUMAN	human|Homo sapiens	ANIMAL	UNIPROT_AC:Q8D0R9	Q8D0R9_YERPE	yerpe|Yersinia pestis	BACTERIA	pubmed:20711500|imex:IM-13779	psi-mi:MI:0398(two hybrid pooling approach)	psi-mi:MI:0915(physical association)	IntAct
tr|C3SDG1|C3SDG1_ECOLX	0	95	78.99	UNIPROT_AC:Q8D0R9	BACTERIA	UNIPROT_AC:P07858	CATB_HUMAN	human|Homo sapiens	ANIMAL	UNIPROT_AC:Q8D0R9	Q8D0R9_YERPE	yerpe|Yersinia pestis	BACTERIA	pubmed:20711500|imex:IM-13779	psi-mi:MI:0398(two hybrid pooling approach)	psi-mi:MI:0915(physical association)	IntAct
tr|C3SDG1|C3SDG1_ECOLX	0	95	78.99	UNIPROT_AC:Q8D0R9	BACTERIA	UNIPROT_AC:P04275	VWF_HUMAN	human|Homo sapiens	ANIMAL	UNIPROT_AC:Q8D0R9	Q8D0R9_YERPE	yerpe|Yersinia pestis	BACTERIA	pubmed:20711500|imex:IM-13779	psi-mi:MI:0398(two hybrid pooling approach)	psi-mi:MI:0915(physical association)	IntAct
tr|C3SDG1|C3SDG1_ECOLX	0	95	78.99	UNIPROT_AC:Q8D0R9	BACTERIA	UNIPROT_AC:P35555	FBN1_HUMAN	human|Homo sapiens	ANIMAL	UNIPROT_AC:Q8D0R9	Q8D0R9_YERPE	yerpe|Yersinia pestis	BACTERIA	pubmed:20711500|imex:IM-13779	psi-mi:MI:0398(two hybrid pooling approach)	psi-mi:MI:0915(physical association)	IntAct
tr|C3SDG1|C3SDG1_ECOLX	0	95	78.99	UNIPROT_AC:Q8D0R9	BACTERIA	UNIPROT_AC:Q9BWQ6	YIPF2_HUMAN	human|Homo sapiens	ANIMAL	UNIPROT_AC:Q8D0R9	Q8D0R9_YERPE	yerpe|Yersinia pestis	BACTERIA	pubmed:20711500|imex:IM-13779	psi-mi:MI:0398(two hybrid pooling approach)	psi-mi:MI:0915(physical association)	IntAct
tr|A0A0H3JFG9|A0A0H3JFG9_ECO57	0	98	66.82	UNIPROT_AC:Q7CHW3	BACTERIA	UNIPROT_AC:Q9NUY8	TBC23_HUMAN	human|Homo sapiens	ANIMAL	UNIPROT_AC:Q7CHW3	Q7CHW3_YERPE	yerpe|Yersinia pestis	BACTERIA	pubmed:20711500|imex:IM-13779	psi-mi:MI:0398(two hybrid pooling approach)	psi-mi:MI:0915(physical association)	IntAct
tr|Q6LPI2|Q6LPI2_PHOPR	0	98	58.3	UNIPROT_AC:Q7CHW3	BACTERIA	UNIPROT_AC:Q9NUY8	TBC23_HUMAN	human|Homo sapiens	ANIMAL	UNIPROT_AC:Q7CHW3	Q7CHW3_YERPE	yerpe|Yersinia pestis	BACTERIA	pubmed:20711500|imex:IM-13779	psi-mi:MI:0398(two hybrid pooling approach)	psi-mi:MI:0915(physical association)	IntAct
tr|C3T6D2|C3T6D2_ECOLX	0	100	81.48	UNIPROT_AC:Q7CHV2	BACTERIA	UNIPROT_AC:P14625	ENPL_HUMAN	human|Homo sapiens	ANIMAL	UNIPROT_AC:Q7CHV2	Q7CHV2_YERPE	yerpe|Yersinia pestis	BACTERIA	pubmed:20711500|imex:IM-13779	psi-mi:MI:0398(two hybrid pooling approach)	psi-mi:MI:0915(physical association)	IntAct
tr|C3T6D2|C3T6D2_ECOLX	0	100	81.48	UNIPROT_AC:Q7CHV2	BACTERIA	UNIPROT_AC:Q93034	CUL5_HUMAN	human|Homo sapiens	ANIMAL	UNIPROT_AC:Q7CHV2	Q7CHV2_YERPE	yerpe|Yersinia pestis	BACTERIA	pubmed:20711500|imex:IM-13779	psi-mi:MI:0398(two hybrid pooling approach)	psi-mi:MI:0915(physical association)	IntAct
tr|C3T6D2|C3T6D2_ECOLX	0	100	81.48	UNIPROT_AC:Q7CHV2	BACTERIA	UNIPROT_AC:P04440	DPB1_HUMAN	human|Homo sapiens	ANIMAL	UNIPROT_AC:Q7CHV2	Q7CHV2_YERPE	yerpe|Yersinia pestis	BACTERIA	pubmed:20711500|imex:IM-13779	psi-mi:MI:0398(two hybrid pooling approach)	psi-mi:MI:0915(physical association)	IntAct
tr|C3T6D2|C3T6D2_ECOLX	0	100	81.48	UNIPROT_AC:Q7CHV2	BACTERIA	UNIPROT_AC:P14384	CBPM_HUMAN	human|Homo sapiens	ANIMAL	UNIPROT_AC:Q7CHV2	Q7CHV2_YERPE	yerpe|Yersinia pestis	BACTERIA	pubmed:20711500|imex:IM-13779	psi-mi:MI:0398(two hybrid pooling approach)	psi-mi:MI:0915(physical association)	IntAct
tr|C3T6D2|C3T6D2_ECOLX	0	100	81.48	UNIPROT_AC:Q7CHV2	BACTERIA	UNIPROT_AC:P49773	HINT1_HUMAN	human|Homo sapiens	ANIMAL	UNIPROT_AC:Q7CHV2	Q7CHV2_YERPE	yerpe|Yersinia pestis	BACTERIA	pubmed:20711500|imex:IM-13779	psi-mi:MI:0398(two hybrid pooling approach)	psi-mi:MI:0915(physical association)	IntAct
tr|C3T6D2|C3T6D2_ECOLX	0	100	81.48	UNIPROT_AC:Q7CHV2	BACTERIA	UNIPROT_AC:P49915	GUAA_HUMAN	human|Homo sapiens	ANIMAL	UNIPROT_AC:Q7CHV2	Q7CHV2_YERPE	yerpe|Yersinia pestis	BACTERIA	pubmed:20711500|imex:IM-13779	psi-mi:MI:0398(two hybrid pooling approach)	psi-mi:MI:0915(physical association)	IntAct
tr|C3T6D2|C3T6D2_ECOLX	0	100	81.48	UNIPROT_AC:Q7CHV2	BACTERIA	UNIPROT_AC:Q13506	NAB1_HUMAN	human|Homo sapiens	ANIMAL	UNIPROT_AC:Q7CHV2	Q7CHV2_YERPE	yerpe|Yersinia pestis	BACTERIA	pubmed:20711500|imex:IM-13779	psi-mi:MI:0398(two hybrid pooling approach)	psi-mi:MI:0915(physical association)	IntAct
tr|C3T6D2|C3T6D2_ECOLX	0	100	81.48	UNIPROT_AC:Q7CHV2	BACTERIA	UNIPROT_AC:Q15942	ZYX_HUMAN	human|Homo sapiens	ANIMAL	UNIPROT_AC:Q7CHV2	Q7CHV2_YERPE	yerpe|Yersinia pestis	BACTERIA	pubmed:20711500|imex:IM-13779	psi-mi:MI:0398(two hybrid pooling approach)	psi-mi:MI:0915(physical association)	IntAct
tr|C3T6D2|C3T6D2_ECOLX	0	100	81.48	UNIPROT_AC:Q7CHV2	BACTERIA	UNIPROT_AC:Q5HYD9	Q5HYD9_HUMAN	human|Homo sapiens	ANIMAL	UNIPROT_AC:Q7CHV2	Q7CHV2_YERPE	yerpe|Yersinia pestis	BACTERIA	pubmed:20711500|imex:IM-13779	psi-mi:MI:0398(two hybrid pooling approach)	psi-mi:MI:0915(physical association)	IntAct
tr|C3T6D2|C3T6D2_ECOLX	0	100	81.48	UNIPROT_AC:Q7CHV2	BACTERIA	UNIPROT_AC:Q6UX65	DRAM2_HUMAN	human|Homo sapiens	ANIMAL	UNIPROT_AC:Q7CHV2	Q7CHV2_YERPE	yerpe|Yersinia pestis	BACTERIA	pubmed:20711500|imex:IM-13779	psi-mi:MI:0398(two hybrid pooling approach)	psi-mi:MI:0915(physical association)	IntAct
tr|C3T6D2|C3T6D2_ECOLX	0	100	81.48	UNIPROT_AC:Q7CHV2	BACTERIA	UNIPROT_AC:Q9ULJ6	ZMIZ1_HUMAN	human|Homo sapiens	ANIMAL	UNIPROT_AC:Q7CHV2	Q7CHV2_YERPE	yerpe|Yersinia pestis	BACTERIA	pubmed:20711500|imex:IM-13779	psi-mi:MI:0398(two hybrid pooling approach)	psi-mi:MI:0915(physical association)	IntAct
tr|C3T6C7|C3T6C7_ECOLX	1e-148	100	87.73	UNIPROT_AC:Q8D093	BACTERIA	UNIPROT_AC:O75064	DEN4B_HUMAN	human|Homo sapiens	ANIMAL	UNIPROT_AC:Q8D093	Q8D093_YERPE	yerpe|Yersinia pestis	BACTERIA	pubmed:20711500|imex:IM-13779	psi-mi:MI:0398(two hybrid pooling approach)	psi-mi:MI:0915(physical association)	IntAct
tr|C3T5X2|C3T5X2_ECOLX	0	100	78.06	UNIPROT_AC:Q7CHW4	BACTERIA	UNIPROT_AC:Q16594	TAF9_HUMAN	human|Homo sapiens	ANIMAL	UNIPROT_AC:Q7CHW4	PURT_YERPE	yerpe|Yersinia pestis	BACTERIA	pubmed:20711500|imex:IM-13779	psi-mi:MI:0398(two hybrid pooling approach)	psi-mi:MI:0915(physical association)	IntAct
tr|C3T5X2|C3T5X2_ECOLX	0	100	78.06	UNIPROT_AC:Q7CHW4	BACTERIA	UNIPROT_AC:P07339	CATD_HUMAN	human|Homo sapiens	ANIMAL	UNIPROT_AC:Q7CHW4	PURT_YERPE	yerpe|Yersinia pestis	BACTERIA	pubmed:20711500|imex:IM-13779	psi-mi:MI:0398(two hybrid pooling approach)	psi-mi:MI:0915(physical association)	IntAct
tr|C3T5X2|C3T5X2_ECOLX	0	100	78.06	UNIPROT_AC:Q7CHW4	BACTERIA	UNIPROT_AC:O75629	CREG1_HUMAN	human|Homo sapiens	ANIMAL	UNIPROT_AC:Q7CHW4	PURT_YERPE	yerpe|Yersinia pestis	BACTERIA	pubmed:20711500|imex:IM-13779	psi-mi:MI:0398(two hybrid pooling approach)	psi-mi:MI:0915(physical association)	IntAct
tr|C3T5X2|C3T5X2_ECOLX	0	100	78.06	UNIPROT_AC:Q7CHW4	BACTERIA	UNIPROT_AC:P49019	HCAR3_HUMAN	human|Homo sapiens	ANIMAL	UNIPROT_AC:Q7CHW4	PURT_YERPE	yerpe|Yersinia pestis	BACTERIA	pubmed:20711500|imex:IM-13779	psi-mi:MI:0398(two hybrid pooling approach)	psi-mi:MI:0915(physical association)	IntAct
tr|C3T5X2|C3T5X2_ECOLX	0	100	78.06	UNIPROT_AC:Q7CHW4	BACTERIA	UNIPROT_AC:Q2M2A3	Q2M2A3_HUMAN	human|Homo sapiens	ANIMAL	UNIPROT_AC:Q7CHW4	PURT_YERPE	yerpe|Yersinia pestis	BACTERIA	pubmed:20711500|imex:IM-13779	psi-mi:MI:0398(two hybrid pooling approach)	psi-mi:MI:0915(physical association)	IntAct
tr|C3T5X2|C3T5X2_ECOLX	0	100	78.06	UNIPROT_AC:Q7CHW4	BACTERIA	UNIPROT_AC:Q5HYW2	NHSL2_HUMAN	human|Homo sapiens	ANIMAL	UNIPROT_AC:Q7CHW4	PURT_YERPE	yerpe|Yersinia pestis	BACTERIA	pubmed:20711500|imex:IM-13779	psi-mi:MI:0398(two hybrid pooling approach)	psi-mi:MI:0915(physical association)	IntAct
tr|C3T5X2|C3T5X2_ECOLX	0	100	78.06	UNIPROT_AC:Q7CHW4	BACTERIA	UNIPROT_AC:Q96LX7	CCD17_HUMAN	human|Homo sapiens	ANIMAL	UNIPROT_AC:Q7CHW4	PURT_YERPE	yerpe|Yersinia pestis	BACTERIA	pubmed:20711500|imex:IM-13779	psi-mi:MI:0398(two hybrid pooling approach)	psi-mi:MI:0915(physical association)	IntAct
tr|C3T5X2|C3T5X2_ECOLX	0	100	78.06	UNIPROT_AC:Q7CHW4	BACTERIA	UNIPROT_AC:Q9NR19	ACSA_HUMAN	human|Homo sapiens	ANIMAL	UNIPROT_AC:Q7CHW4	PURT_YERPE	yerpe|Yersinia pestis	BACTERIA	pubmed:20711500|imex:IM-13779	psi-mi:MI:0398(two hybrid pooling approach)	psi-mi:MI:0915(physical association)	IntAct
tr|C3T5W7|C3T5W7_ECOLX	2e-133	99	87.68	UNIPROT_AC:Q7CIC5	BACTERIA	UNIPROT_AC:O00560	SDCB1_HUMAN	human|Homo sapiens	ANIMAL	UNIPROT_AC:Q7CIC5	Q7CIC5_YERPE	yerpe|Yersinia pestis	BACTERIA	pubmed:20711500|imex:IM-13779	psi-mi:MI:0398(two hybrid pooling approach)	psi-mi:MI:0915(physical association)	IntAct
tr|C3T5W7|C3T5W7_ECOLX	2e-133	99	87.68	UNIPROT_AC:Q7CIC5	BACTERIA	UNIPROT_AC:O43464	HTRA2_HUMAN	human|Homo sapiens	ANIMAL	UNIPROT_AC:Q7CIC5	Q7CIC5_YERPE	yerpe|Yersinia pestis	BACTERIA	pubmed:20711500|imex:IM-13779	psi-mi:MI:0398(two hybrid pooling approach)	psi-mi:MI:0915(physical association)	IntAct
tr|C3SDC8|C3SDC8_ECOLX	0	100	74.29	UNIPROT_AC:Q8D0H8	BACTERIA	UNIPROT_AC:P05771	KPCB_HUMAN	human|Homo sapiens	ANIMAL	UNIPROT_AC:Q8D0H8	Q8D0H8_YERPE	yerpe|Yersinia pestis	BACTERIA	pubmed:20711500|imex:IM-13779	psi-mi:MI:0398(two hybrid pooling approach)	psi-mi:MI:0915(physical association)	IntAct
tr|C3SDC8|C3SDC8_ECOLX	0	100	74.29	UNIPROT_AC:Q8D0H8	BACTERIA	UNIPROT_AC:P40222	TXLNA_HUMAN	human|Homo sapiens	ANIMAL	UNIPROT_AC:Q8D0H8	Q8D0H8_YERPE	yerpe|Yersinia pestis	BACTERIA	pubmed:20711500|imex:IM-13779	psi-mi:MI:0398(two hybrid pooling approach)	psi-mi:MI:0915(physical association)	IntAct
tr|C3SDC8|C3SDC8_ECOLX	0	100	74.29	UNIPROT_AC:Q8D0H8	BACTERIA	UNIPROT_AC:Q96GC9	VMP1_HUMAN	human|Homo sapiens	ANIMAL	UNIPROT_AC:Q8D0H8	Q8D0H8_YERPE	yerpe|Yersinia pestis	BACTERIA	pubmed:20711500|imex:IM-13779	psi-mi:MI:0398(two hybrid pooling approach)	psi-mi:MI:0915(physical association)	IntAct
tr|C3SD53|C3SD53_ECOLX	0	99	76.05	UNIPROT_AC:Q8ZFX5	BACTERIA	UNIPROT_AC:A5YKK6	CNOT1_HUMAN	human|Homo sapiens	ANIMAL	UNIPROT_AC:Q8ZFX5	HISX_YERPE	yerpe|Yersinia pestis	BACTERIA	pubmed:20711500|imex:IM-13779	psi-mi:MI:0398(two hybrid pooling approach)	psi-mi:MI:0915(physical association)	IntAct
tr|C3SD53|C3SD53_ECOLX	0	99	76.05	UNIPROT_AC:Q8ZFX5	BACTERIA	UNIPROT_AC:Q9NZM5	GSCR2_HUMAN	human|Homo sapiens	ANIMAL	UNIPROT_AC:Q8ZFX5	HISX_YERPE	yerpe|Yersinia pestis	BACTERIA	pubmed:20711500|imex:IM-13779	psi-mi:MI:0398(two hybrid pooling approach)	psi-mi:MI:0915(physical association)	IntAct
tr|C3SD53|C3SD53_ECOLX	0	99	76.05	UNIPROT_AC:Q8ZFX5	BACTERIA	UNIPROT_AC:O15533	TPSN_HUMAN	human|Homo sapiens	ANIMAL	UNIPROT_AC:Q8ZFX5	HISX_YERPE	yerpe|Yersinia pestis	BACTERIA	pubmed:20711500|imex:IM-13779	psi-mi:MI:0398(two hybrid pooling approach)	psi-mi:MI:0915(physical association)	IntAct
tr|C3SD53|C3SD53_ECOLX	0	99	76.05	UNIPROT_AC:Q8ZFX5	BACTERIA	UNIPROT_AC:P63261	ACTG_HUMAN	human|Homo sapiens	ANIMAL	UNIPROT_AC:Q8ZFX5	HISX_YERPE	yerpe|Yersinia pestis	BACTERIA	pubmed:20711500|imex:IM-13779	psi-mi:MI:0398(two hybrid pooling approach)	psi-mi:MI:0915(physical association)	IntAct
tr|C3SD53|C3SD53_ECOLX	0	99	76.05	UNIPROT_AC:Q8ZFX5	BACTERIA	UNIPROT_AC:P39687	AN32A_HUMAN	human|Homo sapiens	ANIMAL	UNIPROT_AC:Q8ZFX5	HISX_YERPE	yerpe|Yersinia pestis	BACTERIA	pubmed:20711500|imex:IM-13779	psi-mi:MI:0398(two hybrid pooling approach)	psi-mi:MI:0915(physical association)	IntAct
tr|C3SD53|C3SD53_ECOLX	0	99	76.05	UNIPROT_AC:Q8ZFX5	BACTERIA	INTACT:EBI-1033611	INTACT:EBI-1033611	human|Homo sapiens	ANIMAL	UNIPROT_AC:Q8ZFX5	HISX_YERPE	yerpe|Yersinia pestis	BACTERIA	pubmed:20711500|imex:IM-13779	psi-mi:MI:0398(two hybrid pooling approach)	psi-mi:MI:0915(physical association)	IntAct
tr|C3SD53|C3SD53_ECOLX	0	99	76.05	UNIPROT_AC:Q8ZFX5	BACTERIA	UNIPROT_AC:P27816	MAP4_HUMAN	human|Homo sapiens	ANIMAL	UNIPROT_AC:Q8ZFX5	HISX_YERPE	yerpe|Yersinia pestis	BACTERIA	pubmed:20711500|imex:IM-13779	psi-mi:MI:0398(two hybrid pooling approach)	psi-mi:MI:0915(physical association)	IntAct
tr|C3SD53|C3SD53_ECOLX	0	99	76.05	UNIPROT_AC:Q8ZFX5	BACTERIA	UNIPROT_AC:Q6NY19	KANK3_HUMAN	human|Homo sapiens	ANIMAL	UNIPROT_AC:Q8ZFX5	HISX_YERPE	yerpe|Yersinia pestis	BACTERIA	pubmed:20711500|imex:IM-13779	psi-mi:MI:0398(two hybrid pooling approach)	psi-mi:MI:0915(physical association)	IntAct
tr|C3SD53|C3SD53_ECOLX	0	99	76.05	UNIPROT_AC:Q8ZFX5	BACTERIA	UNIPROT_AC:Q8WWM7	ATX2L_HUMAN	human|Homo sapiens	ANIMAL	UNIPROT_AC:Q8ZFX5	HISX_YERPE	yerpe|Yersinia pestis	BACTERIA	pubmed:20711500|imex:IM-13779	psi-mi:MI:0398(two hybrid pooling approach)	psi-mi:MI:0915(physical association)	IntAct
tr|C3SD53|C3SD53_ECOLX	0	99	76.05	UNIPROT_AC:Q8ZFX5	BACTERIA	UNIPROT_AC:Q99584	S10AD_HUMAN	human|Homo sapiens	ANIMAL	UNIPROT_AC:Q8ZFX5	HISX_YERPE	yerpe|Yersinia pestis	BACTERIA	pubmed:20711500|imex:IM-13779	psi-mi:MI:0398(two hybrid pooling approach)	psi-mi:MI:0915(physical association)	IntAct
tr|C3SD53|C3SD53_ECOLX	0	99	76.05	UNIPROT_AC:Q8ZFX5	BACTERIA	UNIPROT_AC:Q9NU22	MDN1_HUMAN	human|Homo sapiens	ANIMAL	UNIPROT_AC:Q8ZFX5	HISX_YERPE	yerpe|Yersinia pestis	BACTERIA	pubmed:20711500|imex:IM-13779	psi-mi:MI:0398(two hybrid pooling approach)	psi-mi:MI:0915(physical association)	IntAct
tr|C3SD44|C3SD44_ECOLX	7e-109	100	75	UNIPROT_AC:Q8ZFX8	BACTERIA	UNIPROT_AC:O15033	AREL1_HUMAN	human|Homo sapiens	ANIMAL	UNIPROT_AC:Q8ZFX8	HIS5_YERPE	yerpe|Yersinia pestis	BACTERIA	pubmed:20711500|imex:IM-13779	psi-mi:MI:0398(two hybrid pooling approach)	psi-mi:MI:0915(physical association)	IntAct
tr|C3T482|C3T482_ECOLX	0	99	65.38	UNIPROT_AC:Q7CH75	BACTERIA	UNIPROT_AC:Q9BR61	ACBD6_HUMAN	human|Homo sapiens	ANIMAL	UNIPROT_AC:Q7CH75	Q7CH75_YERPE	yerpe|Yersinia pestis	BACTERIA	pubmed:20711500|imex:IM-13779	psi-mi:MI:0398(two hybrid pooling approach)	psi-mi:MI:0915(physical association)	IntAct
tr|C3T402|C3T402_ECOLX	0	99	85.5	UNIPROT_AC:Q8D072	BACTERIA	UNIPROT_AC:Q5R372	RBG1L_HUMAN	human|Homo sapiens	ANIMAL	UNIPROT_AC:Q8D072	Q8D072_YERPE	yerpe|Yersinia pestis	BACTERIA	pubmed:20711500|imex:IM-13779	psi-mi:MI:0398(two hybrid pooling approach)	psi-mi:MI:0915(physical association)	IntAct
tr|C3T3Q7|C3T3Q7_ECOLX	7e-178	100	69.41	UNIPROT_AC:Q7CHE8	BACTERIA	INTACT:EBI-1033611	INTACT:EBI-1033611	human|Homo sapiens	ANIMAL	UNIPROT_AC:Q7CHE8	Q7CHE8_YERPE	yerpe|Yersinia pestis	BACTERIA	pubmed:20711500|imex:IM-13779	psi-mi:MI:0398(two hybrid pooling approach)	psi-mi:MI:0915(physical association)	IntAct
tr|C3T3Q7|C3T3Q7_ECOLX	7e-178	100	69.41	UNIPROT_AC:Q7CHE8	BACTERIA	UNIPROT_AC:O60244	MED14_HUMAN	human|Homo sapiens	ANIMAL	UNIPROT_AC:Q7CHE8	Q7CHE8_YERPE	yerpe|Yersinia pestis	BACTERIA	pubmed:20711500|imex:IM-13779	psi-mi:MI:0398(two hybrid pooling approach)	psi-mi:MI:0915(physical association)	IntAct
tr|C3T3Q7|C3T3Q7_ECOLX	7e-178	100	69.41	UNIPROT_AC:Q7CHE8	BACTERIA	UNIPROT_AC:P15260	INGR1_HUMAN	human|Homo sapiens	ANIMAL	UNIPROT_AC:Q7CHE8	Q7CHE8_YERPE	yerpe|Yersinia pestis	BACTERIA	pubmed:20711500|imex:IM-13779	psi-mi:MI:0398(two hybrid pooling approach)	psi-mi:MI:0915(physical association)	IntAct
tr|C3T2V7|C3T2V7_ECOLX	0	99	72.91	UNIPROT_AC:Q8CWI1	BACTERIA	UNIPROT_AC:Q9H3M7	TXNIP_HUMAN	human|Homo sapiens	ANIMAL	UNIPROT_AC:Q8CWI1	Q8CWI1_YERPE	yerpe|Yersinia pestis	BACTERIA	pubmed:20711500|imex:IM-13779	psi-mi:MI:0398(two hybrid pooling approach)	psi-mi:MI:0915(physical association)	IntAct
tr|C3T2V7|C3T2V7_ECOLX	0	99	72.91	UNIPROT_AC:Q8CWI1	BACTERIA	UNIPROT_AC:Q13042	CDC16_HUMAN	human|Homo sapiens	ANIMAL	UNIPROT_AC:Q8CWI1	Q8CWI1_YERPE	yerpe|Yersinia pestis	BACTERIA	pubmed:20711500|imex:IM-13779	psi-mi:MI:0398(two hybrid pooling approach)	psi-mi:MI:0915(physical association)	IntAct
tr|C3T2V7|C3T2V7_ECOLX	0	99	72.91	UNIPROT_AC:Q8CWI1	BACTERIA	UNIPROT_AC:Q9P0W2	HM20B_HUMAN	human|Homo sapiens	ANIMAL	UNIPROT_AC:Q8CWI1	Q8CWI1_YERPE	yerpe|Yersinia pestis	BACTERIA	pubmed:20711500|imex:IM-13779	psi-mi:MI:0398(two hybrid pooling approach)	psi-mi:MI:0915(physical association)	IntAct
tr|C3T2V7|C3T2V7_ECOLX	0	99	72.91	UNIPROT_AC:Q8CWI1	BACTERIA	UNIPROT_AC:Q9Y520	PRC2C_HUMAN	human|Homo sapiens	ANIMAL	UNIPROT_AC:Q8CWI1	Q8CWI1_YERPE	yerpe|Yersinia pestis	BACTERIA	pubmed:20711500|imex:IM-13779	psi-mi:MI:0398(two hybrid pooling approach)	psi-mi:MI:0915(physical association)	IntAct
tr|C3T2P2|C3T2P2_ECOLX	0	97	54.09	UNIPROT_AC:Q8ZDX9	BACTERIA	UNIPROT_AC:Q92503	S14L1_HUMAN	human|Homo sapiens	ANIMAL	UNIPROT_AC:Q8ZDX9	ARNT_YERPE	yerpe|Yersinia pestis	BACTERIA	pubmed:20711500|imex:IM-13779	psi-mi:MI:0398(two hybrid pooling approach)	psi-mi:MI:0915(physical association)	IntAct
tr|C3T2K7|C3T2K7_ECOLX	0	99	69.82	UNIPROT_AC:Q7CJ76	BACTERIA	UNIPROT_AC:Q96PV6	LENG8_HUMAN	human|Homo sapiens	ANIMAL	UNIPROT_AC:Q7CJ76	MEND_YERPE	yerpe|Yersinia pestis	BACTERIA	pubmed:20711500|imex:IM-13779	psi-mi:MI:0398(two hybrid pooling approach)	psi-mi:MI:0915(physical association)	IntAct
tr|C3T277|C3T277_ECOLX	0	99	87.5	UNIPROT_AC:Q7CJ96	BACTERIA	UNIPROT_AC:Q8NEZ2	VP37A_HUMAN	human|Homo sapiens	ANIMAL	UNIPROT_AC:Q7CJ96	PTA_YERPE	yerpe|Yersinia pestis	BACTERIA	pubmed:20711500|imex:IM-13779	psi-mi:MI:0398(two hybrid pooling approach)	psi-mi:MI:0915(physical association)	IntAct
tr|C3T277|C3T277_ECOLX	0	99	87.5	UNIPROT_AC:Q7CJ96	BACTERIA	UNIPROT_AC:Q9Y6M1	IF2B2_HUMAN	human|Homo sapiens	ANIMAL	UNIPROT_AC:Q7CJ96	PTA_YERPE	yerpe|Yersinia pestis	BACTERIA	pubmed:20711500|imex:IM-13779	psi-mi:MI:0398(two hybrid pooling approach)	psi-mi:MI:0915(physical association)	IntAct
tr|C3T1S2|C3T1S2_ECOLX	0	100	83.38	UNIPROT_AC:Q8ZD41	BACTERIA	UNIPROT_AC:Q9H0M0	WWP1_HUMAN	human|Homo sapiens	ANIMAL	UNIPROT_AC:Q8ZD41	AROC_YERPE	yerpe|Yersinia pestis	BACTERIA	pubmed:20711500|imex:IM-13779	psi-mi:MI:0398(two hybrid pooling approach)	psi-mi:MI:0915(physical association)	IntAct
tr|C3T1S2|C3T1S2_ECOLX	1e-166	97	66.29	UNIPROT_AC:Q5NGG6	BACTERIA	UNIPROT_AC:P20073	ANXA7_HUMAN	human|Homo sapiens	ANIMAL	UNIPROT_AC:Q5NGG6	AROC_FRATT	fratt|Francisella tularensis subsp. tularensis	BACTERIA	pubmed:20711500|imex:IM-13779	psi-mi:MI:0398(two hybrid pooling approach)	psi-mi:MI:0915(physical association)	IntAct
tr|C3T1N7|C3T1N7_ECOLX	0	100	63.3	UNIPROT_AC:Q8D0V0	BACTERIA	UNIPROT_AC:P04275	VWF_HUMAN	human|Homo sapiens	ANIMAL	UNIPROT_AC:Q8D0V0	Q8D0V0_YERPE	yerpe|Yersinia pestis	BACTERIA	pubmed:20711500|imex:IM-13779	psi-mi:MI:0398(two hybrid pooling approach)	psi-mi:MI:0915(physical association)	IntAct
tr|C3T1N7|C3T1N7_ECOLX	0	100	63.3	UNIPROT_AC:Q8D0V0	BACTERIA	UNIPROT_AC:P50591	TNF10_HUMAN	human|Homo sapiens	ANIMAL	UNIPROT_AC:Q8D0V0	Q8D0V0_YERPE	yerpe|Yersinia pestis	BACTERIA	pubmed:20711500|imex:IM-13779	psi-mi:MI:0398(two hybrid pooling approach)	psi-mi:MI:0915(physical association)	IntAct
tr|C3T1N7|C3T1N7_ECOLX	0	100	63.3	UNIPROT_AC:Q8D0V0	BACTERIA	UNIPROT_AC:A3KN83	SBNO1_HUMAN	human|Homo sapiens	ANIMAL	UNIPROT_AC:Q8D0V0	Q8D0V0_YERPE	yerpe|Yersinia pestis	BACTERIA	pubmed:20711500|imex:IM-13779	psi-mi:MI:0398(two hybrid pooling approach)	psi-mi:MI:0915(physical association)	IntAct
tr|C3T1N7|C3T1N7_ECOLX	0	100	63.3	UNIPROT_AC:Q8D0V0	BACTERIA	UNIPROT_AC:O60281	ZN292_HUMAN	human|Homo sapiens	ANIMAL	UNIPROT_AC:Q8D0V0	Q8D0V0_YERPE	yerpe|Yersinia pestis	BACTERIA	pubmed:20711500|imex:IM-13779	psi-mi:MI:0398(two hybrid pooling approach)	psi-mi:MI:0915(physical association)	IntAct
tr|C3T1N7|C3T1N7_ECOLX	0	100	63.3	UNIPROT_AC:Q8D0V0	BACTERIA	UNIPROT_AC:Q14494	NF2L1_HUMAN	human|Homo sapiens	ANIMAL	UNIPROT_AC:Q8D0V0	Q8D0V0_YERPE	yerpe|Yersinia pestis	BACTERIA	pubmed:20711500|imex:IM-13779	psi-mi:MI:0398(two hybrid pooling approach)	psi-mi:MI:0915(physical association)	IntAct
tr|C3T1N7|C3T1N7_ECOLX	0	100	63.3	UNIPROT_AC:Q8D0V0	BACTERIA	UNIPROT_AC:Q5H9K5	ZMAT1_HUMAN	human|Homo sapiens	ANIMAL	UNIPROT_AC:Q8D0V0	Q8D0V0_YERPE	yerpe|Yersinia pestis	BACTERIA	pubmed:20711500|imex:IM-13779	psi-mi:MI:0398(two hybrid pooling approach)	psi-mi:MI:0915(physical association)	IntAct
tr|C3T1N7|C3T1N7_ECOLX	0	100	63.3	UNIPROT_AC:Q8D0V0	BACTERIA	UNIPROT_AC:Q9P267	MBD5_HUMAN	human|Homo sapiens	ANIMAL	UNIPROT_AC:Q8D0V0	Q8D0V0_YERPE	yerpe|Yersinia pestis	BACTERIA	pubmed:20711500|imex:IM-13779	psi-mi:MI:0398(two hybrid pooling approach)	psi-mi:MI:0915(physical association)	IntAct
tr|C3T1N7|C3T1N7_ECOLX	0	100	63.3	UNIPROT_AC:Q8D0V0	BACTERIA	UNIPROT_AC:Q9Y2L8	ZKSC5_HUMAN	human|Homo sapiens	ANIMAL	UNIPROT_AC:Q8D0V0	Q8D0V0_YERPE	yerpe|Yersinia pestis	BACTERIA	pubmed:20711500|imex:IM-13779	psi-mi:MI:0398(two hybrid pooling approach)	psi-mi:MI:0915(physical association)	IntAct
tr|Q0P6M3|Q0P6M3_ECOLX	4e-150	95	65.81	UNIPROT_AC:Q8D1N3	BACTERIA	UNIPROT_AC:Q4LDE5	SVEP1_HUMAN	human|Homo sapiens	ANIMAL	UNIPROT_AC:Q8D1N3	Q8D1N3_YERPE	yerpe|Yersinia pestis	BACTERIA	pubmed:20711500|imex:IM-13779	psi-mi:MI:0398(two hybrid pooling approach)	psi-mi:MI:0915(physical association)	IntAct
tr|C3T132|C3T132_ECOLX	8e-56	100	100	UNIPROT_AC:C3T132	BACTERIA	GENBANK_IDENTIFIER:28624969	GI:28624969	Mus musculus	ANIMAL	UNIPROT_AC:C3T132	C3T132_ECOLX	Escherichia coli	BACTERIA	-	psi-mi:MI:0114(x-ray diffraction)	-	BIND
tr|C3T132|C3T132_ECOLX	1e-54	100	97.65	UNIPROT_AC:Q7CJF6	BACTERIA	UNIPROT_AC:O00165	HAX1_HUMAN	human|Homo sapiens	ANIMAL	UNIPROT_AC:Q7CJF6	Q7CJF6_YERPE	yerpe|Yersinia pestis	BACTERIA	pubmed:20711500|imex:IM-13779	psi-mi:MI:0398(two hybrid pooling approach)	psi-mi:MI:0915(physical association)	IntAct
tr|C3T127|C3T127_ECOLX	0	100	86.96	UNIPROT_AC:Q7CJF7	BACTERIA	UNIPROT_AC:P04233	HG2A_HUMAN	human|Homo sapiens	ANIMAL	UNIPROT_AC:Q7CJF7	Q7CJF7_YERPE	yerpe|Yersinia pestis	BACTERIA	pubmed:20711500|imex:IM-13779	psi-mi:MI:0398(two hybrid pooling approach)	psi-mi:MI:0915(physical association)	IntAct
tr|C3T127|C3T127_ECOLX	0	100	86.96	UNIPROT_AC:Q7CJF7	BACTERIA	UNIPROT_AC:Q13595	TRA2A_HUMAN	human|Homo sapiens	ANIMAL	UNIPROT_AC:Q7CJF7	Q7CJF7_YERPE	yerpe|Yersinia pestis	BACTERIA	pubmed:20711500|imex:IM-13779	psi-mi:MI:0398(two hybrid pooling approach)	psi-mi:MI:0915(physical association)	IntAct
tr|C3T127|C3T127_ECOLX	0	100	86.96	UNIPROT_AC:Q7CJF7	BACTERIA	UNIPROT_AC:Q6P2H3	CEP85_HUMAN	human|Homo sapiens	ANIMAL	UNIPROT_AC:Q7CJF7	Q7CJF7_YERPE	yerpe|Yersinia pestis	BACTERIA	pubmed:20711500|imex:IM-13779	psi-mi:MI:0398(two hybrid pooling approach)	psi-mi:MI:0915(physical association)	IntAct
tr|C3T127|C3T127_ECOLX	0	100	86.96	UNIPROT_AC:Q7CJF7	BACTERIA	UNIPROT_AC:Q7Z3K3	POGZ_HUMAN	human|Homo sapiens	ANIMAL	UNIPROT_AC:Q7CJF7	Q7CJF7_YERPE	yerpe|Yersinia pestis	BACTERIA	pubmed:20711500|imex:IM-13779	psi-mi:MI:0398(two hybrid pooling approach)	psi-mi:MI:0915(physical association)	IntAct
tr|C3T127|C3T127_ECOLX	0	100	86.96	UNIPROT_AC:Q7CJF7	BACTERIA	UNIPROT_AC:Q7Z5K2	WAPL_HUMAN	human|Homo sapiens	ANIMAL	UNIPROT_AC:Q7CJF7	Q7CJF7_YERPE	yerpe|Yersinia pestis	BACTERIA	pubmed:20711500|imex:IM-13779	psi-mi:MI:0398(two hybrid pooling approach)	psi-mi:MI:0915(physical association)	IntAct
tr|C3T127|C3T127_ECOLX	0	100	86.96	UNIPROT_AC:Q7CJF7	BACTERIA	UNIPROT_AC:Q86UW6	N4BP2_HUMAN	human|Homo sapiens	ANIMAL	UNIPROT_AC:Q7CJF7	Q7CJF7_YERPE	yerpe|Yersinia pestis	BACTERIA	pubmed:20711500|imex:IM-13779	psi-mi:MI:0398(two hybrid pooling approach)	psi-mi:MI:0915(physical association)	IntAct
tr|C3T127|C3T127_ECOLX	0	98	50.97	UNIPROT_AC:Q81MI1	BACTERIA	UNIPROT_AC:Q8WYB5	KAT6B_HUMAN	human|Homo sapiens	ANIMAL	UNIPROT_AC:Q81MI1	Q81MI1_BACAN	bacan|Bacillus anthracis	BACTERIA	pubmed:20711500|imex:IM-13779	psi-mi:MI:0398(two hybrid pooling approach)	psi-mi:MI:0915(physical association)	IntAct
tr|A0A0H3JJ93|A0A0H3JJ93_ECO57	9e-92	100	87.92	UNIPROT_AC:Q7CJH0	BACTERIA	UNIPROT_AC:Q6P0P0	Q6P0P0_HUMAN	human|Homo sapiens	ANIMAL	UNIPROT_AC:Q7CJH0	Q7CJH0_YERPE	yerpe|Yersinia pestis	BACTERIA	pubmed:20711500|imex:IM-13779	psi-mi:MI:0398(two hybrid pooling approach)	psi-mi:MI:0915(physical association)	IntAct
tr|C3T0Z2|C3T0Z2_ECOLX	8e-160	100	85.2	UNIPROT_AC:Q7CJH1	BACTERIA	UNIPROT_AC:Q9NY15	STAB1_HUMAN	human|Homo sapiens	ANIMAL	UNIPROT_AC:Q7CJH1	Q7CJH1_YERPE	yerpe|Yersinia pestis	BACTERIA	pubmed:20711500|imex:IM-13779	psi-mi:MI:0398(two hybrid pooling approach)	psi-mi:MI:0915(physical association)	IntAct
tr|C3SZ77|C3SZ77_ECOLX	4e-138	99	81.4	UNIPROT_AC:Q8ZCP4	BACTERIA	UNIPROT_AC:P01877	IGHA2_HUMAN	human|Homo sapiens	ANIMAL	UNIPROT_AC:Q8ZCP4	PDXJ_YERPE	yerpe|Yersinia pestis	BACTERIA	pubmed:20711500|imex:IM-13779	psi-mi:MI:0398(two hybrid pooling approach)	psi-mi:MI:0915(physical association)	IntAct
tr|C3SY82|C3SY82_ECOLX	0	100	74.87	UNIPROT_AC:Q7CJT3	BACTERIA	UNIPROT_AC:Q9P1T7	MDFIC_HUMAN	human|Homo sapiens	ANIMAL	UNIPROT_AC:Q7CJT3	Q7CJT3_YERPE	yerpe|Yersinia pestis	BACTERIA	pubmed:20711500|imex:IM-13779	psi-mi:MI:0398(two hybrid pooling approach)	psi-mi:MI:0915(physical association)	IntAct
tr|C3SY82|C3SY82_ECOLX	0	100	74.87	UNIPROT_AC:Q7CJT3	BACTERIA	UNIPROT_AC:P13747	HLAE_HUMAN	human|Homo sapiens	ANIMAL	UNIPROT_AC:Q7CJT3	Q7CJT3_YERPE	yerpe|Yersinia pestis	BACTERIA	pubmed:20711500|imex:IM-13779	psi-mi:MI:0398(two hybrid pooling approach)	psi-mi:MI:0915(physical association)	IntAct
tr|C3SY82|C3SY82_ECOLX	0	100	74.87	UNIPROT_AC:Q7CJT3	BACTERIA	UNIPROT_AC:O60861	GAS7_HUMAN	human|Homo sapiens	ANIMAL	UNIPROT_AC:Q7CJT3	Q7CJT3_YERPE	yerpe|Yersinia pestis	BACTERIA	pubmed:20711500|imex:IM-13779	psi-mi:MI:0398(two hybrid pooling approach)	psi-mi:MI:0915(physical association)	IntAct
tr|C3SY82|C3SY82_ECOLX	0	100	74.87	UNIPROT_AC:Q7CJT3	BACTERIA	UNIPROT_AC:P23142	FBLN1_HUMAN	human|Homo sapiens	ANIMAL	UNIPROT_AC:Q7CJT3	Q7CJT3_YERPE	yerpe|Yersinia pestis	BACTERIA	pubmed:20711500|imex:IM-13779	psi-mi:MI:0398(two hybrid pooling approach)	psi-mi:MI:0915(physical association)	IntAct
tr|C3SY82|C3SY82_ECOLX	0	100	74.87	UNIPROT_AC:Q7CJT3	BACTERIA	UNIPROT_AC:P50995	ANX11_HUMAN	human|Homo sapiens	ANIMAL	UNIPROT_AC:Q7CJT3	Q7CJT3_YERPE	yerpe|Yersinia pestis	BACTERIA	pubmed:20711500|imex:IM-13779	psi-mi:MI:0398(two hybrid pooling approach)	psi-mi:MI:0915(physical association)	IntAct
tr|C3SY82|C3SY82_ECOLX	0	100	74.87	UNIPROT_AC:Q7CJT3	BACTERIA	UNIPROT_AC:Q15154	PCM1_HUMAN	human|Homo sapiens	ANIMAL	UNIPROT_AC:Q7CJT3	Q7CJT3_YERPE	yerpe|Yersinia pestis	BACTERIA	pubmed:20711500|imex:IM-13779	psi-mi:MI:0398(two hybrid pooling approach)	psi-mi:MI:0915(physical association)	IntAct
tr|C3SY82|C3SY82_ECOLX	0	100	74.87	UNIPROT_AC:Q7CJT3	BACTERIA	UNIPROT_AC:Q7Z7M0	MEGF8_HUMAN	human|Homo sapiens	ANIMAL	UNIPROT_AC:Q7CJT3	Q7CJT3_YERPE	yerpe|Yersinia pestis	BACTERIA	pubmed:20711500|imex:IM-13779	psi-mi:MI:0398(two hybrid pooling approach)	psi-mi:MI:0915(physical association)	IntAct
tr|C3SY82|C3SY82_ECOLX	0	100	74.87	UNIPROT_AC:Q7CJT3	BACTERIA	UNIPROT_AC:Q8WVT3	TPC12_HUMAN	human|Homo sapiens	ANIMAL	UNIPROT_AC:Q7CJT3	Q7CJT3_YERPE	yerpe|Yersinia pestis	BACTERIA	pubmed:20711500|imex:IM-13779	psi-mi:MI:0398(two hybrid pooling approach)	psi-mi:MI:0915(physical association)	IntAct
tr|C3SY82|C3SY82_ECOLX	0	100	74.87	UNIPROT_AC:Q7CJT3	BACTERIA	UNIPROT_AC:Q9GZM7	TINAL_HUMAN	human|Homo sapiens	ANIMAL	UNIPROT_AC:Q7CJT3	Q7CJT3_YERPE	yerpe|Yersinia pestis	BACTERIA	pubmed:20711500|imex:IM-13779	psi-mi:MI:0398(two hybrid pooling approach)	psi-mi:MI:0915(physical association)	IntAct
tr|C3SY82|C3SY82_ECOLX	0	100	74.87	UNIPROT_AC:Q7CJT3	BACTERIA	UNIPROT_AC:Q9HCC8	GDPD2_HUMAN	human|Homo sapiens	ANIMAL	UNIPROT_AC:Q7CJT3	Q7CJT3_YERPE	yerpe|Yersinia pestis	BACTERIA	pubmed:20711500|imex:IM-13779	psi-mi:MI:0398(two hybrid pooling approach)	psi-mi:MI:0915(physical association)	IntAct
tr|C3SY42|C3SY42_ECOLX	5e-112	100	87.72	UNIPROT_AC:Q8ZBU3	BACTERIA	UNIPROT_AC:O00165	HAX1_HUMAN	human|Homo sapiens	ANIMAL	UNIPROT_AC:Q8ZBU3	LUXS_YERPE	yerpe|Yersinia pestis	BACTERIA	pubmed:20711500|imex:IM-13779	psi-mi:MI:0398(two hybrid pooling approach)	psi-mi:MI:0915(physical association)	IntAct
tr|C3SX62|C3SX62_ECOLX	1e-138	99	72.56	UNIPROT_AC:Q7CKD1	BACTERIA	UNIPROT_AC:P19838	NFKB1_HUMAN	human|Homo sapiens	ANIMAL	UNIPROT_AC:Q7CKD1	Q7CKD1_YERPE	yerpe|Yersinia pestis	BACTERIA	pubmed:20711500|imex:IM-13779	psi-mi:MI:0398(two hybrid pooling approach)	psi-mi:MI:0915(physical association)	IntAct
tr|C3SX62|C3SX62_ECOLX	1e-138	99	72.56	UNIPROT_AC:Q7CKD1	BACTERIA	UNIPROT_AC:Q04917	1433F_HUMAN	human|Homo sapiens	ANIMAL	UNIPROT_AC:Q7CKD1	Q7CKD1_YERPE	yerpe|Yersinia pestis	BACTERIA	pubmed:20711500|imex:IM-13779	psi-mi:MI:0398(two hybrid pooling approach)	psi-mi:MI:0915(physical association)	IntAct
sp|P0AG22|RELA_ECO57	0	100	84.7	UNIPROT_AC:Q7CKD2	BACTERIA	UNIPROT_AC:P51610	HCFC1_HUMAN	human|Homo sapiens	ANIMAL	UNIPROT_AC:Q7CKD2	Q7CKD2_YERPE	yerpe|Yersinia pestis	BACTERIA	pubmed:20711500|imex:IM-13779	psi-mi:MI:0398(two hybrid pooling approach)	psi-mi:MI:0915(physical association)	IntAct
sp|P0AG22|RELA_ECO57	0	100	84.7	UNIPROT_AC:Q7CKD2	BACTERIA	UNIPROT_AC:Q13287	NMI_HUMAN	human|Homo sapiens	ANIMAL	UNIPROT_AC:Q7CKD2	Q7CKD2_YERPE	yerpe|Yersinia pestis	BACTERIA	pubmed:20711500|imex:IM-13779	psi-mi:MI:0398(two hybrid pooling approach)	psi-mi:MI:0915(physical association)	IntAct
tr|C3SWF7|C3SWF7_ECOLX	0	100	74.56	UNIPROT_AC:Q7CGZ2	BACTERIA	UNIPROT_AC:P52272	HNRPM_HUMAN	human|Homo sapiens	ANIMAL	UNIPROT_AC:Q7CGZ2	LPLT_YERPE	yerpe|Yersinia pestis	BACTERIA	pubmed:20711500|imex:IM-13779	psi-mi:MI:0398(two hybrid pooling approach)	psi-mi:MI:0915(physical association)	IntAct
tr|C3SVB2|C3SVB2_ECOLX	0	100	84.83	UNIPROT_AC:Q8ZHG8	BACTERIA	UNIPROT_AC:P07437	TBB5_HUMAN	human|Homo sapiens	ANIMAL	UNIPROT_AC:Q8ZHG8	SPEA_YERPE	yerpe|Yersinia pestis	BACTERIA	pubmed:20711500|imex:IM-13779	psi-mi:MI:0398(two hybrid pooling approach)	psi-mi:MI:0915(physical association)	IntAct
tr|C3SVB2|C3SVB2_ECOLX	0	100	84.83	UNIPROT_AC:Q8ZHG8	BACTERIA	UNIPROT_AC:P35998	PRS7_HUMAN	human|Homo sapiens	ANIMAL	UNIPROT_AC:Q8ZHG8	SPEA_YERPE	yerpe|Yersinia pestis	BACTERIA	pubmed:20711500|imex:IM-13779	psi-mi:MI:0398(two hybrid pooling approach)	psi-mi:MI:0915(physical association)	IntAct
tr|C3SVB2|C3SVB2_ECOLX	0	100	84.83	UNIPROT_AC:Q8ZHG8	BACTERIA	UNIPROT_AC:Q96I25	SPF45_HUMAN	human|Homo sapiens	ANIMAL	UNIPROT_AC:Q8ZHG8	SPEA_YERPE	yerpe|Yersinia pestis	BACTERIA	pubmed:20711500|imex:IM-13779	psi-mi:MI:0398(two hybrid pooling approach)	psi-mi:MI:0915(physical association)	IntAct
tr|C3SVB2|C3SVB2_ECOLX	0	100	84.83	UNIPROT_AC:Q8ZHG8	BACTERIA	UNIPROT_AC:P24863	CCNC_HUMAN	human|Homo sapiens	ANIMAL	UNIPROT_AC:Q8ZHG8	SPEA_YERPE	yerpe|Yersinia pestis	BACTERIA	pubmed:20711500|imex:IM-13779	psi-mi:MI:0398(two hybrid pooling approach)	psi-mi:MI:0915(physical association)	IntAct
tr|C3SVB2|C3SVB2_ECOLX	0	100	84.83	UNIPROT_AC:Q8ZHG8	BACTERIA	UNIPROT_AC:P17931	LEG3_HUMAN	human|Homo sapiens	ANIMAL	UNIPROT_AC:Q8ZHG8	SPEA_YERPE	yerpe|Yersinia pestis	BACTERIA	pubmed:20711500|imex:IM-13779	psi-mi:MI:0398(two hybrid pooling approach)	psi-mi:MI:0915(physical association)	IntAct
tr|C3SVB2|C3SVB2_ECOLX	0	100	84.83	UNIPROT_AC:Q8ZHG8	BACTERIA	UNIPROT_AC:Q5TGY3	AHDC1_HUMAN	human|Homo sapiens	ANIMAL	UNIPROT_AC:Q8ZHG8	SPEA_YERPE	yerpe|Yersinia pestis	BACTERIA	pubmed:20711500|imex:IM-13779	psi-mi:MI:0398(two hybrid pooling approach)	psi-mi:MI:0915(physical association)	IntAct
tr|C3SVB2|C3SVB2_ECOLX	0	100	84.83	UNIPROT_AC:Q8ZHG8	BACTERIA	UNIPROT_AC:Q5VUA4	ZN318_HUMAN	human|Homo sapiens	ANIMAL	UNIPROT_AC:Q8ZHG8	SPEA_YERPE	yerpe|Yersinia pestis	BACTERIA	pubmed:20711500|imex:IM-13779	psi-mi:MI:0398(two hybrid pooling approach)	psi-mi:MI:0915(physical association)	IntAct
tr|C3SV67|C3SV67_ECOLX	0	99	80.89	UNIPROT_AC:P58582	BACTERIA	UNIPROT_AC:P23528	COF1_HUMAN	human|Homo sapiens	ANIMAL	UNIPROT_AC:P58582	GSHB_YERPE	yerpe|Yersinia pestis	BACTERIA	pubmed:20711500|imex:IM-13779	psi-mi:MI:0398(two hybrid pooling approach)	psi-mi:MI:0915(physical association)	IntAct
tr|C3SV67|C3SV67_ECOLX	0	99	80.89	UNIPROT_AC:P58582	BACTERIA	UNIPROT_AC:Q4VAK3	Q4VAK3_HUMAN	human|Homo sapiens	ANIMAL	UNIPROT_AC:P58582	GSHB_YERPE	yerpe|Yersinia pestis	BACTERIA	pubmed:20711500|imex:IM-13779	psi-mi:MI:0398(two hybrid pooling approach)	psi-mi:MI:0915(physical association)	IntAct
tr|C3SV67|C3SV67_ECOLX	0	99	80.89	UNIPROT_AC:P58582	BACTERIA	UNIPROT_AC:Q7Z4L5	TT21B_HUMAN	human|Homo sapiens	ANIMAL	UNIPROT_AC:P58582	GSHB_YERPE	yerpe|Yersinia pestis	BACTERIA	pubmed:20711500|imex:IM-13779	psi-mi:MI:0398(two hybrid pooling approach)	psi-mi:MI:0915(physical association)	IntAct
tr|C3SV67|C3SV67_ECOLX	0	99	80.89	UNIPROT_AC:P58582	BACTERIA	UNIPROT_AC:Q9ULJ1	ODF2L_HUMAN	human|Homo sapiens	ANIMAL	UNIPROT_AC:P58582	GSHB_YERPE	yerpe|Yersinia pestis	BACTERIA	pubmed:20711500|imex:IM-13779	psi-mi:MI:0398(two hybrid pooling approach)	psi-mi:MI:0915(physical association)	IntAct
tr|C3SV67|C3SV67_ECOLX	0	99	80.89	UNIPROT_AC:P58582	BACTERIA	UNIPROT_AC:Q9Y608	LRRF2_HUMAN	human|Homo sapiens	ANIMAL	UNIPROT_AC:P58582	GSHB_YERPE	yerpe|Yersinia pestis	BACTERIA	pubmed:20711500|imex:IM-13779	psi-mi:MI:0398(two hybrid pooling approach)	psi-mi:MI:0915(physical association)	IntAct
tr|C3SU87|C3SU87_ECOLX	3e-65	93	50.25	UNIPROT_AC:Q81MB6	BACTERIA	UNIPROT_AC:P19838	NFKB1_HUMAN	human|Homo sapiens	ANIMAL	UNIPROT_AC:Q81MB6	RIBBA_BACAN	bacan|Bacillus anthracis	BACTERIA	pubmed:20711500|imex:IM-13779	psi-mi:MI:0398(two hybrid pooling approach)	psi-mi:MI:0915(physical association)	IntAct
tr|C3STN7|C3STN7_ECOLX	0	99	79.27	UNIPROT_AC:Q7CGC7	BACTERIA	UNIPROT_AC:Q01844	EWS_HUMAN	human|Homo sapiens	ANIMAL	UNIPROT_AC:Q7CGC7	Q7CGC7_YERPE	yerpe|Yersinia pestis	BACTERIA	pubmed:20711500|imex:IM-13779	psi-mi:MI:0398(two hybrid pooling approach)	psi-mi:MI:0915(physical association)	IntAct
tr|C3STN7|C3STN7_ECOLX	0	99	79.27	UNIPROT_AC:Q7CGC7	BACTERIA	UNIPROT_AC:P14866	HNRPL_HUMAN	human|Homo sapiens	ANIMAL	UNIPROT_AC:Q7CGC7	Q7CGC7_YERPE	yerpe|Yersinia pestis	BACTERIA	pubmed:20711500|imex:IM-13779	psi-mi:MI:0398(two hybrid pooling approach)	psi-mi:MI:0915(physical association)	IntAct
tr|C3STN7|C3STN7_ECOLX	0	99	79.27	UNIPROT_AC:Q7CGC7	BACTERIA	UNIPROT_AC:Q5VZ03	NXNL2_HUMAN	human|Homo sapiens	ANIMAL	UNIPROT_AC:Q7CGC7	Q7CGC7_YERPE	yerpe|Yersinia pestis	BACTERIA	pubmed:20711500|imex:IM-13779	psi-mi:MI:0398(two hybrid pooling approach)	psi-mi:MI:0915(physical association)	IntAct
tr|C3STN7|C3STN7_ECOLX	0	99	79.27	UNIPROT_AC:Q7CGC7	BACTERIA	UNIPROT_AC:Q86VE0	MYPOP_HUMAN	human|Homo sapiens	ANIMAL	UNIPROT_AC:Q7CGC7	Q7CGC7_YERPE	yerpe|Yersinia pestis	BACTERIA	pubmed:20711500|imex:IM-13779	psi-mi:MI:0398(two hybrid pooling approach)	psi-mi:MI:0915(physical association)	IntAct
tr|C3STN7|C3STN7_ECOLX	0	99	79.27	UNIPROT_AC:Q7CGC7	BACTERIA	UNIPROT_AC:Q969X6	CIR1A_HUMAN	human|Homo sapiens	ANIMAL	UNIPROT_AC:Q7CGC7	Q7CGC7_YERPE	yerpe|Yersinia pestis	BACTERIA	pubmed:20711500|imex:IM-13779	psi-mi:MI:0398(two hybrid pooling approach)	psi-mi:MI:0915(physical association)	IntAct
tr|C3STN2|C3STN2_ECOLX	0	99	83.16	UNIPROT_AC:Q8ZIC6	BACTERIA	UNIPROT_AC:P52948	NUP98_HUMAN	human|Homo sapiens	ANIMAL	UNIPROT_AC:Q8ZIC6	UXAC_YERPE	yerpe|Yersinia pestis	BACTERIA	pubmed:20711500|imex:IM-13779	psi-mi:MI:0398(two hybrid pooling approach)	psi-mi:MI:0915(physical association)	IntAct
tr|C3STN2|C3STN2_ECOLX	0	99	83.16	UNIPROT_AC:Q8ZIC6	BACTERIA	UNIPROT_AC:P25786	PSA1_HUMAN	human|Homo sapiens	ANIMAL	UNIPROT_AC:Q8ZIC6	UXAC_YERPE	yerpe|Yersinia pestis	BACTERIA	pubmed:20711500|imex:IM-13779	psi-mi:MI:0398(two hybrid pooling approach)	psi-mi:MI:0915(physical association)	IntAct
tr|C3STN2|C3STN2_ECOLX	0	99	83.16	UNIPROT_AC:Q8ZIC6	BACTERIA	UNIPROT_AC:Q6ICC9	LDOCL_HUMAN	human|Homo sapiens	ANIMAL	UNIPROT_AC:Q8ZIC6	UXAC_YERPE	yerpe|Yersinia pestis	BACTERIA	pubmed:20711500|imex:IM-13779	psi-mi:MI:0398(two hybrid pooling approach)	psi-mi:MI:0915(physical association)	IntAct
tr|A0A0H3JPC3|A0A0H3JPC3_ECO57	7e-142	92	60.9	UNIPROT_AC:Q7CG09	BACTERIA	UNIPROT_AC:P29692	EF1D_HUMAN	human|Homo sapiens	ANIMAL	UNIPROT_AC:Q7CG09	Q7CG09_YERPE	yerpe|Yersinia pestis	BACTERIA	pubmed:20711500|imex:IM-13779	psi-mi:MI:0398(two hybrid pooling approach)	psi-mi:MI:0915(physical association)	IntAct
tr|C3SSS7|C3SSS7_ECOLX	4e-165	99	57.91	UNIPROT_AC:Q7CHD8	BACTERIA	UNIPROT_AC:Q15038	DAZP2_HUMAN	human|Homo sapiens	ANIMAL	UNIPROT_AC:Q7CHD8	Q7CHD8_YERPE	yerpe|Yersinia pestis	BACTERIA	pubmed:20711500|imex:IM-13779	psi-mi:MI:0398(two hybrid pooling approach)	psi-mi:MI:0915(physical association)	IntAct
tr|C3SSS7|C3SSS7_ECOLX	4e-165	99	57.91	UNIPROT_AC:Q7CHD8	BACTERIA	UNIPROT_AC:Q53SQ1	Q53SQ1_HUMAN	human|Homo sapiens	ANIMAL	UNIPROT_AC:Q7CHD8	Q7CHD8_YERPE	yerpe|Yersinia pestis	BACTERIA	pubmed:20711500|imex:IM-13779	psi-mi:MI:0398(two hybrid pooling approach)	psi-mi:MI:0915(physical association)	IntAct
tr|C3SSS7|C3SSS7_ECOLX	4e-165	99	57.91	UNIPROT_AC:Q7CHD8	BACTERIA	UNIPROT_AC:Q659B4	Q659B4_HUMAN	human|Homo sapiens	ANIMAL	UNIPROT_AC:Q7CHD8	Q7CHD8_YERPE	yerpe|Yersinia pestis	BACTERIA	pubmed:20711500|imex:IM-13779	psi-mi:MI:0398(two hybrid pooling approach)	psi-mi:MI:0915(physical association)	IntAct
tr|C3SSS7|C3SSS7_ECOLX	4e-165	99	57.91	UNIPROT_AC:Q7CHD8	BACTERIA	UNIPROT_AC:Q6ULP2	AFTIN_HUMAN	human|Homo sapiens	ANIMAL	UNIPROT_AC:Q7CHD8	Q7CHD8_YERPE	yerpe|Yersinia pestis	BACTERIA	pubmed:20711500|imex:IM-13779	psi-mi:MI:0398(two hybrid pooling approach)	psi-mi:MI:0915(physical association)	IntAct
tr|C3SSS7|C3SSS7_ECOLX	4e-165	99	57.91	UNIPROT_AC:Q7CHD8	BACTERIA	UNIPROT_AC:Q9H0Z9	RBM38_HUMAN	human|Homo sapiens	ANIMAL	UNIPROT_AC:Q7CHD8	Q7CHD8_YERPE	yerpe|Yersinia pestis	BACTERIA	pubmed:20711500|imex:IM-13779	psi-mi:MI:0398(two hybrid pooling approach)	psi-mi:MI:0915(physical association)	IntAct
tr|C3SSS7|C3SSS7_ECOLX	4e-165	99	57.91	UNIPROT_AC:Q7CHD8	BACTERIA	UNIPROT_AC:Q9Y6X8	ZHX2_HUMAN	human|Homo sapiens	ANIMAL	UNIPROT_AC:Q7CHD8	Q7CHD8_YERPE	yerpe|Yersinia pestis	BACTERIA	pubmed:20711500|imex:IM-13779	psi-mi:MI:0398(two hybrid pooling approach)	psi-mi:MI:0915(physical association)	IntAct
tr|A0A0H3JH37|A0A0H3JH37_ECO57	0	98	87.48	UNIPROT_AC:Q8D1R4	BACTERIA	UNIPROT_AC:P04049	RAF1_HUMAN	human|Homo sapiens	ANIMAL	UNIPROT_AC:Q8D1R4	Q8D1R4_YERPE	yerpe|Yersinia pestis	BACTERIA	pubmed:20711500|imex:IM-13779	psi-mi:MI:0398(two hybrid pooling approach)	psi-mi:MI:0915(physical association)	IntAct
tr|A0A0H3JH37|A0A0H3JH37_ECO57	0	98	87.48	UNIPROT_AC:Q8D1R4	BACTERIA	UNIPROT_AC:Q9H305	CDIP1_HUMAN	human|Homo sapiens	ANIMAL	UNIPROT_AC:Q8D1R4	Q8D1R4_YERPE	yerpe|Yersinia pestis	BACTERIA	pubmed:20711500|imex:IM-13779	psi-mi:MI:0398(two hybrid pooling approach)	psi-mi:MI:0915(physical association)	IntAct
tr|A0A0H3JH37|A0A0H3JH37_ECO57	0	98	87.48	UNIPROT_AC:Q8D1R4	BACTERIA	UNIPROT_AC:Q9H869	YYAP1_HUMAN	human|Homo sapiens	ANIMAL	UNIPROT_AC:Q8D1R4	Q8D1R4_YERPE	yerpe|Yersinia pestis	BACTERIA	pubmed:20711500|imex:IM-13779	psi-mi:MI:0398(two hybrid pooling approach)	psi-mi:MI:0915(physical association)	IntAct
tr|C3SQB2|C3SQB2_ECOLX	2e-95	98	60.08	UNIPROT_AC:Q8ZJF3	BACTERIA	UNIPROT_AC:Q8TB72	PUM2_HUMAN	human|Homo sapiens	ANIMAL	UNIPROT_AC:Q8ZJF3	GPH_YERPE	yerpe|Yersinia pestis	BACTERIA	pubmed:20711500|imex:IM-13779	psi-mi:MI:0398(two hybrid pooling approach)	psi-mi:MI:0915(physical association)	IntAct
tr|C3SQB2|C3SQB2_ECOLX	2e-95	98	60.08	UNIPROT_AC:Q8ZJF3	BACTERIA	UNIPROT_AC:P01871	IGHM_HUMAN	human|Homo sapiens	ANIMAL	UNIPROT_AC:Q8ZJF3	GPH_YERPE	yerpe|Yersinia pestis	BACTERIA	pubmed:20711500|imex:IM-13779	psi-mi:MI:0398(two hybrid pooling approach)	psi-mi:MI:0915(physical association)	IntAct
tr|C3SQB2|C3SQB2_ECOLX	2e-95	98	60.08	UNIPROT_AC:Q8ZJF3	BACTERIA	UNIPROT_AC:Q02218	ODO1_HUMAN	human|Homo sapiens	ANIMAL	UNIPROT_AC:Q8ZJF3	GPH_YERPE	yerpe|Yersinia pestis	BACTERIA	pubmed:20711500|imex:IM-13779	psi-mi:MI:0398(two hybrid pooling approach)	psi-mi:MI:0915(physical association)	IntAct
tr|C3SQB2|C3SQB2_ECOLX	2e-95	98	60.08	UNIPROT_AC:Q8ZJF3	BACTERIA	UNIPROT_AC:Q15513	SPHAR_HUMAN	human|Homo sapiens	ANIMAL	UNIPROT_AC:Q8ZJF3	GPH_YERPE	yerpe|Yersinia pestis	BACTERIA	pubmed:20711500|imex:IM-13779	psi-mi:MI:0398(two hybrid pooling approach)	psi-mi:MI:0915(physical association)	IntAct
tr|C3SQB2|C3SQB2_ECOLX	2e-95	98	60.08	UNIPROT_AC:Q8ZJF3	BACTERIA	UNIPROT_AC:Q7Z3K3	POGZ_HUMAN	human|Homo sapiens	ANIMAL	UNIPROT_AC:Q8ZJF3	GPH_YERPE	yerpe|Yersinia pestis	BACTERIA	pubmed:20711500|imex:IM-13779	psi-mi:MI:0398(two hybrid pooling approach)	psi-mi:MI:0915(physical association)	IntAct
tr|C3SQB2|C3SQB2_ECOLX	2e-95	98	60.08	UNIPROT_AC:Q8ZJF3	BACTERIA	UNIPROT_AC:Q9Y4P8	WIPI2_HUMAN	human|Homo sapiens	ANIMAL	UNIPROT_AC:Q8ZJF3	GPH_YERPE	yerpe|Yersinia pestis	BACTERIA	pubmed:20711500|imex:IM-13779	psi-mi:MI:0398(two hybrid pooling approach)	psi-mi:MI:0915(physical association)	IntAct
tr|C3SQ97|C3SQ97_ECOLX	0	99	81.16	UNIPROT_AC:Q8ZJF6	BACTERIA	UNIPROT_AC:P19838	NFKB1_HUMAN	human|Homo sapiens	ANIMAL	UNIPROT_AC:Q8ZJF6	AROB_YERPE	yerpe|Yersinia pestis	BACTERIA	pubmed:20711500|imex:IM-13779	psi-mi:MI:0398(two hybrid pooling approach)	psi-mi:MI:0915(physical association)	IntAct
tr|C3SQ32|C3SQ32_ECOLX	0	99	87.66	UNIPROT_AC:Q8ZJG9	BACTERIA	UNIPROT_AC:P50502	F10A1_HUMAN	human|Homo sapiens	ANIMAL	UNIPROT_AC:Q8ZJG9	PCKA_YERPE	yerpe|Yersinia pestis	BACTERIA	pubmed:20711500|imex:IM-13779	psi-mi:MI:0398(two hybrid pooling approach)	psi-mi:MI:0915(physical association)	IntAct
tr|C3SQ32|C3SQ32_ECOLX	0	99	87.66	UNIPROT_AC:Q8ZJG9	BACTERIA	UNIPROT_AC:Q6P3W7	SCYL2_HUMAN	human|Homo sapiens	ANIMAL	UNIPROT_AC:Q8ZJG9	PCKA_YERPE	yerpe|Yersinia pestis	BACTERIA	pubmed:20711500|imex:IM-13779	psi-mi:MI:0398(two hybrid pooling approach)	psi-mi:MI:0915(physical association)	IntAct
tr|C3SQ32|C3SQ32_ECOLX	0	99	87.66	UNIPROT_AC:Q8ZJG9	BACTERIA	UNIPROT_AC:Q9UK97	FBX9_HUMAN	human|Homo sapiens	ANIMAL	UNIPROT_AC:Q8ZJG9	PCKA_YERPE	yerpe|Yersinia pestis	BACTERIA	pubmed:20711500|imex:IM-13779	psi-mi:MI:0398(two hybrid pooling approach)	psi-mi:MI:0915(physical association)	IntAct
tr|C3SPX2|C3SPX2_ECOLX	0	99	68.4	UNIPROT_AC:Q7CFX4	BACTERIA	UNIPROT_AC:P14618	KPYM_HUMAN	human|Homo sapiens	ANIMAL	UNIPROT_AC:Q7CFX4	Q7CFX4_YERPE	yerpe|Yersinia pestis	BACTERIA	pubmed:20711500|imex:IM-13779	psi-mi:MI:0398(two hybrid pooling approach)	psi-mi:MI:0915(physical association)	IntAct
tr|C3SPX2|C3SPX2_ECOLX	0	99	68.4	UNIPROT_AC:Q7CFX4	BACTERIA	UNIPROT_AC:Q6PKC3	TXD11_HUMAN	human|Homo sapiens	ANIMAL	UNIPROT_AC:Q7CFX4	Q7CFX4_YERPE	yerpe|Yersinia pestis	BACTERIA	pubmed:20711500|imex:IM-13779	psi-mi:MI:0398(two hybrid pooling approach)	psi-mi:MI:0915(physical association)	IntAct
tr|C3SPX2|C3SPX2_ECOLX	0	99	68.4	UNIPROT_AC:Q7CFX4	BACTERIA	UNIPROT_AC:P20591	MX1_HUMAN	human|Homo sapiens	ANIMAL	UNIPROT_AC:Q7CFX4	Q7CFX4_YERPE	yerpe|Yersinia pestis	BACTERIA	pubmed:20711500|imex:IM-13779	psi-mi:MI:0398(two hybrid pooling approach)	psi-mi:MI:0915(physical association)	IntAct
tr|C3SPX2|C3SPX2_ECOLX	0	99	68.4	UNIPROT_AC:Q7CFX4	BACTERIA	UNIPROT_AC:O75157	T22D2_HUMAN	human|Homo sapiens	ANIMAL	UNIPROT_AC:Q7CFX4	Q7CFX4_YERPE	yerpe|Yersinia pestis	BACTERIA	pubmed:20711500|imex:IM-13779	psi-mi:MI:0398(two hybrid pooling approach)	psi-mi:MI:0915(physical association)	IntAct
tr|C3SPX2|C3SPX2_ECOLX	0	99	68.4	UNIPROT_AC:Q7CFX4	BACTERIA	UNIPROT_AC:O95273	CCDB1_HUMAN	human|Homo sapiens	ANIMAL	UNIPROT_AC:Q7CFX4	Q7CFX4_YERPE	yerpe|Yersinia pestis	BACTERIA	pubmed:20711500|imex:IM-13779	psi-mi:MI:0398(two hybrid pooling approach)	psi-mi:MI:0915(physical association)	IntAct
tr|C3SPX2|C3SPX2_ECOLX	0	99	68.4	UNIPROT_AC:Q7CFX4	BACTERIA	UNIPROT_AC:O95751	LDOC1_HUMAN	human|Homo sapiens	ANIMAL	UNIPROT_AC:Q7CFX4	Q7CFX4_YERPE	yerpe|Yersinia pestis	BACTERIA	pubmed:20711500|imex:IM-13779	psi-mi:MI:0398(two hybrid pooling approach)	psi-mi:MI:0915(physical association)	IntAct
tr|C3SPX2|C3SPX2_ECOLX	0	99	68.4	UNIPROT_AC:Q7CFX4	BACTERIA	UNIPROT_AC:Q14511	CASL_HUMAN	human|Homo sapiens	ANIMAL	UNIPROT_AC:Q7CFX4	Q7CFX4_YERPE	yerpe|Yersinia pestis	BACTERIA	pubmed:20711500|imex:IM-13779	psi-mi:MI:0398(two hybrid pooling approach)	psi-mi:MI:0915(physical association)	IntAct
tr|C3SPX2|C3SPX2_ECOLX	0	99	68.4	UNIPROT_AC:Q7CFX4	BACTERIA	UNIPROT_AC:Q9UG01	IF172_HUMAN	human|Homo sapiens	ANIMAL	UNIPROT_AC:Q7CFX4	Q7CFX4_YERPE	yerpe|Yersinia pestis	BACTERIA	pubmed:20711500|imex:IM-13779	psi-mi:MI:0398(two hybrid pooling approach)	psi-mi:MI:0915(physical association)	IntAct
tr|C3SPI2|C3SPI2_ECOLX	2e-162	100	78.98	UNIPROT_AC:Q7CKV6	BACTERIA	UNIPROT_AC:P53985	MOT1_HUMAN	human|Homo sapiens	ANIMAL	UNIPROT_AC:Q7CKV6	UGPA_YERPE	yerpe|Yersinia pestis	BACTERIA	pubmed:20711500|imex:IM-13779	psi-mi:MI:0398(two hybrid pooling approach)	psi-mi:MI:0915(physical association)	IntAct
tr|C3SNV2|C3SNV2_ECOLX	0	100	83.68	UNIPROT_AC:Q7CKC3	BACTERIA	UNIPROT_AC:P13501	CCL5_HUMAN	human|Homo sapiens	ANIMAL	UNIPROT_AC:Q7CKC3	Q7CKC3_YERPE	yerpe|Yersinia pestis	BACTERIA	pubmed:20711500|imex:IM-13779	psi-mi:MI:0398(two hybrid pooling approach)	psi-mi:MI:0915(physical association)	IntAct
tr|C3SNV2|C3SNV2_ECOLX	0	100	83.68	UNIPROT_AC:Q7CKC3	BACTERIA	UNIPROT_AC:Q8NFM4	ADCY4_HUMAN	human|Homo sapiens	ANIMAL	UNIPROT_AC:Q7CKC3	Q7CKC3_YERPE	yerpe|Yersinia pestis	BACTERIA	pubmed:20711500|imex:IM-13779	psi-mi:MI:0398(two hybrid pooling approach)	psi-mi:MI:0915(physical association)	IntAct
tr|C3SNV2|C3SNV2_ECOLX	0	100	83.68	UNIPROT_AC:Q7CKC3	BACTERIA	UNIPROT_AC:O14908	GIPC1_HUMAN	human|Homo sapiens	ANIMAL	UNIPROT_AC:Q7CKC3	Q7CKC3_YERPE	yerpe|Yersinia pestis	BACTERIA	pubmed:20711500|imex:IM-13779	psi-mi:MI:0398(two hybrid pooling approach)	psi-mi:MI:0915(physical association)	IntAct
tr|C3SNV2|C3SNV2_ECOLX	0	100	83.68	UNIPROT_AC:Q7CKC3	BACTERIA	UNIPROT_AC:O43464	HTRA2_HUMAN	human|Homo sapiens	ANIMAL	UNIPROT_AC:Q7CKC3	Q7CKC3_YERPE	yerpe|Yersinia pestis	BACTERIA	pubmed:20711500|imex:IM-13779	psi-mi:MI:0398(two hybrid pooling approach)	psi-mi:MI:0915(physical association)	IntAct
tr|C3SNV2|C3SNV2_ECOLX	0	100	83.68	UNIPROT_AC:Q7CKC3	BACTERIA	UNIPROT_AC:P49773	HINT1_HUMAN	human|Homo sapiens	ANIMAL	UNIPROT_AC:Q7CKC3	Q7CKC3_YERPE	yerpe|Yersinia pestis	BACTERIA	pubmed:20711500|imex:IM-13779	psi-mi:MI:0398(two hybrid pooling approach)	psi-mi:MI:0915(physical association)	IntAct
tr|C3SNC7|C3SNC7_ECOLX	0	91	87.42	UNIPROT_AC:Q7CG19	BACTERIA	UNIPROT_AC:P31629	ZEP2_HUMAN	human|Homo sapiens	ANIMAL	UNIPROT_AC:Q7CG19	Q7CG19_YERPE	yerpe|Yersinia pestis	BACTERIA	pubmed:20711500|imex:IM-13779	psi-mi:MI:0398(two hybrid pooling approach)	psi-mi:MI:0915(physical association)	IntAct
tr|C3SNC7|C3SNC7_ECOLX	0	91	87.42	UNIPROT_AC:Q7CG19	BACTERIA	UNIPROT_AC:Q9H0Z9	RBM38_HUMAN	human|Homo sapiens	ANIMAL	UNIPROT_AC:Q7CG19	Q7CG19_YERPE	yerpe|Yersinia pestis	BACTERIA	pubmed:20711500|imex:IM-13779	psi-mi:MI:0398(two hybrid pooling approach)	psi-mi:MI:0915(physical association)	IntAct
tr|C3SNC7|C3SNC7_ECOLX	0	91	87.42	UNIPROT_AC:Q7CG19	BACTERIA	UNIPROT_AC:Q9NR12	PDLI7_HUMAN	human|Homo sapiens	ANIMAL	UNIPROT_AC:Q7CG19	Q7CG19_YERPE	yerpe|Yersinia pestis	BACTERIA	pubmed:20711500|imex:IM-13779	psi-mi:MI:0398(two hybrid pooling approach)	psi-mi:MI:0915(physical association)	IntAct
tr|A0A0H3JJ33|A0A0H3JJ33_ECO57	0	100	84.86	UNIPROT_AC:Q7CG20	BACTERIA	UNIPROT_AC:P18850	ATF6A_HUMAN	human|Homo sapiens	ANIMAL	UNIPROT_AC:Q7CG20	Q7CG20_YERPE	yerpe|Yersinia pestis	BACTERIA	pubmed:20711500|imex:IM-13779	psi-mi:MI:0398(two hybrid pooling approach)	psi-mi:MI:0915(physical association)	IntAct
tr|A0A0H3JJ33|A0A0H3JJ33_ECO57	0	100	84.86	UNIPROT_AC:Q7CG20	BACTERIA	UNIPROT_AC:P26640	SYVC_HUMAN	human|Homo sapiens	ANIMAL	UNIPROT_AC:Q7CG20	Q7CG20_YERPE	yerpe|Yersinia pestis	BACTERIA	pubmed:20711500|imex:IM-13779	psi-mi:MI:0398(two hybrid pooling approach)	psi-mi:MI:0915(physical association)	IntAct
tr|A0A0H3JJ33|A0A0H3JJ33_ECO57	0	100	84.86	UNIPROT_AC:Q7CG20	BACTERIA	UNIPROT_AC:P31150	GDIA_HUMAN	human|Homo sapiens	ANIMAL	UNIPROT_AC:Q7CG20	Q7CG20_YERPE	yerpe|Yersinia pestis	BACTERIA	pubmed:20711500|imex:IM-13779	psi-mi:MI:0398(two hybrid pooling approach)	psi-mi:MI:0915(physical association)	IntAct
tr|A0A0H3JQ42|A0A0H3JQ42_ECO57	0	94	63.27	UNIPROT_AC:Q7CFS1	BACTERIA	UNIPROT_AC:Q13227	GPS2_HUMAN	human|Homo sapiens	ANIMAL	UNIPROT_AC:Q7CFS1	Q7CFS1_YERPE	yerpe|Yersinia pestis	BACTERIA	pubmed:20711500|imex:IM-13779	psi-mi:MI:0398(two hybrid pooling approach)	psi-mi:MI:0915(physical association)	IntAct
tr|A0A0H3JQ42|A0A0H3JQ42_ECO57	0	94	63.27	UNIPROT_AC:Q7CFS1	BACTERIA	UNIPROT_AC:P42892	ECE1_HUMAN	human|Homo sapiens	ANIMAL	UNIPROT_AC:Q7CFS1	Q7CFS1_YERPE	yerpe|Yersinia pestis	BACTERIA	pubmed:20711500|imex:IM-13779	psi-mi:MI:0398(two hybrid pooling approach)	psi-mi:MI:0915(physical association)	IntAct
tr|A0A0H3JQ42|A0A0H3JQ42_ECO57	0	94	63.27	UNIPROT_AC:Q7CFS1	BACTERIA	UNIPROT_AC:Q07092	COGA1_HUMAN	human|Homo sapiens	ANIMAL	UNIPROT_AC:Q7CFS1	Q7CFS1_YERPE	yerpe|Yersinia pestis	BACTERIA	pubmed:20711500|imex:IM-13779	psi-mi:MI:0398(two hybrid pooling approach)	psi-mi:MI:0915(physical association)	IntAct
tr|A0A0H3JQ42|A0A0H3JQ42_ECO57	0	94	63.27	UNIPROT_AC:Q7CFS1	BACTERIA	UNIPROT_AC:Q92802	N42L2_HUMAN	human|Homo sapiens	ANIMAL	UNIPROT_AC:Q7CFS1	Q7CFS1_YERPE	yerpe|Yersinia pestis	BACTERIA	pubmed:20711500|imex:IM-13779	psi-mi:MI:0398(two hybrid pooling approach)	psi-mi:MI:0915(physical association)	IntAct
tr|A0A0H3JQ42|A0A0H3JQ42_ECO57	0	94	63.27	UNIPROT_AC:Q7CFS1	BACTERIA	UNIPROT_AC:Q96I30	Q96I30_HUMAN	human|Homo sapiens	ANIMAL	UNIPROT_AC:Q7CFS1	Q7CFS1_YERPE	yerpe|Yersinia pestis	BACTERIA	pubmed:20711500|imex:IM-13779	psi-mi:MI:0398(two hybrid pooling approach)	psi-mi:MI:0915(physical association)	IntAct
tr|A0A0H3JQ42|A0A0H3JQ42_ECO57	0	94	63.27	UNIPROT_AC:Q7CFS1	BACTERIA	UNIPROT_AC:Q96PV6	LENG8_HUMAN	human|Homo sapiens	ANIMAL	UNIPROT_AC:Q7CFS1	Q7CFS1_YERPE	yerpe|Yersinia pestis	BACTERIA	pubmed:20711500|imex:IM-13779	psi-mi:MI:0398(two hybrid pooling approach)	psi-mi:MI:0915(physical association)	IntAct
tr|C3SN62|C3SN62_ECOLX	3e-158	98	72.64	UNIPROT_AC:Q5NHM9	BACTERIA	UNIPROT_AC:P81877	SSBP2_HUMAN	human|Homo sapiens	ANIMAL	UNIPROT_AC:Q5NHM9	Q5NHM9_FRATT	fratt|Francisella tularensis subsp. tularensis	BACTERIA	pubmed:20711500|imex:IM-13779	psi-mi:MI:0398(two hybrid pooling approach)	psi-mi:MI:0915(physical association)	IntAct
tr|C3SN62|C3SN62_ECOLX	3e-158	98	72.64	UNIPROT_AC:Q5NHM9	BACTERIA	UNIPROT_AC:P78347	GTF2I_HUMAN	human|Homo sapiens	ANIMAL	UNIPROT_AC:Q5NHM9	Q5NHM9_FRATT	fratt|Francisella tularensis subsp. tularensis	BACTERIA	pubmed:20711500|imex:IM-13779	psi-mi:MI:0398(two hybrid pooling approach)	psi-mi:MI:0915(physical association)	IntAct
tr|C3SN62|C3SN62_ECOLX	3e-158	98	72.64	UNIPROT_AC:Q5NHM9	BACTERIA	UNIPROT_AC:P01871	IGHM_HUMAN	human|Homo sapiens	ANIMAL	UNIPROT_AC:Q5NHM9	Q5NHM9_FRATT	fratt|Francisella tularensis subsp. tularensis	BACTERIA	pubmed:20711500|imex:IM-13779	psi-mi:MI:0398(two hybrid pooling approach)	psi-mi:MI:0915(physical association)	IntAct
tr|C3SN37|C3SN37_ECOLX	0	99	85.62	UNIPROT_AC:Q8Z9Z1	BACTERIA	UNIPROT_AC:P30048	PRDX3_HUMAN	human|Homo sapiens	ANIMAL	UNIPROT_AC:Q8Z9Z1	XYLA_YERPE	yerpe|Yersinia pestis	BACTERIA	pubmed:20711500|imex:IM-13779	psi-mi:MI:0398(two hybrid pooling approach)	psi-mi:MI:0915(physical association)	IntAct
tr|A0A0H3JQ75|A0A0H3JQ75_ECO57	0	99	81.66	UNIPROT_AC:Q7CFP7	BACTERIA	UNIPROT_AC:Q16831	UPP1_HUMAN	human|Homo sapiens	ANIMAL	UNIPROT_AC:Q7CFP7	Q7CFP7_YERPE	yerpe|Yersinia pestis	BACTERIA	pubmed:20711500|imex:IM-13779	psi-mi:MI:0398(two hybrid pooling approach)	psi-mi:MI:0915(physical association)	IntAct
tr|A0A0H3JQ75|A0A0H3JQ75_ECO57	0	99	81.66	UNIPROT_AC:Q7CFP7	BACTERIA	UNIPROT_AC:P01023	A2MG_HUMAN	human|Homo sapiens	ANIMAL	UNIPROT_AC:Q7CFP7	Q7CFP7_YERPE	yerpe|Yersinia pestis	BACTERIA	pubmed:20711500|imex:IM-13779	psi-mi:MI:0398(two hybrid pooling approach)	psi-mi:MI:0915(physical association)	IntAct
tr|A0A0H3JQ75|A0A0H3JQ75_ECO57	0	99	81.66	UNIPROT_AC:Q7CFP7	BACTERIA	UNIPROT_AC:P34741	SDC2_HUMAN	human|Homo sapiens	ANIMAL	UNIPROT_AC:Q7CFP7	Q7CFP7_YERPE	yerpe|Yersinia pestis	BACTERIA	pubmed:20711500|imex:IM-13779	psi-mi:MI:0398(two hybrid pooling approach)	psi-mi:MI:0915(physical association)	IntAct
tr|A0A0H3JQ75|A0A0H3JQ75_ECO57	0	99	81.66	UNIPROT_AC:Q7CFP7	BACTERIA	UNIPROT_AC:Q9HCG7	GBA2_HUMAN	human|Homo sapiens	ANIMAL	UNIPROT_AC:Q7CFP7	Q7CFP7_YERPE	yerpe|Yersinia pestis	BACTERIA	pubmed:20711500|imex:IM-13779	psi-mi:MI:0398(two hybrid pooling approach)	psi-mi:MI:0915(physical association)	IntAct
tr|A0A0H3JQ75|A0A0H3JQ75_ECO57	0	99	81.66	UNIPROT_AC:Q7CFP7	BACTERIA	UNIPROT_AC:Q9NR48	ASH1L_HUMAN	human|Homo sapiens	ANIMAL	UNIPROT_AC:Q7CFP7	Q7CFP7_YERPE	yerpe|Yersinia pestis	BACTERIA	pubmed:20711500|imex:IM-13779	psi-mi:MI:0398(two hybrid pooling approach)	psi-mi:MI:0915(physical association)	IntAct
tr|C3SMR7|C3SMR7_ECOLX	0	100	64.67	UNIPROT_AC:Q81WY6	BACTERIA	UNIPROT_AC:P61769	B2MG_HUMAN	human|Homo sapiens	ANIMAL	UNIPROT_AC:Q81WY6	Q81WY6_BACAN	bacan|Bacillus anthracis	BACTERIA	pubmed:20711500|imex:IM-13779	psi-mi:MI:0398(two hybrid pooling approach)	psi-mi:MI:0915(physical association)	IntAct
tr|C3SMR7|C3SMR7_ECOLX	0	100	64.67	UNIPROT_AC:Q81WY6	BACTERIA	UNIPROT_AC:Q9NQT8	KI13B_HUMAN	human|Homo sapiens	ANIMAL	UNIPROT_AC:Q81WY6	Q81WY6_BACAN	bacan|Bacillus anthracis	BACTERIA	pubmed:20711500|imex:IM-13779	psi-mi:MI:0398(two hybrid pooling approach)	psi-mi:MI:0915(physical association)	IntAct
tr|C3SLB7|C3SLB7_ECOLX	0	100	82.24	UNIPROT_AC:Q8Z9S7	BACTERIA	UNIPROT_AC:P63172	DYLT1_HUMAN	human|Homo sapiens	ANIMAL	UNIPROT_AC:Q8Z9S7	GLMU_YERPE	yerpe|Yersinia pestis	BACTERIA	pubmed:20711500|imex:IM-13779	psi-mi:MI:0398(two hybrid pooling approach)	psi-mi:MI:0915(physical association)	IntAct
tr|C3SLB7|C3SLB7_ECOLX	0	100	82.24	UNIPROT_AC:Q8Z9S7	BACTERIA	UNIPROT_AC:P15822	ZEP1_HUMAN	human|Homo sapiens	ANIMAL	UNIPROT_AC:Q8Z9S7	GLMU_YERPE	yerpe|Yersinia pestis	BACTERIA	pubmed:20711500|imex:IM-13779	psi-mi:MI:0398(two hybrid pooling approach)	psi-mi:MI:0915(physical association)	IntAct
tr|C3SLB7|C3SLB7_ECOLX	0	100	82.24	UNIPROT_AC:Q8Z9S7	BACTERIA	UNIPROT_AC:P26651	TTP_HUMAN	human|Homo sapiens	ANIMAL	UNIPROT_AC:Q8Z9S7	GLMU_YERPE	yerpe|Yersinia pestis	BACTERIA	pubmed:20711500|imex:IM-13779	psi-mi:MI:0398(two hybrid pooling approach)	psi-mi:MI:0915(physical association)	IntAct
tr|C3SLB7|C3SLB7_ECOLX	0	100	82.24	UNIPROT_AC:Q8Z9S7	BACTERIA	UNIPROT_AC:Q13542	4EBP2_HUMAN	human|Homo sapiens	ANIMAL	UNIPROT_AC:Q8Z9S7	GLMU_YERPE	yerpe|Yersinia pestis	BACTERIA	pubmed:20711500|imex:IM-13779	psi-mi:MI:0398(two hybrid pooling approach)	psi-mi:MI:0915(physical association)	IntAct
tr|C3SLB7|C3SLB7_ECOLX	0	100	82.24	UNIPROT_AC:Q8Z9S7	BACTERIA	UNIPROT_AC:Q8WV19	SFT2A_HUMAN	human|Homo sapiens	ANIMAL	UNIPROT_AC:Q8Z9S7	GLMU_YERPE	yerpe|Yersinia pestis	BACTERIA	pubmed:20711500|imex:IM-13779	psi-mi:MI:0398(two hybrid pooling approach)	psi-mi:MI:0915(physical association)	IntAct
tr|C3SLB7|C3SLB7_ECOLX	0	100	82.24	UNIPROT_AC:Q8Z9S7	BACTERIA	UNIPROT_AC:Q9BWF3	RBM4_HUMAN	human|Homo sapiens	ANIMAL	UNIPROT_AC:Q8Z9S7	GLMU_YERPE	yerpe|Yersinia pestis	BACTERIA	pubmed:20711500|imex:IM-13779	psi-mi:MI:0398(two hybrid pooling approach)	psi-mi:MI:0915(physical association)	IntAct
tr|C3SLB7|C3SLB7_ECOLX	2e-158	99	51.22	UNIPROT_AC:Q5NHR0	BACTERIA	UNIPROT_AC:Q86YB8	ERO1B_HUMAN	human|Homo sapiens	ANIMAL	UNIPROT_AC:Q5NHR0	GLMU_FRATT	fratt|Francisella tularensis subsp. tularensis	BACTERIA	pubmed:20711500|imex:IM-13779	psi-mi:MI:0398(two hybrid pooling approach)	psi-mi:MI:0915(physical association)	IntAct
tr|C3SLB7|C3SLB7_ECOLX	2e-158	99	51.22	UNIPROT_AC:Q5NHR0	BACTERIA	UNIPROT_AC:Q8IWA4	MFN1_HUMAN	human|Homo sapiens	ANIMAL	UNIPROT_AC:Q5NHR0	GLMU_FRATT	fratt|Francisella tularensis subsp. tularensis	BACTERIA	pubmed:20711500|imex:IM-13779	psi-mi:MI:0398(two hybrid pooling approach)	psi-mi:MI:0915(physical association)	IntAct
tr|C3SLB7|C3SLB7_ECOLX	2e-158	99	51.22	UNIPROT_AC:Q5NHR0	BACTERIA	UNIPROT_AC:Q9NR56	MBNL1_HUMAN	human|Homo sapiens	ANIMAL	UNIPROT_AC:Q5NHR0	GLMU_FRATT	fratt|Francisella tularensis subsp. tularensis	BACTERIA	pubmed:20711500|imex:IM-13779	psi-mi:MI:0398(two hybrid pooling approach)	psi-mi:MI:0915(physical association)	IntAct
tr|C3SKV2|C3SKV2_ECOLX	0	100	87.34	UNIPROT_AC:Q8ZAB3	BACTERIA	UNIPROT_AC:P35222	CTNB1_HUMAN	human|Homo sapiens	ANIMAL	UNIPROT_AC:Q8ZAB3	ILVD_YERPE	yerpe|Yersinia pestis	BACTERIA	pubmed:20711500|imex:IM-13779	psi-mi:MI:0398(two hybrid pooling approach)	psi-mi:MI:0915(physical association)	IntAct
tr|C3SKV2|C3SKV2_ECOLX	0	100	87.34	UNIPROT_AC:Q8ZAB3	BACTERIA	UNIPROT_AC:Q92854	SEM4D_HUMAN	human|Homo sapiens	ANIMAL	UNIPROT_AC:Q8ZAB3	ILVD_YERPE	yerpe|Yersinia pestis	BACTERIA	pubmed:20711500|imex:IM-13779	psi-mi:MI:0398(two hybrid pooling approach)	psi-mi:MI:0915(physical association)	IntAct
tr|C3SKV2|C3SKV2_ECOLX	0	100	87.34	UNIPROT_AC:Q8ZAB3	BACTERIA	UNIPROT_AC:O60244	MED14_HUMAN	human|Homo sapiens	ANIMAL	UNIPROT_AC:Q8ZAB3	ILVD_YERPE	yerpe|Yersinia pestis	BACTERIA	pubmed:20711500|imex:IM-13779	psi-mi:MI:0398(two hybrid pooling approach)	psi-mi:MI:0915(physical association)	IntAct
tr|C3SKV2|C3SKV2_ECOLX	0	100	87.34	UNIPROT_AC:Q8ZAB3	BACTERIA	UNIPROT_AC:Q01543	FLI1_HUMAN	human|Homo sapiens	ANIMAL	UNIPROT_AC:Q8ZAB3	ILVD_YERPE	yerpe|Yersinia pestis	BACTERIA	pubmed:20711500|imex:IM-13779	psi-mi:MI:0398(two hybrid pooling approach)	psi-mi:MI:0915(physical association)	IntAct
tr|C3SKV2|C3SKV2_ECOLX	0	100	87.34	UNIPROT_AC:Q8ZAB3	BACTERIA	UNIPROT_AC:Q9H869	YYAP1_HUMAN	human|Homo sapiens	ANIMAL	UNIPROT_AC:Q8ZAB3	ILVD_YERPE	yerpe|Yersinia pestis	BACTERIA	pubmed:20711500|imex:IM-13779	psi-mi:MI:0398(two hybrid pooling approach)	psi-mi:MI:0915(physical association)	IntAct
tr|C3SKV2|C3SKV2_ECOLX	0	100	87.34	UNIPROT_AC:Q8ZAB3	BACTERIA	UNIPROT_AC:Q9Y6X8	ZHX2_HUMAN	human|Homo sapiens	ANIMAL	UNIPROT_AC:Q8ZAB3	ILVD_YERPE	yerpe|Yersinia pestis	BACTERIA	pubmed:20711500|imex:IM-13779	psi-mi:MI:0398(two hybrid pooling approach)	psi-mi:MI:0915(physical association)	IntAct
tr|C3SKU2|C3SKU2_ECOLX	0	100	92.28	UNIPROT_AC:Q8ZAC2	BACTERIA	UNIPROT_AC:Q14839	CHD4_HUMAN	human|Homo sapiens	ANIMAL	UNIPROT_AC:Q8ZAC2	ILVC_YERPE	yerpe|Yersinia pestis	BACTERIA	pubmed:20711500|imex:IM-13779	psi-mi:MI:0398(two hybrid pooling approach)	psi-mi:MI:0915(physical association)	IntAct
tr|C3SKU2|C3SKU2_ECOLX	0	100	92.28	UNIPROT_AC:Q8ZAC2	BACTERIA	UNIPROT_AC:P61769	B2MG_HUMAN	human|Homo sapiens	ANIMAL	UNIPROT_AC:Q8ZAC2	ILVC_YERPE	yerpe|Yersinia pestis	BACTERIA	pubmed:20711500|imex:IM-13779	psi-mi:MI:0398(two hybrid pooling approach)	psi-mi:MI:0915(physical association)	IntAct
tr|C3SKU2|C3SKU2_ECOLX	0	100	92.28	UNIPROT_AC:Q8ZAC2	BACTERIA	UNIPROT_AC:Q9UBW7	ZMYM2_HUMAN	human|Homo sapiens	ANIMAL	UNIPROT_AC:Q8ZAC2	ILVC_YERPE	yerpe|Yersinia pestis	BACTERIA	pubmed:20711500|imex:IM-13779	psi-mi:MI:0398(two hybrid pooling approach)	psi-mi:MI:0915(physical association)	IntAct
tr|C3SKP7|C3SKP7_ECOLX	0	97	81.23	UNIPROT_AC:Q8ZAE1	BACTERIA	UNIPROT_AC:O60664	PLIN3_HUMAN	human|Homo sapiens	ANIMAL	UNIPROT_AC:Q8ZAE1	WECA_YERPE	yerpe|Yersinia pestis	BACTERIA	pubmed:20711500|imex:IM-13779	psi-mi:MI:0398(two hybrid pooling approach)	psi-mi:MI:0915(physical association)	IntAct
tr|C3SKP7|C3SKP7_ECOLX	0	97	81.23	UNIPROT_AC:Q8ZAE1	BACTERIA	UNIPROT_AC:Q12982	BNIP2_HUMAN	human|Homo sapiens	ANIMAL	UNIPROT_AC:Q8ZAE1	WECA_YERPE	yerpe|Yersinia pestis	BACTERIA	pubmed:20711500|imex:IM-13779	psi-mi:MI:0398(two hybrid pooling approach)	psi-mi:MI:0915(physical association)	IntAct
tr|C3SKP7|C3SKP7_ECOLX	0	97	81.23	UNIPROT_AC:Q8ZAE1	BACTERIA	UNIPROT_AC:Q86VP1	TAXB1_HUMAN	human|Homo sapiens	ANIMAL	UNIPROT_AC:Q8ZAE1	WECA_YERPE	yerpe|Yersinia pestis	BACTERIA	pubmed:20711500|imex:IM-13779	psi-mi:MI:0398(two hybrid pooling approach)	psi-mi:MI:0915(physical association)	IntAct
tr|C3SKP2|C3SKP2_ECOLX	2e-175	96	68.15	UNIPROT_AC:Q8D1K6	BACTERIA	UNIPROT_AC:P27448	MARK3_HUMAN	human|Homo sapiens	ANIMAL	UNIPROT_AC:Q8D1K6	Q8D1K6_YERPE	yerpe|Yersinia pestis	BACTERIA	pubmed:20711500|imex:IM-13779	psi-mi:MI:0398(two hybrid pooling approach)	psi-mi:MI:0915(physical association)	IntAct
tr|C3SKP2|C3SKP2_ECOLX	2e-175	96	68.15	UNIPROT_AC:Q8D1K6	BACTERIA	UNIPROT_AC:Q03431	PTH1R_HUMAN	human|Homo sapiens	ANIMAL	UNIPROT_AC:Q8D1K6	Q8D1K6_YERPE	yerpe|Yersinia pestis	BACTERIA	pubmed:20711500|imex:IM-13779	psi-mi:MI:0398(two hybrid pooling approach)	psi-mi:MI:0915(physical association)	IntAct
tr|C3SKP2|C3SKP2_ECOLX	2e-175	96	68.15	UNIPROT_AC:Q8D1K6	BACTERIA	UNIPROT_AC:Q96DB2	HDA11_HUMAN	human|Homo sapiens	ANIMAL	UNIPROT_AC:Q8D1K6	Q8D1K6_YERPE	yerpe|Yersinia pestis	BACTERIA	pubmed:20711500|imex:IM-13779	psi-mi:MI:0398(two hybrid pooling approach)	psi-mi:MI:0915(physical association)	IntAct
tr|A0A0H3JLT0|A0A0H3JLT0_ECO57	0	99	84.53	UNIPROT_AC:Q8D1K2	BACTERIA	UNIPROT_AC:Q63HM2	PCX4_HUMAN	human|Homo sapiens	ANIMAL	UNIPROT_AC:Q8D1K2	Q8D1K2_YERPE	yerpe|Yersinia pestis	BACTERIA	pubmed:20711500|imex:IM-13779	psi-mi:MI:0398(two hybrid pooling approach)	psi-mi:MI:0915(physical association)	IntAct
tr|C3SKK7|C3SKK7_ECOLX	0	100	75	UNIPROT_AC:Q7CKZ1	BACTERIA	UNIPROT_AC:O14908	GIPC1_HUMAN	human|Homo sapiens	ANIMAL	UNIPROT_AC:Q7CKZ1	Q7CKZ1_YERPE	yerpe|Yersinia pestis	BACTERIA	pubmed:20711500|imex:IM-13779	psi-mi:MI:0398(two hybrid pooling approach)	psi-mi:MI:0915(physical association)	IntAct
tr|C3SKK2|C3SKK2_ECOLX	1e-173	99	64.07	UNIPROT_AC:Q8ZAF0	BACTERIA	UNIPROT_AC:A0JNW5	UH1BL_HUMAN	human|Homo sapiens	ANIMAL	UNIPROT_AC:Q8ZAF0	WECF_YERPE	yerpe|Yersinia pestis	BACTERIA	pubmed:20711500|imex:IM-13779	psi-mi:MI:0398(two hybrid pooling approach)	psi-mi:MI:0915(physical association)	IntAct
tr|C3SKK2|C3SKK2_ECOLX	1e-173	99	64.07	UNIPROT_AC:Q8ZAF0	BACTERIA	UNIPROT_AC:Q9BUU2	MET22_HUMAN	human|Homo sapiens	ANIMAL	UNIPROT_AC:Q8ZAF0	WECF_YERPE	yerpe|Yersinia pestis	BACTERIA	pubmed:20711500|imex:IM-13779	psi-mi:MI:0398(two hybrid pooling approach)	psi-mi:MI:0915(physical association)	IntAct
tr|C3SKJ7|C3SKJ7_ECOLX	0	99	77.98	UNIPROT_AC:Q8ZAF1	BACTERIA	UNIPROT_AC:P19838	NFKB1_HUMAN	human|Homo sapiens	ANIMAL	UNIPROT_AC:Q8ZAF1	WZYE_YERPE	yerpe|Yersinia pestis	BACTERIA	pubmed:20711500|imex:IM-13779	psi-mi:MI:0398(two hybrid pooling approach)	psi-mi:MI:0915(physical association)	IntAct
tr|C3SKJ7|C3SKJ7_ECOLX	0	99	77.98	UNIPROT_AC:Q8ZAF1	BACTERIA	UNIPROT_AC:P46940	IQGA1_HUMAN	human|Homo sapiens	ANIMAL	UNIPROT_AC:Q8ZAF1	WZYE_YERPE	yerpe|Yersinia pestis	BACTERIA	pubmed:20711500|imex:IM-13779	psi-mi:MI:0398(two hybrid pooling approach)	psi-mi:MI:0915(physical association)	IntAct
tr|C3SKJ7|C3SKJ7_ECOLX	0	99	77.98	UNIPROT_AC:Q8ZAF1	BACTERIA	UNIPROT_AC:Q59H65	Q59H65_HUMAN	human|Homo sapiens	ANIMAL	UNIPROT_AC:Q8ZAF1	WZYE_YERPE	yerpe|Yersinia pestis	BACTERIA	pubmed:20711500|imex:IM-13779	psi-mi:MI:0398(two hybrid pooling approach)	psi-mi:MI:0915(physical association)	IntAct
tr|C3SKG7|C3SKG7_ECOLX	5e-102	100	61.38	UNIPROT_AC:Q7CKY7	BACTERIA	UNIPROT_AC:P19838	NFKB1_HUMAN	human|Homo sapiens	ANIMAL	UNIPROT_AC:Q7CKY7	Q7CKY7_YERPE	yerpe|Yersinia pestis	BACTERIA	pubmed:20711500|imex:IM-13779	psi-mi:MI:0398(two hybrid pooling approach)	psi-mi:MI:0915(physical association)	IntAct
tr|C3SKF7|C3SKF7_ECOLX	0	98	83.75	UNIPROT_AC:P40127	BACTERIA	UNIPROT_AC:P30101	PDIA3_HUMAN	human|Homo sapiens	ANIMAL	UNIPROT_AC:P40127	CYAA_YERPE	yerpe|Yersinia pestis	BACTERIA	pubmed:20711500|imex:IM-13779	psi-mi:MI:0398(two hybrid pooling approach)	psi-mi:MI:0915(physical association)	IntAct
tr|C3SKF7|C3SKF7_ECOLX	0	98	83.75	UNIPROT_AC:P40127	BACTERIA	UNIPROT_AC:Q9Y2W1	TR150_HUMAN	human|Homo sapiens	ANIMAL	UNIPROT_AC:P40127	CYAA_YERPE	yerpe|Yersinia pestis	BACTERIA	pubmed:20711500|imex:IM-13779	psi-mi:MI:0398(two hybrid pooling approach)	psi-mi:MI:0915(physical association)	IntAct
tr|C3SKF7|C3SKF7_ECOLX	0	98	83.75	UNIPROT_AC:P40127	BACTERIA	UNIPROT_AC:P30520	PURA2_HUMAN	human|Homo sapiens	ANIMAL	UNIPROT_AC:P40127	CYAA_YERPE	yerpe|Yersinia pestis	BACTERIA	pubmed:20711500|imex:IM-13779	psi-mi:MI:0398(two hybrid pooling approach)	psi-mi:MI:0915(physical association)	IntAct
tr|C3SKF7|C3SKF7_ECOLX	0	98	83.75	UNIPROT_AC:P40127	BACTERIA	UNIPROT_AC:P48995	TRPC1_HUMAN	human|Homo sapiens	ANIMAL	UNIPROT_AC:P40127	CYAA_YERPE	yerpe|Yersinia pestis	BACTERIA	pubmed:20711500|imex:IM-13779	psi-mi:MI:0398(two hybrid pooling approach)	psi-mi:MI:0915(physical association)	IntAct
tr|C3SKF7|C3SKF7_ECOLX	0	98	83.75	UNIPROT_AC:P40127	BACTERIA	UNIPROT_AC:Q14094	CCNI_HUMAN	human|Homo sapiens	ANIMAL	UNIPROT_AC:P40127	CYAA_YERPE	yerpe|Yersinia pestis	BACTERIA	pubmed:20711500|imex:IM-13779	psi-mi:MI:0398(two hybrid pooling approach)	psi-mi:MI:0915(physical association)	IntAct
tr|C3SKF7|C3SKF7_ECOLX	0	98	83.75	UNIPROT_AC:P40127	BACTERIA	UNIPROT_AC:Q14954	KI2S1_HUMAN	human|Homo sapiens	ANIMAL	UNIPROT_AC:P40127	CYAA_YERPE	yerpe|Yersinia pestis	BACTERIA	pubmed:20711500|imex:IM-13779	psi-mi:MI:0398(two hybrid pooling approach)	psi-mi:MI:0915(physical association)	IntAct
tr|C3SKF7|C3SKF7_ECOLX	0	98	83.75	UNIPROT_AC:P40127	BACTERIA	UNIPROT_AC:Q99598	TSNAX_HUMAN	human|Homo sapiens	ANIMAL	UNIPROT_AC:P40127	CYAA_YERPE	yerpe|Yersinia pestis	BACTERIA	pubmed:20711500|imex:IM-13779	psi-mi:MI:0398(two hybrid pooling approach)	psi-mi:MI:0915(physical association)	IntAct
tr|C3SKF7|C3SKF7_ECOLX	0	98	83.75	UNIPROT_AC:P40127	BACTERIA	UNIPROT_AC:Q9ULT0	TTC7A_HUMAN	human|Homo sapiens	ANIMAL	UNIPROT_AC:P40127	CYAA_YERPE	yerpe|Yersinia pestis	BACTERIA	pubmed:20711500|imex:IM-13779	psi-mi:MI:0398(two hybrid pooling approach)	psi-mi:MI:0915(physical association)	IntAct
tr|C3SKE2|C3SKE2_ECOLX	3e-168	99	85.04	UNIPROT_AC:P46357	BACTERIA	UNIPROT_AC:P63261	ACTG_HUMAN	human|Homo sapiens	ANIMAL	UNIPROT_AC:P46357	DAPF_YERPE	yerpe|Yersinia pestis	BACTERIA	pubmed:20711500|imex:IM-13779	psi-mi:MI:0398(two hybrid pooling approach)	psi-mi:MI:0915(physical association)	IntAct
tr|C3SKB2|C3SKB2_ECOLX	0	100	88.29	UNIPROT_AC:Q8ZAG5	BACTERIA	UNIPROT_AC:P61586	RHOA_HUMAN	human|Homo sapiens	ANIMAL	UNIPROT_AC:Q8ZAG5	CORA_YERPE	yerpe|Yersinia pestis	BACTERIA	pubmed:20711500|imex:IM-13779	psi-mi:MI:0398(two hybrid pooling approach)	psi-mi:MI:0915(physical association)	IntAct
tr|C3SJ97|C3SJ97_ECOLX	0	99	62.73	UNIPROT_AC:Q8ZJ02	BACTERIA	UNIPROT_AC:P17931	LEG3_HUMAN	human|Homo sapiens	ANIMAL	UNIPROT_AC:Q8ZJ02	RHAB_YERPE	yerpe|Yersinia pestis	BACTERIA	pubmed:20711500|imex:IM-13779	psi-mi:MI:0398(two hybrid pooling approach)	psi-mi:MI:0915(physical association)	IntAct
tr|C3SJ97|C3SJ97_ECOLX	0	99	62.73	UNIPROT_AC:Q8ZJ02	BACTERIA	UNIPROT_AC:Q8IVG5	SAM9L_HUMAN	human|Homo sapiens	ANIMAL	UNIPROT_AC:Q8ZJ02	RHAB_YERPE	yerpe|Yersinia pestis	BACTERIA	pubmed:20711500|imex:IM-13779	psi-mi:MI:0398(two hybrid pooling approach)	psi-mi:MI:0915(physical association)	IntAct
tr|C3SJ97|C3SJ97_ECOLX	0	99	62.73	UNIPROT_AC:Q8ZJ02	BACTERIA	UNIPROT_AC:Q92982	NINJ1_HUMAN	human|Homo sapiens	ANIMAL	UNIPROT_AC:Q8ZJ02	RHAB_YERPE	yerpe|Yersinia pestis	BACTERIA	pubmed:20711500|imex:IM-13779	psi-mi:MI:0398(two hybrid pooling approach)	psi-mi:MI:0915(physical association)	IntAct
tr|C3SJ42|C3SJ42_ECOLX	5e-84	90	51.98	UNIPROT_AC:Q8ZA34	BACTERIA	UNIPROT_AC:P04233	HG2A_HUMAN	human|Homo sapiens	ANIMAL	UNIPROT_AC:Q8ZA34	CDH_YERPE	yerpe|Yersinia pestis	BACTERIA	pubmed:20711500|imex:IM-13779	psi-mi:MI:0398(two hybrid pooling approach)	psi-mi:MI:0915(physical association)	IntAct
tr|C3SIL7|C3SIL7_ECOLX	0	100	82.11	UNIPROT_AC:Q8ZA84	BACTERIA	UNIPROT_AC:Q14671	PUM1_HUMAN	human|Homo sapiens	ANIMAL	UNIPROT_AC:Q8ZA84	CAPP_YERPE	yerpe|Yersinia pestis	BACTERIA	pubmed:20711500|imex:IM-13779	psi-mi:MI:0398(two hybrid pooling approach)	psi-mi:MI:0915(physical association)	IntAct
tr|C3SIL7|C3SIL7_ECOLX	0	100	82.11	UNIPROT_AC:Q8ZA84	BACTERIA	UNIPROT_AC:P50225	ST1A1_HUMAN	human|Homo sapiens	ANIMAL	UNIPROT_AC:Q8ZA84	CAPP_YERPE	yerpe|Yersinia pestis	BACTERIA	pubmed:20711500|imex:IM-13779	psi-mi:MI:0398(two hybrid pooling approach)	psi-mi:MI:0915(physical association)	IntAct
tr|C3SIL7|C3SIL7_ECOLX	0	100	82.11	UNIPROT_AC:Q8ZA84	BACTERIA	UNIPROT_AC:Q12899	TRI26_HUMAN	human|Homo sapiens	ANIMAL	UNIPROT_AC:Q8ZA84	CAPP_YERPE	yerpe|Yersinia pestis	BACTERIA	pubmed:20711500|imex:IM-13779	psi-mi:MI:0398(two hybrid pooling approach)	psi-mi:MI:0915(physical association)	IntAct
tr|C3SIL7|C3SIL7_ECOLX	0	100	82.11	UNIPROT_AC:Q8ZA84	BACTERIA	UNIPROT_AC:Q13492	PICAL_HUMAN	human|Homo sapiens	ANIMAL	UNIPROT_AC:Q8ZA84	CAPP_YERPE	yerpe|Yersinia pestis	BACTERIA	pubmed:20711500|imex:IM-13779	psi-mi:MI:0398(two hybrid pooling approach)	psi-mi:MI:0915(physical association)	IntAct
tr|C3SIL7|C3SIL7_ECOLX	0	100	82.11	UNIPROT_AC:Q8ZA84	BACTERIA	UNIPROT_AC:Q9NWZ5	UCKL1_HUMAN	human|Homo sapiens	ANIMAL	UNIPROT_AC:Q8ZA84	CAPP_YERPE	yerpe|Yersinia pestis	BACTERIA	pubmed:20711500|imex:IM-13779	psi-mi:MI:0398(two hybrid pooling approach)	psi-mi:MI:0915(physical association)	IntAct
tr|C3SIL7|C3SIL7_ECOLX	0	100	82.11	UNIPROT_AC:Q8ZA84	BACTERIA	UNIPROT_AC:Q9UHZ2	MALAT_HUMAN	human|Homo sapiens	ANIMAL	UNIPROT_AC:Q8ZA84	CAPP_YERPE	yerpe|Yersinia pestis	BACTERIA	pubmed:20711500|imex:IM-13779	psi-mi:MI:0398(two hybrid pooling approach)	psi-mi:MI:0915(physical association)	IntAct
tr|C3SIG7|C3SIG7_ECOLX	0	99	65.01	UNIPROT_AC:Q8ZAA1	BACTERIA	UNIPROT_AC:Q13523	PRP4B_HUMAN	human|Homo sapiens	ANIMAL	UNIPROT_AC:Q8ZAA1	BTUB_YERPE	yerpe|Yersinia pestis	BACTERIA	pubmed:20711500|imex:IM-13779	psi-mi:MI:0398(two hybrid pooling approach)	psi-mi:MI:0915(physical association)	IntAct
tr|C3SIG7|C3SIG7_ECOLX	0	99	65.01	UNIPROT_AC:Q8ZAA1	BACTERIA	UNIPROT_AC:O14672	ADA10_HUMAN	human|Homo sapiens	ANIMAL	UNIPROT_AC:Q8ZAA1	BTUB_YERPE	yerpe|Yersinia pestis	BACTERIA	pubmed:20711500|imex:IM-13779	psi-mi:MI:0398(two hybrid pooling approach)	psi-mi:MI:0915(physical association)	IntAct
tr|C3SIG7|C3SIG7_ECOLX	0	99	65.01	UNIPROT_AC:Q8ZAA1	BACTERIA	UNIPROT_AC:O75427	LRCH4_HUMAN	human|Homo sapiens	ANIMAL	UNIPROT_AC:Q8ZAA1	BTUB_YERPE	yerpe|Yersinia pestis	BACTERIA	pubmed:20711500|imex:IM-13779	psi-mi:MI:0398(two hybrid pooling approach)	psi-mi:MI:0915(physical association)	IntAct
tr|C3SIG7|C3SIG7_ECOLX	0	99	65.01	UNIPROT_AC:Q8ZAA1	BACTERIA	UNIPROT_AC:P19105	ML12A_HUMAN	human|Homo sapiens	ANIMAL	UNIPROT_AC:Q8ZAA1	BTUB_YERPE	yerpe|Yersinia pestis	BACTERIA	pubmed:20711500|imex:IM-13779	psi-mi:MI:0398(two hybrid pooling approach)	psi-mi:MI:0915(physical association)	IntAct
tr|C3SIG7|C3SIG7_ECOLX	0	99	65.01	UNIPROT_AC:Q8ZAA1	BACTERIA	UNIPROT_AC:P55263	ADK_HUMAN	human|Homo sapiens	ANIMAL	UNIPROT_AC:Q8ZAA1	BTUB_YERPE	yerpe|Yersinia pestis	BACTERIA	pubmed:20711500|imex:IM-13779	psi-mi:MI:0398(two hybrid pooling approach)	psi-mi:MI:0915(physical association)	IntAct
tr|C3SIG7|C3SIG7_ECOLX	0	99	65.01	UNIPROT_AC:Q8ZAA1	BACTERIA	UNIPROT_AC:P69905	HBA_HUMAN	human|Homo sapiens	ANIMAL	UNIPROT_AC:Q8ZAA1	BTUB_YERPE	yerpe|Yersinia pestis	BACTERIA	pubmed:20711500|imex:IM-13779	psi-mi:MI:0398(two hybrid pooling approach)	psi-mi:MI:0915(physical association)	IntAct
tr|C3SIG7|C3SIG7_ECOLX	0	99	65.01	UNIPROT_AC:Q8ZAA1	BACTERIA	UNIPROT_AC:Q15810	Q15810_HUMAN	human|Homo sapiens	ANIMAL	UNIPROT_AC:Q8ZAA1	BTUB_YERPE	yerpe|Yersinia pestis	BACTERIA	pubmed:20711500|imex:IM-13779	psi-mi:MI:0398(two hybrid pooling approach)	psi-mi:MI:0915(physical association)	IntAct
tr|C3SIG2|C3SIG2_ECOLX	2e-147	98	71.43	UNIPROT_AC:Q8ZAA2	BACTERIA	UNIPROT_AC:Q15942	ZYX_HUMAN	human|Homo sapiens	ANIMAL	UNIPROT_AC:Q8ZAA2	MURI_YERPE	yerpe|Yersinia pestis	BACTERIA	pubmed:20711500|imex:IM-13779	psi-mi:MI:0398(two hybrid pooling approach)	psi-mi:MI:0915(physical association)	IntAct
tr|C3SI77|C3SI77_ECOLX	2e-102	97	71.22	UNIPROT_AC:Q8ZAQ1	BACTERIA	UNIPROT_AC:Q14498	RBM39_HUMAN	human|Homo sapiens	ANIMAL	UNIPROT_AC:Q8ZAQ1	THIE_YERPE	yerpe|Yersinia pestis	BACTERIA	pubmed:20711500|imex:IM-13779	psi-mi:MI:0398(two hybrid pooling approach)	psi-mi:MI:0915(physical association)	IntAct
tr|C3SI72|C3SI72_ECOLX	0	98	83.28	UNIPROT_AC:Q8ZAQ2	BACTERIA	UNIPROT_AC:P14625	ENPL_HUMAN	human|Homo sapiens	ANIMAL	UNIPROT_AC:Q8ZAQ2	THIC_YERPE	yerpe|Yersinia pestis	BACTERIA	pubmed:20711500|imex:IM-13779	psi-mi:MI:0398(two hybrid pooling approach)	psi-mi:MI:0915(physical association)	IntAct
tr|C3SI72|C3SI72_ECOLX	0	98	83.28	UNIPROT_AC:Q8ZAQ2	BACTERIA	UNIPROT_AC:Q8WYH8	ING5_HUMAN	human|Homo sapiens	ANIMAL	UNIPROT_AC:Q8ZAQ2	THIC_YERPE	yerpe|Yersinia pestis	BACTERIA	pubmed:20711500|imex:IM-13779	psi-mi:MI:0398(two hybrid pooling approach)	psi-mi:MI:0915(physical association)	IntAct
tr|C3SI72|C3SI72_ECOLX	0	98	83.28	UNIPROT_AC:Q8ZAQ2	BACTERIA	UNIPROT_AC:Q03135	CAV1_HUMAN	human|Homo sapiens	ANIMAL	UNIPROT_AC:Q8ZAQ2	THIC_YERPE	yerpe|Yersinia pestis	BACTERIA	pubmed:20711500|imex:IM-13779	psi-mi:MI:0398(two hybrid pooling approach)	psi-mi:MI:0915(physical association)	IntAct
tr|C3SI72|C3SI72_ECOLX	0	98	83.28	UNIPROT_AC:Q8ZAQ2	BACTERIA	UNIPROT_AC:P62140	PP1B_HUMAN	human|Homo sapiens	ANIMAL	UNIPROT_AC:Q8ZAQ2	THIC_YERPE	yerpe|Yersinia pestis	BACTERIA	pubmed:20711500|imex:IM-13779	psi-mi:MI:0398(two hybrid pooling approach)	psi-mi:MI:0915(physical association)	IntAct
tr|C3SI72|C3SI72_ECOLX	0	98	83.28	UNIPROT_AC:Q8ZAQ2	BACTERIA	UNIPROT_AC:O95819	M4K4_HUMAN	human|Homo sapiens	ANIMAL	UNIPROT_AC:Q8ZAQ2	THIC_YERPE	yerpe|Yersinia pestis	BACTERIA	pubmed:20711500|imex:IM-13779	psi-mi:MI:0398(two hybrid pooling approach)	psi-mi:MI:0915(physical association)	IntAct
tr|C3SI72|C3SI72_ECOLX	0	98	83.28	UNIPROT_AC:Q8ZAQ2	BACTERIA	UNIPROT_AC:P31153	METK2_HUMAN	human|Homo sapiens	ANIMAL	UNIPROT_AC:Q8ZAQ2	THIC_YERPE	yerpe|Yersinia pestis	BACTERIA	pubmed:20711500|imex:IM-13779	psi-mi:MI:0398(two hybrid pooling approach)	psi-mi:MI:0915(physical association)	IntAct
tr|C3SI72|C3SI72_ECOLX	0	95	64.27	UNIPROT_AC:Q81WY7	BACTERIA	UNIPROT_AC:P19838	NFKB1_HUMAN	human|Homo sapiens	ANIMAL	UNIPROT_AC:Q81WY7	THIC_BACAN	bacan|Bacillus anthracis	BACTERIA	pubmed:20711500|imex:IM-13779	psi-mi:MI:0398(two hybrid pooling approach)	psi-mi:MI:0915(physical association)	IntAct
tr|C3SI02|C3SI02_ECOLX	2e-112	97	51.83	UNIPROT_AC:Q81JP7	BACTERIA	UNIPROT_AC:Q9NTI5	PDS5B_HUMAN	human|Homo sapiens	ANIMAL	UNIPROT_AC:Q81JP7	Q81JP7_BACAN	bacan|Bacillus anthracis	BACTERIA	pubmed:20711500|imex:IM-13779	psi-mi:MI:0398(two hybrid pooling approach)	psi-mi:MI:0915(physical association)	IntAct
tr|C3SI02|C3SI02_ECOLX	2e-112	97	51.83	UNIPROT_AC:Q81JP7	BACTERIA	UNIPROT_AC:Q13227	GPS2_HUMAN	human|Homo sapiens	ANIMAL	UNIPROT_AC:Q81JP7	Q81JP7_BACAN	bacan|Bacillus anthracis	BACTERIA	pubmed:20711500|imex:IM-13779	psi-mi:MI:0398(two hybrid pooling approach)	psi-mi:MI:0915(physical association)	IntAct
tr|C3SI02|C3SI02_ECOLX	2e-112	97	51.83	UNIPROT_AC:Q81JP7	BACTERIA	UNIPROT_AC:Q8N423	LIRB2_HUMAN	human|Homo sapiens	ANIMAL	UNIPROT_AC:Q81JP7	Q81JP7_BACAN	bacan|Bacillus anthracis	BACTERIA	pubmed:20711500|imex:IM-13779	psi-mi:MI:0398(two hybrid pooling approach)	psi-mi:MI:0915(physical association)	IntAct
tr|C3SHZ7|C3SHZ7_ECOLX	0	100	79.17	UNIPROT_AC:Q8D1U4	BACTERIA	UNIPROT_AC:P55899	FCGRN_HUMAN	human|Homo sapiens	ANIMAL	UNIPROT_AC:Q8D1U4	Q8D1U4_YERPE	yerpe|Yersinia pestis	BACTERIA	pubmed:20711500|imex:IM-13779	psi-mi:MI:0398(two hybrid pooling approach)	psi-mi:MI:0915(physical association)	IntAct
tr|C3SHQ7|C3SHQ7_ECOLX	0	100	99.75	UNIPROT_AC:P02928	BACTERIA	UNIPROT_AC:P37288	V1AR_HUMAN	Homo sapiens	ANIMAL	UNIPROT_AC:P02928	MALE_ECO57	Escherichia coli	BACTERIA	pubmed:16511036	psi-mi:MI:0114(x-ray diffraction)	-	BIND
tr|C3SGS2|C3SGS2_ECOLX	0	99	52.44	UNIPROT_AC:Q7CH88	BACTERIA	UNIPROT_AC:P79522	PRR3_HUMAN	human|Homo sapiens	ANIMAL	UNIPROT_AC:Q7CH88	Q7CH88_YERPE	yerpe|Yersinia pestis	BACTERIA	pubmed:20711500|imex:IM-13779	psi-mi:MI:0398(two hybrid pooling approach)	psi-mi:MI:0915(physical association)	IntAct
tr|C3SGS2|C3SGS2_ECOLX	0	99	52.44	UNIPROT_AC:Q7CH88	BACTERIA	UNIPROT_AC:Q0ZGT2	NEXN_HUMAN	human|Homo sapiens	ANIMAL	UNIPROT_AC:Q7CH88	Q7CH88_YERPE	yerpe|Yersinia pestis	BACTERIA	pubmed:20711500|imex:IM-13779	psi-mi:MI:0398(two hybrid pooling approach)	psi-mi:MI:0915(physical association)	IntAct
tr|C3SGI2|C3SGI2_ECOLX	0	95	65.7	UNIPROT_AC:Q8ZIY9	BACTERIA	UNIPROT_AC:Q14318	FKBP8_HUMAN	human|Homo sapiens	ANIMAL	UNIPROT_AC:Q8ZIY9	DSBD_YERPE	yerpe|Yersinia pestis	BACTERIA	pubmed:20711500|imex:IM-13779	psi-mi:MI:0398(two hybrid pooling approach)	psi-mi:MI:0915(physical association)	IntAct
tr|C3SGI2|C3SGI2_ECOLX	0	95	65.7	UNIPROT_AC:Q8ZIY9	BACTERIA	UNIPROT_AC:Q03252	LMNB2_HUMAN	human|Homo sapiens	ANIMAL	UNIPROT_AC:Q8ZIY9	DSBD_YERPE	yerpe|Yersinia pestis	BACTERIA	pubmed:20711500|imex:IM-13779	psi-mi:MI:0398(two hybrid pooling approach)	psi-mi:MI:0915(physical association)	IntAct
tr|C3SGI2|C3SGI2_ECOLX	0	95	65.7	UNIPROT_AC:Q8ZIY9	BACTERIA	UNIPROT_AC:P30046	DOPD_HUMAN	human|Homo sapiens	ANIMAL	UNIPROT_AC:Q8ZIY9	DSBD_YERPE	yerpe|Yersinia pestis	BACTERIA	pubmed:20711500|imex:IM-13779	psi-mi:MI:0398(two hybrid pooling approach)	psi-mi:MI:0915(physical association)	IntAct
sp|Q8XDP1|RSGA_ECO57	0	100	79.49	UNIPROT_AC:Q8ZIX0	BACTERIA	UNIPROT_AC:Q9Y6Q9	NCOA3_HUMAN	human|Homo sapiens	ANIMAL	UNIPROT_AC:Q8ZIX0	RSGA_YERPE	yerpe|Yersinia pestis	BACTERIA	pubmed:20711500|imex:IM-13779	psi-mi:MI:0398(two hybrid pooling approach)	psi-mi:MI:0915(physical association)	IntAct
sp|Q8XDP1|RSGA_ECO57	0	100	79.49	UNIPROT_AC:Q8ZIX0	BACTERIA	UNIPROT_AC:O60763	USO1_HUMAN	human|Homo sapiens	ANIMAL	UNIPROT_AC:Q8ZIX0	RSGA_YERPE	yerpe|Yersinia pestis	BACTERIA	pubmed:20711500|imex:IM-13779	psi-mi:MI:0398(two hybrid pooling approach)	psi-mi:MI:0915(physical association)	IntAct
sp|Q8XDP1|RSGA_ECO57	0	100	79.49	UNIPROT_AC:Q8ZIX0	BACTERIA	UNIPROT_AC:P30504	1C04_HUMAN	human|Homo sapiens	ANIMAL	UNIPROT_AC:Q8ZIX0	RSGA_YERPE	yerpe|Yersinia pestis	BACTERIA	pubmed:20711500|imex:IM-13779	psi-mi:MI:0398(two hybrid pooling approach)	psi-mi:MI:0915(physical association)	IntAct
sp|Q8XDP1|RSGA_ECO57	0	100	79.49	UNIPROT_AC:Q8ZIX0	BACTERIA	UNIPROT_AC:Q9UJW9	SRTD3_HUMAN	human|Homo sapiens	ANIMAL	UNIPROT_AC:Q8ZIX0	RSGA_YERPE	yerpe|Yersinia pestis	BACTERIA	pubmed:20711500|imex:IM-13779	psi-mi:MI:0398(two hybrid pooling approach)	psi-mi:MI:0915(physical association)	IntAct
sp|Q8XDP1|RSGA_ECO57	0	100	79.49	UNIPROT_AC:Q8ZIX0	BACTERIA	UNIPROT_AC:Q9UKZ1	CNO11_HUMAN	human|Homo sapiens	ANIMAL	UNIPROT_AC:Q8ZIX0	RSGA_YERPE	yerpe|Yersinia pestis	BACTERIA	pubmed:20711500|imex:IM-13779	psi-mi:MI:0398(two hybrid pooling approach)	psi-mi:MI:0915(physical association)	IntAct
tr|C3SFS2|C3SFS2_ECOLX	8e-110	96	56.27	UNIPROT_AC:Q7CKB3	BACTERIA	UNIPROT_AC:Q9C029	TRIM7_HUMAN	human|Homo sapiens	ANIMAL	UNIPROT_AC:Q7CKB3	Q7CKB3_YERPE	yerpe|Yersinia pestis	BACTERIA	pubmed:20711500|imex:IM-13779	psi-mi:MI:0398(two hybrid pooling approach)	psi-mi:MI:0915(physical association)	IntAct
tr|A0A0H3JRS6|A0A0H3JRS6_ECO57	0	99	84.21	UNIPROT_AC:Q7CKK2	BACTERIA	UNIPROT_AC:O75911	DHRS3_HUMAN	human|Homo sapiens	ANIMAL	UNIPROT_AC:Q7CKK2	Q7CKK2_YERPE	yerpe|Yersinia pestis	BACTERIA	pubmed:20711500|imex:IM-13779	psi-mi:MI:0398(two hybrid pooling approach)	psi-mi:MI:0915(physical association)	IntAct
tr|C3SF87|C3SF87_ECOLX	0	100	86.12	UNIPROT_AC:Q7CKG1	BACTERIA	UNIPROT_AC:Q9UPQ9	TNR6B_HUMAN	human|Homo sapiens	ANIMAL	UNIPROT_AC:Q7CKG1	Q7CKG1_YERPE	yerpe|Yersinia pestis	BACTERIA	pubmed:20711500|imex:IM-13779	psi-mi:MI:0398(two hybrid pooling approach)	psi-mi:MI:0915(physical association)	IntAct
tr|C3SF87|C3SF87_ECOLX	0	100	86.12	UNIPROT_AC:Q7CKG1	BACTERIA	UNIPROT_AC:O00165	HAX1_HUMAN	human|Homo sapiens	ANIMAL	UNIPROT_AC:Q7CKG1	Q7CKG1_YERPE	yerpe|Yersinia pestis	BACTERIA	pubmed:20711500|imex:IM-13779	psi-mi:MI:0398(two hybrid pooling approach)	psi-mi:MI:0915(physical association)	IntAct
tr|C3SF87|C3SF87_ECOLX	0	100	86.12	UNIPROT_AC:Q7CKG1	BACTERIA	UNIPROT_AC:Q01581	HMCS1_HUMAN	human|Homo sapiens	ANIMAL	UNIPROT_AC:Q7CKG1	Q7CKG1_YERPE	yerpe|Yersinia pestis	BACTERIA	pubmed:20711500|imex:IM-13779	psi-mi:MI:0398(two hybrid pooling approach)	psi-mi:MI:0915(physical association)	IntAct
tr|C3SF87|C3SF87_ECOLX	0	100	86.12	UNIPROT_AC:Q7CKG1	BACTERIA	UNIPROT_AC:Q9UKA2	FBXL4_HUMAN	human|Homo sapiens	ANIMAL	UNIPROT_AC:Q7CKG1	Q7CKG1_YERPE	yerpe|Yersinia pestis	BACTERIA	pubmed:20711500|imex:IM-13779	psi-mi:MI:0398(two hybrid pooling approach)	psi-mi:MI:0915(physical association)	IntAct
tr|A0A0H3JMR3|A0A0H3JMR3_ECO57	0	99	80.89	UNIPROT_AC:Q7CL81	BACTERIA	UNIPROT_AC:P29122	PCSK6_HUMAN	human|Homo sapiens	ANIMAL	UNIPROT_AC:Q7CL81	Q7CL81_YERPE	yerpe|Yersinia pestis	BACTERIA	pubmed:20711500|imex:IM-13779	psi-mi:MI:0398(two hybrid pooling approach)	psi-mi:MI:0915(physical association)	IntAct
tr|A0A0H3JMR3|A0A0H3JMR3_ECO57	0	99	80.89	UNIPROT_AC:Q7CL81	BACTERIA	UNIPROT_AC:Q03135	CAV1_HUMAN	human|Homo sapiens	ANIMAL	UNIPROT_AC:Q7CL81	Q7CL81_YERPE	yerpe|Yersinia pestis	BACTERIA	pubmed:20711500|imex:IM-13779	psi-mi:MI:0398(two hybrid pooling approach)	psi-mi:MI:0915(physical association)	IntAct
tr|A0A0H3JMR3|A0A0H3JMR3_ECO57	0	99	80.89	UNIPROT_AC:Q7CL81	BACTERIA	UNIPROT_AC:Q13243	SRSF5_HUMAN	human|Homo sapiens	ANIMAL	UNIPROT_AC:Q7CL81	Q7CL81_YERPE	yerpe|Yersinia pestis	BACTERIA	pubmed:20711500|imex:IM-13779	psi-mi:MI:0398(two hybrid pooling approach)	psi-mi:MI:0915(physical association)	IntAct
tr|A0A0H3JMR3|A0A0H3JMR3_ECO57	0	99	80.89	UNIPROT_AC:Q7CL81	BACTERIA	UNIPROT_AC:Q92844	TANK_HUMAN	human|Homo sapiens	ANIMAL	UNIPROT_AC:Q7CL81	Q7CL81_YERPE	yerpe|Yersinia pestis	BACTERIA	pubmed:20711500|imex:IM-13779	psi-mi:MI:0398(two hybrid pooling approach)	psi-mi:MI:0915(physical association)	IntAct
tr|A0A0H3JMR3|A0A0H3JMR3_ECO57	0	99	80.89	UNIPROT_AC:Q7CL81	BACTERIA	UNIPROT_AC:Q9HD45	TM9S3_HUMAN	human|Homo sapiens	ANIMAL	UNIPROT_AC:Q7CL81	Q7CL81_YERPE	yerpe|Yersinia pestis	BACTERIA	pubmed:20711500|imex:IM-13779	psi-mi:MI:0398(two hybrid pooling approach)	psi-mi:MI:0915(physical association)	IntAct
tr|C3SEP7|C3SEP7_ECOLX	0	99	82.92	UNIPROT_AC:Q7CGL9	BACTERIA	UNIPROT_AC:Q9BWV1	BOC_HUMAN	human|Homo sapiens	ANIMAL	UNIPROT_AC:Q7CGL9	Q7CGL9_YERPE	yerpe|Yersinia pestis	BACTERIA	pubmed:20711500|imex:IM-13779	psi-mi:MI:0398(two hybrid pooling approach)	psi-mi:MI:0915(physical association)	IntAct
tr|C3SEP3|C3SEP3_ECOLX	0	99	78.57	UNIPROT_AC:Q8ZGK8	BACTERIA	UNIPROT_AC:P51451	BLK_HUMAN	human|Homo sapiens	ANIMAL	UNIPROT_AC:Q8ZGK8	UXUA_YERPE	yerpe|Yersinia pestis	BACTERIA	pubmed:20711500|imex:IM-13779	psi-mi:MI:0398(two hybrid pooling approach)	psi-mi:MI:0915(physical association)	IntAct
tr|C3SEP3|C3SEP3_ECOLX	0	99	78.57	UNIPROT_AC:Q8ZGK8	BACTERIA	UNIPROT_AC:Q8IV61	GRP3_HUMAN	human|Homo sapiens	ANIMAL	UNIPROT_AC:Q8ZGK8	UXUA_YERPE	yerpe|Yersinia pestis	BACTERIA	pubmed:20711500|imex:IM-13779	psi-mi:MI:0398(two hybrid pooling approach)	psi-mi:MI:0915(physical association)	IntAct
tr|C3SEP3|C3SEP3_ECOLX	0	99	78.57	UNIPROT_AC:Q8ZGK8	BACTERIA	UNIPROT_AC:Q8IZ83	A16A1_HUMAN	human|Homo sapiens	ANIMAL	UNIPROT_AC:Q8ZGK8	UXUA_YERPE	yerpe|Yersinia pestis	BACTERIA	pubmed:20711500|imex:IM-13779	psi-mi:MI:0398(two hybrid pooling approach)	psi-mi:MI:0915(physical association)	IntAct
tr|C3SEP3|C3SEP3_ECOLX	0	99	78.57	UNIPROT_AC:Q8ZGK8	BACTERIA	UNIPROT_AC:Q8N3S3	PHTF2_HUMAN	human|Homo sapiens	ANIMAL	UNIPROT_AC:Q8ZGK8	UXUA_YERPE	yerpe|Yersinia pestis	BACTERIA	pubmed:20711500|imex:IM-13779	psi-mi:MI:0398(two hybrid pooling approach)	psi-mi:MI:0915(physical association)	IntAct
tr|C3SEP3|C3SEP3_ECOLX	0	99	78.57	UNIPROT_AC:Q8ZGK8	BACTERIA	UNIPROT_AC:Q8NFI3	ENASE_HUMAN	human|Homo sapiens	ANIMAL	UNIPROT_AC:Q8ZGK8	UXUA_YERPE	yerpe|Yersinia pestis	BACTERIA	pubmed:20711500|imex:IM-13779	psi-mi:MI:0398(two hybrid pooling approach)	psi-mi:MI:0915(physical association)	IntAct
tr|C3SEN7|C3SEN7_ECOLX	0	100	59.1	UNIPROT_AC:Q7CHD7	BACTERIA	UNIPROT_AC:Q07955	SRSF1_HUMAN	human|Homo sapiens	ANIMAL	UNIPROT_AC:Q7CHD7	Q7CHD7_YERPE	yerpe|Yersinia pestis	BACTERIA	pubmed:20711500|imex:IM-13779	psi-mi:MI:0398(two hybrid pooling approach)	psi-mi:MI:0915(physical association)	IntAct
tr|C3SEN7|C3SEN7_ECOLX	0	100	59.1	UNIPROT_AC:Q7CHD7	BACTERIA	UNIPROT_AC:P63261	ACTG_HUMAN	human|Homo sapiens	ANIMAL	UNIPROT_AC:Q7CHD7	Q7CHD7_YERPE	yerpe|Yersinia pestis	BACTERIA	pubmed:20711500|imex:IM-13779	psi-mi:MI:0398(two hybrid pooling approach)	psi-mi:MI:0915(physical association)	IntAct
tr|C3SEN7|C3SEN7_ECOLX	0	100	59.1	UNIPROT_AC:Q7CHD7	BACTERIA	UNIPROT_AC:O75367	H2AY_HUMAN	human|Homo sapiens	ANIMAL	UNIPROT_AC:Q7CHD7	Q7CHD7_YERPE	yerpe|Yersinia pestis	BACTERIA	pubmed:20711500|imex:IM-13779	psi-mi:MI:0398(two hybrid pooling approach)	psi-mi:MI:0915(physical association)	IntAct
tr|C3SEN7|C3SEN7_ECOLX	0	100	59.1	UNIPROT_AC:Q7CHD7	BACTERIA	UNIPROT_AC:O94979	SC31A_HUMAN	human|Homo sapiens	ANIMAL	UNIPROT_AC:Q7CHD7	Q7CHD7_YERPE	yerpe|Yersinia pestis	BACTERIA	pubmed:20711500|imex:IM-13779	psi-mi:MI:0398(two hybrid pooling approach)	psi-mi:MI:0915(physical association)	IntAct
tr|C3SEN7|C3SEN7_ECOLX	0	100	59.1	UNIPROT_AC:Q7CHD7	BACTERIA	UNIPROT_AC:P28562	DUS1_HUMAN	human|Homo sapiens	ANIMAL	UNIPROT_AC:Q7CHD7	Q7CHD7_YERPE	yerpe|Yersinia pestis	BACTERIA	pubmed:20711500|imex:IM-13779	psi-mi:MI:0398(two hybrid pooling approach)	psi-mi:MI:0915(physical association)	IntAct
tr|C3SEN7|C3SEN7_ECOLX	0	100	59.1	UNIPROT_AC:Q7CHD7	BACTERIA	UNIPROT_AC:P51911	CNN1_HUMAN	human|Homo sapiens	ANIMAL	UNIPROT_AC:Q7CHD7	Q7CHD7_YERPE	yerpe|Yersinia pestis	BACTERIA	pubmed:20711500|imex:IM-13779	psi-mi:MI:0398(two hybrid pooling approach)	psi-mi:MI:0915(physical association)	IntAct
tr|C3SE52|C3SE52_ECOLX	0	100	86	UNIPROT_AC:Q8ZIQ3	BACTERIA	UNIPROT_AC:O43776	SYNC_HUMAN	human|Homo sapiens	ANIMAL	UNIPROT_AC:Q8ZIQ3	DEOB_YERPE	yerpe|Yersinia pestis	BACTERIA	pubmed:20711500|imex:IM-13779	psi-mi:MI:0398(two hybrid pooling approach)	psi-mi:MI:0915(physical association)	IntAct
tr|C3SE52|C3SE52_ECOLX	0	100	86	UNIPROT_AC:Q8ZIQ3	BACTERIA	UNIPROT_AC:P07998	RNAS1_HUMAN	human|Homo sapiens	ANIMAL	UNIPROT_AC:Q8ZIQ3	DEOB_YERPE	yerpe|Yersinia pestis	BACTERIA	pubmed:20711500|imex:IM-13779	psi-mi:MI:0398(two hybrid pooling approach)	psi-mi:MI:0915(physical association)	IntAct
tr|C3SE52|C3SE52_ECOLX	0	100	86	UNIPROT_AC:Q8ZIQ3	BACTERIA	UNIPROT_AC:Q53G34	Q53G34_HUMAN	human|Homo sapiens	ANIMAL	UNIPROT_AC:Q8ZIQ3	DEOB_YERPE	yerpe|Yersinia pestis	BACTERIA	pubmed:20711500|imex:IM-13779	psi-mi:MI:0398(two hybrid pooling approach)	psi-mi:MI:0915(physical association)	IntAct
tr|C3SE52|C3SE52_ECOLX	0	100	86	UNIPROT_AC:Q8ZIQ3	BACTERIA	UNIPROT_AC:Q9HB66	Q9HB66_HUMAN	human|Homo sapiens	ANIMAL	UNIPROT_AC:Q8ZIQ3	DEOB_YERPE	yerpe|Yersinia pestis	BACTERIA	pubmed:20711500|imex:IM-13779	psi-mi:MI:0398(two hybrid pooling approach)	psi-mi:MI:0915(physical association)	IntAct
tr|C3SE52|C3SE52_ECOLX	1e-145	99	53.53	UNIPROT_AC:Q5NIF9	BACTERIA	UNIPROT_AC:P68871	HBB_HUMAN	human|Homo sapiens	ANIMAL	UNIPROT_AC:Q5NIF9	Q5NIF9_FRATT	fratt|Francisella tularensis subsp. tularensis	BACTERIA	pubmed:20711500|imex:IM-13779	psi-mi:MI:0398(two hybrid pooling approach)	psi-mi:MI:0915(physical association)	IntAct
tr|C3SE52|C3SE52_ECOLX	1e-145	99	53.53	UNIPROT_AC:Q5NIF9	BACTERIA	UNIPROT_AC:Q01459	DIAC_HUMAN	human|Homo sapiens	ANIMAL	UNIPROT_AC:Q5NIF9	Q5NIF9_FRATT	fratt|Francisella tularensis subsp. tularensis	BACTERIA	pubmed:20711500|imex:IM-13779	psi-mi:MI:0398(two hybrid pooling approach)	psi-mi:MI:0915(physical association)	IntAct
tr|C3SE52|C3SE52_ECOLX	1e-145	99	53.53	UNIPROT_AC:Q5NIF9	BACTERIA	UNIPROT_AC:Q6QIN9	Q6QIN9_HUMAN	human|Homo sapiens	ANIMAL	UNIPROT_AC:Q5NIF9	Q5NIF9_FRATT	fratt|Francisella tularensis subsp. tularensis	BACTERIA	pubmed:20711500|imex:IM-13779	psi-mi:MI:0398(two hybrid pooling approach)	psi-mi:MI:0915(physical association)	IntAct
tr|C3SE52|C3SE52_ECOLX	1e-145	99	53.53	UNIPROT_AC:Q5NIF9	BACTERIA	UNIPROT_AC:Q9UHZ2	MALAT_HUMAN	human|Homo sapiens	ANIMAL	UNIPROT_AC:Q5NIF9	Q5NIF9_FRATT	fratt|Francisella tularensis subsp. tularensis	BACTERIA	pubmed:20711500|imex:IM-13779	psi-mi:MI:0398(two hybrid pooling approach)	psi-mi:MI:0915(physical association)	IntAct
tr|C3SE47|C3SE47_ECOLX	1e-95	96	56.96	UNIPROT_AC:Q81T09	BACTERIA	UNIPROT_AC:Q16236	NF2L2_HUMAN	human|Homo sapiens	ANIMAL	UNIPROT_AC:Q81T09	DEOD_BACAN	bacan|Bacillus anthracis	BACTERIA	pubmed:20711500|imex:IM-13779	psi-mi:MI:0398(two hybrid pooling approach)	psi-mi:MI:0915(physical association)	IntAct
