# Supplementary material for: Elucidating potential molecular signatures through host-microbe interactions for reactive arthritis and inflammatory bowel disease using combinatorial approach
Source: Sci Rep. 2020 Sep 15;10:15131. doi: 10.1038/s41598-020-71674-8 (PMC7492238; doi:10.1038/s41598-020-71674-8)
Supplement: Supplementary file 4 — Supplementary Table S4. [file 41598_2020_71674_MOESM4_ESM.xlsx]

## Sheet: Sheet2
Elucidating potential molecular signatures through host-microbe interactions for reactive arthritis and inflammatory bowel disease using combinatorial approach Anukriti Verma1, Shivani Sharda1*, Bhawna Rathi1, Pallavi Somvanshi2, Bimlesh Dhar Pandey3
Host-microbe interactors (Klebsiella oxytoca)
Qry_ID	Hit_ID	Evalue	Qry_Cov	Pct_id	Hit_Category	HPIDB_Host_ID	HPIDB_Host_Display_ID	HPIDB_Host_Taxon	HPIDB_Host_Taxon_Category	HPIDB_Pathogen_ID	HPIDB_Pathogen_Display_ID	HPIDB_Pathogen_Taxon	HPIDB_Pathogen_Taxon_Category	PMID	Detection_Method	Interaction_Type	Source_Database
tr|A0A0H3HHT8|A0A0H3HHT8_KLEOK	2e-55	100	98.82	UNIPROT_AC:C3T132	BACTERIA	GENBANK_IDENTIFIER:28624969	GI:28624969	Mus musculus	ANIMAL	UNIPROT_AC:C3T132	C3T132_ECOLX	Escherichia coli	BACTERIA	-	psi-mi:MI:0114(x-ray diffraction)	-	BIND
tr|A0A0H3HHT8|A0A0H3HHT8_KLEOK	3e-54	100	96.47	UNIPROT_AC:Q7CJF6	BACTERIA	UNIPROT_AC:O00165	HAX1_HUMAN	human|Homo sapiens	ANIMAL	UNIPROT_AC:Q7CJF6	Q7CJF6_YERPE	yerpe|Yersinia pestis	BACTERIA	pubmed:20711500|imex:IM-13779	psi-mi:MI:0398(two hybrid pooling approach)	psi-mi:MI:0915(physical association)	IntAct
tr|A0A0H3H6V3|A0A0H3H6V3_KLEOK	0	100	94.95	UNIPROT_AC:P02928	BACTERIA	UNIPROT_AC:P37288	V1AR_HUMAN	Homo sapiens	ANIMAL	UNIPROT_AC:P02928	MALE_ECO57	Escherichia coli	BACTERIA	pubmed:16511036	psi-mi:MI:0114(x-ray diffraction)	-	BIND
tr|A0A0H3HA58|A0A0H3HA58_KLEOK	0	100	92.68	UNIPROT_AC:Q8ZAC2	BACTERIA	UNIPROT_AC:Q14839	CHD4_HUMAN	human|Homo sapiens	ANIMAL	UNIPROT_AC:Q8ZAC2	ILVC_YERPE	yerpe|Yersinia pestis	BACTERIA	pubmed:20711500|imex:IM-13779	psi-mi:MI:0398(two hybrid pooling approach)	psi-mi:MI:0915(physical association)	IntAct
tr|A0A0H3HA58|A0A0H3HA58_KLEOK	0	100	92.68	UNIPROT_AC:Q8ZAC2	BACTERIA	UNIPROT_AC:P61769	B2MG_HUMAN	human|Homo sapiens	ANIMAL	UNIPROT_AC:Q8ZAC2	ILVC_YERPE	yerpe|Yersinia pestis	BACTERIA	pubmed:20711500|imex:IM-13779	psi-mi:MI:0398(two hybrid pooling approach)	psi-mi:MI:0915(physical association)	IntAct
tr|A0A0H3HA58|A0A0H3HA58_KLEOK	0	100	92.68	UNIPROT_AC:Q8ZAC2	BACTERIA	UNIPROT_AC:Q9UBW7	ZMYM2_HUMAN	human|Homo sapiens	ANIMAL	UNIPROT_AC:Q8ZAC2	ILVC_YERPE	yerpe|Yersinia pestis	BACTERIA	pubmed:20711500|imex:IM-13779	psi-mi:MI:0398(two hybrid pooling approach)	psi-mi:MI:0915(physical association)	IntAct
tr|A0A0H3HAG8|A0A0H3HAG8_KLEOK	0	99	90.89	UNIPROT_AC:Q8ZEG9	BACTERIA	UNIPROT_AC:P49585	PCY1A_HUMAN	human|Homo sapiens	ANIMAL	UNIPROT_AC:Q8ZEG9	TRPB_YERPE	yerpe|Yersinia pestis	BACTERIA	pubmed:20711500|imex:IM-13779	psi-mi:MI:0398(two hybrid pooling approach)	psi-mi:MI:0915(physical association)	IntAct
tr|A0A0H3H3L7|A0A0H3H3L7_KLEOK	8e-180	100	90.88	UNIPROT_AC:Q8ZH69	BACTERIA	INTACT:EBI-1033611	INTACT:EBI-1033611	human|Homo sapiens	ANIMAL	UNIPROT_AC:Q8ZH69	DAPD_YERPE	yerpe|Yersinia pestis	BACTERIA	pubmed:20711500|imex:IM-13779	psi-mi:MI:0398(two hybrid pooling approach)	psi-mi:MI:0915(physical association)	IntAct
tr|A0A0H3H3L7|A0A0H3H3L7_KLEOK	8e-180	100	90.88	UNIPROT_AC:Q8ZH69	BACTERIA	UNIPROT_AC:O94842	TOX4_HUMAN	human|Homo sapiens	ANIMAL	UNIPROT_AC:Q8ZH69	DAPD_YERPE	yerpe|Yersinia pestis	BACTERIA	pubmed:20711500|imex:IM-13779	psi-mi:MI:0398(two hybrid pooling approach)	psi-mi:MI:0915(physical association)	IntAct
tr|A0A0H3H3L7|A0A0H3H3L7_KLEOK	8e-180	100	90.88	UNIPROT_AC:Q8ZH69	BACTERIA	UNIPROT_AC:Q13588	GRAP_HUMAN	human|Homo sapiens	ANIMAL	UNIPROT_AC:Q8ZH69	DAPD_YERPE	yerpe|Yersinia pestis	BACTERIA	pubmed:20711500|imex:IM-13779	psi-mi:MI:0398(two hybrid pooling approach)	psi-mi:MI:0915(physical association)	IntAct
tr|A0A0H3H3L7|A0A0H3H3L7_KLEOK	8e-180	100	90.88	UNIPROT_AC:Q8ZH69	BACTERIA	UNIPROT_AC:Q14145	KEAP1_HUMAN	human|Homo sapiens	ANIMAL	UNIPROT_AC:Q8ZH69	DAPD_YERPE	yerpe|Yersinia pestis	BACTERIA	pubmed:20711500|imex:IM-13779	psi-mi:MI:0398(two hybrid pooling approach)	psi-mi:MI:0915(physical association)	IntAct
tr|A0A0H3H3L7|A0A0H3H3L7_KLEOK	8e-180	100	90.88	UNIPROT_AC:Q8ZH69	BACTERIA	UNIPROT_AC:Q9Y6X8	ZHX2_HUMAN	human|Homo sapiens	ANIMAL	UNIPROT_AC:Q8ZH69	DAPD_YERPE	yerpe|Yersinia pestis	BACTERIA	pubmed:20711500|imex:IM-13779	psi-mi:MI:0398(two hybrid pooling approach)	psi-mi:MI:0915(physical association)	IntAct
tr|A0A0H3HCC6|A0A0H3HCC6_KLEOK	5e-180	100	90.41	UNIPROT_AC:Q8ZH40	BACTERIA	UNIPROT_AC:Q14232	EI2BA_HUMAN	human|Homo sapiens	ANIMAL	UNIPROT_AC:Q8ZH40	METQ_YERPE	yerpe|Yersinia pestis	BACTERIA	pubmed:20711500|imex:IM-13779	psi-mi:MI:0398(two hybrid pooling approach)	psi-mi:MI:0915(physical association)	IntAct
tr|A0A0H3HCC6|A0A0H3HCC6_KLEOK	5e-180	100	90.41	UNIPROT_AC:Q8ZH40	BACTERIA	UNIPROT_AC:Q13614	MTMR2_HUMAN	human|Homo sapiens	ANIMAL	UNIPROT_AC:Q8ZH40	METQ_YERPE	yerpe|Yersinia pestis	BACTERIA	pubmed:20711500|imex:IM-13779	psi-mi:MI:0398(two hybrid pooling approach)	psi-mi:MI:0915(physical association)	IntAct
tr|A0A0H3HCC6|A0A0H3HCC6_KLEOK	5e-180	100	90.41	UNIPROT_AC:Q8ZH40	BACTERIA	UNIPROT_AC:Q59EG5	Q59EG5_HUMAN	human|Homo sapiens	ANIMAL	UNIPROT_AC:Q8ZH40	METQ_YERPE	yerpe|Yersinia pestis	BACTERIA	pubmed:20711500|imex:IM-13779	psi-mi:MI:0398(two hybrid pooling approach)	psi-mi:MI:0915(physical association)	IntAct
tr|A0A0H3HCC6|A0A0H3HCC6_KLEOK	5e-180	100	90.41	UNIPROT_AC:Q8ZH40	BACTERIA	UNIPROT_AC:Q86VP1	TAXB1_HUMAN	human|Homo sapiens	ANIMAL	UNIPROT_AC:Q8ZH40	METQ_YERPE	yerpe|Yersinia pestis	BACTERIA	pubmed:20711500|imex:IM-13779	psi-mi:MI:0398(two hybrid pooling approach)	psi-mi:MI:0915(physical association)	IntAct
tr|A0A0H3HBN7|A0A0H3HBN7_KLEOK	0	100	89.47	UNIPROT_AC:Q8D044	BACTERIA	UNIPROT_AC:O00148	DX39A_HUMAN	human|Homo sapiens	ANIMAL	UNIPROT_AC:Q8D044	Q8D044_YERPE	yerpe|Yersinia pestis	BACTERIA	pubmed:20711500|imex:IM-13779	psi-mi:MI:0398(two hybrid pooling approach)	psi-mi:MI:0915(physical association)	IntAct
tr|A0A0H3H1I5|A0A0H3H1I5_KLEOK	0	100	89.24	UNIPROT_AC:Q8ZAG5	BACTERIA	UNIPROT_AC:P61586	RHOA_HUMAN	human|Homo sapiens	ANIMAL	UNIPROT_AC:Q8ZAG5	CORA_YERPE	yerpe|Yersinia pestis	BACTERIA	pubmed:20711500|imex:IM-13779	psi-mi:MI:0398(two hybrid pooling approach)	psi-mi:MI:0915(physical association)	IntAct
tr|A0A0H3GZ81|A0A0H3GZ81_KLEOK	0	100	88.69	UNIPROT_AC:Q8D1R4	BACTERIA	UNIPROT_AC:P04049	RAF1_HUMAN	human|Homo sapiens	ANIMAL	UNIPROT_AC:Q8D1R4	Q8D1R4_YERPE	yerpe|Yersinia pestis	BACTERIA	pubmed:20711500|imex:IM-13779	psi-mi:MI:0398(two hybrid pooling approach)	psi-mi:MI:0915(physical association)	IntAct
tr|A0A0H3GZ81|A0A0H3GZ81_KLEOK	0	100	88.69	UNIPROT_AC:Q8D1R4	BACTERIA	UNIPROT_AC:Q9H305	CDIP1_HUMAN	human|Homo sapiens	ANIMAL	UNIPROT_AC:Q8D1R4	Q8D1R4_YERPE	yerpe|Yersinia pestis	BACTERIA	pubmed:20711500|imex:IM-13779	psi-mi:MI:0398(two hybrid pooling approach)	psi-mi:MI:0915(physical association)	IntAct
tr|A0A0H3GZ81|A0A0H3GZ81_KLEOK	0	100	88.69	UNIPROT_AC:Q8D1R4	BACTERIA	UNIPROT_AC:Q9H869	YYAP1_HUMAN	human|Homo sapiens	ANIMAL	UNIPROT_AC:Q8D1R4	Q8D1R4_YERPE	yerpe|Yersinia pestis	BACTERIA	pubmed:20711500|imex:IM-13779	psi-mi:MI:0398(two hybrid pooling approach)	psi-mi:MI:0915(physical association)	IntAct
tr|A0A0H3H348|A0A0H3H348_KLEOK	0	91	88.06	UNIPROT_AC:Q7CG19	BACTERIA	UNIPROT_AC:P31629	ZEP2_HUMAN	human|Homo sapiens	ANIMAL	UNIPROT_AC:Q7CG19	Q7CG19_YERPE	yerpe|Yersinia pestis	BACTERIA	pubmed:20711500|imex:IM-13779	psi-mi:MI:0398(two hybrid pooling approach)	psi-mi:MI:0915(physical association)	IntAct
tr|A0A0H3H348|A0A0H3H348_KLEOK	0	91	88.06	UNIPROT_AC:Q7CG19	BACTERIA	UNIPROT_AC:Q9H0Z9	RBM38_HUMAN	human|Homo sapiens	ANIMAL	UNIPROT_AC:Q7CG19	Q7CG19_YERPE	yerpe|Yersinia pestis	BACTERIA	pubmed:20711500|imex:IM-13779	psi-mi:MI:0398(two hybrid pooling approach)	psi-mi:MI:0915(physical association)	IntAct
tr|A0A0H3H348|A0A0H3H348_KLEOK	0	91	88.06	UNIPROT_AC:Q7CG19	BACTERIA	UNIPROT_AC:Q9NR12	PDLI7_HUMAN	human|Homo sapiens	ANIMAL	UNIPROT_AC:Q7CG19	Q7CG19_YERPE	yerpe|Yersinia pestis	BACTERIA	pubmed:20711500|imex:IM-13779	psi-mi:MI:0398(two hybrid pooling approach)	psi-mi:MI:0915(physical association)	IntAct
tr|A0A0H3GZR4|A0A0H3GZR4_KLEOK	0	99	87.83	UNIPROT_AC:Q8ZJG9	BACTERIA	UNIPROT_AC:P50502	F10A1_HUMAN	human|Homo sapiens	ANIMAL	UNIPROT_AC:Q8ZJG9	PCKA_YERPE	yerpe|Yersinia pestis	BACTERIA	pubmed:20711500|imex:IM-13779	psi-mi:MI:0398(two hybrid pooling approach)	psi-mi:MI:0915(physical association)	IntAct
tr|A0A0H3GZR4|A0A0H3GZR4_KLEOK	0	99	87.83	UNIPROT_AC:Q8ZJG9	BACTERIA	UNIPROT_AC:Q6P3W7	SCYL2_HUMAN	human|Homo sapiens	ANIMAL	UNIPROT_AC:Q8ZJG9	PCKA_YERPE	yerpe|Yersinia pestis	BACTERIA	pubmed:20711500|imex:IM-13779	psi-mi:MI:0398(two hybrid pooling approach)	psi-mi:MI:0915(physical association)	IntAct
tr|A0A0H3GZR4|A0A0H3GZR4_KLEOK	0	99	87.83	UNIPROT_AC:Q8ZJG9	BACTERIA	UNIPROT_AC:Q9UK97	FBX9_HUMAN	human|Homo sapiens	ANIMAL	UNIPROT_AC:Q8ZJG9	PCKA_YERPE	yerpe|Yersinia pestis	BACTERIA	pubmed:20711500|imex:IM-13779	psi-mi:MI:0398(two hybrid pooling approach)	psi-mi:MI:0915(physical association)	IntAct
tr|A0A0H3H0F4|A0A0H3H0F4_KLEOK	7e-112	100	87.72	UNIPROT_AC:Q8ZBU3	BACTERIA	UNIPROT_AC:O00165	HAX1_HUMAN	human|Homo sapiens	ANIMAL	UNIPROT_AC:Q8ZBU3	LUXS_YERPE	yerpe|Yersinia pestis	BACTERIA	pubmed:20711500|imex:IM-13779	psi-mi:MI:0398(two hybrid pooling approach)	psi-mi:MI:0915(physical association)	IntAct
tr|A0A0H3H325|A0A0H3H325_KLEOK	0	100	87.1	UNIPROT_AC:Q7CG20	BACTERIA	UNIPROT_AC:P18850	ATF6A_HUMAN	human|Homo sapiens	ANIMAL	UNIPROT_AC:Q7CG20	Q7CG20_YERPE	yerpe|Yersinia pestis	BACTERIA	pubmed:20711500|imex:IM-13779	psi-mi:MI:0398(two hybrid pooling approach)	psi-mi:MI:0915(physical association)	IntAct
tr|A0A0H3H325|A0A0H3H325_KLEOK	0	100	87.1	UNIPROT_AC:Q7CG20	BACTERIA	UNIPROT_AC:P26640	SYVC_HUMAN	human|Homo sapiens	ANIMAL	UNIPROT_AC:Q7CG20	Q7CG20_YERPE	yerpe|Yersinia pestis	BACTERIA	pubmed:20711500|imex:IM-13779	psi-mi:MI:0398(two hybrid pooling approach)	psi-mi:MI:0915(physical association)	IntAct
tr|A0A0H3H325|A0A0H3H325_KLEOK	0	100	87.1	UNIPROT_AC:Q7CG20	BACTERIA	UNIPROT_AC:P31150	GDIA_HUMAN	human|Homo sapiens	ANIMAL	UNIPROT_AC:Q7CG20	Q7CG20_YERPE	yerpe|Yersinia pestis	BACTERIA	pubmed:20711500|imex:IM-13779	psi-mi:MI:0398(two hybrid pooling approach)	psi-mi:MI:0915(physical association)	IntAct
tr|A0A0H3HB35|A0A0H3HB35_KLEOK	1e-144	100	86.89	UNIPROT_AC:Q8D093	BACTERIA	UNIPROT_AC:O75064	DEN4B_HUMAN	human|Homo sapiens	ANIMAL	UNIPROT_AC:Q8D093	Q8D093_YERPE	yerpe|Yersinia pestis	BACTERIA	pubmed:20711500|imex:IM-13779	psi-mi:MI:0398(two hybrid pooling approach)	psi-mi:MI:0915(physical association)	IntAct
tr|A0A0H3H6E0|A0A0H3H6E0_KLEOK	0	100	86.85	UNIPROT_AC:Q8ZAB3	BACTERIA	UNIPROT_AC:P35222	CTNB1_HUMAN	human|Homo sapiens	ANIMAL	UNIPROT_AC:Q8ZAB3	ILVD_YERPE	yerpe|Yersinia pestis	BACTERIA	pubmed:20711500|imex:IM-13779	psi-mi:MI:0398(two hybrid pooling approach)	psi-mi:MI:0915(physical association)	IntAct
tr|A0A0H3H6E0|A0A0H3H6E0_KLEOK	0	100	86.85	UNIPROT_AC:Q8ZAB3	BACTERIA	UNIPROT_AC:Q92854	SEM4D_HUMAN	human|Homo sapiens	ANIMAL	UNIPROT_AC:Q8ZAB3	ILVD_YERPE	yerpe|Yersinia pestis	BACTERIA	pubmed:20711500|imex:IM-13779	psi-mi:MI:0398(two hybrid pooling approach)	psi-mi:MI:0915(physical association)	IntAct
tr|A0A0H3H6E0|A0A0H3H6E0_KLEOK	0	100	86.85	UNIPROT_AC:Q8ZAB3	BACTERIA	UNIPROT_AC:O60244	MED14_HUMAN	human|Homo sapiens	ANIMAL	UNIPROT_AC:Q8ZAB3	ILVD_YERPE	yerpe|Yersinia pestis	BACTERIA	pubmed:20711500|imex:IM-13779	psi-mi:MI:0398(two hybrid pooling approach)	psi-mi:MI:0915(physical association)	IntAct
tr|A0A0H3H6E0|A0A0H3H6E0_KLEOK	0	100	86.85	UNIPROT_AC:Q8ZAB3	BACTERIA	UNIPROT_AC:Q01543	FLI1_HUMAN	human|Homo sapiens	ANIMAL	UNIPROT_AC:Q8ZAB3	ILVD_YERPE	yerpe|Yersinia pestis	BACTERIA	pubmed:20711500|imex:IM-13779	psi-mi:MI:0398(two hybrid pooling approach)	psi-mi:MI:0915(physical association)	IntAct
tr|A0A0H3H6E0|A0A0H3H6E0_KLEOK	0	100	86.85	UNIPROT_AC:Q8ZAB3	BACTERIA	UNIPROT_AC:Q9H869	YYAP1_HUMAN	human|Homo sapiens	ANIMAL	UNIPROT_AC:Q8ZAB3	ILVD_YERPE	yerpe|Yersinia pestis	BACTERIA	pubmed:20711500|imex:IM-13779	psi-mi:MI:0398(two hybrid pooling approach)	psi-mi:MI:0915(physical association)	IntAct
tr|A0A0H3H6E0|A0A0H3H6E0_KLEOK	0	100	86.85	UNIPROT_AC:Q8ZAB3	BACTERIA	UNIPROT_AC:Q9Y6X8	ZHX2_HUMAN	human|Homo sapiens	ANIMAL	UNIPROT_AC:Q8ZAB3	ILVD_YERPE	yerpe|Yersinia pestis	BACTERIA	pubmed:20711500|imex:IM-13779	psi-mi:MI:0398(two hybrid pooling approach)	psi-mi:MI:0915(physical association)	IntAct
tr|A0A0H3HCV6|A0A0H3HCV6_KLEOK	0	99	86.78	UNIPROT_AC:Q7CJ96	BACTERIA	UNIPROT_AC:Q8NEZ2	VP37A_HUMAN	human|Homo sapiens	ANIMAL	UNIPROT_AC:Q7CJ96	PTA_YERPE	yerpe|Yersinia pestis	BACTERIA	pubmed:20711500|imex:IM-13779	psi-mi:MI:0398(two hybrid pooling approach)	psi-mi:MI:0915(physical association)	IntAct
tr|A0A0H3HCV6|A0A0H3HCV6_KLEOK	0	99	86.78	UNIPROT_AC:Q7CJ96	BACTERIA	UNIPROT_AC:Q9Y6M1	IF2B2_HUMAN	human|Homo sapiens	ANIMAL	UNIPROT_AC:Q7CJ96	PTA_YERPE	yerpe|Yersinia pestis	BACTERIA	pubmed:20711500|imex:IM-13779	psi-mi:MI:0398(two hybrid pooling approach)	psi-mi:MI:0915(physical association)	IntAct
tr|A0A0H3H7F8|A0A0H3H7F8_KLEOK	0	100	86.54	UNIPROT_AC:Q7CKG1	BACTERIA	UNIPROT_AC:Q9UPQ9	TNR6B_HUMAN	human|Homo sapiens	ANIMAL	UNIPROT_AC:Q7CKG1	Q7CKG1_YERPE	yerpe|Yersinia pestis	BACTERIA	pubmed:20711500|imex:IM-13779	psi-mi:MI:0398(two hybrid pooling approach)	psi-mi:MI:0915(physical association)	IntAct
tr|A0A0H3H7F8|A0A0H3H7F8_KLEOK	0	100	86.54	UNIPROT_AC:Q7CKG1	BACTERIA	UNIPROT_AC:O00165	HAX1_HUMAN	human|Homo sapiens	ANIMAL	UNIPROT_AC:Q7CKG1	Q7CKG1_YERPE	yerpe|Yersinia pestis	BACTERIA	pubmed:20711500|imex:IM-13779	psi-mi:MI:0398(two hybrid pooling approach)	psi-mi:MI:0915(physical association)	IntAct
tr|A0A0H3H7F8|A0A0H3H7F8_KLEOK	0	100	86.54	UNIPROT_AC:Q7CKG1	BACTERIA	UNIPROT_AC:Q01581	HMCS1_HUMAN	human|Homo sapiens	ANIMAL	UNIPROT_AC:Q7CKG1	Q7CKG1_YERPE	yerpe|Yersinia pestis	BACTERIA	pubmed:20711500|imex:IM-13779	psi-mi:MI:0398(two hybrid pooling approach)	psi-mi:MI:0915(physical association)	IntAct
tr|A0A0H3H7F8|A0A0H3H7F8_KLEOK	0	100	86.54	UNIPROT_AC:Q7CKG1	BACTERIA	UNIPROT_AC:Q9UKA2	FBXL4_HUMAN	human|Homo sapiens	ANIMAL	UNIPROT_AC:Q7CKG1	Q7CKG1_YERPE	yerpe|Yersinia pestis	BACTERIA	pubmed:20711500|imex:IM-13779	psi-mi:MI:0398(two hybrid pooling approach)	psi-mi:MI:0915(physical association)	IntAct
tr|A0A0H3HH80|A0A0H3HH80_KLEOK	0	99	86.32	UNIPROT_AC:Q8D072	BACTERIA	UNIPROT_AC:Q5R372	RBG1L_HUMAN	human|Homo sapiens	ANIMAL	UNIPROT_AC:Q8D072	Q8D072_YERPE	yerpe|Yersinia pestis	BACTERIA	pubmed:20711500|imex:IM-13779	psi-mi:MI:0398(two hybrid pooling approach)	psi-mi:MI:0915(physical association)	IntAct
tr|A0A0H3HB28|A0A0H3HB28_KLEOK	0	99	86.18	UNIPROT_AC:Q7CKK2	BACTERIA	UNIPROT_AC:O75911	DHRS3_HUMAN	human|Homo sapiens	ANIMAL	UNIPROT_AC:Q7CKK2	Q7CKK2_YERPE	yerpe|Yersinia pestis	BACTERIA	pubmed:20711500|imex:IM-13779	psi-mi:MI:0398(two hybrid pooling approach)	psi-mi:MI:0915(physical association)	IntAct
tr|A0A0H3H8I2|A0A0H3H8I2_KLEOK	0	100	86.15	UNIPROT_AC:Q8ZIE8	BACTERIA	UNIPROT_AC:Q96RW7	HMCN1_HUMAN	human|Homo sapiens	ANIMAL	UNIPROT_AC:Q8ZIE8	MURC_YERPE	yerpe|Yersinia pestis	BACTERIA	pubmed:20711500|imex:IM-13779	psi-mi:MI:0398(two hybrid pooling approach)	psi-mi:MI:0915(physical association)	IntAct
tr|A0A0H3H5I5|A0A0H3H5I5_KLEOK	0	100	86	UNIPROT_AC:Q8ZIQ3	BACTERIA	UNIPROT_AC:O43776	SYNC_HUMAN	human|Homo sapiens	ANIMAL	UNIPROT_AC:Q8ZIQ3	DEOB_YERPE	yerpe|Yersinia pestis	BACTERIA	pubmed:20711500|imex:IM-13779	psi-mi:MI:0398(two hybrid pooling approach)	psi-mi:MI:0915(physical association)	IntAct
tr|A0A0H3H5I5|A0A0H3H5I5_KLEOK	0	100	86	UNIPROT_AC:Q8ZIQ3	BACTERIA	UNIPROT_AC:P07998	RNAS1_HUMAN	human|Homo sapiens	ANIMAL	UNIPROT_AC:Q8ZIQ3	DEOB_YERPE	yerpe|Yersinia pestis	BACTERIA	pubmed:20711500|imex:IM-13779	psi-mi:MI:0398(two hybrid pooling approach)	psi-mi:MI:0915(physical association)	IntAct
tr|A0A0H3H5I5|A0A0H3H5I5_KLEOK	0	100	86	UNIPROT_AC:Q8ZIQ3	BACTERIA	UNIPROT_AC:Q53G34	Q53G34_HUMAN	human|Homo sapiens	ANIMAL	UNIPROT_AC:Q8ZIQ3	DEOB_YERPE	yerpe|Yersinia pestis	BACTERIA	pubmed:20711500|imex:IM-13779	psi-mi:MI:0398(two hybrid pooling approach)	psi-mi:MI:0915(physical association)	IntAct
tr|A0A0H3H5I5|A0A0H3H5I5_KLEOK	0	100	86	UNIPROT_AC:Q8ZIQ3	BACTERIA	UNIPROT_AC:Q9HB66	Q9HB66_HUMAN	human|Homo sapiens	ANIMAL	UNIPROT_AC:Q8ZIQ3	DEOB_YERPE	yerpe|Yersinia pestis	BACTERIA	pubmed:20711500|imex:IM-13779	psi-mi:MI:0398(two hybrid pooling approach)	psi-mi:MI:0915(physical association)	IntAct
tr|A0A0H3HBD0|A0A0H3HBD0_KLEOK	0	100	85.89	UNIPROT_AC:Q7CIK2	BACTERIA	UNIPROT_AC:Q2T9F4	Q2T9F4	human|Homo sapiens	ANIMAL	UNIPROT_AC:Q7CIK2	Q7CIK2_YERPE	yerpe|Yersinia pestis	BACTERIA	pubmed:20711500|imex:IM-13779	psi-mi:MI:0398(two hybrid pooling approach)	psi-mi:MI:0915(physical association)	IntAct
tr|A0A0H3H1I0|A0A0H3H1I0_KLEOK	8e-170	100	85.77	UNIPROT_AC:P46357	BACTERIA	UNIPROT_AC:P63261	ACTG_HUMAN	human|Homo sapiens	ANIMAL	UNIPROT_AC:P46357	DAPF_YERPE	yerpe|Yersinia pestis	BACTERIA	pubmed:20711500|imex:IM-13779	psi-mi:MI:0398(two hybrid pooling approach)	psi-mi:MI:0915(physical association)	IntAct
tr|A0A0H3HF19|A0A0H3HF19_KLEOK	0	100	85.74	UNIPROT_AC:Q7CJF7	BACTERIA	UNIPROT_AC:P04233	HG2A_HUMAN	human|Homo sapiens	ANIMAL	UNIPROT_AC:Q7CJF7	Q7CJF7_YERPE	yerpe|Yersinia pestis	BACTERIA	pubmed:20711500|imex:IM-13779	psi-mi:MI:0398(two hybrid pooling approach)	psi-mi:MI:0915(physical association)	IntAct
tr|A0A0H3HF19|A0A0H3HF19_KLEOK	0	100	85.74	UNIPROT_AC:Q7CJF7	BACTERIA	UNIPROT_AC:Q13595	TRA2A_HUMAN	human|Homo sapiens	ANIMAL	UNIPROT_AC:Q7CJF7	Q7CJF7_YERPE	yerpe|Yersinia pestis	BACTERIA	pubmed:20711500|imex:IM-13779	psi-mi:MI:0398(two hybrid pooling approach)	psi-mi:MI:0915(physical association)	IntAct
tr|A0A0H3HF19|A0A0H3HF19_KLEOK	0	100	85.74	UNIPROT_AC:Q7CJF7	BACTERIA	UNIPROT_AC:Q6P2H3	CEP85_HUMAN	human|Homo sapiens	ANIMAL	UNIPROT_AC:Q7CJF7	Q7CJF7_YERPE	yerpe|Yersinia pestis	BACTERIA	pubmed:20711500|imex:IM-13779	psi-mi:MI:0398(two hybrid pooling approach)	psi-mi:MI:0915(physical association)	IntAct
tr|A0A0H3HF19|A0A0H3HF19_KLEOK	0	100	85.74	UNIPROT_AC:Q7CJF7	BACTERIA	UNIPROT_AC:Q7Z3K3	POGZ_HUMAN	human|Homo sapiens	ANIMAL	UNIPROT_AC:Q7CJF7	Q7CJF7_YERPE	yerpe|Yersinia pestis	BACTERIA	pubmed:20711500|imex:IM-13779	psi-mi:MI:0398(two hybrid pooling approach)	psi-mi:MI:0915(physical association)	IntAct
tr|A0A0H3HF19|A0A0H3HF19_KLEOK	0	100	85.74	UNIPROT_AC:Q7CJF7	BACTERIA	UNIPROT_AC:Q7Z5K2	WAPL_HUMAN	human|Homo sapiens	ANIMAL	UNIPROT_AC:Q7CJF7	Q7CJF7_YERPE	yerpe|Yersinia pestis	BACTERIA	pubmed:20711500|imex:IM-13779	psi-mi:MI:0398(two hybrid pooling approach)	psi-mi:MI:0915(physical association)	IntAct
tr|A0A0H3HF19|A0A0H3HF19_KLEOK	0	100	85.74	UNIPROT_AC:Q7CJF7	BACTERIA	UNIPROT_AC:Q86UW6	N4BP2_HUMAN	human|Homo sapiens	ANIMAL	UNIPROT_AC:Q7CJF7	Q7CJF7_YERPE	yerpe|Yersinia pestis	BACTERIA	pubmed:20711500|imex:IM-13779	psi-mi:MI:0398(two hybrid pooling approach)	psi-mi:MI:0915(physical association)	IntAct
tr|A0A0H3H995|A0A0H3H995_KLEOK	0	99	85.62	UNIPROT_AC:Q8Z9Z1	BACTERIA	UNIPROT_AC:P30048	PRDX3_HUMAN	human|Homo sapiens	ANIMAL	UNIPROT_AC:Q8Z9Z1	XYLA_YERPE	yerpe|Yersinia pestis	BACTERIA	pubmed:20711500|imex:IM-13779	psi-mi:MI:0398(two hybrid pooling approach)	psi-mi:MI:0915(physical association)	IntAct
tr|A0A0H3HF27|A0A0H3HF27_KLEOK	3e-161	100	85.56	UNIPROT_AC:Q7CJH1	BACTERIA	UNIPROT_AC:Q9NY15	STAB1_HUMAN	human|Homo sapiens	ANIMAL	UNIPROT_AC:Q7CJH1	Q7CJH1_YERPE	yerpe|Yersinia pestis	BACTERIA	pubmed:20711500|imex:IM-13779	psi-mi:MI:0398(two hybrid pooling approach)	psi-mi:MI:0915(physical association)	IntAct
tr|A0A0H3H2Y9|A0A0H3H2Y9_KLEOK	0	100	83.78	UNIPROT_AC:Q7CKD2	BACTERIA	UNIPROT_AC:P51610	HCFC1_HUMAN	human|Homo sapiens	ANIMAL	UNIPROT_AC:Q7CKD2	Q7CKD2_YERPE	yerpe|Yersinia pestis	BACTERIA	pubmed:20711500|imex:IM-13779	psi-mi:MI:0398(two hybrid pooling approach)	psi-mi:MI:0915(physical association)	IntAct
tr|A0A0H3H2Y9|A0A0H3H2Y9_KLEOK	0	100	83.78	UNIPROT_AC:Q7CKD2	BACTERIA	UNIPROT_AC:Q13287	NMI_HUMAN	human|Homo sapiens	ANIMAL	UNIPROT_AC:Q7CKD2	Q7CKD2_YERPE	yerpe|Yersinia pestis	BACTERIA	pubmed:20711500|imex:IM-13779	psi-mi:MI:0398(two hybrid pooling approach)	psi-mi:MI:0915(physical association)	IntAct
tr|A0A0H3H1K0|A0A0H3H1K0_KLEOK	0	100	83.76	UNIPROT_AC:Q8ZHG8	BACTERIA	UNIPROT_AC:P07437	TBB5_HUMAN	human|Homo sapiens	ANIMAL	UNIPROT_AC:Q8ZHG8	SPEA_YERPE	yerpe|Yersinia pestis	BACTERIA	pubmed:20711500|imex:IM-13779	psi-mi:MI:0398(two hybrid pooling approach)	psi-mi:MI:0915(physical association)	IntAct
tr|A0A0H3H1K0|A0A0H3H1K0_KLEOK	0	100	83.76	UNIPROT_AC:Q8ZHG8	BACTERIA	UNIPROT_AC:P35998	PRS7_HUMAN	human|Homo sapiens	ANIMAL	UNIPROT_AC:Q8ZHG8	SPEA_YERPE	yerpe|Yersinia pestis	BACTERIA	pubmed:20711500|imex:IM-13779	psi-mi:MI:0398(two hybrid pooling approach)	psi-mi:MI:0915(physical association)	IntAct
tr|A0A0H3H1K0|A0A0H3H1K0_KLEOK	0	100	83.76	UNIPROT_AC:Q8ZHG8	BACTERIA	UNIPROT_AC:Q96I25	SPF45_HUMAN	human|Homo sapiens	ANIMAL	UNIPROT_AC:Q8ZHG8	SPEA_YERPE	yerpe|Yersinia pestis	BACTERIA	pubmed:20711500|imex:IM-13779	psi-mi:MI:0398(two hybrid pooling approach)	psi-mi:MI:0915(physical association)	IntAct
tr|A0A0H3H1K0|A0A0H3H1K0_KLEOK	0	100	83.76	UNIPROT_AC:Q8ZHG8	BACTERIA	UNIPROT_AC:P24863	CCNC_HUMAN	human|Homo sapiens	ANIMAL	UNIPROT_AC:Q8ZHG8	SPEA_YERPE	yerpe|Yersinia pestis	BACTERIA	pubmed:20711500|imex:IM-13779	psi-mi:MI:0398(two hybrid pooling approach)	psi-mi:MI:0915(physical association)	IntAct
tr|A0A0H3H1K0|A0A0H3H1K0_KLEOK	0	100	83.76	UNIPROT_AC:Q8ZHG8	BACTERIA	UNIPROT_AC:P17931	LEG3_HUMAN	human|Homo sapiens	ANIMAL	UNIPROT_AC:Q8ZHG8	SPEA_YERPE	yerpe|Yersinia pestis	BACTERIA	pubmed:20711500|imex:IM-13779	psi-mi:MI:0398(two hybrid pooling approach)	psi-mi:MI:0915(physical association)	IntAct
tr|A0A0H3H1K0|A0A0H3H1K0_KLEOK	0	100	83.76	UNIPROT_AC:Q8ZHG8	BACTERIA	UNIPROT_AC:Q5TGY3	AHDC1_HUMAN	human|Homo sapiens	ANIMAL	UNIPROT_AC:Q8ZHG8	SPEA_YERPE	yerpe|Yersinia pestis	BACTERIA	pubmed:20711500|imex:IM-13779	psi-mi:MI:0398(two hybrid pooling approach)	psi-mi:MI:0915(physical association)	IntAct
tr|A0A0H3H1K0|A0A0H3H1K0_KLEOK	0	100	83.76	UNIPROT_AC:Q8ZHG8	BACTERIA	UNIPROT_AC:Q5VUA4	ZN318_HUMAN	human|Homo sapiens	ANIMAL	UNIPROT_AC:Q8ZHG8	SPEA_YERPE	yerpe|Yersinia pestis	BACTERIA	pubmed:20711500|imex:IM-13779	psi-mi:MI:0398(two hybrid pooling approach)	psi-mi:MI:0915(physical association)	IntAct
tr|A0A0H3HFQ0|A0A0H3HFQ0_KLEOK	0	100	83.73	UNIPROT_AC:Q7CIT4	BACTERIA	UNIPROT_AC:O75365	TP4A3_HUMAN	human|Homo sapiens	ANIMAL	UNIPROT_AC:Q7CIT4	Q7CIT4_YERPE	yerpe|Yersinia pestis	BACTERIA	pubmed:20711500|imex:IM-13779	psi-mi:MI:0398(two hybrid pooling approach)	psi-mi:MI:0915(physical association)	IntAct
tr|A0A0H3HFQ0|A0A0H3HFQ0_KLEOK	0	100	83.73	UNIPROT_AC:Q7CIT4	BACTERIA	UNIPROT_AC:O96005	CLPT1_HUMAN	human|Homo sapiens	ANIMAL	UNIPROT_AC:Q7CIT4	Q7CIT4_YERPE	yerpe|Yersinia pestis	BACTERIA	pubmed:20711500|imex:IM-13779	psi-mi:MI:0398(two hybrid pooling approach)	psi-mi:MI:0915(physical association)	IntAct
tr|A0A0H3HFQ0|A0A0H3HFQ0_KLEOK	0	100	83.73	UNIPROT_AC:Q7CIT4	BACTERIA	UNIPROT_AC:Q9GZM7	TINAL_HUMAN	human|Homo sapiens	ANIMAL	UNIPROT_AC:Q7CIT4	Q7CIT4_YERPE	yerpe|Yersinia pestis	BACTERIA	pubmed:20711500|imex:IM-13779	psi-mi:MI:0398(two hybrid pooling approach)	psi-mi:MI:0915(physical association)	IntAct
tr|A0A0H3HID8|A0A0H3HID8_KLEOK	2e-170	99	83.69	UNIPROT_AC:P62616	BACTERIA	UNIPROT_AC:Q8TEQ6	GEMI5_HUMAN	human|Homo sapiens	ANIMAL	UNIPROT_AC:P62616	ISPE_ECO57	eco57|Escherichia coli O157:H7	BACTERIA	pubmed:11714716|mint:MINT-5214807	psi-mi:MI:0096(pull down)	psi-mi:MI:0914(association)	MINT
tr|A0A0H3H1Q2|A0A0H3H1Q2_KLEOK	0	98	83.13	UNIPROT_AC:Q8ZAQ2	BACTERIA	UNIPROT_AC:P14625	ENPL_HUMAN	human|Homo sapiens	ANIMAL	UNIPROT_AC:Q8ZAQ2	THIC_YERPE	yerpe|Yersinia pestis	BACTERIA	pubmed:20711500|imex:IM-13779	psi-mi:MI:0398(two hybrid pooling approach)	psi-mi:MI:0915(physical association)	IntAct
tr|A0A0H3H1Q2|A0A0H3H1Q2_KLEOK	0	98	83.13	UNIPROT_AC:Q8ZAQ2	BACTERIA	UNIPROT_AC:Q8WYH8	ING5_HUMAN	human|Homo sapiens	ANIMAL	UNIPROT_AC:Q8ZAQ2	THIC_YERPE	yerpe|Yersinia pestis	BACTERIA	pubmed:20711500|imex:IM-13779	psi-mi:MI:0398(two hybrid pooling approach)	psi-mi:MI:0915(physical association)	IntAct
tr|A0A0H3H1Q2|A0A0H3H1Q2_KLEOK	0	98	83.13	UNIPROT_AC:Q8ZAQ2	BACTERIA	UNIPROT_AC:Q03135	CAV1_HUMAN	human|Homo sapiens	ANIMAL	UNIPROT_AC:Q8ZAQ2	THIC_YERPE	yerpe|Yersinia pestis	BACTERIA	pubmed:20711500|imex:IM-13779	psi-mi:MI:0398(two hybrid pooling approach)	psi-mi:MI:0915(physical association)	IntAct
tr|A0A0H3H1Q2|A0A0H3H1Q2_KLEOK	0	98	83.13	UNIPROT_AC:Q8ZAQ2	BACTERIA	UNIPROT_AC:P62140	PP1B_HUMAN	human|Homo sapiens	ANIMAL	UNIPROT_AC:Q8ZAQ2	THIC_YERPE	yerpe|Yersinia pestis	BACTERIA	pubmed:20711500|imex:IM-13779	psi-mi:MI:0398(two hybrid pooling approach)	psi-mi:MI:0915(physical association)	IntAct
tr|A0A0H3H1Q2|A0A0H3H1Q2_KLEOK	0	98	83.13	UNIPROT_AC:Q8ZAQ2	BACTERIA	UNIPROT_AC:O95819	M4K4_HUMAN	human|Homo sapiens	ANIMAL	UNIPROT_AC:Q8ZAQ2	THIC_YERPE	yerpe|Yersinia pestis	BACTERIA	pubmed:20711500|imex:IM-13779	psi-mi:MI:0398(two hybrid pooling approach)	psi-mi:MI:0915(physical association)	IntAct
tr|A0A0H3H1Q2|A0A0H3H1Q2_KLEOK	0	98	83.13	UNIPROT_AC:Q8ZAQ2	BACTERIA	UNIPROT_AC:P31153	METK2_HUMAN	human|Homo sapiens	ANIMAL	UNIPROT_AC:Q8ZAQ2	THIC_YERPE	yerpe|Yersinia pestis	BACTERIA	pubmed:20711500|imex:IM-13779	psi-mi:MI:0398(two hybrid pooling approach)	psi-mi:MI:0915(physical association)	IntAct
tr|A0A0H3H2L6|A0A0H3H2L6_KLEOK	0	99	83.1	UNIPROT_AC:Q8ZJF6	BACTERIA	UNIPROT_AC:P19838	NFKB1_HUMAN	human|Homo sapiens	ANIMAL	UNIPROT_AC:Q8ZJF6	AROB_YERPE	yerpe|Yersinia pestis	BACTERIA	pubmed:20711500|imex:IM-13779	psi-mi:MI:0398(two hybrid pooling approach)	psi-mi:MI:0915(physical association)	IntAct
tr|A0A0H3HK82|A0A0H3HK82_KLEOK	0	99	83.1	UNIPROT_AC:Q8ZD41	BACTERIA	UNIPROT_AC:Q9H0M0	WWP1_HUMAN	human|Homo sapiens	ANIMAL	UNIPROT_AC:Q8ZD41	AROC_YERPE	yerpe|Yersinia pestis	BACTERIA	pubmed:20711500|imex:IM-13779	psi-mi:MI:0398(two hybrid pooling approach)	psi-mi:MI:0915(physical association)	IntAct
tr|A0A0H3HIS2|A0A0H3HIS2_KLEOK	1e-126	99	83.02	UNIPROT_AC:Q7CIC5	BACTERIA	UNIPROT_AC:O00560	SDCB1_HUMAN	human|Homo sapiens	ANIMAL	UNIPROT_AC:Q7CIC5	Q7CIC5_YERPE	yerpe|Yersinia pestis	BACTERIA	pubmed:20711500|imex:IM-13779	psi-mi:MI:0398(two hybrid pooling approach)	psi-mi:MI:0915(physical association)	IntAct
tr|A0A0H3HIS2|A0A0H3HIS2_KLEOK	1e-126	99	83.02	UNIPROT_AC:Q7CIC5	BACTERIA	UNIPROT_AC:O43464	HTRA2_HUMAN	human|Homo sapiens	ANIMAL	UNIPROT_AC:Q7CIC5	Q7CIC5_YERPE	yerpe|Yersinia pestis	BACTERIA	pubmed:20711500|imex:IM-13779	psi-mi:MI:0398(two hybrid pooling approach)	psi-mi:MI:0915(physical association)	IntAct
tr|A0A0H3GYE6|A0A0H3GYE6_KLEOK	0	99	82.8	UNIPROT_AC:P58582	BACTERIA	UNIPROT_AC:P23528	COF1_HUMAN	human|Homo sapiens	ANIMAL	UNIPROT_AC:P58582	GSHB_YERPE	yerpe|Yersinia pestis	BACTERIA	pubmed:20711500|imex:IM-13779	psi-mi:MI:0398(two hybrid pooling approach)	psi-mi:MI:0915(physical association)	IntAct
tr|A0A0H3GYE6|A0A0H3GYE6_KLEOK	0	99	82.8	UNIPROT_AC:P58582	BACTERIA	UNIPROT_AC:Q4VAK3	Q4VAK3_HUMAN	human|Homo sapiens	ANIMAL	UNIPROT_AC:P58582	GSHB_YERPE	yerpe|Yersinia pestis	BACTERIA	pubmed:20711500|imex:IM-13779	psi-mi:MI:0398(two hybrid pooling approach)	psi-mi:MI:0915(physical association)	IntAct
tr|A0A0H3GYE6|A0A0H3GYE6_KLEOK	0	99	82.8	UNIPROT_AC:P58582	BACTERIA	UNIPROT_AC:Q7Z4L5	TT21B_HUMAN	human|Homo sapiens	ANIMAL	UNIPROT_AC:P58582	GSHB_YERPE	yerpe|Yersinia pestis	BACTERIA	pubmed:20711500|imex:IM-13779	psi-mi:MI:0398(two hybrid pooling approach)	psi-mi:MI:0915(physical association)	IntAct
tr|A0A0H3GYE6|A0A0H3GYE6_KLEOK	0	99	82.8	UNIPROT_AC:P58582	BACTERIA	UNIPROT_AC:Q9ULJ1	ODF2L_HUMAN	human|Homo sapiens	ANIMAL	UNIPROT_AC:P58582	GSHB_YERPE	yerpe|Yersinia pestis	BACTERIA	pubmed:20711500|imex:IM-13779	psi-mi:MI:0398(two hybrid pooling approach)	psi-mi:MI:0915(physical association)	IntAct
tr|A0A0H3GYE6|A0A0H3GYE6_KLEOK	0	99	82.8	UNIPROT_AC:P58582	BACTERIA	UNIPROT_AC:Q9Y608	LRRF2_HUMAN	human|Homo sapiens	ANIMAL	UNIPROT_AC:P58582	GSHB_YERPE	yerpe|Yersinia pestis	BACTERIA	pubmed:20711500|imex:IM-13779	psi-mi:MI:0398(two hybrid pooling approach)	psi-mi:MI:0915(physical association)	IntAct
tr|A0A0H3H441|A0A0H3H441_KLEOK	0	99	82.67	UNIPROT_AC:Q8D1K2	BACTERIA	UNIPROT_AC:Q63HM2	PCX4_HUMAN	human|Homo sapiens	ANIMAL	UNIPROT_AC:Q8D1K2	Q8D1K2_YERPE	yerpe|Yersinia pestis	BACTERIA	pubmed:20711500|imex:IM-13779	psi-mi:MI:0398(two hybrid pooling approach)	psi-mi:MI:0915(physical association)	IntAct
tr|A0A0H3HI69|A0A0H3HI69_KLEOK	2e-142	99	82.64	UNIPROT_AC:Q8ZCP4	BACTERIA	UNIPROT_AC:P01877	IGHA2_HUMAN	human|Homo sapiens	ANIMAL	UNIPROT_AC:Q8ZCP4	PDXJ_YERPE	yerpe|Yersinia pestis	BACTERIA	pubmed:20711500|imex:IM-13779	psi-mi:MI:0398(two hybrid pooling approach)	psi-mi:MI:0915(physical association)	IntAct
tr|A0A0H3H9B6|A0A0H3H9B6_KLEOK	0	99	82.39	UNIPROT_AC:Q7CFP7	BACTERIA	UNIPROT_AC:Q16831	UPP1_HUMAN	human|Homo sapiens	ANIMAL	UNIPROT_AC:Q7CFP7	Q7CFP7_YERPE	yerpe|Yersinia pestis	BACTERIA	pubmed:20711500|imex:IM-13779	psi-mi:MI:0398(two hybrid pooling approach)	psi-mi:MI:0915(physical association)	IntAct
tr|A0A0H3H9B6|A0A0H3H9B6_KLEOK	0	99	82.39	UNIPROT_AC:Q7CFP7	BACTERIA	UNIPROT_AC:P01023	A2MG_HUMAN	human|Homo sapiens	ANIMAL	UNIPROT_AC:Q7CFP7	Q7CFP7_YERPE	yerpe|Yersinia pestis	BACTERIA	pubmed:20711500|imex:IM-13779	psi-mi:MI:0398(two hybrid pooling approach)	psi-mi:MI:0915(physical association)	IntAct
tr|A0A0H3H9B6|A0A0H3H9B6_KLEOK	0	99	82.39	UNIPROT_AC:Q7CFP7	BACTERIA	UNIPROT_AC:P34741	SDC2_HUMAN	human|Homo sapiens	ANIMAL	UNIPROT_AC:Q7CFP7	Q7CFP7_YERPE	yerpe|Yersinia pestis	BACTERIA	pubmed:20711500|imex:IM-13779	psi-mi:MI:0398(two hybrid pooling approach)	psi-mi:MI:0915(physical association)	IntAct
tr|A0A0H3H9B6|A0A0H3H9B6_KLEOK	0	99	82.39	UNIPROT_AC:Q7CFP7	BACTERIA	UNIPROT_AC:Q9HCG7	GBA2_HUMAN	human|Homo sapiens	ANIMAL	UNIPROT_AC:Q7CFP7	Q7CFP7_YERPE	yerpe|Yersinia pestis	BACTERIA	pubmed:20711500|imex:IM-13779	psi-mi:MI:0398(two hybrid pooling approach)	psi-mi:MI:0915(physical association)	IntAct
tr|A0A0H3H9B6|A0A0H3H9B6_KLEOK	0	99	82.39	UNIPROT_AC:Q7CFP7	BACTERIA	UNIPROT_AC:Q9NR48	ASH1L_HUMAN	human|Homo sapiens	ANIMAL	UNIPROT_AC:Q7CFP7	Q7CFP7_YERPE	yerpe|Yersinia pestis	BACTERIA	pubmed:20711500|imex:IM-13779	psi-mi:MI:0398(two hybrid pooling approach)	psi-mi:MI:0915(physical association)	IntAct
tr|A0A0H3HBR9|A0A0H3HBR9_KLEOK	0	100	82.33	UNIPROT_AC:P58680	BACTERIA	UNIPROT_AC:P43034	LIS1_HUMAN	human|Homo sapiens	ANIMAL	UNIPROT_AC:P58680	ISPH_YERPE	yerpe|Yersinia pestis	BACTERIA	pubmed:20711500|imex:IM-13779	psi-mi:MI:0398(two hybrid pooling approach)	psi-mi:MI:0915(physical association)	IntAct
tr|A0A0H3HBR9|A0A0H3HBR9_KLEOK	0	100	82.33	UNIPROT_AC:P58680	BACTERIA	UNIPROT_AC:Q6PKC3	TXD11_HUMAN	human|Homo sapiens	ANIMAL	UNIPROT_AC:P58680	ISPH_YERPE	yerpe|Yersinia pestis	BACTERIA	pubmed:20711500|imex:IM-13779	psi-mi:MI:0398(two hybrid pooling approach)	psi-mi:MI:0915(physical association)	IntAct
tr|A0A0H3HBR9|A0A0H3HBR9_KLEOK	0	100	82.33	UNIPROT_AC:P58680	BACTERIA	UNIPROT_AC:P02461	CO3A1_HUMAN	human|Homo sapiens	ANIMAL	UNIPROT_AC:P58680	ISPH_YERPE	yerpe|Yersinia pestis	BACTERIA	pubmed:20711500|imex:IM-13779	psi-mi:MI:0398(two hybrid pooling approach)	psi-mi:MI:0915(physical association)	IntAct
tr|A0A0H3HBR9|A0A0H3HBR9_KLEOK	0	100	82.33	UNIPROT_AC:P58680	BACTERIA	UNIPROT_AC:O00748	EST2_HUMAN	human|Homo sapiens	ANIMAL	UNIPROT_AC:P58680	ISPH_YERPE	yerpe|Yersinia pestis	BACTERIA	pubmed:20711500|imex:IM-13779	psi-mi:MI:0398(two hybrid pooling approach)	psi-mi:MI:0915(physical association)	IntAct
tr|A0A0H3H6U0|A0A0H3H6U0_KLEOK	2e-115	99	82.16	UNIPROT_AC:Q8ZH37	BACTERIA	UNIPROT_AC:Q9Y618	NCOR2_HUMAN	human|Homo sapiens	ANIMAL	UNIPROT_AC:Q8ZH37	GMHBB_YERPE	yerpe|Yersinia pestis	BACTERIA	pubmed:20711500|imex:IM-13779	psi-mi:MI:0398(two hybrid pooling approach)	psi-mi:MI:0915(physical association)	IntAct
tr|A0A0H3H6U0|A0A0H3H6U0_KLEOK	2e-115	99	82.16	UNIPROT_AC:Q8ZH37	BACTERIA	UNIPROT_AC:P08253	MMP2_HUMAN	human|Homo sapiens	ANIMAL	UNIPROT_AC:Q8ZH37	GMHBB_YERPE	yerpe|Yersinia pestis	BACTERIA	pubmed:20711500|imex:IM-13779	psi-mi:MI:0398(two hybrid pooling approach)	psi-mi:MI:0915(physical association)	IntAct
tr|A0A0H3H6U0|A0A0H3H6U0_KLEOK	2e-115	99	82.16	UNIPROT_AC:Q8ZH37	BACTERIA	UNIPROT_AC:O43914	TYOBP_HUMAN	human|Homo sapiens	ANIMAL	UNIPROT_AC:Q8ZH37	GMHBB_YERPE	yerpe|Yersinia pestis	BACTERIA	pubmed:20711500|imex:IM-13779	psi-mi:MI:0398(two hybrid pooling approach)	psi-mi:MI:0915(physical association)	IntAct
tr|A0A0H3H6U0|A0A0H3H6U0_KLEOK	2e-115	99	82.16	UNIPROT_AC:Q8ZH37	BACTERIA	UNIPROT_AC:P01034	CYTC_HUMAN	human|Homo sapiens	ANIMAL	UNIPROT_AC:Q8ZH37	GMHBB_YERPE	yerpe|Yersinia pestis	BACTERIA	pubmed:20711500|imex:IM-13779	psi-mi:MI:0398(two hybrid pooling approach)	psi-mi:MI:0915(physical association)	IntAct
tr|A0A0H3H6U0|A0A0H3H6U0_KLEOK	2e-115	99	82.16	UNIPROT_AC:Q8ZH37	BACTERIA	UNIPROT_AC:Q9UHY8	FEZ2_HUMAN	human|Homo sapiens	ANIMAL	UNIPROT_AC:Q8ZH37	GMHBB_YERPE	yerpe|Yersinia pestis	BACTERIA	pubmed:20711500|imex:IM-13779	psi-mi:MI:0398(two hybrid pooling approach)	psi-mi:MI:0915(physical association)	IntAct
tr|A0A0H3H882|A0A0H3H882_KLEOK	0	99	82.09	UNIPROT_AC:Q8ZIC6	BACTERIA	UNIPROT_AC:P52948	NUP98_HUMAN	human|Homo sapiens	ANIMAL	UNIPROT_AC:Q8ZIC6	UXAC_YERPE	yerpe|Yersinia pestis	BACTERIA	pubmed:20711500|imex:IM-13779	psi-mi:MI:0398(two hybrid pooling approach)	psi-mi:MI:0915(physical association)	IntAct
tr|A0A0H3H882|A0A0H3H882_KLEOK	0	99	82.09	UNIPROT_AC:Q8ZIC6	BACTERIA	UNIPROT_AC:P25786	PSA1_HUMAN	human|Homo sapiens	ANIMAL	UNIPROT_AC:Q8ZIC6	UXAC_YERPE	yerpe|Yersinia pestis	BACTERIA	pubmed:20711500|imex:IM-13779	psi-mi:MI:0398(two hybrid pooling approach)	psi-mi:MI:0915(physical association)	IntAct
tr|A0A0H3H882|A0A0H3H882_KLEOK	0	99	82.09	UNIPROT_AC:Q8ZIC6	BACTERIA	UNIPROT_AC:Q6ICC9	LDOCL_HUMAN	human|Homo sapiens	ANIMAL	UNIPROT_AC:Q8ZIC6	UXAC_YERPE	yerpe|Yersinia pestis	BACTERIA	pubmed:20711500|imex:IM-13779	psi-mi:MI:0398(two hybrid pooling approach)	psi-mi:MI:0915(physical association)	IntAct
tr|A0A0H3HAG8|A0A0H3HAG8_KLEOK	0	99	81.93	UNIPROT_AC:Q5NE79	BACTERIA	UNIPROT_AC:P55072	TERA_HUMAN	human|Homo sapiens	ANIMAL	UNIPROT_AC:Q5NE79	TRPB_FRATT	fratt|Francisella tularensis subsp. tularensis	BACTERIA	pubmed:20711500|imex:IM-13779	psi-mi:MI:0398(two hybrid pooling approach)	psi-mi:MI:0915(physical association)	IntAct
tr|A0A0H3HAG8|A0A0H3HAG8_KLEOK	0	99	81.93	UNIPROT_AC:Q5NE79	BACTERIA	UNIPROT_AC:Q6ZV49	Q6ZV49_HUMAN	human|Homo sapiens	ANIMAL	UNIPROT_AC:Q5NE79	TRPB_FRATT	fratt|Francisella tularensis subsp. tularensis	BACTERIA	pubmed:20711500|imex:IM-13779	psi-mi:MI:0398(two hybrid pooling approach)	psi-mi:MI:0915(physical association)	IntAct
tr|A0A0H3HAG8|A0A0H3HAG8_KLEOK	0	99	81.93	UNIPROT_AC:Q5NE79	BACTERIA	UNIPROT_AC:Q96ST8	CEP89_HUMAN	human|Homo sapiens	ANIMAL	UNIPROT_AC:Q5NE79	TRPB_FRATT	fratt|Francisella tularensis subsp. tularensis	BACTERIA	pubmed:20711500|imex:IM-13779	psi-mi:MI:0398(two hybrid pooling approach)	psi-mi:MI:0915(physical association)	IntAct
tr|A0A0H3HAG8|A0A0H3HAG8_KLEOK	0	99	81.93	UNIPROT_AC:Q5NE79	BACTERIA	UNIPROT_AC:Q9NYI0	PSD3_HUMAN	human|Homo sapiens	ANIMAL	UNIPROT_AC:Q5NE79	TRPB_FRATT	fratt|Francisella tularensis subsp. tularensis	BACTERIA	pubmed:20711500|imex:IM-13779	psi-mi:MI:0398(two hybrid pooling approach)	psi-mi:MI:0915(physical association)	IntAct
tr|A0A0H3HCW2|A0A0H3HCW2_KLEOK	0	100	81.78	UNIPROT_AC:Q8ZC49	BACTERIA	UNIPROT_AC:P06400	RB_HUMAN	human|Homo sapiens	ANIMAL	UNIPROT_AC:Q8ZC49	THII_YERPE	yerpe|Yersinia pestis	BACTERIA	pubmed:20711500|imex:IM-13779	psi-mi:MI:0398(two hybrid pooling approach)	psi-mi:MI:0915(physical association)	IntAct
tr|A0A0H3HCW2|A0A0H3HCW2_KLEOK	0	100	81.78	UNIPROT_AC:Q8ZC49	BACTERIA	UNIPROT_AC:Q15025	TNIP1_HUMAN	human|Homo sapiens	ANIMAL	UNIPROT_AC:Q8ZC49	THII_YERPE	yerpe|Yersinia pestis	BACTERIA	pubmed:20711500|imex:IM-13779	psi-mi:MI:0398(two hybrid pooling approach)	psi-mi:MI:0915(physical association)	IntAct
tr|A0A0H3HCW2|A0A0H3HCW2_KLEOK	0	100	81.78	UNIPROT_AC:Q8ZC49	BACTERIA	UNIPROT_AC:P11940	PABP1_HUMAN	human|Homo sapiens	ANIMAL	UNIPROT_AC:Q8ZC49	THII_YERPE	yerpe|Yersinia pestis	BACTERIA	pubmed:20711500|imex:IM-13779	psi-mi:MI:0398(two hybrid pooling approach)	psi-mi:MI:0915(physical association)	IntAct
tr|A0A0H3HCW2|A0A0H3HCW2_KLEOK	0	100	81.78	UNIPROT_AC:Q8ZC49	BACTERIA	UNIPROT_AC:O60573	IF4E2_HUMAN	human|Homo sapiens	ANIMAL	UNIPROT_AC:Q8ZC49	THII_YERPE	yerpe|Yersinia pestis	BACTERIA	pubmed:20711500|imex:IM-13779	psi-mi:MI:0398(two hybrid pooling approach)	psi-mi:MI:0915(physical association)	IntAct
tr|A0A0H3HCW2|A0A0H3HCW2_KLEOK	0	100	81.78	UNIPROT_AC:Q8ZC49	BACTERIA	UNIPROT_AC:Q16698	DECR_HUMAN	human|Homo sapiens	ANIMAL	UNIPROT_AC:Q8ZC49	THII_YERPE	yerpe|Yersinia pestis	BACTERIA	pubmed:20711500|imex:IM-13779	psi-mi:MI:0398(two hybrid pooling approach)	psi-mi:MI:0915(physical association)	IntAct
tr|A0A0H3HCW2|A0A0H3HCW2_KLEOK	0	100	81.78	UNIPROT_AC:Q8ZC49	BACTERIA	UNIPROT_AC:Q9HC24	LFG4_HUMAN	human|Homo sapiens	ANIMAL	UNIPROT_AC:Q8ZC49	THII_YERPE	yerpe|Yersinia pestis	BACTERIA	pubmed:20711500|imex:IM-13779	psi-mi:MI:0398(two hybrid pooling approach)	psi-mi:MI:0915(physical association)	IntAct
tr|A0A0H3H449|A0A0H3H449_KLEOK	0	99	81.72	UNIPROT_AC:P40127	BACTERIA	UNIPROT_AC:P30101	PDIA3_HUMAN	human|Homo sapiens	ANIMAL	UNIPROT_AC:P40127	CYAA_YERPE	yerpe|Yersinia pestis	BACTERIA	pubmed:20711500|imex:IM-13779	psi-mi:MI:0398(two hybrid pooling approach)	psi-mi:MI:0915(physical association)	IntAct
tr|A0A0H3H449|A0A0H3H449_KLEOK	0	99	81.72	UNIPROT_AC:P40127	BACTERIA	UNIPROT_AC:Q9Y2W1	TR150_HUMAN	human|Homo sapiens	ANIMAL	UNIPROT_AC:P40127	CYAA_YERPE	yerpe|Yersinia pestis	BACTERIA	pubmed:20711500|imex:IM-13779	psi-mi:MI:0398(two hybrid pooling approach)	psi-mi:MI:0915(physical association)	IntAct
tr|A0A0H3H449|A0A0H3H449_KLEOK	0	99	81.72	UNIPROT_AC:P40127	BACTERIA	UNIPROT_AC:P30520	PURA2_HUMAN	human|Homo sapiens	ANIMAL	UNIPROT_AC:P40127	CYAA_YERPE	yerpe|Yersinia pestis	BACTERIA	pubmed:20711500|imex:IM-13779	psi-mi:MI:0398(two hybrid pooling approach)	psi-mi:MI:0915(physical association)	IntAct
tr|A0A0H3H449|A0A0H3H449_KLEOK	0	99	81.72	UNIPROT_AC:P40127	BACTERIA	UNIPROT_AC:P48995	TRPC1_HUMAN	human|Homo sapiens	ANIMAL	UNIPROT_AC:P40127	CYAA_YERPE	yerpe|Yersinia pestis	BACTERIA	pubmed:20711500|imex:IM-13779	psi-mi:MI:0398(two hybrid pooling approach)	psi-mi:MI:0915(physical association)	IntAct
tr|A0A0H3H449|A0A0H3H449_KLEOK	0	99	81.72	UNIPROT_AC:P40127	BACTERIA	UNIPROT_AC:Q14094	CCNI_HUMAN	human|Homo sapiens	ANIMAL	UNIPROT_AC:P40127	CYAA_YERPE	yerpe|Yersinia pestis	BACTERIA	pubmed:20711500|imex:IM-13779	psi-mi:MI:0398(two hybrid pooling approach)	psi-mi:MI:0915(physical association)	IntAct
tr|A0A0H3H449|A0A0H3H449_KLEOK	0	99	81.72	UNIPROT_AC:P40127	BACTERIA	UNIPROT_AC:Q14954	KI2S1_HUMAN	human|Homo sapiens	ANIMAL	UNIPROT_AC:P40127	CYAA_YERPE	yerpe|Yersinia pestis	BACTERIA	pubmed:20711500|imex:IM-13779	psi-mi:MI:0398(two hybrid pooling approach)	psi-mi:MI:0915(physical association)	IntAct
tr|A0A0H3H449|A0A0H3H449_KLEOK	0	99	81.72	UNIPROT_AC:P40127	BACTERIA	UNIPROT_AC:Q99598	TSNAX_HUMAN	human|Homo sapiens	ANIMAL	UNIPROT_AC:P40127	CYAA_YERPE	yerpe|Yersinia pestis	BACTERIA	pubmed:20711500|imex:IM-13779	psi-mi:MI:0398(two hybrid pooling approach)	psi-mi:MI:0915(physical association)	IntAct
tr|A0A0H3H449|A0A0H3H449_KLEOK	0	99	81.72	UNIPROT_AC:P40127	BACTERIA	UNIPROT_AC:Q9ULT0	TTC7A_HUMAN	human|Homo sapiens	ANIMAL	UNIPROT_AC:P40127	CYAA_YERPE	yerpe|Yersinia pestis	BACTERIA	pubmed:20711500|imex:IM-13779	psi-mi:MI:0398(two hybrid pooling approach)	psi-mi:MI:0915(physical association)	IntAct
tr|A0A0H3H5X9|A0A0H3H5X9_KLEOK	0	100	81.58	UNIPROT_AC:Q8Z9S7	BACTERIA	UNIPROT_AC:P63172	DYLT1_HUMAN	human|Homo sapiens	ANIMAL	UNIPROT_AC:Q8Z9S7	GLMU_YERPE	yerpe|Yersinia pestis	BACTERIA	pubmed:20711500|imex:IM-13779	psi-mi:MI:0398(two hybrid pooling approach)	psi-mi:MI:0915(physical association)	IntAct
tr|A0A0H3H5X9|A0A0H3H5X9_KLEOK	0	100	81.58	UNIPROT_AC:Q8Z9S7	BACTERIA	UNIPROT_AC:P15822	ZEP1_HUMAN	human|Homo sapiens	ANIMAL	UNIPROT_AC:Q8Z9S7	GLMU_YERPE	yerpe|Yersinia pestis	BACTERIA	pubmed:20711500|imex:IM-13779	psi-mi:MI:0398(two hybrid pooling approach)	psi-mi:MI:0915(physical association)	IntAct
tr|A0A0H3H5X9|A0A0H3H5X9_KLEOK	0	100	81.58	UNIPROT_AC:Q8Z9S7	BACTERIA	UNIPROT_AC:P26651	TTP_HUMAN	human|Homo sapiens	ANIMAL	UNIPROT_AC:Q8Z9S7	GLMU_YERPE	yerpe|Yersinia pestis	BACTERIA	pubmed:20711500|imex:IM-13779	psi-mi:MI:0398(two hybrid pooling approach)	psi-mi:MI:0915(physical association)	IntAct
tr|A0A0H3H5X9|A0A0H3H5X9_KLEOK	0	100	81.58	UNIPROT_AC:Q8Z9S7	BACTERIA	UNIPROT_AC:Q13542	4EBP2_HUMAN	human|Homo sapiens	ANIMAL	UNIPROT_AC:Q8Z9S7	GLMU_YERPE	yerpe|Yersinia pestis	BACTERIA	pubmed:20711500|imex:IM-13779	psi-mi:MI:0398(two hybrid pooling approach)	psi-mi:MI:0915(physical association)	IntAct
tr|A0A0H3H5X9|A0A0H3H5X9_KLEOK	0	100	81.58	UNIPROT_AC:Q8Z9S7	BACTERIA	UNIPROT_AC:Q8WV19	SFT2A_HUMAN	human|Homo sapiens	ANIMAL	UNIPROT_AC:Q8Z9S7	GLMU_YERPE	yerpe|Yersinia pestis	BACTERIA	pubmed:20711500|imex:IM-13779	psi-mi:MI:0398(two hybrid pooling approach)	psi-mi:MI:0915(physical association)	IntAct
tr|A0A0H3H5X9|A0A0H3H5X9_KLEOK	0	100	81.58	UNIPROT_AC:Q8Z9S7	BACTERIA	UNIPROT_AC:Q9BWF3	RBM4_HUMAN	human|Homo sapiens	ANIMAL	UNIPROT_AC:Q8Z9S7	GLMU_YERPE	yerpe|Yersinia pestis	BACTERIA	pubmed:20711500|imex:IM-13779	psi-mi:MI:0398(two hybrid pooling approach)	psi-mi:MI:0915(physical association)	IntAct
tr|A0A0H3H6B7|A0A0H3H6B7_KLEOK	0	100	81.54	UNIPROT_AC:Q8ZA84	BACTERIA	UNIPROT_AC:Q14671	PUM1_HUMAN	human|Homo sapiens	ANIMAL	UNIPROT_AC:Q8ZA84	CAPP_YERPE	yerpe|Yersinia pestis	BACTERIA	pubmed:20711500|imex:IM-13779	psi-mi:MI:0398(two hybrid pooling approach)	psi-mi:MI:0915(physical association)	IntAct
tr|A0A0H3H6B7|A0A0H3H6B7_KLEOK	0	100	81.54	UNIPROT_AC:Q8ZA84	BACTERIA	UNIPROT_AC:P50225	ST1A1_HUMAN	human|Homo sapiens	ANIMAL	UNIPROT_AC:Q8ZA84	CAPP_YERPE	yerpe|Yersinia pestis	BACTERIA	pubmed:20711500|imex:IM-13779	psi-mi:MI:0398(two hybrid pooling approach)	psi-mi:MI:0915(physical association)	IntAct
tr|A0A0H3H6B7|A0A0H3H6B7_KLEOK	0	100	81.54	UNIPROT_AC:Q8ZA84	BACTERIA	UNIPROT_AC:Q12899	TRI26_HUMAN	human|Homo sapiens	ANIMAL	UNIPROT_AC:Q8ZA84	CAPP_YERPE	yerpe|Yersinia pestis	BACTERIA	pubmed:20711500|imex:IM-13779	psi-mi:MI:0398(two hybrid pooling approach)	psi-mi:MI:0915(physical association)	IntAct
tr|A0A0H3H6B7|A0A0H3H6B7_KLEOK	0	100	81.54	UNIPROT_AC:Q8ZA84	BACTERIA	UNIPROT_AC:Q13492	PICAL_HUMAN	human|Homo sapiens	ANIMAL	UNIPROT_AC:Q8ZA84	CAPP_YERPE	yerpe|Yersinia pestis	BACTERIA	pubmed:20711500|imex:IM-13779	psi-mi:MI:0398(two hybrid pooling approach)	psi-mi:MI:0915(physical association)	IntAct
tr|A0A0H3H6B7|A0A0H3H6B7_KLEOK	0	100	81.54	UNIPROT_AC:Q8ZA84	BACTERIA	UNIPROT_AC:Q9NWZ5	UCKL1_HUMAN	human|Homo sapiens	ANIMAL	UNIPROT_AC:Q8ZA84	CAPP_YERPE	yerpe|Yersinia pestis	BACTERIA	pubmed:20711500|imex:IM-13779	psi-mi:MI:0398(two hybrid pooling approach)	psi-mi:MI:0915(physical association)	IntAct
tr|A0A0H3H6B7|A0A0H3H6B7_KLEOK	0	100	81.54	UNIPROT_AC:Q8ZA84	BACTERIA	UNIPROT_AC:Q9UHZ2	MALAT_HUMAN	human|Homo sapiens	ANIMAL	UNIPROT_AC:Q8ZA84	CAPP_YERPE	yerpe|Yersinia pestis	BACTERIA	pubmed:20711500|imex:IM-13779	psi-mi:MI:0398(two hybrid pooling approach)	psi-mi:MI:0915(physical association)	IntAct
tr|A0A0H3H5H6|A0A0H3H5H6_KLEOK	0	99	81.53	UNIPROT_AC:Q7CL81	BACTERIA	UNIPROT_AC:P29122	PCSK6_HUMAN	human|Homo sapiens	ANIMAL	UNIPROT_AC:Q7CL81	Q7CL81_YERPE	yerpe|Yersinia pestis	BACTERIA	pubmed:20711500|imex:IM-13779	psi-mi:MI:0398(two hybrid pooling approach)	psi-mi:MI:0915(physical association)	IntAct
tr|A0A0H3H5H6|A0A0H3H5H6_KLEOK	0	99	81.53	UNIPROT_AC:Q7CL81	BACTERIA	UNIPROT_AC:Q03135	CAV1_HUMAN	human|Homo sapiens	ANIMAL	UNIPROT_AC:Q7CL81	Q7CL81_YERPE	yerpe|Yersinia pestis	BACTERIA	pubmed:20711500|imex:IM-13779	psi-mi:MI:0398(two hybrid pooling approach)	psi-mi:MI:0915(physical association)	IntAct
tr|A0A0H3H5H6|A0A0H3H5H6_KLEOK	0	99	81.53	UNIPROT_AC:Q7CL81	BACTERIA	UNIPROT_AC:Q13243	SRSF5_HUMAN	human|Homo sapiens	ANIMAL	UNIPROT_AC:Q7CL81	Q7CL81_YERPE	yerpe|Yersinia pestis	BACTERIA	pubmed:20711500|imex:IM-13779	psi-mi:MI:0398(two hybrid pooling approach)	psi-mi:MI:0915(physical association)	IntAct
tr|A0A0H3H5H6|A0A0H3H5H6_KLEOK	0	99	81.53	UNIPROT_AC:Q7CL81	BACTERIA	UNIPROT_AC:Q92844	TANK_HUMAN	human|Homo sapiens	ANIMAL	UNIPROT_AC:Q7CL81	Q7CL81_YERPE	yerpe|Yersinia pestis	BACTERIA	pubmed:20711500|imex:IM-13779	psi-mi:MI:0398(two hybrid pooling approach)	psi-mi:MI:0915(physical association)	IntAct
tr|A0A0H3H5H6|A0A0H3H5H6_KLEOK	0	99	81.53	UNIPROT_AC:Q7CL81	BACTERIA	UNIPROT_AC:Q9HD45	TM9S3_HUMAN	human|Homo sapiens	ANIMAL	UNIPROT_AC:Q7CL81	Q7CL81_YERPE	yerpe|Yersinia pestis	BACTERIA	pubmed:20711500|imex:IM-13779	psi-mi:MI:0398(two hybrid pooling approach)	psi-mi:MI:0915(physical association)	IntAct
tr|A0A0H3H2Q9|A0A0H3H2Q9_KLEOK	2e-167	100	81.36	UNIPROT_AC:Q7CKV6	BACTERIA	UNIPROT_AC:P53985	MOT1_HUMAN	human|Homo sapiens	ANIMAL	UNIPROT_AC:Q7CKV6	UGPA_YERPE	yerpe|Yersinia pestis	BACTERIA	pubmed:20711500|imex:IM-13779	psi-mi:MI:0398(two hybrid pooling approach)	psi-mi:MI:0915(physical association)	IntAct
tr|A0A0H3GXT3|A0A0H3GXT3_KLEOK	0	99	81.35	UNIPROT_AC:Q8D030	BACTERIA	UNIPROT_AC:P04275	VWF_HUMAN	human|Homo sapiens	ANIMAL	UNIPROT_AC:Q8D030	Q8D030_YERPE	yerpe|Yersinia pestis	BACTERIA	pubmed:20711500|imex:IM-13779	psi-mi:MI:0398(two hybrid pooling approach)	psi-mi:MI:0915(physical association)	IntAct
tr|A0A0H3H8T5|A0A0H3H8T5_KLEOK	1e-162	100	81.3	UNIPROT_AC:Q8ZH56	BACTERIA	INTACT:EBI-1033611	INTACT:EBI-1033611	human|Homo sapiens	ANIMAL	UNIPROT_AC:Q8ZH56	LPXA_YERPE	yerpe|Yersinia pestis	BACTERIA	pubmed:20711500|imex:IM-13779	psi-mi:MI:0398(two hybrid pooling approach)	psi-mi:MI:0915(physical association)	IntAct
tr|A0A0H3H5T4|A0A0H3H5T4_KLEOK	3e-119	98	80.71	UNIPROT_AC:Q8ZIH1	BACTERIA	UNIPROT_AC:P07339	CATD_HUMAN	human|Homo sapiens	ANIMAL	UNIPROT_AC:Q8ZIH1	LEUD_YERPE	yerpe|Yersinia pestis	BACTERIA	pubmed:20711500|imex:IM-13779	psi-mi:MI:0398(two hybrid pooling approach)	psi-mi:MI:0915(physical association)	IntAct
tr|A0A0H3H5T4|A0A0H3H5T4_KLEOK	3e-119	98	80.71	UNIPROT_AC:Q8ZIH1	BACTERIA	UNIPROT_AC:P19838	NFKB1_HUMAN	human|Homo sapiens	ANIMAL	UNIPROT_AC:Q8ZIH1	LEUD_YERPE	yerpe|Yersinia pestis	BACTERIA	pubmed:20711500|imex:IM-13779	psi-mi:MI:0398(two hybrid pooling approach)	psi-mi:MI:0915(physical association)	IntAct
tr|A0A0H3H5T4|A0A0H3H5T4_KLEOK	3e-119	98	80.71	UNIPROT_AC:Q8ZIH1	BACTERIA	UNIPROT_AC:P63104	1433Z_HUMAN	human|Homo sapiens	ANIMAL	UNIPROT_AC:Q8ZIH1	LEUD_YERPE	yerpe|Yersinia pestis	BACTERIA	pubmed:20711500|imex:IM-13779	psi-mi:MI:0398(two hybrid pooling approach)	psi-mi:MI:0915(physical association)	IntAct
tr|A0A0H3H5T4|A0A0H3H5T4_KLEOK	3e-119	98	80.71	UNIPROT_AC:Q8ZIH1	BACTERIA	UNIPROT_AC:Q06323	PSME1_HUMAN	human|Homo sapiens	ANIMAL	UNIPROT_AC:Q8ZIH1	LEUD_YERPE	yerpe|Yersinia pestis	BACTERIA	pubmed:20711500|imex:IM-13779	psi-mi:MI:0398(two hybrid pooling approach)	psi-mi:MI:0915(physical association)	IntAct
tr|A0A0H3H5T4|A0A0H3H5T4_KLEOK	3e-119	98	80.71	UNIPROT_AC:Q8ZIH1	BACTERIA	UNIPROT_AC:P17031	ZNF26_HUMAN	human|Homo sapiens	ANIMAL	UNIPROT_AC:Q8ZIH1	LEUD_YERPE	yerpe|Yersinia pestis	BACTERIA	pubmed:20711500|imex:IM-13779	psi-mi:MI:0398(two hybrid pooling approach)	psi-mi:MI:0915(physical association)	IntAct
tr|A0A0H3H5T4|A0A0H3H5T4_KLEOK	3e-119	98	80.71	UNIPROT_AC:Q8ZIH1	BACTERIA	UNIPROT_AC:P42694	HELZ_HUMAN	human|Homo sapiens	ANIMAL	UNIPROT_AC:Q8ZIH1	LEUD_YERPE	yerpe|Yersinia pestis	BACTERIA	pubmed:20711500|imex:IM-13779	psi-mi:MI:0398(two hybrid pooling approach)	psi-mi:MI:0915(physical association)	IntAct
tr|A0A0H3H5T4|A0A0H3H5T4_KLEOK	3e-119	98	80.71	UNIPROT_AC:Q8ZIH1	BACTERIA	UNIPROT_AC:P50416	CPT1A_HUMAN	human|Homo sapiens	ANIMAL	UNIPROT_AC:Q8ZIH1	LEUD_YERPE	yerpe|Yersinia pestis	BACTERIA	pubmed:20711500|imex:IM-13779	psi-mi:MI:0398(two hybrid pooling approach)	psi-mi:MI:0915(physical association)	IntAct
tr|A0A0H3H5T4|A0A0H3H5T4_KLEOK	3e-119	98	80.71	UNIPROT_AC:Q8ZIH1	BACTERIA	UNIPROT_AC:Q5SXJ2	NBPFG_HUMAN	human|Homo sapiens	ANIMAL	UNIPROT_AC:Q8ZIH1	LEUD_YERPE	yerpe|Yersinia pestis	BACTERIA	pubmed:20711500|imex:IM-13779	psi-mi:MI:0398(two hybrid pooling approach)	psi-mi:MI:0915(physical association)	IntAct
tr|A0A0H3H5T4|A0A0H3H5T4_KLEOK	3e-119	98	80.71	UNIPROT_AC:Q8ZIH1	BACTERIA	UNIPROT_AC:Q8N712	Q8N712_HUMAN	human|Homo sapiens	ANIMAL	UNIPROT_AC:Q8ZIH1	LEUD_YERPE	yerpe|Yersinia pestis	BACTERIA	pubmed:20711500|imex:IM-13779	psi-mi:MI:0398(two hybrid pooling approach)	psi-mi:MI:0915(physical association)	IntAct
tr|A0A0H3H5T4|A0A0H3H5T4_KLEOK	3e-119	98	80.71	UNIPROT_AC:Q8ZIH1	BACTERIA	UNIPROT_AC:Q9HCM1	K1551_HUMAN	human|Homo sapiens	ANIMAL	UNIPROT_AC:Q8ZIH1	LEUD_YERPE	yerpe|Yersinia pestis	BACTERIA	pubmed:20711500|imex:IM-13779	psi-mi:MI:0398(two hybrid pooling approach)	psi-mi:MI:0915(physical association)	IntAct
tr|A0A0H3H6I4|A0A0H3H6I4_KLEOK	0	99	80.49	UNIPROT_AC:Q9X6B6	BACTERIA	UNIPROT_AC:Q7Z3K3	POGZ_HUMAN	human|Homo sapiens	ANIMAL	UNIPROT_AC:Q9X6B6	Q9X6B6_YERPE	yerpe|Yersinia pestis	BACTERIA	pubmed:20711500|imex:IM-13779	psi-mi:MI:0398(two hybrid pooling approach)	psi-mi:MI:0915(physical association)	IntAct
tr|A0A0H3HIP1|A0A0H3HIP1_KLEOK	0	99	80.43	UNIPROT_AC:Q7CHV2	BACTERIA	UNIPROT_AC:P14625	ENPL_HUMAN	human|Homo sapiens	ANIMAL	UNIPROT_AC:Q7CHV2	Q7CHV2_YERPE	yerpe|Yersinia pestis	BACTERIA	pubmed:20711500|imex:IM-13779	psi-mi:MI:0398(two hybrid pooling approach)	psi-mi:MI:0915(physical association)	IntAct
tr|A0A0H3HIP1|A0A0H3HIP1_KLEOK	0	99	80.43	UNIPROT_AC:Q7CHV2	BACTERIA	UNIPROT_AC:Q93034	CUL5_HUMAN	human|Homo sapiens	ANIMAL	UNIPROT_AC:Q7CHV2	Q7CHV2_YERPE	yerpe|Yersinia pestis	BACTERIA	pubmed:20711500|imex:IM-13779	psi-mi:MI:0398(two hybrid pooling approach)	psi-mi:MI:0915(physical association)	IntAct
tr|A0A0H3HIP1|A0A0H3HIP1_KLEOK	0	99	80.43	UNIPROT_AC:Q7CHV2	BACTERIA	UNIPROT_AC:P04440	DPB1_HUMAN	human|Homo sapiens	ANIMAL	UNIPROT_AC:Q7CHV2	Q7CHV2_YERPE	yerpe|Yersinia pestis	BACTERIA	pubmed:20711500|imex:IM-13779	psi-mi:MI:0398(two hybrid pooling approach)	psi-mi:MI:0915(physical association)	IntAct
tr|A0A0H3HIP1|A0A0H3HIP1_KLEOK	0	99	80.43	UNIPROT_AC:Q7CHV2	BACTERIA	UNIPROT_AC:P14384	CBPM_HUMAN	human|Homo sapiens	ANIMAL	UNIPROT_AC:Q7CHV2	Q7CHV2_YERPE	yerpe|Yersinia pestis	BACTERIA	pubmed:20711500|imex:IM-13779	psi-mi:MI:0398(two hybrid pooling approach)	psi-mi:MI:0915(physical association)	IntAct
tr|A0A0H3HIP1|A0A0H3HIP1_KLEOK	0	99	80.43	UNIPROT_AC:Q7CHV2	BACTERIA	UNIPROT_AC:P49773	HINT1_HUMAN	human|Homo sapiens	ANIMAL	UNIPROT_AC:Q7CHV2	Q7CHV2_YERPE	yerpe|Yersinia pestis	BACTERIA	pubmed:20711500|imex:IM-13779	psi-mi:MI:0398(two hybrid pooling approach)	psi-mi:MI:0915(physical association)	IntAct
tr|A0A0H3HIP1|A0A0H3HIP1_KLEOK	0	99	80.43	UNIPROT_AC:Q7CHV2	BACTERIA	UNIPROT_AC:P49915	GUAA_HUMAN	human|Homo sapiens	ANIMAL	UNIPROT_AC:Q7CHV2	Q7CHV2_YERPE	yerpe|Yersinia pestis	BACTERIA	pubmed:20711500|imex:IM-13779	psi-mi:MI:0398(two hybrid pooling approach)	psi-mi:MI:0915(physical association)	IntAct
tr|A0A0H3HIP1|A0A0H3HIP1_KLEOK	0	99	80.43	UNIPROT_AC:Q7CHV2	BACTERIA	UNIPROT_AC:Q13506	NAB1_HUMAN	human|Homo sapiens	ANIMAL	UNIPROT_AC:Q7CHV2	Q7CHV2_YERPE	yerpe|Yersinia pestis	BACTERIA	pubmed:20711500|imex:IM-13779	psi-mi:MI:0398(two hybrid pooling approach)	psi-mi:MI:0915(physical association)	IntAct
tr|A0A0H3HIP1|A0A0H3HIP1_KLEOK	0	99	80.43	UNIPROT_AC:Q7CHV2	BACTERIA	UNIPROT_AC:Q15942	ZYX_HUMAN	human|Homo sapiens	ANIMAL	UNIPROT_AC:Q7CHV2	Q7CHV2_YERPE	yerpe|Yersinia pestis	BACTERIA	pubmed:20711500|imex:IM-13779	psi-mi:MI:0398(two hybrid pooling approach)	psi-mi:MI:0915(physical association)	IntAct
tr|A0A0H3HIP1|A0A0H3HIP1_KLEOK	0	99	80.43	UNIPROT_AC:Q7CHV2	BACTERIA	UNIPROT_AC:Q5HYD9	Q5HYD9_HUMAN	human|Homo sapiens	ANIMAL	UNIPROT_AC:Q7CHV2	Q7CHV2_YERPE	yerpe|Yersinia pestis	BACTERIA	pubmed:20711500|imex:IM-13779	psi-mi:MI:0398(two hybrid pooling approach)	psi-mi:MI:0915(physical association)	IntAct
tr|A0A0H3HIP1|A0A0H3HIP1_KLEOK	0	99	80.43	UNIPROT_AC:Q7CHV2	BACTERIA	UNIPROT_AC:Q6UX65	DRAM2_HUMAN	human|Homo sapiens	ANIMAL	UNIPROT_AC:Q7CHV2	Q7CHV2_YERPE	yerpe|Yersinia pestis	BACTERIA	pubmed:20711500|imex:IM-13779	psi-mi:MI:0398(two hybrid pooling approach)	psi-mi:MI:0915(physical association)	IntAct
tr|A0A0H3HIP1|A0A0H3HIP1_KLEOK	0	99	80.43	UNIPROT_AC:Q7CHV2	BACTERIA	UNIPROT_AC:Q9ULJ6	ZMIZ1_HUMAN	human|Homo sapiens	ANIMAL	UNIPROT_AC:Q7CHV2	Q7CHV2_YERPE	yerpe|Yersinia pestis	BACTERIA	pubmed:20711500|imex:IM-13779	psi-mi:MI:0398(two hybrid pooling approach)	psi-mi:MI:0915(physical association)	IntAct
tr|A0A0H3H8N5|A0A0H3H8N5_KLEOK	2e-69	100	79.37	UNIPROT_AC:Q8ZBK6	BACTERIA	UNIPROT_AC:Q9NUY8	TBC23_HUMAN	human|Homo sapiens	ANIMAL	UNIPROT_AC:Q8ZBK6	PAND_YERPE	yerpe|Yersinia pestis	BACTERIA	pubmed:20711500|imex:IM-13779	psi-mi:MI:0398(two hybrid pooling approach)	psi-mi:MI:0915(physical association)	IntAct
tr|A0A0H3HFV9|A0A0H3HFV9_KLEOK	0	97	79.21	UNIPROT_AC:Q9ZC63	BACTERIA	UNIPROT_AC:Q10587	TEF_HUMAN	human|Homo sapiens	ANIMAL	UNIPROT_AC:Q9ZC63	Q9ZC63_YERPE	yerpe|Yersinia pestis	BACTERIA	pubmed:20711500|imex:IM-13779	psi-mi:MI:0398(two hybrid pooling approach)	psi-mi:MI:0915(physical association)	IntAct
tr|A0A0H3HFV9|A0A0H3HFV9_KLEOK	0	97	79.21	UNIPROT_AC:Q9ZC63	BACTERIA	UNIPROT_AC:Q9GZW8	MS4A7_HUMAN	human|Homo sapiens	ANIMAL	UNIPROT_AC:Q9ZC63	Q9ZC63_YERPE	yerpe|Yersinia pestis	BACTERIA	pubmed:20711500|imex:IM-13779	psi-mi:MI:0398(two hybrid pooling approach)	psi-mi:MI:0915(physical association)	IntAct
tr|A0A0H3HD19|A0A0H3HD19_KLEOK	0	100	79.19	UNIPROT_AC:Q8ZEX9	BACTERIA	UNIPROT_AC:Q8TDY2	RBCC1_HUMAN	human|Homo sapiens	ANIMAL	UNIPROT_AC:Q8ZEX9	HEM1_YERPE	yerpe|Yersinia pestis	BACTERIA	pubmed:20711500|imex:IM-13779	psi-mi:MI:0398(two hybrid pooling approach)	psi-mi:MI:0915(physical association)	IntAct
tr|A0A0H3HD19|A0A0H3HD19_KLEOK	0	100	79.19	UNIPROT_AC:Q8ZEX9	BACTERIA	UNIPROT_AC:Q9H2D6	TARA_HUMAN	human|Homo sapiens	ANIMAL	UNIPROT_AC:Q8ZEX9	HEM1_YERPE	yerpe|Yersinia pestis	BACTERIA	pubmed:20711500|imex:IM-13779	psi-mi:MI:0398(two hybrid pooling approach)	psi-mi:MI:0915(physical association)	IntAct
tr|A0A0H3H8Z0|A0A0H3H8Z0_KLEOK	0	99	78.83	UNIPROT_AC:Q8ZGK8	BACTERIA	UNIPROT_AC:P51451	BLK_HUMAN	human|Homo sapiens	ANIMAL	UNIPROT_AC:Q8ZGK8	UXUA_YERPE	yerpe|Yersinia pestis	BACTERIA	pubmed:20711500|imex:IM-13779	psi-mi:MI:0398(two hybrid pooling approach)	psi-mi:MI:0915(physical association)	IntAct
tr|A0A0H3H8Z0|A0A0H3H8Z0_KLEOK	0	99	78.83	UNIPROT_AC:Q8ZGK8	BACTERIA	UNIPROT_AC:Q8IV61	GRP3_HUMAN	human|Homo sapiens	ANIMAL	UNIPROT_AC:Q8ZGK8	UXUA_YERPE	yerpe|Yersinia pestis	BACTERIA	pubmed:20711500|imex:IM-13779	psi-mi:MI:0398(two hybrid pooling approach)	psi-mi:MI:0915(physical association)	IntAct
tr|A0A0H3H8Z0|A0A0H3H8Z0_KLEOK	0	99	78.83	UNIPROT_AC:Q8ZGK8	BACTERIA	UNIPROT_AC:Q8IZ83	A16A1_HUMAN	human|Homo sapiens	ANIMAL	UNIPROT_AC:Q8ZGK8	UXUA_YERPE	yerpe|Yersinia pestis	BACTERIA	pubmed:20711500|imex:IM-13779	psi-mi:MI:0398(two hybrid pooling approach)	psi-mi:MI:0915(physical association)	IntAct
tr|A0A0H3H8Z0|A0A0H3H8Z0_KLEOK	0	99	78.83	UNIPROT_AC:Q8ZGK8	BACTERIA	UNIPROT_AC:Q8N3S3	PHTF2_HUMAN	human|Homo sapiens	ANIMAL	UNIPROT_AC:Q8ZGK8	UXUA_YERPE	yerpe|Yersinia pestis	BACTERIA	pubmed:20711500|imex:IM-13779	psi-mi:MI:0398(two hybrid pooling approach)	psi-mi:MI:0915(physical association)	IntAct
tr|A0A0H3H8Z0|A0A0H3H8Z0_KLEOK	0	99	78.83	UNIPROT_AC:Q8ZGK8	BACTERIA	UNIPROT_AC:Q8NFI3	ENASE_HUMAN	human|Homo sapiens	ANIMAL	UNIPROT_AC:Q8ZGK8	UXUA_YERPE	yerpe|Yersinia pestis	BACTERIA	pubmed:20711500|imex:IM-13779	psi-mi:MI:0398(two hybrid pooling approach)	psi-mi:MI:0915(physical association)	IntAct
tr|A0A0H3H317|A0A0H3H317_KLEOK	9e-178	99	78.57	UNIPROT_AC:Q7CG79	BACTERIA	UNIPROT_AC:Q9BQ83	SLX1_HUMAN	human|Homo sapiens	ANIMAL	UNIPROT_AC:Q7CG79	Q7CG79_YERPE	yerpe|Yersinia pestis	BACTERIA	pubmed:20711500|imex:IM-13779	psi-mi:MI:0398(two hybrid pooling approach)	psi-mi:MI:0915(physical association)	IntAct
tr|A0A0H3H317|A0A0H3H317_KLEOK	9e-178	99	78.57	UNIPROT_AC:Q7CG79	BACTERIA	UNIPROT_AC:Q9GZM7	TINAL_HUMAN	human|Homo sapiens	ANIMAL	UNIPROT_AC:Q7CG79	Q7CG79_YERPE	yerpe|Yersinia pestis	BACTERIA	pubmed:20711500|imex:IM-13779	psi-mi:MI:0398(two hybrid pooling approach)	psi-mi:MI:0915(physical association)	IntAct
tr|A0A0H3H1R8|A0A0H3H1R8_KLEOK	0	100	78.42	UNIPROT_AC:Q8D1U4	BACTERIA	UNIPROT_AC:P55899	FCGRN_HUMAN	human|Homo sapiens	ANIMAL	UNIPROT_AC:Q8D1U4	Q8D1U4_YERPE	yerpe|Yersinia pestis	BACTERIA	pubmed:20711500|imex:IM-13779	psi-mi:MI:0398(two hybrid pooling approach)	psi-mi:MI:0915(physical association)	IntAct
tr|A0A0H3H1W2|A0A0H3H1W2_KLEOK	0	99	78.05	UNIPROT_AC:Q7CGC7	BACTERIA	UNIPROT_AC:Q01844	EWS_HUMAN	human|Homo sapiens	ANIMAL	UNIPROT_AC:Q7CGC7	Q7CGC7_YERPE	yerpe|Yersinia pestis	BACTERIA	pubmed:20711500|imex:IM-13779	psi-mi:MI:0398(two hybrid pooling approach)	psi-mi:MI:0915(physical association)	IntAct
tr|A0A0H3H1W2|A0A0H3H1W2_KLEOK	0	99	78.05	UNIPROT_AC:Q7CGC7	BACTERIA	UNIPROT_AC:P14866	HNRPL_HUMAN	human|Homo sapiens	ANIMAL	UNIPROT_AC:Q7CGC7	Q7CGC7_YERPE	yerpe|Yersinia pestis	BACTERIA	pubmed:20711500|imex:IM-13779	psi-mi:MI:0398(two hybrid pooling approach)	psi-mi:MI:0915(physical association)	IntAct
tr|A0A0H3H1W2|A0A0H3H1W2_KLEOK	0	99	78.05	UNIPROT_AC:Q7CGC7	BACTERIA	UNIPROT_AC:Q5VZ03	NXNL2_HUMAN	human|Homo sapiens	ANIMAL	UNIPROT_AC:Q7CGC7	Q7CGC7_YERPE	yerpe|Yersinia pestis	BACTERIA	pubmed:20711500|imex:IM-13779	psi-mi:MI:0398(two hybrid pooling approach)	psi-mi:MI:0915(physical association)	IntAct
tr|A0A0H3H1W2|A0A0H3H1W2_KLEOK	0	99	78.05	UNIPROT_AC:Q7CGC7	BACTERIA	UNIPROT_AC:Q86VE0	MYPOP_HUMAN	human|Homo sapiens	ANIMAL	UNIPROT_AC:Q7CGC7	Q7CGC7_YERPE	yerpe|Yersinia pestis	BACTERIA	pubmed:20711500|imex:IM-13779	psi-mi:MI:0398(two hybrid pooling approach)	psi-mi:MI:0915(physical association)	IntAct
tr|A0A0H3H1W2|A0A0H3H1W2_KLEOK	0	99	78.05	UNIPROT_AC:Q7CGC7	BACTERIA	UNIPROT_AC:Q969X6	CIR1A_HUMAN	human|Homo sapiens	ANIMAL	UNIPROT_AC:Q7CGC7	Q7CGC7_YERPE	yerpe|Yersinia pestis	BACTERIA	pubmed:20711500|imex:IM-13779	psi-mi:MI:0398(two hybrid pooling approach)	psi-mi:MI:0915(physical association)	IntAct
tr|A0A0H3H7W1|A0A0H3H7W1_KLEOK	0	100	78.03	UNIPROT_AC:Q7CJU9	BACTERIA	UNIPROT_AC:P62993	GRB2_HUMAN	human|Homo sapiens	ANIMAL	UNIPROT_AC:Q7CJU9	Q7CJU9_YERPE	yerpe|Yersinia pestis	BACTERIA	pubmed:20711500|imex:IM-13779	psi-mi:MI:0398(two hybrid pooling approach)	psi-mi:MI:0915(physical association)	IntAct
tr|A0A0H3H7W1|A0A0H3H7W1_KLEOK	0	100	78.03	UNIPROT_AC:Q7CJU9	BACTERIA	UNIPROT_AC:Q9UF98	Q9UF98_HUMAN	human|Homo sapiens	ANIMAL	UNIPROT_AC:Q7CJU9	Q7CJU9_YERPE	yerpe|Yersinia pestis	BACTERIA	pubmed:20711500|imex:IM-13779	psi-mi:MI:0398(two hybrid pooling approach)	psi-mi:MI:0915(physical association)	IntAct
tr|A0A0H3H345|A0A0H3H345_KLEOK	2e-154	100	78.02	UNIPROT_AC:Q8ZIL6	BACTERIA	UNIPROT_AC:Q9NR12	PDLI7_HUMAN	human|Homo sapiens	ANIMAL	UNIPROT_AC:Q8ZIL6	DAPB_YERPE	yerpe|Yersinia pestis	BACTERIA	pubmed:20711500|imex:IM-13779	psi-mi:MI:0398(two hybrid pooling approach)	psi-mi:MI:0915(physical association)	IntAct
tr|A0A0H3HIA5|A0A0H3HIA5_KLEOK	0	100	77.8	UNIPROT_AC:Q7CIN4	BACTERIA	UNIPROT_AC:Q92793	CBP_HUMAN	human|Homo sapiens	ANIMAL	UNIPROT_AC:Q7CIN4	Q7CIN4_YERPE	yerpe|Yersinia pestis	BACTERIA	pubmed:20711500|imex:IM-13779	psi-mi:MI:0398(two hybrid pooling approach)	psi-mi:MI:0915(physical association)	IntAct
tr|A0A0H3HIA5|A0A0H3HIA5_KLEOK	0	100	77.8	UNIPROT_AC:Q7CIN4	BACTERIA	UNIPROT_AC:Q16825	PTN21_HUMAN	human|Homo sapiens	ANIMAL	UNIPROT_AC:Q7CIN4	Q7CIN4_YERPE	yerpe|Yersinia pestis	BACTERIA	pubmed:20711500|imex:IM-13779	psi-mi:MI:0398(two hybrid pooling approach)	psi-mi:MI:0915(physical association)	IntAct
tr|A0A0H3H5K9|A0A0H3H5K9_KLEOK	0	100	77.67	UNIPROT_AC:Q8ZIN5	BACTERIA	UNIPROT_AC:Q3KNS1	PTHD3_HUMAN	human|Homo sapiens	ANIMAL	UNIPROT_AC:Q8ZIN5	KHSE_YERPE	yerpe|Yersinia pestis	BACTERIA	pubmed:20711500|imex:IM-13779	psi-mi:MI:0398(two hybrid pooling approach)	psi-mi:MI:0915(physical association)	IntAct
tr|A0A0H3H030|A0A0H3H030_KLEOK	0	99	77.54	UNIPROT_AC:Q7CJT3	BACTERIA	UNIPROT_AC:Q9P1T7	MDFIC_HUMAN	human|Homo sapiens	ANIMAL	UNIPROT_AC:Q7CJT3	Q7CJT3_YERPE	yerpe|Yersinia pestis	BACTERIA	pubmed:20711500|imex:IM-13779	psi-mi:MI:0398(two hybrid pooling approach)	psi-mi:MI:0915(physical association)	IntAct
tr|A0A0H3H030|A0A0H3H030_KLEOK	0	99	77.54	UNIPROT_AC:Q7CJT3	BACTERIA	UNIPROT_AC:P13747	HLAE_HUMAN	human|Homo sapiens	ANIMAL	UNIPROT_AC:Q7CJT3	Q7CJT3_YERPE	yerpe|Yersinia pestis	BACTERIA	pubmed:20711500|imex:IM-13779	psi-mi:MI:0398(two hybrid pooling approach)	psi-mi:MI:0915(physical association)	IntAct
tr|A0A0H3H030|A0A0H3H030_KLEOK	0	99	77.54	UNIPROT_AC:Q7CJT3	BACTERIA	UNIPROT_AC:O60861	GAS7_HUMAN	human|Homo sapiens	ANIMAL	UNIPROT_AC:Q7CJT3	Q7CJT3_YERPE	yerpe|Yersinia pestis	BACTERIA	pubmed:20711500|imex:IM-13779	psi-mi:MI:0398(two hybrid pooling approach)	psi-mi:MI:0915(physical association)	IntAct
tr|A0A0H3H030|A0A0H3H030_KLEOK	0	99	77.54	UNIPROT_AC:Q7CJT3	BACTERIA	UNIPROT_AC:P23142	FBLN1_HUMAN	human|Homo sapiens	ANIMAL	UNIPROT_AC:Q7CJT3	Q7CJT3_YERPE	yerpe|Yersinia pestis	BACTERIA	pubmed:20711500|imex:IM-13779	psi-mi:MI:0398(two hybrid pooling approach)	psi-mi:MI:0915(physical association)	IntAct
tr|A0A0H3H030|A0A0H3H030_KLEOK	0	99	77.54	UNIPROT_AC:Q7CJT3	BACTERIA	UNIPROT_AC:P50995	ANX11_HUMAN	human|Homo sapiens	ANIMAL	UNIPROT_AC:Q7CJT3	Q7CJT3_YERPE	yerpe|Yersinia pestis	BACTERIA	pubmed:20711500|imex:IM-13779	psi-mi:MI:0398(two hybrid pooling approach)	psi-mi:MI:0915(physical association)	IntAct
tr|A0A0H3H030|A0A0H3H030_KLEOK	0	99	77.54	UNIPROT_AC:Q7CJT3	BACTERIA	UNIPROT_AC:Q15154	PCM1_HUMAN	human|Homo sapiens	ANIMAL	UNIPROT_AC:Q7CJT3	Q7CJT3_YERPE	yerpe|Yersinia pestis	BACTERIA	pubmed:20711500|imex:IM-13779	psi-mi:MI:0398(two hybrid pooling approach)	psi-mi:MI:0915(physical association)	IntAct
tr|A0A0H3H030|A0A0H3H030_KLEOK	0	99	77.54	UNIPROT_AC:Q7CJT3	BACTERIA	UNIPROT_AC:Q7Z7M0	MEGF8_HUMAN	human|Homo sapiens	ANIMAL	UNIPROT_AC:Q7CJT3	Q7CJT3_YERPE	yerpe|Yersinia pestis	BACTERIA	pubmed:20711500|imex:IM-13779	psi-mi:MI:0398(two hybrid pooling approach)	psi-mi:MI:0915(physical association)	IntAct
tr|A0A0H3H030|A0A0H3H030_KLEOK	0	99	77.54	UNIPROT_AC:Q7CJT3	BACTERIA	UNIPROT_AC:Q8WVT3	TPC12_HUMAN	human|Homo sapiens	ANIMAL	UNIPROT_AC:Q7CJT3	Q7CJT3_YERPE	yerpe|Yersinia pestis	BACTERIA	pubmed:20711500|imex:IM-13779	psi-mi:MI:0398(two hybrid pooling approach)	psi-mi:MI:0915(physical association)	IntAct
tr|A0A0H3H030|A0A0H3H030_KLEOK	0	99	77.54	UNIPROT_AC:Q7CJT3	BACTERIA	UNIPROT_AC:Q9GZM7	TINAL_HUMAN	human|Homo sapiens	ANIMAL	UNIPROT_AC:Q7CJT3	Q7CJT3_YERPE	yerpe|Yersinia pestis	BACTERIA	pubmed:20711500|imex:IM-13779	psi-mi:MI:0398(two hybrid pooling approach)	psi-mi:MI:0915(physical association)	IntAct
tr|A0A0H3H030|A0A0H3H030_KLEOK	0	99	77.54	UNIPROT_AC:Q7CJT3	BACTERIA	UNIPROT_AC:Q9HCC8	GDPD2_HUMAN	human|Homo sapiens	ANIMAL	UNIPROT_AC:Q7CJT3	Q7CJT3_YERPE	yerpe|Yersinia pestis	BACTERIA	pubmed:20711500|imex:IM-13779	psi-mi:MI:0398(two hybrid pooling approach)	psi-mi:MI:0915(physical association)	IntAct
tr|A0A0H3H7V0|A0A0H3H7V0_KLEOK	0	100	77.5	UNIPROT_AC:Q7CIM3	BACTERIA	UNIPROT_AC:Q9UKK3	PARP4_HUMAN	human|Homo sapiens	ANIMAL	UNIPROT_AC:Q7CIM3	Q7CIM3_YERPE	yerpe|Yersinia pestis	BACTERIA	pubmed:20711500|imex:IM-13779	psi-mi:MI:0398(two hybrid pooling approach)	psi-mi:MI:0915(physical association)	IntAct
tr|A0A0H3H7V0|A0A0H3H7V0_KLEOK	0	100	77.5	UNIPROT_AC:Q7CIM3	BACTERIA	UNIPROT_AC:O75807	PR15A_HUMAN	human|Homo sapiens	ANIMAL	UNIPROT_AC:Q7CIM3	Q7CIM3_YERPE	yerpe|Yersinia pestis	BACTERIA	pubmed:20711500|imex:IM-13779	psi-mi:MI:0398(two hybrid pooling approach)	psi-mi:MI:0915(physical association)	IntAct
tr|A0A0H3H7V0|A0A0H3H7V0_KLEOK	0	100	77.5	UNIPROT_AC:Q7CIM3	BACTERIA	UNIPROT_AC:P43034	LIS1_HUMAN	human|Homo sapiens	ANIMAL	UNIPROT_AC:Q7CIM3	Q7CIM3_YERPE	yerpe|Yersinia pestis	BACTERIA	pubmed:20711500|imex:IM-13779	psi-mi:MI:0398(two hybrid pooling approach)	psi-mi:MI:0915(physical association)	IntAct
tr|A0A0H3H7V0|A0A0H3H7V0_KLEOK	0	100	77.5	UNIPROT_AC:Q7CIM3	BACTERIA	UNIPROT_AC:O75821	EIF3G_HUMAN	human|Homo sapiens	ANIMAL	UNIPROT_AC:Q7CIM3	Q7CIM3_YERPE	yerpe|Yersinia pestis	BACTERIA	pubmed:20711500|imex:IM-13779	psi-mi:MI:0398(two hybrid pooling approach)	psi-mi:MI:0915(physical association)	IntAct
tr|A0A0H3H7V0|A0A0H3H7V0_KLEOK	0	100	77.5	UNIPROT_AC:Q7CIM3	BACTERIA	UNIPROT_AC:O94913	PCF11_HUMAN	human|Homo sapiens	ANIMAL	UNIPROT_AC:Q7CIM3	Q7CIM3_YERPE	yerpe|Yersinia pestis	BACTERIA	pubmed:20711500|imex:IM-13779	psi-mi:MI:0398(two hybrid pooling approach)	psi-mi:MI:0915(physical association)	IntAct
tr|A0A0H3H7V0|A0A0H3H7V0_KLEOK	0	100	77.5	UNIPROT_AC:Q7CIM3	BACTERIA	UNIPROT_AC:P13639	EF2_HUMAN	human|Homo sapiens	ANIMAL	UNIPROT_AC:Q7CIM3	Q7CIM3_YERPE	yerpe|Yersinia pestis	BACTERIA	pubmed:20711500|imex:IM-13779	psi-mi:MI:0398(two hybrid pooling approach)	psi-mi:MI:0915(physical association)	IntAct
tr|A0A0H3H7V0|A0A0H3H7V0_KLEOK	0	100	77.5	UNIPROT_AC:Q7CIM3	BACTERIA	UNIPROT_AC:Q5SXM2	SNPC4_HUMAN	human|Homo sapiens	ANIMAL	UNIPROT_AC:Q7CIM3	Q7CIM3_YERPE	yerpe|Yersinia pestis	BACTERIA	pubmed:20711500|imex:IM-13779	psi-mi:MI:0398(two hybrid pooling approach)	psi-mi:MI:0915(physical association)	IntAct
tr|A0A0H3H7V0|A0A0H3H7V0_KLEOK	0	100	77.5	UNIPROT_AC:Q7CIM3	BACTERIA	UNIPROT_AC:Q8TDM2	Q8TDM2_HUMAN	human|Homo sapiens	ANIMAL	UNIPROT_AC:Q7CIM3	Q7CIM3_YERPE	yerpe|Yersinia pestis	BACTERIA	pubmed:20711500|imex:IM-13779	psi-mi:MI:0398(two hybrid pooling approach)	psi-mi:MI:0915(physical association)	IntAct
tr|A0A0H3H7V0|A0A0H3H7V0_KLEOK	0	100	77.5	UNIPROT_AC:Q7CIM3	BACTERIA	UNIPROT_AC:Q96LM7	Q96LM7_HUMAN	human|Homo sapiens	ANIMAL	UNIPROT_AC:Q7CIM3	Q7CIM3_YERPE	yerpe|Yersinia pestis	BACTERIA	pubmed:20711500|imex:IM-13779	psi-mi:MI:0398(two hybrid pooling approach)	psi-mi:MI:0915(physical association)	IntAct
tr|A0A0H3H7V0|A0A0H3H7V0_KLEOK	0	100	77.5	UNIPROT_AC:Q7CIM3	BACTERIA	UNIPROT_AC:Q9UHI8	ATS1_HUMAN	human|Homo sapiens	ANIMAL	UNIPROT_AC:Q7CIM3	Q7CIM3_YERPE	yerpe|Yersinia pestis	BACTERIA	pubmed:20711500|imex:IM-13779	psi-mi:MI:0398(two hybrid pooling approach)	psi-mi:MI:0915(physical association)	IntAct
tr|A0A0H3H435|A0A0H3H435_KLEOK	0	99	77.35	UNIPROT_AC:Q8ZAE1	BACTERIA	UNIPROT_AC:O60664	PLIN3_HUMAN	human|Homo sapiens	ANIMAL	UNIPROT_AC:Q8ZAE1	WECA_YERPE	yerpe|Yersinia pestis	BACTERIA	pubmed:20711500|imex:IM-13779	psi-mi:MI:0398(two hybrid pooling approach)	psi-mi:MI:0915(physical association)	IntAct
tr|A0A0H3H435|A0A0H3H435_KLEOK	0	99	77.35	UNIPROT_AC:Q8ZAE1	BACTERIA	UNIPROT_AC:Q12982	BNIP2_HUMAN	human|Homo sapiens	ANIMAL	UNIPROT_AC:Q8ZAE1	WECA_YERPE	yerpe|Yersinia pestis	BACTERIA	pubmed:20711500|imex:IM-13779	psi-mi:MI:0398(two hybrid pooling approach)	psi-mi:MI:0915(physical association)	IntAct
tr|A0A0H3H435|A0A0H3H435_KLEOK	0	99	77.35	UNIPROT_AC:Q8ZAE1	BACTERIA	UNIPROT_AC:Q86VP1	TAXB1_HUMAN	human|Homo sapiens	ANIMAL	UNIPROT_AC:Q8ZAE1	WECA_YERPE	yerpe|Yersinia pestis	BACTERIA	pubmed:20711500|imex:IM-13779	psi-mi:MI:0398(two hybrid pooling approach)	psi-mi:MI:0915(physical association)	IntAct
tr|A0A0H3HHU8|A0A0H3HHU8_KLEOK	1e-161	100	77.32	UNIPROT_AC:Q7CJH0	BACTERIA	UNIPROT_AC:Q6P0P0	Q6P0P0_HUMAN	human|Homo sapiens	ANIMAL	UNIPROT_AC:Q7CJH0	Q7CJH0_YERPE	yerpe|Yersinia pestis	BACTERIA	pubmed:20711500|imex:IM-13779	psi-mi:MI:0398(two hybrid pooling approach)	psi-mi:MI:0915(physical association)	IntAct
tr|A0A0H3H287|A0A0H3H287_KLEOK	0	99	76.57	UNIPROT_AC:Q8ZIX0	BACTERIA	UNIPROT_AC:P30504	1C04_HUMAN	human|Homo sapiens	ANIMAL	UNIPROT_AC:Q8ZIX0	RSGA_YERPE	yerpe|Yersinia pestis	BACTERIA	pubmed:20711500|imex:IM-13779	psi-mi:MI:0398(two hybrid pooling approach)	psi-mi:MI:0915(physical association)	IntAct
tr|A0A0H3H287|A0A0H3H287_KLEOK	0	99	76.57	UNIPROT_AC:Q8ZIX0	BACTERIA	UNIPROT_AC:Q9Y6Q9	NCOA3_HUMAN	human|Homo sapiens	ANIMAL	UNIPROT_AC:Q8ZIX0	RSGA_YERPE	yerpe|Yersinia pestis	BACTERIA	pubmed:20711500|imex:IM-13779	psi-mi:MI:0398(two hybrid pooling approach)	psi-mi:MI:0915(physical association)	IntAct
tr|A0A0H3H287|A0A0H3H287_KLEOK	0	99	76.57	UNIPROT_AC:Q8ZIX0	BACTERIA	UNIPROT_AC:O60763	USO1_HUMAN	human|Homo sapiens	ANIMAL	UNIPROT_AC:Q8ZIX0	RSGA_YERPE	yerpe|Yersinia pestis	BACTERIA	pubmed:20711500|imex:IM-13779	psi-mi:MI:0398(two hybrid pooling approach)	psi-mi:MI:0915(physical association)	IntAct
tr|A0A0H3H287|A0A0H3H287_KLEOK	0	99	76.57	UNIPROT_AC:Q8ZIX0	BACTERIA	UNIPROT_AC:Q9UJW9	SRTD3_HUMAN	human|Homo sapiens	ANIMAL	UNIPROT_AC:Q8ZIX0	RSGA_YERPE	yerpe|Yersinia pestis	BACTERIA	pubmed:20711500|imex:IM-13779	psi-mi:MI:0398(two hybrid pooling approach)	psi-mi:MI:0915(physical association)	IntAct
tr|A0A0H3H287|A0A0H3H287_KLEOK	0	99	76.57	UNIPROT_AC:Q8ZIX0	BACTERIA	UNIPROT_AC:Q9UKZ1	CNO11_HUMAN	human|Homo sapiens	ANIMAL	UNIPROT_AC:Q8ZIX0	RSGA_YERPE	yerpe|Yersinia pestis	BACTERIA	pubmed:20711500|imex:IM-13779	psi-mi:MI:0398(two hybrid pooling approach)	psi-mi:MI:0915(physical association)	IntAct
tr|A0A0H3HD15|A0A0H3HD15_KLEOK	1e-136	99	76.49	UNIPROT_AC:Q8ZEH0	BACTERIA	UNIPROT_AC:P31483	TIA1_HUMAN	human|Homo sapiens	ANIMAL	UNIPROT_AC:Q8ZEH0	TRPA_YERPE	yerpe|Yersinia pestis	BACTERIA	pubmed:20711500|imex:IM-13779	psi-mi:MI:0398(two hybrid pooling approach)	psi-mi:MI:0915(physical association)	IntAct
tr|A0A0H3H2K5|A0A0H3H2K5_KLEOK	0	95	76.37	UNIPROT_AC:Q7CFV9	BACTERIA	UNIPROT_AC:P30048	PRDX3_HUMAN	human|Homo sapiens	ANIMAL	UNIPROT_AC:Q7CFV9	Q7CFV9_YERPE	yerpe|Yersinia pestis	BACTERIA	pubmed:20711500|imex:IM-13779	psi-mi:MI:0398(two hybrid pooling approach)	psi-mi:MI:0915(physical association)	IntAct
tr|A0A0H3H2K5|A0A0H3H2K5_KLEOK	0	95	76.37	UNIPROT_AC:Q7CFV9	BACTERIA	UNIPROT_AC:Q9BZF1	OSBL8_HUMAN	human|Homo sapiens	ANIMAL	UNIPROT_AC:Q7CFV9	Q7CFV9_YERPE	yerpe|Yersinia pestis	BACTERIA	pubmed:20711500|imex:IM-13779	psi-mi:MI:0398(two hybrid pooling approach)	psi-mi:MI:0915(physical association)	IntAct
tr|A0A0H3HE43|A0A0H3HE43_KLEOK	5e-111	100	76.02	UNIPROT_AC:Q8ZFX8	BACTERIA	UNIPROT_AC:O15033	AREL1_HUMAN	human|Homo sapiens	ANIMAL	UNIPROT_AC:Q8ZFX8	HIS5_YERPE	yerpe|Yersinia pestis	BACTERIA	pubmed:20711500|imex:IM-13779	psi-mi:MI:0398(two hybrid pooling approach)	psi-mi:MI:0915(physical association)	IntAct
tr|A0A0H3H028|A0A0H3H028_KLEOK	0	100	75.94	UNIPROT_AC:Q8CZJ9	BACTERIA	UNIPROT_AC:O14964	HGS_HUMAN	human|Homo sapiens	ANIMAL	UNIPROT_AC:Q8CZJ9	Q8CZJ9_YERPE	yerpe|Yersinia pestis	BACTERIA	pubmed:20711500|imex:IM-13779	psi-mi:MI:0398(two hybrid pooling approach)	psi-mi:MI:0915(physical association)	IntAct
tr|A0A0H3H028|A0A0H3H028_KLEOK	0	100	75.94	UNIPROT_AC:Q8CZJ9	BACTERIA	UNIPROT_AC:Q9NY15	STAB1_HUMAN	human|Homo sapiens	ANIMAL	UNIPROT_AC:Q8CZJ9	Q8CZJ9_YERPE	yerpe|Yersinia pestis	BACTERIA	pubmed:20711500|imex:IM-13779	psi-mi:MI:0398(two hybrid pooling approach)	psi-mi:MI:0915(physical association)	IntAct
tr|A0A0H3H393|A0A0H3H393_KLEOK	0	99	75.84	UNIPROT_AC:Q7CGZ1	BACTERIA	INTACT:EBI-1033611	INTACT:EBI-1033611	human|Homo sapiens	ANIMAL	UNIPROT_AC:Q7CGZ1	Q7CGZ1_YERPE	yerpe|Yersinia pestis	BACTERIA	pubmed:20711500|imex:IM-13779	psi-mi:MI:0398(two hybrid pooling approach)	psi-mi:MI:0915(physical association)	IntAct
tr|A0A0H3H393|A0A0H3H393_KLEOK	0	99	75.84	UNIPROT_AC:Q7CGZ1	BACTERIA	UNIPROT_AC:P48382	RFX5_HUMAN	human|Homo sapiens	ANIMAL	UNIPROT_AC:Q7CGZ1	Q7CGZ1_YERPE	yerpe|Yersinia pestis	BACTERIA	pubmed:20711500|imex:IM-13779	psi-mi:MI:0398(two hybrid pooling approach)	psi-mi:MI:0915(physical association)	IntAct
tr|A0A0H3H393|A0A0H3H393_KLEOK	0	99	75.84	UNIPROT_AC:Q7CGZ1	BACTERIA	UNIPROT_AC:Q13418	ILK_HUMAN	human|Homo sapiens	ANIMAL	UNIPROT_AC:Q7CGZ1	Q7CGZ1_YERPE	yerpe|Yersinia pestis	BACTERIA	pubmed:20711500|imex:IM-13779	psi-mi:MI:0398(two hybrid pooling approach)	psi-mi:MI:0915(physical association)	IntAct
tr|A0A0H3H393|A0A0H3H393_KLEOK	0	99	75.84	UNIPROT_AC:Q7CGZ1	BACTERIA	UNIPROT_AC:Q7Z3K3	POGZ_HUMAN	human|Homo sapiens	ANIMAL	UNIPROT_AC:Q7CGZ1	Q7CGZ1_YERPE	yerpe|Yersinia pestis	BACTERIA	pubmed:20711500|imex:IM-13779	psi-mi:MI:0398(two hybrid pooling approach)	psi-mi:MI:0915(physical association)	IntAct
tr|A0A0H3H393|A0A0H3H393_KLEOK	0	99	75.84	UNIPROT_AC:Q7CGZ1	BACTERIA	UNIPROT_AC:Q8TB24	RIN3_HUMAN	human|Homo sapiens	ANIMAL	UNIPROT_AC:Q7CGZ1	Q7CGZ1_YERPE	yerpe|Yersinia pestis	BACTERIA	pubmed:20711500|imex:IM-13779	psi-mi:MI:0398(two hybrid pooling approach)	psi-mi:MI:0915(physical association)	IntAct
tr|A0A0H3H393|A0A0H3H393_KLEOK	0	99	75.84	UNIPROT_AC:Q7CGZ1	BACTERIA	UNIPROT_AC:Q9Y6X8	ZHX2_HUMAN	human|Homo sapiens	ANIMAL	UNIPROT_AC:Q7CGZ1	Q7CGZ1_YERPE	yerpe|Yersinia pestis	BACTERIA	pubmed:20711500|imex:IM-13779	psi-mi:MI:0398(two hybrid pooling approach)	psi-mi:MI:0915(physical association)	IntAct
tr|A0A0H3HFW8|A0A0H3HFW8_KLEOK	1e-129	99	75.72	UNIPROT_AC:P58644	BACTERIA	UNIPROT_AC:P49848	TAF6_HUMAN	human|Homo sapiens	ANIMAL	UNIPROT_AC:P58644	PYRF_YERPE	yerpe|Yersinia pestis	BACTERIA	pubmed:20711500|imex:IM-13779	psi-mi:MI:0398(two hybrid pooling approach)	psi-mi:MI:0915(physical association)	IntAct
tr|A0A0H3HFW8|A0A0H3HFW8_KLEOK	1e-129	99	75.72	UNIPROT_AC:P58644	BACTERIA	UNIPROT_AC:O43464	HTRA2_HUMAN	human|Homo sapiens	ANIMAL	UNIPROT_AC:P58644	PYRF_YERPE	yerpe|Yersinia pestis	BACTERIA	pubmed:20711500|imex:IM-13779	psi-mi:MI:0398(two hybrid pooling approach)	psi-mi:MI:0915(physical association)	IntAct
tr|A0A0H3HFW8|A0A0H3HFW8_KLEOK	1e-129	99	75.72	UNIPROT_AC:P58644	BACTERIA	UNIPROT_AC:Q16610	ECM1_HUMAN	human|Homo sapiens	ANIMAL	UNIPROT_AC:P58644	PYRF_YERPE	yerpe|Yersinia pestis	BACTERIA	pubmed:20711500|imex:IM-13779	psi-mi:MI:0398(two hybrid pooling approach)	psi-mi:MI:0915(physical association)	IntAct
tr|A0A0H3HFW8|A0A0H3HFW8_KLEOK	1e-129	99	75.72	UNIPROT_AC:P58644	BACTERIA	UNIPROT_AC:Q96RK0	CIC_HUMAN	human|Homo sapiens	ANIMAL	UNIPROT_AC:P58644	PYRF_YERPE	yerpe|Yersinia pestis	BACTERIA	pubmed:20711500|imex:IM-13779	psi-mi:MI:0398(two hybrid pooling approach)	psi-mi:MI:0915(physical association)	IntAct
tr|A0A0H3HDG3|A0A0H3HDG3_KLEOK	0	100	75.51	UNIPROT_AC:Q7CHW4	BACTERIA	UNIPROT_AC:Q16594	TAF9_HUMAN	human|Homo sapiens	ANIMAL	UNIPROT_AC:Q7CHW4	PURT_YERPE	yerpe|Yersinia pestis	BACTERIA	pubmed:20711500|imex:IM-13779	psi-mi:MI:0398(two hybrid pooling approach)	psi-mi:MI:0915(physical association)	IntAct
tr|A0A0H3HDG3|A0A0H3HDG3_KLEOK	0	100	75.51	UNIPROT_AC:Q7CHW4	BACTERIA	UNIPROT_AC:P07339	CATD_HUMAN	human|Homo sapiens	ANIMAL	UNIPROT_AC:Q7CHW4	PURT_YERPE	yerpe|Yersinia pestis	BACTERIA	pubmed:20711500|imex:IM-13779	psi-mi:MI:0398(two hybrid pooling approach)	psi-mi:MI:0915(physical association)	IntAct
tr|A0A0H3HDG3|A0A0H3HDG3_KLEOK	0	100	75.51	UNIPROT_AC:Q7CHW4	BACTERIA	UNIPROT_AC:O75629	CREG1_HUMAN	human|Homo sapiens	ANIMAL	UNIPROT_AC:Q7CHW4	PURT_YERPE	yerpe|Yersinia pestis	BACTERIA	pubmed:20711500|imex:IM-13779	psi-mi:MI:0398(two hybrid pooling approach)	psi-mi:MI:0915(physical association)	IntAct
tr|A0A0H3HDG3|A0A0H3HDG3_KLEOK	0	100	75.51	UNIPROT_AC:Q7CHW4	BACTERIA	UNIPROT_AC:P49019	HCAR3_HUMAN	human|Homo sapiens	ANIMAL	UNIPROT_AC:Q7CHW4	PURT_YERPE	yerpe|Yersinia pestis	BACTERIA	pubmed:20711500|imex:IM-13779	psi-mi:MI:0398(two hybrid pooling approach)	psi-mi:MI:0915(physical association)	IntAct
tr|A0A0H3HDG3|A0A0H3HDG3_KLEOK	0	100	75.51	UNIPROT_AC:Q7CHW4	BACTERIA	UNIPROT_AC:Q2M2A3	Q2M2A3_HUMAN	human|Homo sapiens	ANIMAL	UNIPROT_AC:Q7CHW4	PURT_YERPE	yerpe|Yersinia pestis	BACTERIA	pubmed:20711500|imex:IM-13779	psi-mi:MI:0398(two hybrid pooling approach)	psi-mi:MI:0915(physical association)	IntAct
tr|A0A0H3HDG3|A0A0H3HDG3_KLEOK	0	100	75.51	UNIPROT_AC:Q7CHW4	BACTERIA	UNIPROT_AC:Q5HYW2	NHSL2_HUMAN	human|Homo sapiens	ANIMAL	UNIPROT_AC:Q7CHW4	PURT_YERPE	yerpe|Yersinia pestis	BACTERIA	pubmed:20711500|imex:IM-13779	psi-mi:MI:0398(two hybrid pooling approach)	psi-mi:MI:0915(physical association)	IntAct
tr|A0A0H3HDG3|A0A0H3HDG3_KLEOK	0	100	75.51	UNIPROT_AC:Q7CHW4	BACTERIA	UNIPROT_AC:Q96LX7	CCD17_HUMAN	human|Homo sapiens	ANIMAL	UNIPROT_AC:Q7CHW4	PURT_YERPE	yerpe|Yersinia pestis	BACTERIA	pubmed:20711500|imex:IM-13779	psi-mi:MI:0398(two hybrid pooling approach)	psi-mi:MI:0915(physical association)	IntAct
tr|A0A0H3HDG3|A0A0H3HDG3_KLEOK	0	100	75.51	UNIPROT_AC:Q7CHW4	BACTERIA	UNIPROT_AC:Q9NR19	ACSA_HUMAN	human|Homo sapiens	ANIMAL	UNIPROT_AC:Q7CHW4	PURT_YERPE	yerpe|Yersinia pestis	BACTERIA	pubmed:20711500|imex:IM-13779	psi-mi:MI:0398(two hybrid pooling approach)	psi-mi:MI:0915(physical association)	IntAct
tr|A0A0H3H0S1|A0A0H3H0S1_KLEOK	0	100	75.33	UNIPROT_AC:Q7CGZ2	BACTERIA	UNIPROT_AC:P52272	HNRPM_HUMAN	human|Homo sapiens	ANIMAL	UNIPROT_AC:Q7CGZ2	LPLT_YERPE	yerpe|Yersinia pestis	BACTERIA	pubmed:20711500|imex:IM-13779	psi-mi:MI:0398(two hybrid pooling approach)	psi-mi:MI:0915(physical association)	IntAct
tr|A0A0H3HA74|A0A0H3HA74_KLEOK	0	100	75.24	UNIPROT_AC:Q7CKZ1	BACTERIA	UNIPROT_AC:O14908	GIPC1_HUMAN	human|Homo sapiens	ANIMAL	UNIPROT_AC:Q7CKZ1	Q7CKZ1_YERPE	yerpe|Yersinia pestis	BACTERIA	pubmed:20711500|imex:IM-13779	psi-mi:MI:0398(two hybrid pooling approach)	psi-mi:MI:0915(physical association)	IntAct
tr|A0A0H3H6G2|A0A0H3H6G2_KLEOK	0	99	74.89	UNIPROT_AC:Q8ZAF1	BACTERIA	UNIPROT_AC:P19838	NFKB1_HUMAN	human|Homo sapiens	ANIMAL	UNIPROT_AC:Q8ZAF1	WZYE_YERPE	yerpe|Yersinia pestis	BACTERIA	pubmed:20711500|imex:IM-13779	psi-mi:MI:0398(two hybrid pooling approach)	psi-mi:MI:0915(physical association)	IntAct
tr|A0A0H3H6G2|A0A0H3H6G2_KLEOK	0	99	74.89	UNIPROT_AC:Q8ZAF1	BACTERIA	UNIPROT_AC:P46940	IQGA1_HUMAN	human|Homo sapiens	ANIMAL	UNIPROT_AC:Q8ZAF1	WZYE_YERPE	yerpe|Yersinia pestis	BACTERIA	pubmed:20711500|imex:IM-13779	psi-mi:MI:0398(two hybrid pooling approach)	psi-mi:MI:0915(physical association)	IntAct
tr|A0A0H3H6G2|A0A0H3H6G2_KLEOK	0	99	74.89	UNIPROT_AC:Q8ZAF1	BACTERIA	UNIPROT_AC:Q59H65	Q59H65_HUMAN	human|Homo sapiens	ANIMAL	UNIPROT_AC:Q8ZAF1	WZYE_YERPE	yerpe|Yersinia pestis	BACTERIA	pubmed:20711500|imex:IM-13779	psi-mi:MI:0398(two hybrid pooling approach)	psi-mi:MI:0915(physical association)	IntAct
tr|A0A0H3HC91|A0A0H3HC91_KLEOK	1e-117	99	74.46	UNIPROT_AC:Q7CKD4	BACTERIA	UNIPROT_AC:Q9HAV4	XPO5_HUMAN	human|Homo sapiens	ANIMAL	UNIPROT_AC:Q7CKD4	MTNN_YERPE	yerpe|Yersinia pestis	BACTERIA	pubmed:20711500|imex:IM-13779	psi-mi:MI:0398(two hybrid pooling approach)	psi-mi:MI:0915(physical association)	IntAct
tr|A0A0H3HC91|A0A0H3HC91_KLEOK	1e-117	99	74.46	UNIPROT_AC:Q7CKD4	BACTERIA	UNIPROT_AC:O95104	SFR15_HUMAN	human|Homo sapiens	ANIMAL	UNIPROT_AC:Q7CKD4	MTNN_YERPE	yerpe|Yersinia pestis	BACTERIA	pubmed:20711500|imex:IM-13779	psi-mi:MI:0398(two hybrid pooling approach)	psi-mi:MI:0915(physical association)	IntAct
tr|A0A0H3HC91|A0A0H3HC91_KLEOK	1e-117	99	74.46	UNIPROT_AC:Q7CKD4	BACTERIA	UNIPROT_AC:P01834	IGKC_HUMAN	human|Homo sapiens	ANIMAL	UNIPROT_AC:Q7CKD4	MTNN_YERPE	yerpe|Yersinia pestis	BACTERIA	pubmed:20711500|imex:IM-13779	psi-mi:MI:0398(two hybrid pooling approach)	psi-mi:MI:0915(physical association)	IntAct
tr|A0A0H3HC91|A0A0H3HC91_KLEOK	1e-117	99	74.46	UNIPROT_AC:Q7CKD4	BACTERIA	UNIPROT_AC:P30520	PURA2_HUMAN	human|Homo sapiens	ANIMAL	UNIPROT_AC:Q7CKD4	MTNN_YERPE	yerpe|Yersinia pestis	BACTERIA	pubmed:20711500|imex:IM-13779	psi-mi:MI:0398(two hybrid pooling approach)	psi-mi:MI:0915(physical association)	IntAct
tr|A0A0H3HA50|A0A0H3HA50_KLEOK	9e-152	99	74.39	UNIPROT_AC:Q8ZAA2	BACTERIA	UNIPROT_AC:Q15942	ZYX_HUMAN	human|Homo sapiens	ANIMAL	UNIPROT_AC:Q8ZAA2	MURI_YERPE	yerpe|Yersinia pestis	BACTERIA	pubmed:20711500|imex:IM-13779	psi-mi:MI:0398(two hybrid pooling approach)	psi-mi:MI:0915(physical association)	IntAct
tr|A0A0H3HBW5|A0A0H3HBW5_KLEOK	0	99	73.26	UNIPROT_AC:Q8ZFX5	BACTERIA	UNIPROT_AC:A5YKK6	CNOT1_HUMAN	human|Homo sapiens	ANIMAL	UNIPROT_AC:Q8ZFX5	HISX_YERPE	yerpe|Yersinia pestis	BACTERIA	pubmed:20711500|imex:IM-13779	psi-mi:MI:0398(two hybrid pooling approach)	psi-mi:MI:0915(physical association)	IntAct
tr|A0A0H3HBW5|A0A0H3HBW5_KLEOK	0	99	73.26	UNIPROT_AC:Q8ZFX5	BACTERIA	UNIPROT_AC:O15533	TPSN_HUMAN	human|Homo sapiens	ANIMAL	UNIPROT_AC:Q8ZFX5	HISX_YERPE	yerpe|Yersinia pestis	BACTERIA	pubmed:20711500|imex:IM-13779	psi-mi:MI:0398(two hybrid pooling approach)	psi-mi:MI:0915(physical association)	IntAct
tr|A0A0H3HBW5|A0A0H3HBW5_KLEOK	0	99	73.26	UNIPROT_AC:Q8ZFX5	BACTERIA	UNIPROT_AC:P63261	ACTG_HUMAN	human|Homo sapiens	ANIMAL	UNIPROT_AC:Q8ZFX5	HISX_YERPE	yerpe|Yersinia pestis	BACTERIA	pubmed:20711500|imex:IM-13779	psi-mi:MI:0398(two hybrid pooling approach)	psi-mi:MI:0915(physical association)	IntAct
tr|A0A0H3HBW5|A0A0H3HBW5_KLEOK	0	99	73.26	UNIPROT_AC:Q8ZFX5	BACTERIA	UNIPROT_AC:P39687	AN32A_HUMAN	human|Homo sapiens	ANIMAL	UNIPROT_AC:Q8ZFX5	HISX_YERPE	yerpe|Yersinia pestis	BACTERIA	pubmed:20711500|imex:IM-13779	psi-mi:MI:0398(two hybrid pooling approach)	psi-mi:MI:0915(physical association)	IntAct
tr|A0A0H3HBW5|A0A0H3HBW5_KLEOK	0	99	73.26	UNIPROT_AC:Q8ZFX5	BACTERIA	INTACT:EBI-1033611	INTACT:EBI-1033611	human|Homo sapiens	ANIMAL	UNIPROT_AC:Q8ZFX5	HISX_YERPE	yerpe|Yersinia pestis	BACTERIA	pubmed:20711500|imex:IM-13779	psi-mi:MI:0398(two hybrid pooling approach)	psi-mi:MI:0915(physical association)	IntAct
tr|A0A0H3HBW5|A0A0H3HBW5_KLEOK	0	99	73.26	UNIPROT_AC:Q8ZFX5	BACTERIA	UNIPROT_AC:P27816	MAP4_HUMAN	human|Homo sapiens	ANIMAL	UNIPROT_AC:Q8ZFX5	HISX_YERPE	yerpe|Yersinia pestis	BACTERIA	pubmed:20711500|imex:IM-13779	psi-mi:MI:0398(two hybrid pooling approach)	psi-mi:MI:0915(physical association)	IntAct
tr|A0A0H3HBW5|A0A0H3HBW5_KLEOK	0	99	73.26	UNIPROT_AC:Q8ZFX5	BACTERIA	UNIPROT_AC:Q6NY19	KANK3_HUMAN	human|Homo sapiens	ANIMAL	UNIPROT_AC:Q8ZFX5	HISX_YERPE	yerpe|Yersinia pestis	BACTERIA	pubmed:20711500|imex:IM-13779	psi-mi:MI:0398(two hybrid pooling approach)	psi-mi:MI:0915(physical association)	IntAct
tr|A0A0H3HBW5|A0A0H3HBW5_KLEOK	0	99	73.26	UNIPROT_AC:Q8ZFX5	BACTERIA	UNIPROT_AC:Q8WWM7	ATX2L_HUMAN	human|Homo sapiens	ANIMAL	UNIPROT_AC:Q8ZFX5	HISX_YERPE	yerpe|Yersinia pestis	BACTERIA	pubmed:20711500|imex:IM-13779	psi-mi:MI:0398(two hybrid pooling approach)	psi-mi:MI:0915(physical association)	IntAct
tr|A0A0H3HBW5|A0A0H3HBW5_KLEOK	0	99	73.26	UNIPROT_AC:Q8ZFX5	BACTERIA	UNIPROT_AC:Q99584	S10AD_HUMAN	human|Homo sapiens	ANIMAL	UNIPROT_AC:Q8ZFX5	HISX_YERPE	yerpe|Yersinia pestis	BACTERIA	pubmed:20711500|imex:IM-13779	psi-mi:MI:0398(two hybrid pooling approach)	psi-mi:MI:0915(physical association)	IntAct
tr|A0A0H3HBW5|A0A0H3HBW5_KLEOK	0	99	73.26	UNIPROT_AC:Q8ZFX5	BACTERIA	UNIPROT_AC:Q9NU22	MDN1_HUMAN	human|Homo sapiens	ANIMAL	UNIPROT_AC:Q8ZFX5	HISX_YERPE	yerpe|Yersinia pestis	BACTERIA	pubmed:20711500|imex:IM-13779	psi-mi:MI:0398(two hybrid pooling approach)	psi-mi:MI:0915(physical association)	IntAct
tr|A0A0H3HBW5|A0A0H3HBW5_KLEOK	0	99	73.26	UNIPROT_AC:Q8ZFX5	BACTERIA	UNIPROT_AC:Q9NZM5	GSCR2_HUMAN	human|Homo sapiens	ANIMAL	UNIPROT_AC:Q8ZFX5	HISX_YERPE	yerpe|Yersinia pestis	BACTERIA	pubmed:20711500|imex:IM-13779	psi-mi:MI:0398(two hybrid pooling approach)	psi-mi:MI:0915(physical association)	IntAct
tr|A0A0H3HK70|A0A0H3HK70_KLEOK	6e-136	100	73.08	UNIPROT_AC:Q8D0T7	BACTERIA	UNIPROT_AC:Q96B36	AKTS1_HUMAN	human|Homo sapiens	ANIMAL	UNIPROT_AC:Q8D0T7	Q8D0T7_YERPE	yerpe|Yersinia pestis	BACTERIA	pubmed:20711500|imex:IM-13779	psi-mi:MI:0398(two hybrid pooling approach)	psi-mi:MI:0915(physical association)	IntAct
tr|A0A0H3HGH0|A0A0H3HGH0_KLEOK	0	99	72.36	UNIPROT_AC:Q8D0H8	BACTERIA	UNIPROT_AC:P05771	KPCB_HUMAN	human|Homo sapiens	ANIMAL	UNIPROT_AC:Q8D0H8	Q8D0H8_YERPE	yerpe|Yersinia pestis	BACTERIA	pubmed:20711500|imex:IM-13779	psi-mi:MI:0398(two hybrid pooling approach)	psi-mi:MI:0915(physical association)	IntAct
tr|A0A0H3HGH0|A0A0H3HGH0_KLEOK	0	99	72.36	UNIPROT_AC:Q8D0H8	BACTERIA	UNIPROT_AC:P40222	TXLNA_HUMAN	human|Homo sapiens	ANIMAL	UNIPROT_AC:Q8D0H8	Q8D0H8_YERPE	yerpe|Yersinia pestis	BACTERIA	pubmed:20711500|imex:IM-13779	psi-mi:MI:0398(two hybrid pooling approach)	psi-mi:MI:0915(physical association)	IntAct
tr|A0A0H3HGH0|A0A0H3HGH0_KLEOK	0	99	72.36	UNIPROT_AC:Q8D0H8	BACTERIA	UNIPROT_AC:Q96GC9	VMP1_HUMAN	human|Homo sapiens	ANIMAL	UNIPROT_AC:Q8D0H8	Q8D0H8_YERPE	yerpe|Yersinia pestis	BACTERIA	pubmed:20711500|imex:IM-13779	psi-mi:MI:0398(two hybrid pooling approach)	psi-mi:MI:0915(physical association)	IntAct
tr|A0A0H3H990|A0A0H3H990_KLEOK	4e-157	97	72.2	UNIPROT_AC:Q5NHM9	BACTERIA	UNIPROT_AC:P81877	SSBP2_HUMAN	human|Homo sapiens	ANIMAL	UNIPROT_AC:Q5NHM9	Q5NHM9_FRATT	fratt|Francisella tularensis subsp. tularensis	BACTERIA	pubmed:20711500|imex:IM-13779	psi-mi:MI:0398(two hybrid pooling approach)	psi-mi:MI:0915(physical association)	IntAct
tr|A0A0H3H990|A0A0H3H990_KLEOK	4e-157	97	72.2	UNIPROT_AC:Q5NHM9	BACTERIA	UNIPROT_AC:P78347	GTF2I_HUMAN	human|Homo sapiens	ANIMAL	UNIPROT_AC:Q5NHM9	Q5NHM9_FRATT	fratt|Francisella tularensis subsp. tularensis	BACTERIA	pubmed:20711500|imex:IM-13779	psi-mi:MI:0398(two hybrid pooling approach)	psi-mi:MI:0915(physical association)	IntAct
tr|A0A0H3H990|A0A0H3H990_KLEOK	4e-157	97	72.2	UNIPROT_AC:Q5NHM9	BACTERIA	UNIPROT_AC:P01871	IGHM_HUMAN	human|Homo sapiens	ANIMAL	UNIPROT_AC:Q5NHM9	Q5NHM9_FRATT	fratt|Francisella tularensis subsp. tularensis	BACTERIA	pubmed:20711500|imex:IM-13779	psi-mi:MI:0398(two hybrid pooling approach)	psi-mi:MI:0915(physical association)	IntAct
tr|A0A0H3HEP8|A0A0H3HEP8_KLEOK	0	99	72.17	UNIPROT_AC:Q8CWI1	BACTERIA	UNIPROT_AC:Q9H3M7	TXNIP_HUMAN	human|Homo sapiens	ANIMAL	UNIPROT_AC:Q8CWI1	Q8CWI1_YERPE	yerpe|Yersinia pestis	BACTERIA	pubmed:20711500|imex:IM-13779	psi-mi:MI:0398(two hybrid pooling approach)	psi-mi:MI:0915(physical association)	IntAct
tr|A0A0H3HEP8|A0A0H3HEP8_KLEOK	0	99	72.17	UNIPROT_AC:Q8CWI1	BACTERIA	UNIPROT_AC:Q13042	CDC16_HUMAN	human|Homo sapiens	ANIMAL	UNIPROT_AC:Q8CWI1	Q8CWI1_YERPE	yerpe|Yersinia pestis	BACTERIA	pubmed:20711500|imex:IM-13779	psi-mi:MI:0398(two hybrid pooling approach)	psi-mi:MI:0915(physical association)	IntAct
tr|A0A0H3HEP8|A0A0H3HEP8_KLEOK	0	99	72.17	UNIPROT_AC:Q8CWI1	BACTERIA	UNIPROT_AC:Q9P0W2	HM20B_HUMAN	human|Homo sapiens	ANIMAL	UNIPROT_AC:Q8CWI1	Q8CWI1_YERPE	yerpe|Yersinia pestis	BACTERIA	pubmed:20711500|imex:IM-13779	psi-mi:MI:0398(two hybrid pooling approach)	psi-mi:MI:0915(physical association)	IntAct
tr|A0A0H3HEP8|A0A0H3HEP8_KLEOK	0	99	72.17	UNIPROT_AC:Q8CWI1	BACTERIA	UNIPROT_AC:Q9Y520	PRC2C_HUMAN	human|Homo sapiens	ANIMAL	UNIPROT_AC:Q8CWI1	Q8CWI1_YERPE	yerpe|Yersinia pestis	BACTERIA	pubmed:20711500|imex:IM-13779	psi-mi:MI:0398(two hybrid pooling approach)	psi-mi:MI:0915(physical association)	IntAct
tr|A0A0H3H4B8|A0A0H3H4B8_KLEOK	0	99	72.1	UNIPROT_AC:Q7CK43	BACTERIA	UNIPROT_AC:O60825	F262_HUMAN	human|Homo sapiens	ANIMAL	UNIPROT_AC:Q7CK43	Q7CK43_YERPE	yerpe|Yersinia pestis	BACTERIA	pubmed:20711500|imex:IM-13779	psi-mi:MI:0398(two hybrid pooling approach)	psi-mi:MI:0915(physical association)	IntAct
tr|A0A0H3HAB1|A0A0H3HAB1_KLEOK	0	99	71.84	UNIPROT_AC:Q8ZEG8	BACTERIA	UNIPROT_AC:P31153	METK2_HUMAN	human|Homo sapiens	ANIMAL	UNIPROT_AC:Q8ZEG8	TRPC_YERPE	yerpe|Yersinia pestis	BACTERIA	pubmed:20711500|imex:IM-13779	psi-mi:MI:0398(two hybrid pooling approach)	psi-mi:MI:0915(physical association)	IntAct
tr|A0A0H3HAB1|A0A0H3HAB1_KLEOK	0	99	71.84	UNIPROT_AC:Q8ZEG8	BACTERIA	UNIPROT_AC:Q9UBK9	UXT_HUMAN	human|Homo sapiens	ANIMAL	UNIPROT_AC:Q8ZEG8	TRPC_YERPE	yerpe|Yersinia pestis	BACTERIA	pubmed:20711500|imex:IM-13779	psi-mi:MI:0398(two hybrid pooling approach)	psi-mi:MI:0915(physical association)	IntAct
tr|A0A0H3HEN5|A0A0H3HEN5_KLEOK	0	100	71.81	UNIPROT_AC:Q7CHA0	BACTERIA	UNIPROT_AC:P14222	PERF_HUMAN	human|Homo sapiens	ANIMAL	UNIPROT_AC:Q7CHA0	Q7CHA0_YERPE	yerpe|Yersinia pestis	BACTERIA	pubmed:20711500|imex:IM-13779	psi-mi:MI:0398(two hybrid pooling approach)	psi-mi:MI:0915(physical association)	IntAct
tr|A0A0H3HEN5|A0A0H3HEN5_KLEOK	0	100	71.81	UNIPROT_AC:Q7CHA0	BACTERIA	UNIPROT_AC:Q9BV19	CA050_HUMAN	human|Homo sapiens	ANIMAL	UNIPROT_AC:Q7CHA0	Q7CHA0_YERPE	yerpe|Yersinia pestis	BACTERIA	pubmed:20711500|imex:IM-13779	psi-mi:MI:0398(two hybrid pooling approach)	psi-mi:MI:0915(physical association)	IntAct
tr|A0A0H3GXS4|A0A0H3GXS4_KLEOK	4e-137	99	71.8	UNIPROT_AC:Q7CKD1	BACTERIA	UNIPROT_AC:P19838	NFKB1_HUMAN	human|Homo sapiens	ANIMAL	UNIPROT_AC:Q7CKD1	Q7CKD1_YERPE	yerpe|Yersinia pestis	BACTERIA	pubmed:20711500|imex:IM-13779	psi-mi:MI:0398(two hybrid pooling approach)	psi-mi:MI:0915(physical association)	IntAct
tr|A0A0H3GXS4|A0A0H3GXS4_KLEOK	4e-137	99	71.8	UNIPROT_AC:Q7CKD1	BACTERIA	UNIPROT_AC:Q04917	1433F_HUMAN	human|Homo sapiens	ANIMAL	UNIPROT_AC:Q7CKD1	Q7CKD1_YERPE	yerpe|Yersinia pestis	BACTERIA	pubmed:20711500|imex:IM-13779	psi-mi:MI:0398(two hybrid pooling approach)	psi-mi:MI:0915(physical association)	IntAct
tr|A0A0H3GYG1|A0A0H3GYG1_KLEOK	0	99	71.59	UNIPROT_AC:Q7CGQ9	BACTERIA	UNIPROT_AC:Q6ZV49	Q6ZV49_HUMAN	human|Homo sapiens	ANIMAL	UNIPROT_AC:Q7CGQ9	Q7CGQ9_YERPE	yerpe|Yersinia pestis	BACTERIA	pubmed:20711500|imex:IM-13779	psi-mi:MI:0398(two hybrid pooling approach)	psi-mi:MI:0915(physical association)	IntAct
tr|A0A0H3HHE1|A0A0H3HHE1_KLEOK	0	99	71.4	UNIPROT_AC:Q8ZIC5	BACTERIA	UNIPROT_AC:P46379	BAG6_HUMAN	human|Homo sapiens	ANIMAL	UNIPROT_AC:Q8ZIC5	UXAB_YERPE	yerpe|Yersinia pestis	BACTERIA	pubmed:20711500|imex:IM-13779	psi-mi:MI:0398(two hybrid pooling approach)	psi-mi:MI:0915(physical association)	IntAct
tr|A0A0H3HHE1|A0A0H3HHE1_KLEOK	0	99	71.4	UNIPROT_AC:Q8ZIC5	BACTERIA	INTACT:EBI-1033611	INTACT:EBI-1033611	human|Homo sapiens	ANIMAL	UNIPROT_AC:Q8ZIC5	UXAB_YERPE	yerpe|Yersinia pestis	BACTERIA	pubmed:20711500|imex:IM-13779	psi-mi:MI:0398(two hybrid pooling approach)	psi-mi:MI:0915(physical association)	IntAct
tr|A0A0H3HHE1|A0A0H3HHE1_KLEOK	0	99	71.4	UNIPROT_AC:Q8ZIC5	BACTERIA	UNIPROT_AC:P31785	IL2RG_HUMAN	human|Homo sapiens	ANIMAL	UNIPROT_AC:Q8ZIC5	UXAB_YERPE	yerpe|Yersinia pestis	BACTERIA	pubmed:20711500|imex:IM-13779	psi-mi:MI:0398(two hybrid pooling approach)	psi-mi:MI:0915(physical association)	IntAct
tr|A0A0H3HEH8|A0A0H3HEH8_KLEOK	0	100	71.28	UNIPROT_AC:Q7CHE8	BACTERIA	INTACT:EBI-1033611	INTACT:EBI-1033611	human|Homo sapiens	ANIMAL	UNIPROT_AC:Q7CHE8	Q7CHE8_YERPE	yerpe|Yersinia pestis	BACTERIA	pubmed:20711500|imex:IM-13779	psi-mi:MI:0398(two hybrid pooling approach)	psi-mi:MI:0915(physical association)	IntAct
tr|A0A0H3HEH8|A0A0H3HEH8_KLEOK	0	100	71.28	UNIPROT_AC:Q7CHE8	BACTERIA	UNIPROT_AC:O60244	MED14_HUMAN	human|Homo sapiens	ANIMAL	UNIPROT_AC:Q7CHE8	Q7CHE8_YERPE	yerpe|Yersinia pestis	BACTERIA	pubmed:20711500|imex:IM-13779	psi-mi:MI:0398(two hybrid pooling approach)	psi-mi:MI:0915(physical association)	IntAct
tr|A0A0H3HEH8|A0A0H3HEH8_KLEOK	0	100	71.28	UNIPROT_AC:Q7CHE8	BACTERIA	UNIPROT_AC:P15260	INGR1_HUMAN	human|Homo sapiens	ANIMAL	UNIPROT_AC:Q7CHE8	Q7CHE8_YERPE	yerpe|Yersinia pestis	BACTERIA	pubmed:20711500|imex:IM-13779	psi-mi:MI:0398(two hybrid pooling approach)	psi-mi:MI:0915(physical association)	IntAct
tr|A0A0H3H763|A0A0H3H763_KLEOK	0	100	70.98	UNIPROT_AC:Q8ZFU4	BACTERIA	UNIPROT_AC:P14625	ENPL_HUMAN	human|Homo sapiens	ANIMAL	UNIPROT_AC:Q8ZFU4	PYRC_YERPE	yerpe|Yersinia pestis	BACTERIA	pubmed:20711500|imex:IM-13779	psi-mi:MI:0398(two hybrid pooling approach)	psi-mi:MI:0915(physical association)	IntAct
tr|A0A0H3H763|A0A0H3H763_KLEOK	0	100	70.98	UNIPROT_AC:Q8ZFU4	BACTERIA	UNIPROT_AC:Q9NS56	TOPRS_HUMAN	human|Homo sapiens	ANIMAL	UNIPROT_AC:Q8ZFU4	PYRC_YERPE	yerpe|Yersinia pestis	BACTERIA	pubmed:20711500|imex:IM-13779	psi-mi:MI:0398(two hybrid pooling approach)	psi-mi:MI:0915(physical association)	IntAct
tr|A0A0H3H763|A0A0H3H763_KLEOK	0	100	70.98	UNIPROT_AC:Q8ZFU4	BACTERIA	UNIPROT_AC:P60842	IF4A1_HUMAN	human|Homo sapiens	ANIMAL	UNIPROT_AC:Q8ZFU4	PYRC_YERPE	yerpe|Yersinia pestis	BACTERIA	pubmed:20711500|imex:IM-13779	psi-mi:MI:0398(two hybrid pooling approach)	psi-mi:MI:0915(physical association)	IntAct
tr|A0A0H3H763|A0A0H3H763_KLEOK	0	100	70.98	UNIPROT_AC:Q8ZFU4	BACTERIA	UNIPROT_AC:Q9NX31	OSER1_HUMAN	human|Homo sapiens	ANIMAL	UNIPROT_AC:Q8ZFU4	PYRC_YERPE	yerpe|Yersinia pestis	BACTERIA	pubmed:20711500|imex:IM-13779	psi-mi:MI:0398(two hybrid pooling approach)	psi-mi:MI:0915(physical association)	IntAct
tr|A0A0H3HAE7|A0A0H3HAE7_KLEOK	5e-103	97	70.24	UNIPROT_AC:Q8ZAQ1	BACTERIA	UNIPROT_AC:Q14498	RBM39_HUMAN	human|Homo sapiens	ANIMAL	UNIPROT_AC:Q8ZAQ1	THIE_YERPE	yerpe|Yersinia pestis	BACTERIA	pubmed:20711500|imex:IM-13779	psi-mi:MI:0398(two hybrid pooling approach)	psi-mi:MI:0915(physical association)	IntAct
tr|A0A0H3HAI1|A0A0H3HAI1_KLEOK	3e-116	97	70.13	UNIPROT_AC:Q7CIQ1	BACTERIA	UNIPROT_AC:Q96B97	SH3K1_HUMAN	human|Homo sapiens	ANIMAL	UNIPROT_AC:Q7CIQ1	Q7CIQ1_YERPE	yerpe|Yersinia pestis	BACTERIA	pubmed:20711500|imex:IM-13779	psi-mi:MI:0398(two hybrid pooling approach)	psi-mi:MI:0915(physical association)	IntAct
tr|A0A0H3HAI1|A0A0H3HAI1_KLEOK	3e-116	97	70.13	UNIPROT_AC:Q7CIQ1	BACTERIA	UNIPROT_AC:P62306	RUXF_HUMAN	human|Homo sapiens	ANIMAL	UNIPROT_AC:Q7CIQ1	Q7CIQ1_YERPE	yerpe|Yersinia pestis	BACTERIA	pubmed:20711500|imex:IM-13779	psi-mi:MI:0398(two hybrid pooling approach)	psi-mi:MI:0915(physical association)	IntAct
tr|A0A0H3HAI1|A0A0H3HAI1_KLEOK	3e-116	97	70.13	UNIPROT_AC:Q7CIQ1	BACTERIA	UNIPROT_AC:P16671	CD36_HUMAN	human|Homo sapiens	ANIMAL	UNIPROT_AC:Q7CIQ1	Q7CIQ1_YERPE	yerpe|Yersinia pestis	BACTERIA	pubmed:20711500|imex:IM-13779	psi-mi:MI:0398(two hybrid pooling approach)	psi-mi:MI:0915(physical association)	IntAct
tr|A0A0H3HAI1|A0A0H3HAI1_KLEOK	3e-116	97	70.13	UNIPROT_AC:Q7CIQ1	BACTERIA	UNIPROT_AC:Q8IYM2	SLN12_HUMAN	human|Homo sapiens	ANIMAL	UNIPROT_AC:Q7CIQ1	Q7CIQ1_YERPE	yerpe|Yersinia pestis	BACTERIA	pubmed:20711500|imex:IM-13779	psi-mi:MI:0398(two hybrid pooling approach)	psi-mi:MI:0915(physical association)	IntAct
tr|A0A0H3H6P3|A0A0H3H6P3_KLEOK	0	99	69.16	UNIPROT_AC:Q8D1A4	BACTERIA	UNIPROT_AC:O75643	U520_HUMAN	human|Homo sapiens	ANIMAL	UNIPROT_AC:Q8D1A4	Q8D1A4_YERPE	yerpe|Yersinia pestis	BACTERIA	pubmed:20711500|imex:IM-13779	psi-mi:MI:0398(two hybrid pooling approach)	psi-mi:MI:0915(physical association)	IntAct
tr|A0A0H3H6P3|A0A0H3H6P3_KLEOK	0	99	69.16	UNIPROT_AC:Q8D1A4	BACTERIA	UNIPROT_AC:P19838	NFKB1_HUMAN	human|Homo sapiens	ANIMAL	UNIPROT_AC:Q8D1A4	Q8D1A4_YERPE	yerpe|Yersinia pestis	BACTERIA	pubmed:20711500|imex:IM-13779	psi-mi:MI:0398(two hybrid pooling approach)	psi-mi:MI:0915(physical association)	IntAct
tr|A0A0H3H6P3|A0A0H3H6P3_KLEOK	0	99	69.16	UNIPROT_AC:Q8D1A4	BACTERIA	UNIPROT_AC:Q15366	PCBP2_HUMAN	human|Homo sapiens	ANIMAL	UNIPROT_AC:Q8D1A4	Q8D1A4_YERPE	yerpe|Yersinia pestis	BACTERIA	pubmed:20711500|imex:IM-13779	psi-mi:MI:0398(two hybrid pooling approach)	psi-mi:MI:0915(physical association)	IntAct
tr|A0A0H3H6P3|A0A0H3H6P3_KLEOK	0	99	69.16	UNIPROT_AC:Q8D1A4	BACTERIA	UNIPROT_AC:Q6PKC3	TXD11_HUMAN	human|Homo sapiens	ANIMAL	UNIPROT_AC:Q8D1A4	Q8D1A4_YERPE	yerpe|Yersinia pestis	BACTERIA	pubmed:20711500|imex:IM-13779	psi-mi:MI:0398(two hybrid pooling approach)	psi-mi:MI:0915(physical association)	IntAct
tr|A0A0H3H6P3|A0A0H3H6P3_KLEOK	0	99	69.16	UNIPROT_AC:Q8D1A4	BACTERIA	UNIPROT_AC:P18850	ATF6A_HUMAN	human|Homo sapiens	ANIMAL	UNIPROT_AC:Q8D1A4	Q8D1A4_YERPE	yerpe|Yersinia pestis	BACTERIA	pubmed:20711500|imex:IM-13779	psi-mi:MI:0398(two hybrid pooling approach)	psi-mi:MI:0915(physical association)	IntAct
tr|A0A0H3H6P3|A0A0H3H6P3_KLEOK	0	99	69.16	UNIPROT_AC:Q8D1A4	BACTERIA	UNIPROT_AC:Q16881	TRXR1_HUMAN	human|Homo sapiens	ANIMAL	UNIPROT_AC:Q8D1A4	Q8D1A4_YERPE	yerpe|Yersinia pestis	BACTERIA	pubmed:20711500|imex:IM-13779	psi-mi:MI:0398(two hybrid pooling approach)	psi-mi:MI:0915(physical association)	IntAct
tr|A0A0H3H6P3|A0A0H3H6P3_KLEOK	0	99	69.16	UNIPROT_AC:Q8D1A4	BACTERIA	UNIPROT_AC:Q9NYY3	PLK2_HUMAN	human|Homo sapiens	ANIMAL	UNIPROT_AC:Q8D1A4	Q8D1A4_YERPE	yerpe|Yersinia pestis	BACTERIA	pubmed:20711500|imex:IM-13779	psi-mi:MI:0398(two hybrid pooling approach)	psi-mi:MI:0915(physical association)	IntAct
tr|A0A0H3H4X6|A0A0H3H4X6_KLEOK	0	99	69.11	UNIPROT_AC:Q7CFX4	BACTERIA	UNIPROT_AC:P14618	KPYM_HUMAN	human|Homo sapiens	ANIMAL	UNIPROT_AC:Q7CFX4	Q7CFX4_YERPE	yerpe|Yersinia pestis	BACTERIA	pubmed:20711500|imex:IM-13779	psi-mi:MI:0398(two hybrid pooling approach)	psi-mi:MI:0915(physical association)	IntAct
tr|A0A0H3H4X6|A0A0H3H4X6_KLEOK	0	99	69.11	UNIPROT_AC:Q7CFX4	BACTERIA	UNIPROT_AC:Q6PKC3	TXD11_HUMAN	human|Homo sapiens	ANIMAL	UNIPROT_AC:Q7CFX4	Q7CFX4_YERPE	yerpe|Yersinia pestis	BACTERIA	pubmed:20711500|imex:IM-13779	psi-mi:MI:0398(two hybrid pooling approach)	psi-mi:MI:0915(physical association)	IntAct
tr|A0A0H3H4X6|A0A0H3H4X6_KLEOK	0	99	69.11	UNIPROT_AC:Q7CFX4	BACTERIA	UNIPROT_AC:P20591	MX1_HUMAN	human|Homo sapiens	ANIMAL	UNIPROT_AC:Q7CFX4	Q7CFX4_YERPE	yerpe|Yersinia pestis	BACTERIA	pubmed:20711500|imex:IM-13779	psi-mi:MI:0398(two hybrid pooling approach)	psi-mi:MI:0915(physical association)	IntAct
tr|A0A0H3H4X6|A0A0H3H4X6_KLEOK	0	99	69.11	UNIPROT_AC:Q7CFX4	BACTERIA	UNIPROT_AC:O75157	T22D2_HUMAN	human|Homo sapiens	ANIMAL	UNIPROT_AC:Q7CFX4	Q7CFX4_YERPE	yerpe|Yersinia pestis	BACTERIA	pubmed:20711500|imex:IM-13779	psi-mi:MI:0398(two hybrid pooling approach)	psi-mi:MI:0915(physical association)	IntAct
tr|A0A0H3H4X6|A0A0H3H4X6_KLEOK	0	99	69.11	UNIPROT_AC:Q7CFX4	BACTERIA	UNIPROT_AC:O95273	CCDB1_HUMAN	human|Homo sapiens	ANIMAL	UNIPROT_AC:Q7CFX4	Q7CFX4_YERPE	yerpe|Yersinia pestis	BACTERIA	pubmed:20711500|imex:IM-13779	psi-mi:MI:0398(two hybrid pooling approach)	psi-mi:MI:0915(physical association)	IntAct
tr|A0A0H3H4X6|A0A0H3H4X6_KLEOK	0	99	69.11	UNIPROT_AC:Q7CFX4	BACTERIA	UNIPROT_AC:O95751	LDOC1_HUMAN	human|Homo sapiens	ANIMAL	UNIPROT_AC:Q7CFX4	Q7CFX4_YERPE	yerpe|Yersinia pestis	BACTERIA	pubmed:20711500|imex:IM-13779	psi-mi:MI:0398(two hybrid pooling approach)	psi-mi:MI:0915(physical association)	IntAct
tr|A0A0H3H4X6|A0A0H3H4X6_KLEOK	0	99	69.11	UNIPROT_AC:Q7CFX4	BACTERIA	UNIPROT_AC:Q14511	CASL_HUMAN	human|Homo sapiens	ANIMAL	UNIPROT_AC:Q7CFX4	Q7CFX4_YERPE	yerpe|Yersinia pestis	BACTERIA	pubmed:20711500|imex:IM-13779	psi-mi:MI:0398(two hybrid pooling approach)	psi-mi:MI:0915(physical association)	IntAct
tr|A0A0H3H4X6|A0A0H3H4X6_KLEOK	0	99	69.11	UNIPROT_AC:Q7CFX4	BACTERIA	UNIPROT_AC:Q9UG01	IF172_HUMAN	human|Homo sapiens	ANIMAL	UNIPROT_AC:Q7CFX4	Q7CFX4_YERPE	yerpe|Yersinia pestis	BACTERIA	pubmed:20711500|imex:IM-13779	psi-mi:MI:0398(two hybrid pooling approach)	psi-mi:MI:0915(physical association)	IntAct
tr|A0A0H3HEE5|A0A0H3HEE5_KLEOK	0	96	68.71	UNIPROT_AC:Q7CH75	BACTERIA	UNIPROT_AC:Q9BR61	ACBD6_HUMAN	human|Homo sapiens	ANIMAL	UNIPROT_AC:Q7CH75	Q7CH75_YERPE	yerpe|Yersinia pestis	BACTERIA	pubmed:20711500|imex:IM-13779	psi-mi:MI:0398(two hybrid pooling approach)	psi-mi:MI:0915(physical association)	IntAct
tr|A0A0H3HAJ9|A0A0H3HAJ9_KLEOK	2e-139	93	68.63	UNIPROT_AC:Q8ZDX4	BACTERIA	UNIPROT_AC:O00165	HAX1_HUMAN	human|Homo sapiens	ANIMAL	UNIPROT_AC:Q8ZDX4	BTUC_YERPE	yerpe|Yersinia pestis	BACTERIA	pubmed:20711500|imex:IM-13779	psi-mi:MI:0398(two hybrid pooling approach)	psi-mi:MI:0915(physical association)	IntAct
tr|A0A0H3HAJ9|A0A0H3HAJ9_KLEOK	2e-139	93	68.63	UNIPROT_AC:Q8ZDX4	BACTERIA	UNIPROT_AC:P11277	SPTB1_HUMAN	human|Homo sapiens	ANIMAL	UNIPROT_AC:Q8ZDX4	BTUC_YERPE	yerpe|Yersinia pestis	BACTERIA	pubmed:20711500|imex:IM-13779	psi-mi:MI:0398(two hybrid pooling approach)	psi-mi:MI:0915(physical association)	IntAct
tr|A0A0H3HAJ9|A0A0H3HAJ9_KLEOK	2e-139	93	68.63	UNIPROT_AC:Q8ZDX4	BACTERIA	UNIPROT_AC:P20073	ANXA7_HUMAN	human|Homo sapiens	ANIMAL	UNIPROT_AC:Q8ZDX4	BTUC_YERPE	yerpe|Yersinia pestis	BACTERIA	pubmed:20711500|imex:IM-13779	psi-mi:MI:0398(two hybrid pooling approach)	psi-mi:MI:0915(physical association)	IntAct
tr|A0A0H3HAJ9|A0A0H3HAJ9_KLEOK	2e-139	93	68.63	UNIPROT_AC:Q8ZDX4	BACTERIA	UNIPROT_AC:Q14677	EPN4_HUMAN	human|Homo sapiens	ANIMAL	UNIPROT_AC:Q8ZDX4	BTUC_YERPE	yerpe|Yersinia pestis	BACTERIA	pubmed:20711500|imex:IM-13779	psi-mi:MI:0398(two hybrid pooling approach)	psi-mi:MI:0915(physical association)	IntAct
tr|A0A0H3HAJ9|A0A0H3HAJ9_KLEOK	2e-139	93	68.63	UNIPROT_AC:Q8ZDX4	BACTERIA	UNIPROT_AC:Q15691	MARE1_HUMAN	human|Homo sapiens	ANIMAL	UNIPROT_AC:Q8ZDX4	BTUC_YERPE	yerpe|Yersinia pestis	BACTERIA	pubmed:20711500|imex:IM-13779	psi-mi:MI:0398(two hybrid pooling approach)	psi-mi:MI:0915(physical association)	IntAct
tr|A0A0H3HAJ9|A0A0H3HAJ9_KLEOK	2e-139	93	68.63	UNIPROT_AC:Q8ZDX4	BACTERIA	UNIPROT_AC:Q9BQI3	E2AK1_HUMAN	human|Homo sapiens	ANIMAL	UNIPROT_AC:Q8ZDX4	BTUC_YERPE	yerpe|Yersinia pestis	BACTERIA	pubmed:20711500|imex:IM-13779	psi-mi:MI:0398(two hybrid pooling approach)	psi-mi:MI:0915(physical association)	IntAct
tr|A0A0H3HER5|A0A0H3HER5_KLEOK	0	99	68.21	UNIPROT_AC:Q7CJ76	BACTERIA	UNIPROT_AC:Q96PV6	LENG8_HUMAN	human|Homo sapiens	ANIMAL	UNIPROT_AC:Q7CJ76	MEND_YERPE	yerpe|Yersinia pestis	BACTERIA	pubmed:20711500|imex:IM-13779	psi-mi:MI:0398(two hybrid pooling approach)	psi-mi:MI:0915(physical association)	IntAct
tr|A0A0H3H8H9|A0A0H3H8H9_KLEOK	0	100	68.12	UNIPROT_AC:Q7CGA9	BACTERIA	UNIPROT_AC:P67870	CSK2B_HUMAN	human|Homo sapiens	ANIMAL	UNIPROT_AC:Q7CGA9	Q7CGA9_YERPE	yerpe|Yersinia pestis	BACTERIA	pubmed:20711500|imex:IM-13779	psi-mi:MI:0398(two hybrid pooling approach)	psi-mi:MI:0915(physical association)	IntAct
tr|A0A0H3H8H9|A0A0H3H8H9_KLEOK	0	100	68.12	UNIPROT_AC:Q7CGA9	BACTERIA	UNIPROT_AC:O60711	LPXN_HUMAN	human|Homo sapiens	ANIMAL	UNIPROT_AC:Q7CGA9	Q7CGA9_YERPE	yerpe|Yersinia pestis	BACTERIA	pubmed:20711500|imex:IM-13779	psi-mi:MI:0398(two hybrid pooling approach)	psi-mi:MI:0915(physical association)	IntAct
tr|A0A0H3H8H9|A0A0H3H8H9_KLEOK	0	100	68.12	UNIPROT_AC:Q7CGA9	BACTERIA	UNIPROT_AC:Q92620	PRP16_HUMAN	human|Homo sapiens	ANIMAL	UNIPROT_AC:Q7CGA9	Q7CGA9_YERPE	yerpe|Yersinia pestis	BACTERIA	pubmed:20711500|imex:IM-13779	psi-mi:MI:0398(two hybrid pooling approach)	psi-mi:MI:0915(physical association)	IntAct
tr|A0A0H3HIN6|A0A0H3HIN6_KLEOK	0	99	67.87	UNIPROT_AC:Q7CHW3	BACTERIA	UNIPROT_AC:Q9NUY8	TBC23_HUMAN	human|Homo sapiens	ANIMAL	UNIPROT_AC:Q7CHW3	Q7CHW3_YERPE	yerpe|Yersinia pestis	BACTERIA	pubmed:20711500|imex:IM-13779	psi-mi:MI:0398(two hybrid pooling approach)	psi-mi:MI:0915(physical association)	IntAct
tr|A0A0H3HA71|A0A0H3HA71_KLEOK	4e-169	96	67.86	UNIPROT_AC:Q8D1K6	BACTERIA	UNIPROT_AC:P27448	MARK3_HUMAN	human|Homo sapiens	ANIMAL	UNIPROT_AC:Q8D1K6	Q8D1K6_YERPE	yerpe|Yersinia pestis	BACTERIA	pubmed:20711500|imex:IM-13779	psi-mi:MI:0398(two hybrid pooling approach)	psi-mi:MI:0915(physical association)	IntAct
tr|A0A0H3HA71|A0A0H3HA71_KLEOK	4e-169	96	67.86	UNIPROT_AC:Q8D1K6	BACTERIA	UNIPROT_AC:Q03431	PTH1R_HUMAN	human|Homo sapiens	ANIMAL	UNIPROT_AC:Q8D1K6	Q8D1K6_YERPE	yerpe|Yersinia pestis	BACTERIA	pubmed:20711500|imex:IM-13779	psi-mi:MI:0398(two hybrid pooling approach)	psi-mi:MI:0915(physical association)	IntAct
tr|A0A0H3HA71|A0A0H3HA71_KLEOK	4e-169	96	67.86	UNIPROT_AC:Q8D1K6	BACTERIA	UNIPROT_AC:Q96DB2	HDA11_HUMAN	human|Homo sapiens	ANIMAL	UNIPROT_AC:Q8D1K6	Q8D1K6_YERPE	yerpe|Yersinia pestis	BACTERIA	pubmed:20711500|imex:IM-13779	psi-mi:MI:0398(two hybrid pooling approach)	psi-mi:MI:0915(physical association)	IntAct
tr|A0A0H3HIB0|A0A0H3HIB0_KLEOK	5e-137	97	66.55	UNIPROT_AC:Q7CHS1	BACTERIA	UNIPROT_AC:P01023	A2MG_HUMAN	human|Homo sapiens	ANIMAL	UNIPROT_AC:Q7CHS1	Q7CHS1_YERPE	yerpe|Yersinia pestis	BACTERIA	pubmed:20711500|imex:IM-13779	psi-mi:MI:0398(two hybrid pooling approach)	psi-mi:MI:0915(physical association)	IntAct
tr|A0A0H3H3L2|A0A0H3H3L2_KLEOK	0	100	66.27	UNIPROT_AC:Q8ZBM5	BACTERIA	UNIPROT_AC:Q8N8E3	CE112_HUMAN	human|Homo sapiens	ANIMAL	UNIPROT_AC:Q8ZBM5	DGTP_YERPE	yerpe|Yersinia pestis	BACTERIA	pubmed:20711500|imex:IM-13779	psi-mi:MI:0398(two hybrid pooling approach)	psi-mi:MI:0915(physical association)	IntAct
tr|A0A0H3H3L2|A0A0H3H3L2_KLEOK	0	100	66.27	UNIPROT_AC:Q8ZBM5	BACTERIA	UNIPROT_AC:Q8TEW8	PAR3L_HUMAN	human|Homo sapiens	ANIMAL	UNIPROT_AC:Q8ZBM5	DGTP_YERPE	yerpe|Yersinia pestis	BACTERIA	pubmed:20711500|imex:IM-13779	psi-mi:MI:0398(two hybrid pooling approach)	psi-mi:MI:0915(physical association)	IntAct
tr|A0A0H3H3L2|A0A0H3H3L2_KLEOK	0	100	66.27	UNIPROT_AC:Q8ZBM5	BACTERIA	UNIPROT_AC:Q9UJ70	NAGK_HUMAN	human|Homo sapiens	ANIMAL	UNIPROT_AC:Q8ZBM5	DGTP_YERPE	yerpe|Yersinia pestis	BACTERIA	pubmed:20711500|imex:IM-13779	psi-mi:MI:0398(two hybrid pooling approach)	psi-mi:MI:0915(physical association)	IntAct
tr|A0A0H3HE49|A0A0H3HE49_KLEOK	2e-107	95	66.09	UNIPROT_AC:Q8ZGW9	BACTERIA	UNIPROT_AC:O00182	LEG9_HUMAN	human|Homo sapiens	ANIMAL	UNIPROT_AC:Q8ZGW9	BIOD1_YERPE	yerpe|Yersinia pestis	BACTERIA	pubmed:20711500|imex:IM-13779	psi-mi:MI:0398(two hybrid pooling approach)	psi-mi:MI:0915(physical association)	IntAct
tr|A0A0H3HE49|A0A0H3HE49_KLEOK	2e-107	95	66.09	UNIPROT_AC:Q8ZGW9	BACTERIA	UNIPROT_AC:O00562	PITM1_HUMAN	human|Homo sapiens	ANIMAL	UNIPROT_AC:Q8ZGW9	BIOD1_YERPE	yerpe|Yersinia pestis	BACTERIA	pubmed:20711500|imex:IM-13779	psi-mi:MI:0398(two hybrid pooling approach)	psi-mi:MI:0915(physical association)	IntAct
tr|A0A0H3HE49|A0A0H3HE49_KLEOK	2e-107	95	66.09	UNIPROT_AC:Q8ZGW9	BACTERIA	UNIPROT_AC:Q9BV73	CP250_HUMAN	human|Homo sapiens	ANIMAL	UNIPROT_AC:Q8ZGW9	BIOD1_YERPE	yerpe|Yersinia pestis	BACTERIA	pubmed:20711500|imex:IM-13779	psi-mi:MI:0398(two hybrid pooling approach)	psi-mi:MI:0915(physical association)	IntAct
tr|A0A0H3HE49|A0A0H3HE49_KLEOK	2e-107	95	66.09	UNIPROT_AC:Q8ZGW9	BACTERIA	UNIPROT_AC:Q9Y2K5	R3HD2_HUMAN	human|Homo sapiens	ANIMAL	UNIPROT_AC:Q8ZGW9	BIOD1_YERPE	yerpe|Yersinia pestis	BACTERIA	pubmed:20711500|imex:IM-13779	psi-mi:MI:0398(two hybrid pooling approach)	psi-mi:MI:0915(physical association)	IntAct
tr|A0A0H3H9C1|A0A0H3H9C1_KLEOK	0	100	65.94	UNIPROT_AC:Q81WY6	BACTERIA	UNIPROT_AC:P61769	B2MG_HUMAN	human|Homo sapiens	ANIMAL	UNIPROT_AC:Q81WY6	Q81WY6_BACAN	bacan|Bacillus anthracis	BACTERIA	pubmed:20711500|imex:IM-13779	psi-mi:MI:0398(two hybrid pooling approach)	psi-mi:MI:0915(physical association)	IntAct
tr|A0A0H3H9C1|A0A0H3H9C1_KLEOK	0	100	65.94	UNIPROT_AC:Q81WY6	BACTERIA	UNIPROT_AC:Q9NQT8	KI13B_HUMAN	human|Homo sapiens	ANIMAL	UNIPROT_AC:Q81WY6	Q81WY6_BACAN	bacan|Bacillus anthracis	BACTERIA	pubmed:20711500|imex:IM-13779	psi-mi:MI:0398(two hybrid pooling approach)	psi-mi:MI:0915(physical association)	IntAct
tr|A0A0H3H673|A0A0H3H673_KLEOK	6e-160	97	65.87	UNIPROT_AC:Q7CG77	BACTERIA	UNIPROT_AC:O00165	HAX1_HUMAN	human|Homo sapiens	ANIMAL	UNIPROT_AC:Q7CG77	NHAA_YERPE	yerpe|Yersinia pestis	BACTERIA	pubmed:20711500|imex:IM-13779	psi-mi:MI:0398(two hybrid pooling approach)	psi-mi:MI:0915(physical association)	IntAct
tr|A0A0H3H673|A0A0H3H673_KLEOK	6e-160	97	65.87	UNIPROT_AC:Q7CG77	BACTERIA	UNIPROT_AC:Q16719	KYNU_HUMAN	human|Homo sapiens	ANIMAL	UNIPROT_AC:Q7CG77	NHAA_YERPE	yerpe|Yersinia pestis	BACTERIA	pubmed:20711500|imex:IM-13779	psi-mi:MI:0398(two hybrid pooling approach)	psi-mi:MI:0915(physical association)	IntAct
tr|A0A0H3H673|A0A0H3H673_KLEOK	6e-160	97	65.87	UNIPROT_AC:Q7CG77	BACTERIA	UNIPROT_AC:Q4J6C6	PPCEL_HUMAN	human|Homo sapiens	ANIMAL	UNIPROT_AC:Q7CG77	NHAA_YERPE	yerpe|Yersinia pestis	BACTERIA	pubmed:20711500|imex:IM-13779	psi-mi:MI:0398(two hybrid pooling approach)	psi-mi:MI:0915(physical association)	IntAct
tr|A0A0H3H673|A0A0H3H673_KLEOK	6e-160	97	65.87	UNIPROT_AC:Q7CG77	BACTERIA	UNIPROT_AC:Q92902	HPS1_HUMAN	human|Homo sapiens	ANIMAL	UNIPROT_AC:Q7CG77	NHAA_YERPE	yerpe|Yersinia pestis	BACTERIA	pubmed:20711500|imex:IM-13779	psi-mi:MI:0398(two hybrid pooling approach)	psi-mi:MI:0915(physical association)	IntAct
tr|A0A0H3H673|A0A0H3H673_KLEOK	6e-160	97	65.87	UNIPROT_AC:Q7CG77	BACTERIA	UNIPROT_AC:Q9BQI3	E2AK1_HUMAN	human|Homo sapiens	ANIMAL	UNIPROT_AC:Q7CG77	NHAA_YERPE	yerpe|Yersinia pestis	BACTERIA	pubmed:20711500|imex:IM-13779	psi-mi:MI:0398(two hybrid pooling approach)	psi-mi:MI:0915(physical association)	IntAct
tr|A0A0H3HA82|A0A0H3HA82_KLEOK	6e-147	99	65.67	UNIPROT_AC:Q8D1N3	BACTERIA	UNIPROT_AC:Q4LDE5	SVEP1_HUMAN	human|Homo sapiens	ANIMAL	UNIPROT_AC:Q8D1N3	Q8D1N3_YERPE	yerpe|Yersinia pestis	BACTERIA	pubmed:20711500|imex:IM-13779	psi-mi:MI:0398(two hybrid pooling approach)	psi-mi:MI:0915(physical association)	IntAct
tr|A0A0H3H221|A0A0H3H221_KLEOK	1e-133	99	64.31	UNIPROT_AC:Q7CGW5	BACTERIA	UNIPROT_AC:Q96JK9	MAML3_HUMAN	human|Homo sapiens	ANIMAL	UNIPROT_AC:Q7CGW5	Q7CGW5_YERPE	yerpe|Yersinia pestis	BACTERIA	pubmed:20711500|imex:IM-13779	psi-mi:MI:0398(two hybrid pooling approach)	psi-mi:MI:0915(physical association)	IntAct
tr|A0A0H3H1Q2|A0A0H3H1Q2_KLEOK	0	95	64.11	UNIPROT_AC:Q81WY7	BACTERIA	UNIPROT_AC:P19838	NFKB1_HUMAN	human|Homo sapiens	ANIMAL	UNIPROT_AC:Q81WY7	THIC_BACAN	bacan|Bacillus anthracis	BACTERIA	pubmed:20711500|imex:IM-13779	psi-mi:MI:0398(two hybrid pooling approach)	psi-mi:MI:0915(physical association)	IntAct
tr|A0A0H3H687|A0A0H3H687_KLEOK	0	99	63.77	UNIPROT_AC:Q8ZJ02	BACTERIA	UNIPROT_AC:P17931	LEG3_HUMAN	human|Homo sapiens	ANIMAL	UNIPROT_AC:Q8ZJ02	RHAB_YERPE	yerpe|Yersinia pestis	BACTERIA	pubmed:20711500|imex:IM-13779	psi-mi:MI:0398(two hybrid pooling approach)	psi-mi:MI:0915(physical association)	IntAct
tr|A0A0H3H687|A0A0H3H687_KLEOK	0	99	63.77	UNIPROT_AC:Q8ZJ02	BACTERIA	UNIPROT_AC:Q8IVG5	SAM9L_HUMAN	human|Homo sapiens	ANIMAL	UNIPROT_AC:Q8ZJ02	RHAB_YERPE	yerpe|Yersinia pestis	BACTERIA	pubmed:20711500|imex:IM-13779	psi-mi:MI:0398(two hybrid pooling approach)	psi-mi:MI:0915(physical association)	IntAct
tr|A0A0H3H687|A0A0H3H687_KLEOK	0	99	63.77	UNIPROT_AC:Q8ZJ02	BACTERIA	UNIPROT_AC:Q92982	NINJ1_HUMAN	human|Homo sapiens	ANIMAL	UNIPROT_AC:Q8ZJ02	RHAB_YERPE	yerpe|Yersinia pestis	BACTERIA	pubmed:20711500|imex:IM-13779	psi-mi:MI:0398(two hybrid pooling approach)	psi-mi:MI:0915(physical association)	IntAct
tr|A0A0H3HK82|A0A0H3HK82_KLEOK	4e-159	96	63.71	UNIPROT_AC:Q5NGG6	BACTERIA	UNIPROT_AC:P20073	ANXA7_HUMAN	human|Homo sapiens	ANIMAL	UNIPROT_AC:Q5NGG6	AROC_FRATT	fratt|Francisella tularensis subsp. tularensis	BACTERIA	pubmed:20711500|imex:IM-13779	psi-mi:MI:0398(two hybrid pooling approach)	psi-mi:MI:0915(physical association)	IntAct
tr|A0A0H3H8M3|A0A0H3H8M3_KLEOK	0	100	63.45	UNIPROT_AC:Q8ZBK0	BACTERIA	UNIPROT_AC:P19838	NFKB1_HUMAN	human|Homo sapiens	ANIMAL	UNIPROT_AC:Q8ZBK0	CUEO_YERPE	yerpe|Yersinia pestis	BACTERIA	pubmed:20711500|imex:IM-13779	psi-mi:MI:0398(two hybrid pooling approach)	psi-mi:MI:0915(physical association)	IntAct
tr|A0A0H3H8M3|A0A0H3H8M3_KLEOK	0	100	63.45	UNIPROT_AC:Q8ZBK0	BACTERIA	UNIPROT_AC:Q9ULJ1	ODF2L_HUMAN	human|Homo sapiens	ANIMAL	UNIPROT_AC:Q8ZBK0	CUEO_YERPE	yerpe|Yersinia pestis	BACTERIA	pubmed:20711500|imex:IM-13779	psi-mi:MI:0398(two hybrid pooling approach)	psi-mi:MI:0915(physical association)	IntAct
tr|A0A0H3H1G7|A0A0H3H1G7_KLEOK	1e-164	99	63.13	UNIPROT_AC:Q8ZAF0	BACTERIA	UNIPROT_AC:A0JNW5	UH1BL_HUMAN	human|Homo sapiens	ANIMAL	UNIPROT_AC:Q8ZAF0	WECF_YERPE	yerpe|Yersinia pestis	BACTERIA	pubmed:20711500|imex:IM-13779	psi-mi:MI:0398(two hybrid pooling approach)	psi-mi:MI:0915(physical association)	IntAct
tr|A0A0H3H1G7|A0A0H3H1G7_KLEOK	1e-164	99	63.13	UNIPROT_AC:Q8ZAF0	BACTERIA	UNIPROT_AC:Q9BUU2	MET22_HUMAN	human|Homo sapiens	ANIMAL	UNIPROT_AC:Q8ZAF0	WECF_YERPE	yerpe|Yersinia pestis	BACTERIA	pubmed:20711500|imex:IM-13779	psi-mi:MI:0398(two hybrid pooling approach)	psi-mi:MI:0915(physical association)	IntAct
tr|A0A0H3H6G6|A0A0H3H6G6_KLEOK	2e-102	100	62.6	UNIPROT_AC:Q7CKY7	BACTERIA	UNIPROT_AC:P19838	NFKB1_HUMAN	human|Homo sapiens	ANIMAL	UNIPROT_AC:Q7CKY7	Q7CKY7_YERPE	yerpe|Yersinia pestis	BACTERIA	pubmed:20711500|imex:IM-13779	psi-mi:MI:0398(two hybrid pooling approach)	psi-mi:MI:0915(physical association)	IntAct
tr|A0A0H3H592|A0A0H3H592_KLEOK	0	99	62.6	UNIPROT_AC:Q8ZIY9	BACTERIA	UNIPROT_AC:Q14318	FKBP8_HUMAN	human|Homo sapiens	ANIMAL	UNIPROT_AC:Q8ZIY9	DSBD_YERPE	yerpe|Yersinia pestis	BACTERIA	pubmed:20711500|imex:IM-13779	psi-mi:MI:0398(two hybrid pooling approach)	psi-mi:MI:0915(physical association)	IntAct
tr|A0A0H3H592|A0A0H3H592_KLEOK	0	99	62.6	UNIPROT_AC:Q8ZIY9	BACTERIA	UNIPROT_AC:Q03252	LMNB2_HUMAN	human|Homo sapiens	ANIMAL	UNIPROT_AC:Q8ZIY9	DSBD_YERPE	yerpe|Yersinia pestis	BACTERIA	pubmed:20711500|imex:IM-13779	psi-mi:MI:0398(two hybrid pooling approach)	psi-mi:MI:0915(physical association)	IntAct
tr|A0A0H3H592|A0A0H3H592_KLEOK	0	99	62.6	UNIPROT_AC:Q8ZIY9	BACTERIA	UNIPROT_AC:P30046	DOPD_HUMAN	human|Homo sapiens	ANIMAL	UNIPROT_AC:Q8ZIY9	DSBD_YERPE	yerpe|Yersinia pestis	BACTERIA	pubmed:20711500|imex:IM-13779	psi-mi:MI:0398(two hybrid pooling approach)	psi-mi:MI:0915(physical association)	IntAct
tr|A0A0H3GYY1|A0A0H3GYY1_KLEOK	2e-147	99	61.97	UNIPROT_AC:Q7CG09	BACTERIA	UNIPROT_AC:P29692	EF1D_HUMAN	human|Homo sapiens	ANIMAL	UNIPROT_AC:Q7CG09	Q7CG09_YERPE	yerpe|Yersinia pestis	BACTERIA	pubmed:20711500|imex:IM-13779	psi-mi:MI:0398(two hybrid pooling approach)	psi-mi:MI:0915(physical association)	IntAct
tr|A0A0H3HBM8|A0A0H3HBM8_KLEOK	2e-95	99	61.58	UNIPROT_AC:Q7CJE4	BACTERIA	UNIPROT_AC:Q92841	DDX17_HUMAN	human|Homo sapiens	ANIMAL	UNIPROT_AC:Q7CJE4	Q7CJE4_YERPE	yerpe|Yersinia pestis	BACTERIA	pubmed:20711500|imex:IM-13779	psi-mi:MI:0398(two hybrid pooling approach)	psi-mi:MI:0915(physical association)	IntAct
tr|A0A0H3HBM8|A0A0H3HBM8_KLEOK	2e-95	99	61.58	UNIPROT_AC:Q7CJE4	BACTERIA	UNIPROT_AC:P27694	RFA1_HUMAN	human|Homo sapiens	ANIMAL	UNIPROT_AC:Q7CJE4	Q7CJE4_YERPE	yerpe|Yersinia pestis	BACTERIA	pubmed:20711500|imex:IM-13779	psi-mi:MI:0398(two hybrid pooling approach)	psi-mi:MI:0915(physical association)	IntAct
tr|A0A0H3HBM8|A0A0H3HBM8_KLEOK	2e-95	99	61.58	UNIPROT_AC:Q7CJE4	BACTERIA	UNIPROT_AC:P01834	IGKC_HUMAN	human|Homo sapiens	ANIMAL	UNIPROT_AC:Q7CJE4	Q7CJE4_YERPE	yerpe|Yersinia pestis	BACTERIA	pubmed:20711500|imex:IM-13779	psi-mi:MI:0398(two hybrid pooling approach)	psi-mi:MI:0915(physical association)	IntAct
tr|A0A0H3HBM8|A0A0H3HBM8_KLEOK	2e-95	99	61.58	UNIPROT_AC:Q7CJE4	BACTERIA	UNIPROT_AC:P42892	ECE1_HUMAN	human|Homo sapiens	ANIMAL	UNIPROT_AC:Q7CJE4	Q7CJE4_YERPE	yerpe|Yersinia pestis	BACTERIA	pubmed:20711500|imex:IM-13779	psi-mi:MI:0398(two hybrid pooling approach)	psi-mi:MI:0915(physical association)	IntAct
tr|A0A0H3HBM8|A0A0H3HBM8_KLEOK	2e-95	99	61.58	UNIPROT_AC:Q7CJE4	BACTERIA	UNIPROT_AC:Q2KHT3	CL16A_HUMAN	human|Homo sapiens	ANIMAL	UNIPROT_AC:Q7CJE4	Q7CJE4_YERPE	yerpe|Yersinia pestis	BACTERIA	pubmed:20711500|imex:IM-13779	psi-mi:MI:0398(two hybrid pooling approach)	psi-mi:MI:0915(physical association)	IntAct
tr|A0A0H3HBM8|A0A0H3HBM8_KLEOK	2e-95	99	61.58	UNIPROT_AC:Q7CJE4	BACTERIA	UNIPROT_AC:Q3KNW1	SNAI3_HUMAN	human|Homo sapiens	ANIMAL	UNIPROT_AC:Q7CJE4	Q7CJE4_YERPE	yerpe|Yersinia pestis	BACTERIA	pubmed:20711500|imex:IM-13779	psi-mi:MI:0398(two hybrid pooling approach)	psi-mi:MI:0915(physical association)	IntAct
tr|A0A0H3HBM8|A0A0H3HBM8_KLEOK	2e-95	99	61.58	UNIPROT_AC:Q7CJE4	BACTERIA	UNIPROT_AC:Q6ZUM4	RHG27_HUMAN	human|Homo sapiens	ANIMAL	UNIPROT_AC:Q7CJE4	Q7CJE4_YERPE	yerpe|Yersinia pestis	BACTERIA	pubmed:20711500|imex:IM-13779	psi-mi:MI:0398(two hybrid pooling approach)	psi-mi:MI:0915(physical association)	IntAct
tr|A0A0H3H2P4|A0A0H3H2P4_KLEOK	0	99	61.52	UNIPROT_AC:Q8ZA76	BACTERIA	UNIPROT_AC:P14618	KPYM_HUMAN	human|Homo sapiens	ANIMAL	UNIPROT_AC:Q8ZA76	GLGX_YERPE	yerpe|Yersinia pestis	BACTERIA	pubmed:20711500|imex:IM-13779	psi-mi:MI:0398(two hybrid pooling approach)	psi-mi:MI:0915(physical association)	IntAct
tr|A0A0H3H2P4|A0A0H3H2P4_KLEOK	0	99	61.52	UNIPROT_AC:Q8ZA76	BACTERIA	UNIPROT_AC:P55795	HNRH2_HUMAN	human|Homo sapiens	ANIMAL	UNIPROT_AC:Q8ZA76	GLGX_YERPE	yerpe|Yersinia pestis	BACTERIA	pubmed:20711500|imex:IM-13779	psi-mi:MI:0398(two hybrid pooling approach)	psi-mi:MI:0915(physical association)	IntAct
tr|A0A0H3H2P4|A0A0H3H2P4_KLEOK	0	99	61.52	UNIPROT_AC:Q8ZA76	BACTERIA	UNIPROT_AC:P19387	RPB3_HUMAN	human|Homo sapiens	ANIMAL	UNIPROT_AC:Q8ZA76	GLGX_YERPE	yerpe|Yersinia pestis	BACTERIA	pubmed:20711500|imex:IM-13779	psi-mi:MI:0398(two hybrid pooling approach)	psi-mi:MI:0915(physical association)	IntAct
tr|A0A0H3H2P4|A0A0H3H2P4_KLEOK	0	99	61.52	UNIPROT_AC:Q8ZA76	BACTERIA	UNIPROT_AC:P13236	CCL4_HUMAN	human|Homo sapiens	ANIMAL	UNIPROT_AC:Q8ZA76	GLGX_YERPE	yerpe|Yersinia pestis	BACTERIA	pubmed:20711500|imex:IM-13779	psi-mi:MI:0398(two hybrid pooling approach)	psi-mi:MI:0915(physical association)	IntAct
tr|A0A0H3H2P4|A0A0H3H2P4_KLEOK	0	99	61.52	UNIPROT_AC:Q8ZA76	BACTERIA	UNIPROT_AC:P52565	GDIR1_HUMAN	human|Homo sapiens	ANIMAL	UNIPROT_AC:Q8ZA76	GLGX_YERPE	yerpe|Yersinia pestis	BACTERIA	pubmed:20711500|imex:IM-13779	psi-mi:MI:0398(two hybrid pooling approach)	psi-mi:MI:0915(physical association)	IntAct
tr|A0A0H3H2P4|A0A0H3H2P4_KLEOK	0	99	61.52	UNIPROT_AC:Q8ZA76	BACTERIA	UNIPROT_AC:P00558	PGK1_HUMAN	human|Homo sapiens	ANIMAL	UNIPROT_AC:Q8ZA76	GLGX_YERPE	yerpe|Yersinia pestis	BACTERIA	pubmed:20711500|imex:IM-13779	psi-mi:MI:0398(two hybrid pooling approach)	psi-mi:MI:0915(physical association)	IntAct
tr|A0A0H3H2P4|A0A0H3H2P4_KLEOK	0	99	61.52	UNIPROT_AC:Q8ZA76	BACTERIA	UNIPROT_AC:P54259	ATN1_HUMAN	human|Homo sapiens	ANIMAL	UNIPROT_AC:Q8ZA76	GLGX_YERPE	yerpe|Yersinia pestis	BACTERIA	pubmed:20711500|imex:IM-13779	psi-mi:MI:0398(two hybrid pooling approach)	psi-mi:MI:0915(physical association)	IntAct
tr|A0A0H3H2P4|A0A0H3H2P4_KLEOK	0	99	61.52	UNIPROT_AC:Q8ZA76	BACTERIA	UNIPROT_AC:P61224	RAP1B_HUMAN	human|Homo sapiens	ANIMAL	UNIPROT_AC:Q8ZA76	GLGX_YERPE	yerpe|Yersinia pestis	BACTERIA	pubmed:20711500|imex:IM-13779	psi-mi:MI:0398(two hybrid pooling approach)	psi-mi:MI:0915(physical association)	IntAct
tr|A0A0H3H2P4|A0A0H3H2P4_KLEOK	0	99	61.52	UNIPROT_AC:Q8ZA76	BACTERIA	UNIPROT_AC:Q15027	ACAP1_HUMAN	human|Homo sapiens	ANIMAL	UNIPROT_AC:Q8ZA76	GLGX_YERPE	yerpe|Yersinia pestis	BACTERIA	pubmed:20711500|imex:IM-13779	psi-mi:MI:0398(two hybrid pooling approach)	psi-mi:MI:0915(physical association)	IntAct
tr|A0A0H3H2P4|A0A0H3H2P4_KLEOK	0	99	61.52	UNIPROT_AC:Q8ZA76	BACTERIA	UNIPROT_AC:Q6ZNJ1	NBEL2_HUMAN	human|Homo sapiens	ANIMAL	UNIPROT_AC:Q8ZA76	GLGX_YERPE	yerpe|Yersinia pestis	BACTERIA	pubmed:20711500|imex:IM-13779	psi-mi:MI:0398(two hybrid pooling approach)	psi-mi:MI:0915(physical association)	IntAct
tr|A0A0H3H2P4|A0A0H3H2P4_KLEOK	0	99	61.52	UNIPROT_AC:Q8ZA76	BACTERIA	UNIPROT_AC:Q7Z3K3	POGZ_HUMAN	human|Homo sapiens	ANIMAL	UNIPROT_AC:Q8ZA76	GLGX_YERPE	yerpe|Yersinia pestis	BACTERIA	pubmed:20711500|imex:IM-13779	psi-mi:MI:0398(two hybrid pooling approach)	psi-mi:MI:0915(physical association)	IntAct
tr|A0A0H3H2P4|A0A0H3H2P4_KLEOK	0	99	61.52	UNIPROT_AC:Q8ZA76	BACTERIA	UNIPROT_AC:Q96JH7	VCIP1_HUMAN	human|Homo sapiens	ANIMAL	UNIPROT_AC:Q8ZA76	GLGX_YERPE	yerpe|Yersinia pestis	BACTERIA	pubmed:20711500|imex:IM-13779	psi-mi:MI:0398(two hybrid pooling approach)	psi-mi:MI:0915(physical association)	IntAct
tr|A0A0H3H2P4|A0A0H3H2P4_KLEOK	0	99	61.52	UNIPROT_AC:Q8ZA76	BACTERIA	UNIPROT_AC:Q96L73	NSD1_HUMAN	human|Homo sapiens	ANIMAL	UNIPROT_AC:Q8ZA76	GLGX_YERPE	yerpe|Yersinia pestis	BACTERIA	pubmed:20711500|imex:IM-13779	psi-mi:MI:0398(two hybrid pooling approach)	psi-mi:MI:0915(physical association)	IntAct
tr|A0A0H3H2P4|A0A0H3H2P4_KLEOK	0	99	61.52	UNIPROT_AC:Q8ZA76	BACTERIA	UNIPROT_AC:Q9Y228	T3JAM_HUMAN	human|Homo sapiens	ANIMAL	UNIPROT_AC:Q8ZA76	GLGX_YERPE	yerpe|Yersinia pestis	BACTERIA	pubmed:20711500|imex:IM-13779	psi-mi:MI:0398(two hybrid pooling approach)	psi-mi:MI:0915(physical association)	IntAct
tr|A0A0H3H076|A0A0H3H076_KLEOK	0	99	61.51	UNIPROT_AC:Q7CFS1	BACTERIA	UNIPROT_AC:Q13227	GPS2_HUMAN	human|Homo sapiens	ANIMAL	UNIPROT_AC:Q7CFS1	Q7CFS1_YERPE	yerpe|Yersinia pestis	BACTERIA	pubmed:20711500|imex:IM-13779	psi-mi:MI:0398(two hybrid pooling approach)	psi-mi:MI:0915(physical association)	IntAct
tr|A0A0H3H076|A0A0H3H076_KLEOK	0	99	61.51	UNIPROT_AC:Q7CFS1	BACTERIA	UNIPROT_AC:P42892	ECE1_HUMAN	human|Homo sapiens	ANIMAL	UNIPROT_AC:Q7CFS1	Q7CFS1_YERPE	yerpe|Yersinia pestis	BACTERIA	pubmed:20711500|imex:IM-13779	psi-mi:MI:0398(two hybrid pooling approach)	psi-mi:MI:0915(physical association)	IntAct
tr|A0A0H3H076|A0A0H3H076_KLEOK	0	99	61.51	UNIPROT_AC:Q7CFS1	BACTERIA	UNIPROT_AC:Q07092	COGA1_HUMAN	human|Homo sapiens	ANIMAL	UNIPROT_AC:Q7CFS1	Q7CFS1_YERPE	yerpe|Yersinia pestis	BACTERIA	pubmed:20711500|imex:IM-13779	psi-mi:MI:0398(two hybrid pooling approach)	psi-mi:MI:0915(physical association)	IntAct
tr|A0A0H3H076|A0A0H3H076_KLEOK	0	99	61.51	UNIPROT_AC:Q7CFS1	BACTERIA	UNIPROT_AC:Q92802	N42L2_HUMAN	human|Homo sapiens	ANIMAL	UNIPROT_AC:Q7CFS1	Q7CFS1_YERPE	yerpe|Yersinia pestis	BACTERIA	pubmed:20711500|imex:IM-13779	psi-mi:MI:0398(two hybrid pooling approach)	psi-mi:MI:0915(physical association)	IntAct
tr|A0A0H3H076|A0A0H3H076_KLEOK	0	99	61.51	UNIPROT_AC:Q7CFS1	BACTERIA	UNIPROT_AC:Q96I30	Q96I30_HUMAN	human|Homo sapiens	ANIMAL	UNIPROT_AC:Q7CFS1	Q7CFS1_YERPE	yerpe|Yersinia pestis	BACTERIA	pubmed:20711500|imex:IM-13779	psi-mi:MI:0398(two hybrid pooling approach)	psi-mi:MI:0915(physical association)	IntAct
tr|A0A0H3H076|A0A0H3H076_KLEOK	0	99	61.51	UNIPROT_AC:Q7CFS1	BACTERIA	UNIPROT_AC:Q96PV6	LENG8_HUMAN	human|Homo sapiens	ANIMAL	UNIPROT_AC:Q7CFS1	Q7CFS1_YERPE	yerpe|Yersinia pestis	BACTERIA	pubmed:20711500|imex:IM-13779	psi-mi:MI:0398(two hybrid pooling approach)	psi-mi:MI:0915(physical association)	IntAct
tr|A0A0H3HHQ6|A0A0H3HHQ6_KLEOK	0	100	60.04	UNIPROT_AC:Q8D0V0	BACTERIA	UNIPROT_AC:P04275	VWF_HUMAN	human|Homo sapiens	ANIMAL	UNIPROT_AC:Q8D0V0	Q8D0V0_YERPE	yerpe|Yersinia pestis	BACTERIA	pubmed:20711500|imex:IM-13779	psi-mi:MI:0398(two hybrid pooling approach)	psi-mi:MI:0915(physical association)	IntAct
tr|A0A0H3HHQ6|A0A0H3HHQ6_KLEOK	0	100	60.04	UNIPROT_AC:Q8D0V0	BACTERIA	UNIPROT_AC:P50591	TNF10_HUMAN	human|Homo sapiens	ANIMAL	UNIPROT_AC:Q8D0V0	Q8D0V0_YERPE	yerpe|Yersinia pestis	BACTERIA	pubmed:20711500|imex:IM-13779	psi-mi:MI:0398(two hybrid pooling approach)	psi-mi:MI:0915(physical association)	IntAct
tr|A0A0H3HHQ6|A0A0H3HHQ6_KLEOK	0	100	60.04	UNIPROT_AC:Q8D0V0	BACTERIA	UNIPROT_AC:A3KN83	SBNO1_HUMAN	human|Homo sapiens	ANIMAL	UNIPROT_AC:Q8D0V0	Q8D0V0_YERPE	yerpe|Yersinia pestis	BACTERIA	pubmed:20711500|imex:IM-13779	psi-mi:MI:0398(two hybrid pooling approach)	psi-mi:MI:0915(physical association)	IntAct
tr|A0A0H3HHQ6|A0A0H3HHQ6_KLEOK	0	100	60.04	UNIPROT_AC:Q8D0V0	BACTERIA	UNIPROT_AC:O60281	ZN292_HUMAN	human|Homo sapiens	ANIMAL	UNIPROT_AC:Q8D0V0	Q8D0V0_YERPE	yerpe|Yersinia pestis	BACTERIA	pubmed:20711500|imex:IM-13779	psi-mi:MI:0398(two hybrid pooling approach)	psi-mi:MI:0915(physical association)	IntAct
tr|A0A0H3HHQ6|A0A0H3HHQ6_KLEOK	0	100	60.04	UNIPROT_AC:Q8D0V0	BACTERIA	UNIPROT_AC:Q14494	NF2L1_HUMAN	human|Homo sapiens	ANIMAL	UNIPROT_AC:Q8D0V0	Q8D0V0_YERPE	yerpe|Yersinia pestis	BACTERIA	pubmed:20711500|imex:IM-13779	psi-mi:MI:0398(two hybrid pooling approach)	psi-mi:MI:0915(physical association)	IntAct
tr|A0A0H3HHQ6|A0A0H3HHQ6_KLEOK	0	100	60.04	UNIPROT_AC:Q8D0V0	BACTERIA	UNIPROT_AC:Q5H9K5	ZMAT1_HUMAN	human|Homo sapiens	ANIMAL	UNIPROT_AC:Q8D0V0	Q8D0V0_YERPE	yerpe|Yersinia pestis	BACTERIA	pubmed:20711500|imex:IM-13779	psi-mi:MI:0398(two hybrid pooling approach)	psi-mi:MI:0915(physical association)	IntAct
tr|A0A0H3HHQ6|A0A0H3HHQ6_KLEOK	0	100	60.04	UNIPROT_AC:Q8D0V0	BACTERIA	UNIPROT_AC:Q9P267	MBD5_HUMAN	human|Homo sapiens	ANIMAL	UNIPROT_AC:Q8D0V0	Q8D0V0_YERPE	yerpe|Yersinia pestis	BACTERIA	pubmed:20711500|imex:IM-13779	psi-mi:MI:0398(two hybrid pooling approach)	psi-mi:MI:0915(physical association)	IntAct
tr|A0A0H3HHQ6|A0A0H3HHQ6_KLEOK	0	100	60.04	UNIPROT_AC:Q8D0V0	BACTERIA	UNIPROT_AC:Q9Y2L8	ZKSC5_HUMAN	human|Homo sapiens	ANIMAL	UNIPROT_AC:Q8D0V0	Q8D0V0_YERPE	yerpe|Yersinia pestis	BACTERIA	pubmed:20711500|imex:IM-13779	psi-mi:MI:0398(two hybrid pooling approach)	psi-mi:MI:0915(physical association)	IntAct
tr|A0A0H3HEN5|A0A0H3HEN5_KLEOK	2e-141	100	59.95	UNIPROT_AC:Q8D051	BACTERIA	UNIPROT_AC:P07998	RNAS1_HUMAN	human|Homo sapiens	ANIMAL	UNIPROT_AC:Q8D051	Q8D051_YERPE	yerpe|Yersinia pestis	BACTERIA	pubmed:20711500|imex:IM-13779	psi-mi:MI:0398(two hybrid pooling approach)	psi-mi:MI:0915(physical association)	IntAct
tr|A0A0H3HEN5|A0A0H3HEN5_KLEOK	2e-141	100	59.95	UNIPROT_AC:Q8D051	BACTERIA	UNIPROT_AC:P78318	IGBP1_HUMAN	human|Homo sapiens	ANIMAL	UNIPROT_AC:Q8D051	Q8D051_YERPE	yerpe|Yersinia pestis	BACTERIA	pubmed:20711500|imex:IM-13779	psi-mi:MI:0398(two hybrid pooling approach)	psi-mi:MI:0915(physical association)	IntAct
tr|A0A0H3H864|A0A0H3H864_KLEOK	8e-141	99	58.97	UNIPROT_AC:Q8ZGX4	BACTERIA	UNIPROT_AC:Q9HCK8	CHD8_HUMAN	human|Homo sapiens	ANIMAL	UNIPROT_AC:Q8ZGX4	6PGL_YERPE	yerpe|Yersinia pestis	BACTERIA	pubmed:20711500|imex:IM-13779	psi-mi:MI:0398(two hybrid pooling approach)	psi-mi:MI:0915(physical association)	IntAct
tr|A0A0H3H864|A0A0H3H864_KLEOK	8e-141	99	58.97	UNIPROT_AC:Q8ZGX4	BACTERIA	UNIPROT_AC:P46379	BAG6_HUMAN	human|Homo sapiens	ANIMAL	UNIPROT_AC:Q8ZGX4	6PGL_YERPE	yerpe|Yersinia pestis	BACTERIA	pubmed:20711500|imex:IM-13779	psi-mi:MI:0398(two hybrid pooling approach)	psi-mi:MI:0915(physical association)	IntAct
tr|A0A0H3H864|A0A0H3H864_KLEOK	8e-141	99	58.97	UNIPROT_AC:Q8ZGX4	BACTERIA	INTACT:EBI-1033611	INTACT:EBI-1033611	human|Homo sapiens	ANIMAL	UNIPROT_AC:Q8ZGX4	6PGL_YERPE	yerpe|Yersinia pestis	BACTERIA	pubmed:20711500|imex:IM-13779	psi-mi:MI:0398(two hybrid pooling approach)	psi-mi:MI:0915(physical association)	IntAct
tr|A0A0H3H864|A0A0H3H864_KLEOK	8e-141	99	58.97	UNIPROT_AC:Q8ZGX4	BACTERIA	UNIPROT_AC:P15822	ZEP1_HUMAN	human|Homo sapiens	ANIMAL	UNIPROT_AC:Q8ZGX4	6PGL_YERPE	yerpe|Yersinia pestis	BACTERIA	pubmed:20711500|imex:IM-13779	psi-mi:MI:0398(two hybrid pooling approach)	psi-mi:MI:0915(physical association)	IntAct
tr|A0A0H3H864|A0A0H3H864_KLEOK	8e-141	99	58.97	UNIPROT_AC:Q8ZGX4	BACTERIA	UNIPROT_AC:P17927	CR1_HUMAN	human|Homo sapiens	ANIMAL	UNIPROT_AC:Q8ZGX4	6PGL_YERPE	yerpe|Yersinia pestis	BACTERIA	pubmed:20711500|imex:IM-13779	psi-mi:MI:0398(two hybrid pooling approach)	psi-mi:MI:0915(physical association)	IntAct
tr|A0A0H3H864|A0A0H3H864_KLEOK	8e-141	99	58.97	UNIPROT_AC:Q8ZGX4	BACTERIA	UNIPROT_AC:Q6AHZ1	Z518A_HUMAN	human|Homo sapiens	ANIMAL	UNIPROT_AC:Q8ZGX4	6PGL_YERPE	yerpe|Yersinia pestis	BACTERIA	pubmed:20711500|imex:IM-13779	psi-mi:MI:0398(two hybrid pooling approach)	psi-mi:MI:0915(physical association)	IntAct
tr|A0A0H3H864|A0A0H3H864_KLEOK	8e-141	99	58.97	UNIPROT_AC:Q8ZGX4	BACTERIA	UNIPROT_AC:Q7Z3K3	POGZ_HUMAN	human|Homo sapiens	ANIMAL	UNIPROT_AC:Q8ZGX4	6PGL_YERPE	yerpe|Yersinia pestis	BACTERIA	pubmed:20711500|imex:IM-13779	psi-mi:MI:0398(two hybrid pooling approach)	psi-mi:MI:0915(physical association)	IntAct
tr|A0A0H3H864|A0A0H3H864_KLEOK	8e-141	99	58.97	UNIPROT_AC:Q8ZGX4	BACTERIA	UNIPROT_AC:Q969X6	CIR1A_HUMAN	human|Homo sapiens	ANIMAL	UNIPROT_AC:Q8ZGX4	6PGL_YERPE	yerpe|Yersinia pestis	BACTERIA	pubmed:20711500|imex:IM-13779	psi-mi:MI:0398(two hybrid pooling approach)	psi-mi:MI:0915(physical association)	IntAct
tr|A0A0H3H3V4|A0A0H3H3V4_KLEOK	0	99	58.11	UNIPROT_AC:Q7CHD7	BACTERIA	UNIPROT_AC:Q07955	SRSF1_HUMAN	human|Homo sapiens	ANIMAL	UNIPROT_AC:Q7CHD7	Q7CHD7_YERPE	yerpe|Yersinia pestis	BACTERIA	pubmed:20711500|imex:IM-13779	psi-mi:MI:0398(two hybrid pooling approach)	psi-mi:MI:0915(physical association)	IntAct
tr|A0A0H3H3V4|A0A0H3H3V4_KLEOK	0	99	58.11	UNIPROT_AC:Q7CHD7	BACTERIA	UNIPROT_AC:P63261	ACTG_HUMAN	human|Homo sapiens	ANIMAL	UNIPROT_AC:Q7CHD7	Q7CHD7_YERPE	yerpe|Yersinia pestis	BACTERIA	pubmed:20711500|imex:IM-13779	psi-mi:MI:0398(two hybrid pooling approach)	psi-mi:MI:0915(physical association)	IntAct
tr|A0A0H3H3V4|A0A0H3H3V4_KLEOK	0	99	58.11	UNIPROT_AC:Q7CHD7	BACTERIA	UNIPROT_AC:O75367	H2AY_HUMAN	human|Homo sapiens	ANIMAL	UNIPROT_AC:Q7CHD7	Q7CHD7_YERPE	yerpe|Yersinia pestis	BACTERIA	pubmed:20711500|imex:IM-13779	psi-mi:MI:0398(two hybrid pooling approach)	psi-mi:MI:0915(physical association)	IntAct
tr|A0A0H3H3V4|A0A0H3H3V4_KLEOK	0	99	58.11	UNIPROT_AC:Q7CHD7	BACTERIA	UNIPROT_AC:O94979	SC31A_HUMAN	human|Homo sapiens	ANIMAL	UNIPROT_AC:Q7CHD7	Q7CHD7_YERPE	yerpe|Yersinia pestis	BACTERIA	pubmed:20711500|imex:IM-13779	psi-mi:MI:0398(two hybrid pooling approach)	psi-mi:MI:0915(physical association)	IntAct
tr|A0A0H3H3V4|A0A0H3H3V4_KLEOK	0	99	58.11	UNIPROT_AC:Q7CHD7	BACTERIA	UNIPROT_AC:P28562	DUS1_HUMAN	human|Homo sapiens	ANIMAL	UNIPROT_AC:Q7CHD7	Q7CHD7_YERPE	yerpe|Yersinia pestis	BACTERIA	pubmed:20711500|imex:IM-13779	psi-mi:MI:0398(two hybrid pooling approach)	psi-mi:MI:0915(physical association)	IntAct
tr|A0A0H3H3V4|A0A0H3H3V4_KLEOK	0	99	58.11	UNIPROT_AC:Q7CHD7	BACTERIA	UNIPROT_AC:P51911	CNN1_HUMAN	human|Homo sapiens	ANIMAL	UNIPROT_AC:Q7CHD7	Q7CHD7_YERPE	yerpe|Yersinia pestis	BACTERIA	pubmed:20711500|imex:IM-13779	psi-mi:MI:0398(two hybrid pooling approach)	psi-mi:MI:0915(physical association)	IntAct
tr|A0A0H3HFB3|A0A0H3HFB3_KLEOK	4e-134	98	57.81	UNIPROT_AC:Q8D1N3	BACTERIA	UNIPROT_AC:Q4LDE5	SVEP1_HUMAN	human|Homo sapiens	ANIMAL	UNIPROT_AC:Q8D1N3	Q8D1N3_YERPE	yerpe|Yersinia pestis	BACTERIA	pubmed:20711500|imex:IM-13779	psi-mi:MI:0398(two hybrid pooling approach)	psi-mi:MI:0915(physical association)	IntAct
tr|A0A0H3HAU4|A0A0H3HAU4_KLEOK	3e-135	93	57.59	UNIPROT_AC:Q5NEY7	BACTERIA	UNIPROT_AC:P49458	SRP09_HUMAN	human|Homo sapiens	ANIMAL	UNIPROT_AC:Q5NEY7	Q5NEY7_FRATT	fratt|Francisella tularensis subsp. tularensis	BACTERIA	pubmed:20711500|imex:IM-13779	psi-mi:MI:0398(two hybrid pooling approach)	psi-mi:MI:0915(physical association)	IntAct
tr|A0A0H3HAU4|A0A0H3HAU4_KLEOK	3e-135	93	57.59	UNIPROT_AC:Q5NEY7	BACTERIA	UNIPROT_AC:Q9H0U3	MAGT1_HUMAN	human|Homo sapiens	ANIMAL	UNIPROT_AC:Q5NEY7	Q5NEY7_FRATT	fratt|Francisella tularensis subsp. tularensis	BACTERIA	pubmed:20711500|imex:IM-13779	psi-mi:MI:0398(two hybrid pooling approach)	psi-mi:MI:0915(physical association)	IntAct
tr|A0A0H3HAU4|A0A0H3HAU4_KLEOK	3e-135	93	57.59	UNIPROT_AC:Q5NEY7	BACTERIA	UNIPROT_AC:O95715	CXL14_HUMAN	human|Homo sapiens	ANIMAL	UNIPROT_AC:Q5NEY7	Q5NEY7_FRATT	fratt|Francisella tularensis subsp. tularensis	BACTERIA	pubmed:20711500|imex:IM-13779	psi-mi:MI:0398(two hybrid pooling approach)	psi-mi:MI:0915(physical association)	IntAct
tr|A0A0H3HAU4|A0A0H3HAU4_KLEOK	3e-135	93	57.59	UNIPROT_AC:Q5NEY7	BACTERIA	UNIPROT_AC:Q3MJ13	WDR72_HUMAN	human|Homo sapiens	ANIMAL	UNIPROT_AC:Q5NEY7	Q5NEY7_FRATT	fratt|Francisella tularensis subsp. tularensis	BACTERIA	pubmed:20711500|imex:IM-13779	psi-mi:MI:0398(two hybrid pooling approach)	psi-mi:MI:0915(physical association)	IntAct
tr|A0A0H3H2A1|A0A0H3H2A1_KLEOK	0	99	56.91	UNIPROT_AC:Q7CKH9	BACTERIA	UNIPROT_AC:P19838	NFKB1_HUMAN	human|Homo sapiens	ANIMAL	UNIPROT_AC:Q7CKH9	Q7CKH9_YERPE	yerpe|Yersinia pestis	BACTERIA	pubmed:20711500|imex:IM-13779	psi-mi:MI:0398(two hybrid pooling approach)	psi-mi:MI:0915(physical association)	IntAct
tr|A0A0H3H2A1|A0A0H3H2A1_KLEOK	0	99	56.91	UNIPROT_AC:Q7CKH9	BACTERIA	UNIPROT_AC:Q10587	TEF_HUMAN	human|Homo sapiens	ANIMAL	UNIPROT_AC:Q7CKH9	Q7CKH9_YERPE	yerpe|Yersinia pestis	BACTERIA	pubmed:20711500|imex:IM-13779	psi-mi:MI:0398(two hybrid pooling approach)	psi-mi:MI:0915(physical association)	IntAct
tr|A0A0H3HBM3|A0A0H3HBM3_KLEOK	8e-95	96	56.84	UNIPROT_AC:Q81T09	BACTERIA	UNIPROT_AC:Q16236	NF2L2_HUMAN	human|Homo sapiens	ANIMAL	UNIPROT_AC:Q81T09	DEOD_BACAN	bacan|Bacillus anthracis	BACTERIA	pubmed:20711500|imex:IM-13779	psi-mi:MI:0398(two hybrid pooling approach)	psi-mi:MI:0915(physical association)	IntAct
tr|A0A0H3H2J9|A0A0H3H2J9_KLEOK	1e-54	80	56.55	UNIPROT_AC:Q8ZJF3	BACTERIA	UNIPROT_AC:Q8TB72	PUM2_HUMAN	human|Homo sapiens	ANIMAL	UNIPROT_AC:Q8ZJF3	GPH_YERPE	yerpe|Yersinia pestis	BACTERIA	pubmed:20711500|imex:IM-13779	psi-mi:MI:0398(two hybrid pooling approach)	psi-mi:MI:0915(physical association)	IntAct
tr|A0A0H3H2J9|A0A0H3H2J9_KLEOK	1e-54	80	56.55	UNIPROT_AC:Q8ZJF3	BACTERIA	UNIPROT_AC:P01871	IGHM_HUMAN	human|Homo sapiens	ANIMAL	UNIPROT_AC:Q8ZJF3	GPH_YERPE	yerpe|Yersinia pestis	BACTERIA	pubmed:20711500|imex:IM-13779	psi-mi:MI:0398(two hybrid pooling approach)	psi-mi:MI:0915(physical association)	IntAct
tr|A0A0H3H2J9|A0A0H3H2J9_KLEOK	1e-54	80	56.55	UNIPROT_AC:Q8ZJF3	BACTERIA	UNIPROT_AC:Q02218	ODO1_HUMAN	human|Homo sapiens	ANIMAL	UNIPROT_AC:Q8ZJF3	GPH_YERPE	yerpe|Yersinia pestis	BACTERIA	pubmed:20711500|imex:IM-13779	psi-mi:MI:0398(two hybrid pooling approach)	psi-mi:MI:0915(physical association)	IntAct
tr|A0A0H3H2J9|A0A0H3H2J9_KLEOK	1e-54	80	56.55	UNIPROT_AC:Q8ZJF3	BACTERIA	UNIPROT_AC:Q15513	SPHAR_HUMAN	human|Homo sapiens	ANIMAL	UNIPROT_AC:Q8ZJF3	GPH_YERPE	yerpe|Yersinia pestis	BACTERIA	pubmed:20711500|imex:IM-13779	psi-mi:MI:0398(two hybrid pooling approach)	psi-mi:MI:0915(physical association)	IntAct
tr|A0A0H3H2J9|A0A0H3H2J9_KLEOK	1e-54	80	56.55	UNIPROT_AC:Q8ZJF3	BACTERIA	UNIPROT_AC:Q7Z3K3	POGZ_HUMAN	human|Homo sapiens	ANIMAL	UNIPROT_AC:Q8ZJF3	GPH_YERPE	yerpe|Yersinia pestis	BACTERIA	pubmed:20711500|imex:IM-13779	psi-mi:MI:0398(two hybrid pooling approach)	psi-mi:MI:0915(physical association)	IntAct
tr|A0A0H3H2J9|A0A0H3H2J9_KLEOK	1e-54	80	56.55	UNIPROT_AC:Q8ZJF3	BACTERIA	UNIPROT_AC:Q9Y4P8	WIPI2_HUMAN	human|Homo sapiens	ANIMAL	UNIPROT_AC:Q8ZJF3	GPH_YERPE	yerpe|Yersinia pestis	BACTERIA	pubmed:20711500|imex:IM-13779	psi-mi:MI:0398(two hybrid pooling approach)	psi-mi:MI:0915(physical association)	IntAct
tr|A0A0H3H1Z9|A0A0H3H1Z9_KLEOK	6e-150	100	56.48	UNIPROT_AC:Q7CHD8	BACTERIA	UNIPROT_AC:Q15038	DAZP2_HUMAN	human|Homo sapiens	ANIMAL	UNIPROT_AC:Q7CHD8	Q7CHD8_YERPE	yerpe|Yersinia pestis	BACTERIA	pubmed:20711500|imex:IM-13779	psi-mi:MI:0398(two hybrid pooling approach)	psi-mi:MI:0915(physical association)	IntAct
tr|A0A0H3H1Z9|A0A0H3H1Z9_KLEOK	6e-150	100	56.48	UNIPROT_AC:Q7CHD8	BACTERIA	UNIPROT_AC:Q53SQ1	Q53SQ1_HUMAN	human|Homo sapiens	ANIMAL	UNIPROT_AC:Q7CHD8	Q7CHD8_YERPE	yerpe|Yersinia pestis	BACTERIA	pubmed:20711500|imex:IM-13779	psi-mi:MI:0398(two hybrid pooling approach)	psi-mi:MI:0915(physical association)	IntAct
tr|A0A0H3H1Z9|A0A0H3H1Z9_KLEOK	6e-150	100	56.48	UNIPROT_AC:Q7CHD8	BACTERIA	UNIPROT_AC:Q659B4	Q659B4_HUMAN	human|Homo sapiens	ANIMAL	UNIPROT_AC:Q7CHD8	Q7CHD8_YERPE	yerpe|Yersinia pestis	BACTERIA	pubmed:20711500|imex:IM-13779	psi-mi:MI:0398(two hybrid pooling approach)	psi-mi:MI:0915(physical association)	IntAct
tr|A0A0H3H1Z9|A0A0H3H1Z9_KLEOK	6e-150	100	56.48	UNIPROT_AC:Q7CHD8	BACTERIA	UNIPROT_AC:Q6ULP2	AFTIN_HUMAN	human|Homo sapiens	ANIMAL	UNIPROT_AC:Q7CHD8	Q7CHD8_YERPE	yerpe|Yersinia pestis	BACTERIA	pubmed:20711500|imex:IM-13779	psi-mi:MI:0398(two hybrid pooling approach)	psi-mi:MI:0915(physical association)	IntAct
tr|A0A0H3H1Z9|A0A0H3H1Z9_KLEOK	6e-150	100	56.48	UNIPROT_AC:Q7CHD8	BACTERIA	UNIPROT_AC:Q9H0Z9	RBM38_HUMAN	human|Homo sapiens	ANIMAL	UNIPROT_AC:Q7CHD8	Q7CHD8_YERPE	yerpe|Yersinia pestis	BACTERIA	pubmed:20711500|imex:IM-13779	psi-mi:MI:0398(two hybrid pooling approach)	psi-mi:MI:0915(physical association)	IntAct
tr|A0A0H3H1Z9|A0A0H3H1Z9_KLEOK	6e-150	100	56.48	UNIPROT_AC:Q7CHD8	BACTERIA	UNIPROT_AC:Q9Y6X8	ZHX2_HUMAN	human|Homo sapiens	ANIMAL	UNIPROT_AC:Q7CHD8	Q7CHD8_YERPE	yerpe|Yersinia pestis	BACTERIA	pubmed:20711500|imex:IM-13779	psi-mi:MI:0398(two hybrid pooling approach)	psi-mi:MI:0915(physical association)	IntAct
tr|A0A0H3HAG8|A0A0H3HAG8_KLEOK	1e-148	96	56.43	UNIPROT_AC:Q81TL8	BACTERIA	UNIPROT_AC:Q12805	FBLN3_HUMAN	human|Homo sapiens	ANIMAL	UNIPROT_AC:Q81TL8	TRPB_BACAN	bacan|Bacillus anthracis	BACTERIA	pubmed:20711500|imex:IM-13779	psi-mi:MI:0398(two hybrid pooling approach)	psi-mi:MI:0915(physical association)	IntAct
tr|A0A0H3HAG8|A0A0H3HAG8_KLEOK	1e-148	96	56.43	UNIPROT_AC:Q81TL8	BACTERIA	UNIPROT_AC:P04275	VWF_HUMAN	human|Homo sapiens	ANIMAL	UNIPROT_AC:Q81TL8	TRPB_BACAN	bacan|Bacillus anthracis	BACTERIA	pubmed:20711500|imex:IM-13779	psi-mi:MI:0398(two hybrid pooling approach)	psi-mi:MI:0915(physical association)	IntAct
tr|A0A0H3HAG8|A0A0H3HAG8_KLEOK	1e-148	96	56.43	UNIPROT_AC:Q81TL8	BACTERIA	UNIPROT_AC:P61769	B2MG_HUMAN	human|Homo sapiens	ANIMAL	UNIPROT_AC:Q81TL8	TRPB_BACAN	bacan|Bacillus anthracis	BACTERIA	pubmed:20711500|imex:IM-13779	psi-mi:MI:0398(two hybrid pooling approach)	psi-mi:MI:0915(physical association)	IntAct
tr|A0A0H3HAG8|A0A0H3HAG8_KLEOK	1e-148	96	56.43	UNIPROT_AC:Q81TL8	BACTERIA	UNIPROT_AC:Q9ULV3	CIZ1_HUMAN	human|Homo sapiens	ANIMAL	UNIPROT_AC:Q81TL8	TRPB_BACAN	bacan|Bacillus anthracis	BACTERIA	pubmed:20711500|imex:IM-13779	psi-mi:MI:0398(two hybrid pooling approach)	psi-mi:MI:0915(physical association)	IntAct
tr|A0A0H3HAZ6|A0A0H3HAZ6_KLEOK	2e-109	96	56.27	UNIPROT_AC:Q7CKB3	BACTERIA	UNIPROT_AC:Q9C029	TRIM7_HUMAN	human|Homo sapiens	ANIMAL	UNIPROT_AC:Q7CKB3	Q7CKB3_YERPE	yerpe|Yersinia pestis	BACTERIA	pubmed:20711500|imex:IM-13779	psi-mi:MI:0398(two hybrid pooling approach)	psi-mi:MI:0915(physical association)	IntAct
tr|A0A0H3H2T5|A0A0H3H2T5_KLEOK	0	98	55.78	UNIPROT_AC:Q8ZDX9	BACTERIA	UNIPROT_AC:Q92503	S14L1_HUMAN	human|Homo sapiens	ANIMAL	UNIPROT_AC:Q8ZDX9	ARNT_YERPE	yerpe|Yersinia pestis	BACTERIA	pubmed:20711500|imex:IM-13779	psi-mi:MI:0398(two hybrid pooling approach)	psi-mi:MI:0915(physical association)	IntAct
tr|A0A0H3H423|A0A0H3H423_KLEOK	0	99	55.63	UNIPROT_AC:Q8ZAA1	BACTERIA	UNIPROT_AC:Q13523	PRP4B_HUMAN	human|Homo sapiens	ANIMAL	UNIPROT_AC:Q8ZAA1	BTUB_YERPE	yerpe|Yersinia pestis	BACTERIA	pubmed:20711500|imex:IM-13779	psi-mi:MI:0398(two hybrid pooling approach)	psi-mi:MI:0915(physical association)	IntAct
tr|A0A0H3H423|A0A0H3H423_KLEOK	0	99	55.63	UNIPROT_AC:Q8ZAA1	BACTERIA	UNIPROT_AC:O14672	ADA10_HUMAN	human|Homo sapiens	ANIMAL	UNIPROT_AC:Q8ZAA1	BTUB_YERPE	yerpe|Yersinia pestis	BACTERIA	pubmed:20711500|imex:IM-13779	psi-mi:MI:0398(two hybrid pooling approach)	psi-mi:MI:0915(physical association)	IntAct
tr|A0A0H3H423|A0A0H3H423_KLEOK	0	99	55.63	UNIPROT_AC:Q8ZAA1	BACTERIA	UNIPROT_AC:O75427	LRCH4_HUMAN	human|Homo sapiens	ANIMAL	UNIPROT_AC:Q8ZAA1	BTUB_YERPE	yerpe|Yersinia pestis	BACTERIA	pubmed:20711500|imex:IM-13779	psi-mi:MI:0398(two hybrid pooling approach)	psi-mi:MI:0915(physical association)	IntAct
tr|A0A0H3H423|A0A0H3H423_KLEOK	0	99	55.63	UNIPROT_AC:Q8ZAA1	BACTERIA	UNIPROT_AC:P19105	ML12A_HUMAN	human|Homo sapiens	ANIMAL	UNIPROT_AC:Q8ZAA1	BTUB_YERPE	yerpe|Yersinia pestis	BACTERIA	pubmed:20711500|imex:IM-13779	psi-mi:MI:0398(two hybrid pooling approach)	psi-mi:MI:0915(physical association)	IntAct
tr|A0A0H3H423|A0A0H3H423_KLEOK	0	99	55.63	UNIPROT_AC:Q8ZAA1	BACTERIA	UNIPROT_AC:P55263	ADK_HUMAN	human|Homo sapiens	ANIMAL	UNIPROT_AC:Q8ZAA1	BTUB_YERPE	yerpe|Yersinia pestis	BACTERIA	pubmed:20711500|imex:IM-13779	psi-mi:MI:0398(two hybrid pooling approach)	psi-mi:MI:0915(physical association)	IntAct
tr|A0A0H3H423|A0A0H3H423_KLEOK	0	99	55.63	UNIPROT_AC:Q8ZAA1	BACTERIA	UNIPROT_AC:P69905	HBA_HUMAN	human|Homo sapiens	ANIMAL	UNIPROT_AC:Q8ZAA1	BTUB_YERPE	yerpe|Yersinia pestis	BACTERIA	pubmed:20711500|imex:IM-13779	psi-mi:MI:0398(two hybrid pooling approach)	psi-mi:MI:0915(physical association)	IntAct
tr|A0A0H3H423|A0A0H3H423_KLEOK	0	99	55.63	UNIPROT_AC:Q8ZAA1	BACTERIA	UNIPROT_AC:Q15810	Q15810_HUMAN	human|Homo sapiens	ANIMAL	UNIPROT_AC:Q8ZAA1	BTUB_YERPE	yerpe|Yersinia pestis	BACTERIA	pubmed:20711500|imex:IM-13779	psi-mi:MI:0398(two hybrid pooling approach)	psi-mi:MI:0915(physical association)	IntAct
tr|A0A0H3H4D6|A0A0H3H4D6_KLEOK	4e-146	99	54.52	UNIPROT_AC:Q7CGX5	BACTERIA	UNIPROT_AC:P46940	IQGA1_HUMAN	human|Homo sapiens	ANIMAL	UNIPROT_AC:Q7CGX5	Q7CGX5_YERPE	yerpe|Yersinia pestis	BACTERIA	pubmed:20711500|imex:IM-13779	psi-mi:MI:0398(two hybrid pooling approach)	psi-mi:MI:0915(physical association)	IntAct
tr|A0A0H3H4D6|A0A0H3H4D6_KLEOK	4e-146	99	54.52	UNIPROT_AC:Q7CGX5	BACTERIA	UNIPROT_AC:Q9NXJ9	Q9NXJ9_HUMAN	human|Homo sapiens	ANIMAL	UNIPROT_AC:Q7CGX5	Q7CGX5_YERPE	yerpe|Yersinia pestis	BACTERIA	pubmed:20711500|imex:IM-13779	psi-mi:MI:0398(two hybrid pooling approach)	psi-mi:MI:0915(physical association)	IntAct
tr|A0A0H3H7Y4|A0A0H3H7Y4_KLEOK	5e-66	98	53.89	UNIPROT_AC:Q81MB6	BACTERIA	UNIPROT_AC:P19838	NFKB1_HUMAN	human|Homo sapiens	ANIMAL	UNIPROT_AC:Q81MB6	RIBBA_BACAN	bacan|Bacillus anthracis	BACTERIA	pubmed:20711500|imex:IM-13779	psi-mi:MI:0398(two hybrid pooling approach)	psi-mi:MI:0915(physical association)	IntAct
tr|A0A0H3H5I5|A0A0H3H5I5_KLEOK	2e-143	99	53.04	UNIPROT_AC:Q5NIF9	BACTERIA	UNIPROT_AC:P68871	HBB_HUMAN	human|Homo sapiens	ANIMAL	UNIPROT_AC:Q5NIF9	Q5NIF9_FRATT	fratt|Francisella tularensis subsp. tularensis	BACTERIA	pubmed:20711500|imex:IM-13779	psi-mi:MI:0398(two hybrid pooling approach)	psi-mi:MI:0915(physical association)	IntAct
tr|A0A0H3H5I5|A0A0H3H5I5_KLEOK	2e-143	99	53.04	UNIPROT_AC:Q5NIF9	BACTERIA	UNIPROT_AC:Q01459	DIAC_HUMAN	human|Homo sapiens	ANIMAL	UNIPROT_AC:Q5NIF9	Q5NIF9_FRATT	fratt|Francisella tularensis subsp. tularensis	BACTERIA	pubmed:20711500|imex:IM-13779	psi-mi:MI:0398(two hybrid pooling approach)	psi-mi:MI:0915(physical association)	IntAct
tr|A0A0H3H5I5|A0A0H3H5I5_KLEOK	2e-143	99	53.04	UNIPROT_AC:Q5NIF9	BACTERIA	UNIPROT_AC:Q6QIN9	Q6QIN9_HUMAN	human|Homo sapiens	ANIMAL	UNIPROT_AC:Q5NIF9	Q5NIF9_FRATT	fratt|Francisella tularensis subsp. tularensis	BACTERIA	pubmed:20711500|imex:IM-13779	psi-mi:MI:0398(two hybrid pooling approach)	psi-mi:MI:0915(physical association)	IntAct
tr|A0A0H3H5I5|A0A0H3H5I5_KLEOK	2e-143	99	53.04	UNIPROT_AC:Q5NIF9	BACTERIA	UNIPROT_AC:Q9UHZ2	MALAT_HUMAN	human|Homo sapiens	ANIMAL	UNIPROT_AC:Q5NIF9	Q5NIF9_FRATT	fratt|Francisella tularensis subsp. tularensis	BACTERIA	pubmed:20711500|imex:IM-13779	psi-mi:MI:0398(two hybrid pooling approach)	psi-mi:MI:0915(physical association)	IntAct
tr|A0A0H3H4H2|A0A0H3H4H2_KLEOK	6e-72	100	52.46	UNIPROT_AC:Q8D1K3	BACTERIA	UNIPROT_AC:P04233	HG2A_HUMAN	human|Homo sapiens	ANIMAL	UNIPROT_AC:Q8D1K3	Q8D1K3_YERPE	yerpe|Yersinia pestis	BACTERIA	pubmed:20711500|imex:IM-13779	psi-mi:MI:0398(two hybrid pooling approach)	psi-mi:MI:0915(physical association)	IntAct
tr|A0A0H3H3E2|A0A0H3H3E2_KLEOK	1e-84	90	51.98	UNIPROT_AC:Q8ZA34	BACTERIA	UNIPROT_AC:P04233	HG2A_HUMAN	human|Homo sapiens	ANIMAL	UNIPROT_AC:Q8ZA34	CDH_YERPE	yerpe|Yersinia pestis	BACTERIA	pubmed:20711500|imex:IM-13779	psi-mi:MI:0398(two hybrid pooling approach)	psi-mi:MI:0915(physical association)	IntAct
tr|A0A0H3H6I4|A0A0H3H6I4_KLEOK	0	99	51.43	UNIPROT_AC:Q8D0V8	BACTERIA	UNIPROT_AC:O76031	CLPX_HUMAN	human|Homo sapiens	ANIMAL	UNIPROT_AC:Q8D0V8	Q8D0V8_YERPE	yerpe|Yersinia pestis	BACTERIA	pubmed:20711500|imex:IM-13779	psi-mi:MI:0398(two hybrid pooling approach)	psi-mi:MI:0915(physical association)	IntAct
tr|A0A0H3H6I4|A0A0H3H6I4_KLEOK	0	99	51.43	UNIPROT_AC:Q8D0V8	BACTERIA	UNIPROT_AC:P14902	I23O1_HUMAN	human|Homo sapiens	ANIMAL	UNIPROT_AC:Q8D0V8	Q8D0V8_YERPE	yerpe|Yersinia pestis	BACTERIA	pubmed:20711500|imex:IM-13779	psi-mi:MI:0398(two hybrid pooling approach)	psi-mi:MI:0915(physical association)	IntAct
tr|A0A0H3H6I4|A0A0H3H6I4_KLEOK	0	99	51.43	UNIPROT_AC:Q8D0V8	BACTERIA	UNIPROT_AC:Q10587	TEF_HUMAN	human|Homo sapiens	ANIMAL	UNIPROT_AC:Q8D0V8	Q8D0V8_YERPE	yerpe|Yersinia pestis	BACTERIA	pubmed:20711500|imex:IM-13779	psi-mi:MI:0398(two hybrid pooling approach)	psi-mi:MI:0915(physical association)	IntAct
tr|A0A0H3H6I4|A0A0H3H6I4_KLEOK	0	99	51.43	UNIPROT_AC:Q8D0V8	BACTERIA	UNIPROT_AC:Q16534	HLF_HUMAN	human|Homo sapiens	ANIMAL	UNIPROT_AC:Q8D0V8	Q8D0V8_YERPE	yerpe|Yersinia pestis	BACTERIA	pubmed:20711500|imex:IM-13779	psi-mi:MI:0398(two hybrid pooling approach)	psi-mi:MI:0915(physical association)	IntAct
tr|A0A0H3H6I4|A0A0H3H6I4_KLEOK	0	99	51.43	UNIPROT_AC:Q8D0V8	BACTERIA	UNIPROT_AC:Q16654	PDK4_HUMAN	human|Homo sapiens	ANIMAL	UNIPROT_AC:Q8D0V8	Q8D0V8_YERPE	yerpe|Yersinia pestis	BACTERIA	pubmed:20711500|imex:IM-13779	psi-mi:MI:0398(two hybrid pooling approach)	psi-mi:MI:0915(physical association)	IntAct
tr|A0A0H3H6I4|A0A0H3H6I4_KLEOK	0	99	51.43	UNIPROT_AC:Q8D0V8	BACTERIA	UNIPROT_AC:Q99612	KLF6_HUMAN	human|Homo sapiens	ANIMAL	UNIPROT_AC:Q8D0V8	Q8D0V8_YERPE	yerpe|Yersinia pestis	BACTERIA	pubmed:20711500|imex:IM-13779	psi-mi:MI:0398(two hybrid pooling approach)	psi-mi:MI:0915(physical association)	IntAct
tr|A0A0H3H6I4|A0A0H3H6I4_KLEOK	0	99	51.43	UNIPROT_AC:Q8D0V8	BACTERIA	UNIPROT_AC:Q9NRM2	ZN277_HUMAN	human|Homo sapiens	ANIMAL	UNIPROT_AC:Q8D0V8	Q8D0V8_YERPE	yerpe|Yersinia pestis	BACTERIA	pubmed:20711500|imex:IM-13779	psi-mi:MI:0398(two hybrid pooling approach)	psi-mi:MI:0915(physical association)	IntAct
tr|A0A0H3HAG1|A0A0H3HAG1_KLEOK	8e-110	97	50.83	UNIPROT_AC:Q81JP7	BACTERIA	UNIPROT_AC:Q9NTI5	PDS5B_HUMAN	human|Homo sapiens	ANIMAL	UNIPROT_AC:Q81JP7	Q81JP7_BACAN	bacan|Bacillus anthracis	BACTERIA	pubmed:20711500|imex:IM-13779	psi-mi:MI:0398(two hybrid pooling approach)	psi-mi:MI:0915(physical association)	IntAct
tr|A0A0H3HAG1|A0A0H3HAG1_KLEOK	8e-110	97	50.83	UNIPROT_AC:Q81JP7	BACTERIA	UNIPROT_AC:Q13227	GPS2_HUMAN	human|Homo sapiens	ANIMAL	UNIPROT_AC:Q81JP7	Q81JP7_BACAN	bacan|Bacillus anthracis	BACTERIA	pubmed:20711500|imex:IM-13779	psi-mi:MI:0398(two hybrid pooling approach)	psi-mi:MI:0915(physical association)	IntAct
tr|A0A0H3HAG1|A0A0H3HAG1_KLEOK	8e-110	97	50.83	UNIPROT_AC:Q81JP7	BACTERIA	UNIPROT_AC:Q8N423	LIRB2_HUMAN	human|Homo sapiens	ANIMAL	UNIPROT_AC:Q81JP7	Q81JP7_BACAN	bacan|Bacillus anthracis	BACTERIA	pubmed:20711500|imex:IM-13779	psi-mi:MI:0398(two hybrid pooling approach)	psi-mi:MI:0915(physical association)	IntAct
tr|A0A0H3H5X9|A0A0H3H5X9_KLEOK	2e-157	99	50.78	UNIPROT_AC:Q5NHR0	BACTERIA	UNIPROT_AC:Q86YB8	ERO1B_HUMAN	human|Homo sapiens	ANIMAL	UNIPROT_AC:Q5NHR0	GLMU_FRATT	fratt|Francisella tularensis subsp. tularensis	BACTERIA	pubmed:20711500|imex:IM-13779	psi-mi:MI:0398(two hybrid pooling approach)	psi-mi:MI:0915(physical association)	IntAct
tr|A0A0H3H5X9|A0A0H3H5X9_KLEOK	2e-157	99	50.78	UNIPROT_AC:Q5NHR0	BACTERIA	UNIPROT_AC:Q8IWA4	MFN1_HUMAN	human|Homo sapiens	ANIMAL	UNIPROT_AC:Q5NHR0	GLMU_FRATT	fratt|Francisella tularensis subsp. tularensis	BACTERIA	pubmed:20711500|imex:IM-13779	psi-mi:MI:0398(two hybrid pooling approach)	psi-mi:MI:0915(physical association)	IntAct
tr|A0A0H3H5X9|A0A0H3H5X9_KLEOK	2e-157	99	50.78	UNIPROT_AC:Q5NHR0	BACTERIA	UNIPROT_AC:Q9NR56	MBNL1_HUMAN	human|Homo sapiens	ANIMAL	UNIPROT_AC:Q5NHR0	GLMU_FRATT	fratt|Francisella tularensis subsp. tularensis	BACTERIA	pubmed:20711500|imex:IM-13779	psi-mi:MI:0398(two hybrid pooling approach)	psi-mi:MI:0915(physical association)	IntAct
tr|A0A0H3HF19|A0A0H3HF19_KLEOK	0	98	50.62	UNIPROT_AC:Q81MI1	BACTERIA	UNIPROT_AC:Q8WYB5	KAT6B_HUMAN	human|Homo sapiens	ANIMAL	UNIPROT_AC:Q81MI1	Q81MI1_BACAN	bacan|Bacillus anthracis	BACTERIA	pubmed:20711500|imex:IM-13779	psi-mi:MI:0398(two hybrid pooling approach)	psi-mi:MI:0915(physical association)	IntAct
tr|A0A0H3HAY0|A0A0H3HAY0_KLEOK	8e-109	88	50.33	UNIPROT_AC:Q5NGB2	BACTERIA	UNIPROT_AC:P19838	NFKB1_HUMAN	human|Homo sapiens	ANIMAL	UNIPROT_AC:Q5NGB2	BIOB_FRATT	fratt|Francisella tularensis subsp. tularensis	BACTERIA	pubmed:20711500|imex:IM-13779	psi-mi:MI:0398(two hybrid pooling approach)	psi-mi:MI:0915(physical association)	IntAct
tr|A0A0H3GYK5|A0A0H3GYK5_KLEOK	6e-67	93	50.25	UNIPROT_AC:Q81MB6	BACTERIA	UNIPROT_AC:P19838	NFKB1_HUMAN	human|Homo sapiens	ANIMAL	UNIPROT_AC:Q81MB6	RIBBA_BACAN	bacan|Bacillus anthracis	BACTERIA	pubmed:20711500|imex:IM-13779	psi-mi:MI:0398(two hybrid pooling approach)	psi-mi:MI:0915(physical association)	IntAct
