# Supplementary material for: Elucidating potential molecular signatures through host-microbe interactions for reactive arthritis and inflammatory bowel disease using combinatorial approach
Source: Sci Rep. 2020 Sep 15;10:15131. doi: 10.1038/s41598-020-71674-8 (PMC7492238; doi:10.1038/s41598-020-71674-8)
Supplement: Supplementary file 5 — Supplementary Table S5. [file 41598_2020_71674_MOESM5_ESM.xlsx]

## Sheet: Sheet1
Elucidating potential molecular signatures through host-microbe interactions for reactive arthritis and inflammatory bowel disease using combinatorial approach Anukriti Verma1, Shivani Sharda1*, Bhawna Rathi1, Pallavi Somvanshi2, Bimlesh Dhar Pandey3
Host-microbe interactors (Shigella dysenteriae )
Qry_ID	Hit_ID	Evalue	Qry_Cov	Pct_id	Hit_Category	HPIDB_Host_ID	HPIDB_Host_Display_ID	HPIDB_Host_Taxon	HPIDB_Host_Taxon_Category	HPIDB_Pathogen_ID	HPIDB_Pathogen_Display_ID	HPIDB_Pathogen_Taxon	HPIDB_Pathogen_Taxon_Category	PMID	Detection_Method	Interaction_Type	Source_Database
'SDY_2612'	8e-56	100	100	UNIPROT_AC:C3T132	BACTERIA	GENBANK_IDENTIFIER:28624969	GI:28624969	Mus musculus	ANIMAL	UNIPROT_AC:C3T132	C3T132_ECOLX	Escherichia coli	BACTERIA	-	psi-mi:MI:0114(x-ray diffraction)	-	BIND
'SDY_1257'	0	100	99.29	UNIPROT_AC:P62616	BACTERIA	UNIPROT_AC:Q8TEQ6	GEMI5_HUMAN	human|Homo sapiens	ANIMAL	UNIPROT_AC:P62616	ISPE_ECO57	eco57|Escherichia coli O157:H7	BACTERIA	pubmed:11714716|mint:MINT-5214807	psi-mi:MI:0096(pull down)	psi-mi:MI:0914(association)	MINT
'SDY_2612'	1e-54	100	97.65	UNIPROT_AC:Q7CJF6	BACTERIA	UNIPROT_AC:O00165	HAX1_HUMAN	human|Homo sapiens	ANIMAL	UNIPROT_AC:Q7CJF6	Q7CJF6_YERPE	yerpe|Yersinia pestis	BACTERIA	pubmed:20711500|imex:IM-13779	psi-mi:MI:0398(two hybrid pooling approach)	psi-mi:MI:0915(physical association)	IntAct
'SDY_3974'	0	100	92.28	UNIPROT_AC:Q8ZAC2	BACTERIA	UNIPROT_AC:Q14839	CHD4_HUMAN	human|Homo sapiens	ANIMAL	UNIPROT_AC:Q8ZAC2	ILVC_YERPE	yerpe|Yersinia pestis	BACTERIA	pubmed:20711500|imex:IM-13779	psi-mi:MI:0398(two hybrid pooling approach)	psi-mi:MI:0915(physical association)	IntAct
'SDY_3974'	0	100	92.28	UNIPROT_AC:Q8ZAC2	BACTERIA	UNIPROT_AC:P61769	B2MG_HUMAN	human|Homo sapiens	ANIMAL	UNIPROT_AC:Q8ZAC2	ILVC_YERPE	yerpe|Yersinia pestis	BACTERIA	pubmed:20711500|imex:IM-13779	psi-mi:MI:0398(two hybrid pooling approach)	psi-mi:MI:0915(physical association)	IntAct
'SDY_3974'	0	100	92.28	UNIPROT_AC:Q8ZAC2	BACTERIA	UNIPROT_AC:Q9UBW7	ZMYM2_HUMAN	human|Homo sapiens	ANIMAL	UNIPROT_AC:Q8ZAC2	ILVC_YERPE	yerpe|Yersinia pestis	BACTERIA	pubmed:20711500|imex:IM-13779	psi-mi:MI:0398(two hybrid pooling approach)	psi-mi:MI:0915(physical association)	IntAct
'SDY_0182'	0	100	91.61	UNIPROT_AC:Q8ZH69	BACTERIA	INTACT:EBI-1033611	INTACT:EBI-1033611	human|Homo sapiens	ANIMAL	UNIPROT_AC:Q8ZH69	DAPD_YERPE	yerpe|Yersinia pestis	BACTERIA	pubmed:20711500|imex:IM-13779	psi-mi:MI:0398(two hybrid pooling approach)	psi-mi:MI:0915(physical association)	IntAct
'SDY_0182'	0	100	91.61	UNIPROT_AC:Q8ZH69	BACTERIA	UNIPROT_AC:O94842	TOX4_HUMAN	human|Homo sapiens	ANIMAL	UNIPROT_AC:Q8ZH69	DAPD_YERPE	yerpe|Yersinia pestis	BACTERIA	pubmed:20711500|imex:IM-13779	psi-mi:MI:0398(two hybrid pooling approach)	psi-mi:MI:0915(physical association)	IntAct
'SDY_0182'	0	100	91.61	UNIPROT_AC:Q8ZH69	BACTERIA	UNIPROT_AC:Q13588	GRAP_HUMAN	human|Homo sapiens	ANIMAL	UNIPROT_AC:Q8ZH69	DAPD_YERPE	yerpe|Yersinia pestis	BACTERIA	pubmed:20711500|imex:IM-13779	psi-mi:MI:0398(two hybrid pooling approach)	psi-mi:MI:0915(physical association)	IntAct
'SDY_0182'	0	100	91.61	UNIPROT_AC:Q8ZH69	BACTERIA	UNIPROT_AC:Q14145	KEAP1_HUMAN	human|Homo sapiens	ANIMAL	UNIPROT_AC:Q8ZH69	DAPD_YERPE	yerpe|Yersinia pestis	BACTERIA	pubmed:20711500|imex:IM-13779	psi-mi:MI:0398(two hybrid pooling approach)	psi-mi:MI:0915(physical association)	IntAct
'SDY_0182'	0	100	91.61	UNIPROT_AC:Q8ZH69	BACTERIA	UNIPROT_AC:Q9Y6X8	ZHX2_HUMAN	human|Homo sapiens	ANIMAL	UNIPROT_AC:Q8ZH69	DAPD_YERPE	yerpe|Yersinia pestis	BACTERIA	pubmed:20711500|imex:IM-13779	psi-mi:MI:0398(two hybrid pooling approach)	psi-mi:MI:0915(physical association)	IntAct
'SDY_1329'	0	99	90.63	UNIPROT_AC:Q8ZEG9	BACTERIA	UNIPROT_AC:P49585	PCY1A_HUMAN	human|Homo sapiens	ANIMAL	UNIPROT_AC:Q8ZEG9	TRPB_YERPE	yerpe|Yersinia pestis	BACTERIA	pubmed:20711500|imex:IM-13779	psi-mi:MI:0398(two hybrid pooling approach)	psi-mi:MI:0915(physical association)	IntAct
'SDY_0216'	1e-177	100	89.3	UNIPROT_AC:Q8ZH40	BACTERIA	UNIPROT_AC:Q14232	EI2BA_HUMAN	human|Homo sapiens	ANIMAL	UNIPROT_AC:Q8ZH40	METQ_YERPE	yerpe|Yersinia pestis	BACTERIA	pubmed:20711500|imex:IM-13779	psi-mi:MI:0398(two hybrid pooling approach)	psi-mi:MI:0915(physical association)	IntAct
'SDY_0216'	1e-177	100	89.3	UNIPROT_AC:Q8ZH40	BACTERIA	UNIPROT_AC:Q13614	MTMR2_HUMAN	human|Homo sapiens	ANIMAL	UNIPROT_AC:Q8ZH40	METQ_YERPE	yerpe|Yersinia pestis	BACTERIA	pubmed:20711500|imex:IM-13779	psi-mi:MI:0398(two hybrid pooling approach)	psi-mi:MI:0915(physical association)	IntAct
'SDY_0216'	1e-177	100	89.3	UNIPROT_AC:Q8ZH40	BACTERIA	UNIPROT_AC:Q59EG5	Q59EG5_HUMAN	human|Homo sapiens	ANIMAL	UNIPROT_AC:Q8ZH40	METQ_YERPE	yerpe|Yersinia pestis	BACTERIA	pubmed:20711500|imex:IM-13779	psi-mi:MI:0398(two hybrid pooling approach)	psi-mi:MI:0915(physical association)	IntAct
'SDY_0216'	1e-177	100	89.3	UNIPROT_AC:Q8ZH40	BACTERIA	UNIPROT_AC:Q86VP1	TAXB1_HUMAN	human|Homo sapiens	ANIMAL	UNIPROT_AC:Q8ZH40	METQ_YERPE	yerpe|Yersinia pestis	BACTERIA	pubmed:20711500|imex:IM-13779	psi-mi:MI:0398(two hybrid pooling approach)	psi-mi:MI:0915(physical association)	IntAct
'SDY_2884'	9e-113	100	88.3	UNIPROT_AC:Q8ZBU3	BACTERIA	UNIPROT_AC:O00165	HAX1_HUMAN	human|Homo sapiens	ANIMAL	UNIPROT_AC:Q8ZBU3	LUXS_YERPE	yerpe|Yersinia pestis	BACTERIA	pubmed:20711500|imex:IM-13779	psi-mi:MI:0398(two hybrid pooling approach)	psi-mi:MI:0915(physical association)	IntAct
'SDY_3929'	0	100	88.29	UNIPROT_AC:Q8ZAG5	BACTERIA	UNIPROT_AC:P61586	RHOA_HUMAN	human|Homo sapiens	ANIMAL	UNIPROT_AC:Q8ZAG5	CORA_YERPE	yerpe|Yersinia pestis	BACTERIA	pubmed:20711500|imex:IM-13779	psi-mi:MI:0398(two hybrid pooling approach)	psi-mi:MI:0915(physical association)	IntAct
'SDY_3673'	0	99	87.66	UNIPROT_AC:Q8ZJG9	BACTERIA	UNIPROT_AC:P50502	F10A1_HUMAN	human|Homo sapiens	ANIMAL	UNIPROT_AC:Q8ZJG9	PCKA_YERPE	yerpe|Yersinia pestis	BACTERIA	pubmed:20711500|imex:IM-13779	psi-mi:MI:0398(two hybrid pooling approach)	psi-mi:MI:0915(physical association)	IntAct
'SDY_3673'	0	99	87.66	UNIPROT_AC:Q8ZJG9	BACTERIA	UNIPROT_AC:Q6P3W7	SCYL2_HUMAN	human|Homo sapiens	ANIMAL	UNIPROT_AC:Q8ZJG9	PCKA_YERPE	yerpe|Yersinia pestis	BACTERIA	pubmed:20711500|imex:IM-13779	psi-mi:MI:0398(two hybrid pooling approach)	psi-mi:MI:0915(physical association)	IntAct
'SDY_3673'	0	99	87.66	UNIPROT_AC:Q8ZJG9	BACTERIA	UNIPROT_AC:Q9UK97	FBX9_HUMAN	human|Homo sapiens	ANIMAL	UNIPROT_AC:Q8ZJG9	PCKA_YERPE	yerpe|Yersinia pestis	BACTERIA	pubmed:20711500|imex:IM-13779	psi-mi:MI:0398(two hybrid pooling approach)	psi-mi:MI:0915(physical association)	IntAct
'SDY_2493'	0	99	87.22	UNIPROT_AC:Q7CJ96	BACTERIA	UNIPROT_AC:Q8NEZ2	VP37A_HUMAN	human|Homo sapiens	ANIMAL	UNIPROT_AC:Q7CJ96	PTA_YERPE	yerpe|Yersinia pestis	BACTERIA	pubmed:20711500|imex:IM-13779	psi-mi:MI:0398(two hybrid pooling approach)	psi-mi:MI:0915(physical association)	IntAct
'SDY_2493'	0	99	87.22	UNIPROT_AC:Q7CJ96	BACTERIA	UNIPROT_AC:Q9Y6M1	IF2B2_HUMAN	human|Homo sapiens	ANIMAL	UNIPROT_AC:Q7CJ96	PTA_YERPE	yerpe|Yersinia pestis	BACTERIA	pubmed:20711500|imex:IM-13779	psi-mi:MI:0398(two hybrid pooling approach)	psi-mi:MI:0915(physical association)	IntAct
'SDY_3977'	0	100	87.21	UNIPROT_AC:Q8ZAB3	BACTERIA	UNIPROT_AC:P35222	CTNB1_HUMAN	human|Homo sapiens	ANIMAL	UNIPROT_AC:Q8ZAB3	ILVD_YERPE	yerpe|Yersinia pestis	BACTERIA	pubmed:20711500|imex:IM-13779	psi-mi:MI:0398(two hybrid pooling approach)	psi-mi:MI:0915(physical association)	IntAct
'SDY_3977'	0	100	87.21	UNIPROT_AC:Q8ZAB3	BACTERIA	UNIPROT_AC:Q92854	SEM4D_HUMAN	human|Homo sapiens	ANIMAL	UNIPROT_AC:Q8ZAB3	ILVD_YERPE	yerpe|Yersinia pestis	BACTERIA	pubmed:20711500|imex:IM-13779	psi-mi:MI:0398(two hybrid pooling approach)	psi-mi:MI:0915(physical association)	IntAct
'SDY_3977'	0	100	87.21	UNIPROT_AC:Q8ZAB3	BACTERIA	UNIPROT_AC:O60244	MED14_HUMAN	human|Homo sapiens	ANIMAL	UNIPROT_AC:Q8ZAB3	ILVD_YERPE	yerpe|Yersinia pestis	BACTERIA	pubmed:20711500|imex:IM-13779	psi-mi:MI:0398(two hybrid pooling approach)	psi-mi:MI:0915(physical association)	IntAct
'SDY_3977'	0	100	87.21	UNIPROT_AC:Q8ZAB3	BACTERIA	UNIPROT_AC:Q01543	FLI1_HUMAN	human|Homo sapiens	ANIMAL	UNIPROT_AC:Q8ZAB3	ILVD_YERPE	yerpe|Yersinia pestis	BACTERIA	pubmed:20711500|imex:IM-13779	psi-mi:MI:0398(two hybrid pooling approach)	psi-mi:MI:0915(physical association)	IntAct
'SDY_3977'	0	100	87.21	UNIPROT_AC:Q8ZAB3	BACTERIA	UNIPROT_AC:Q9H869	YYAP1_HUMAN	human|Homo sapiens	ANIMAL	UNIPROT_AC:Q8ZAB3	ILVD_YERPE	yerpe|Yersinia pestis	BACTERIA	pubmed:20711500|imex:IM-13779	psi-mi:MI:0398(two hybrid pooling approach)	psi-mi:MI:0915(physical association)	IntAct
'SDY_3977'	0	100	87.21	UNIPROT_AC:Q8ZAB3	BACTERIA	UNIPROT_AC:Q9Y6X8	ZHX2_HUMAN	human|Homo sapiens	ANIMAL	UNIPROT_AC:Q8ZAB3	ILVD_YERPE	yerpe|Yersinia pestis	BACTERIA	pubmed:20711500|imex:IM-13779	psi-mi:MI:0398(two hybrid pooling approach)	psi-mi:MI:0915(physical association)	IntAct
'SDY_1136'	1e-132	99	87.2	UNIPROT_AC:Q7CIC5	BACTERIA	UNIPROT_AC:O00560	SDCB1_HUMAN	human|Homo sapiens	ANIMAL	UNIPROT_AC:Q7CIC5	Q7CIC5_YERPE	yerpe|Yersinia pestis	BACTERIA	pubmed:20711500|imex:IM-13779	psi-mi:MI:0398(two hybrid pooling approach)	psi-mi:MI:0915(physical association)	IntAct
'SDY_1136'	1e-132	99	87.2	UNIPROT_AC:Q7CIC5	BACTERIA	UNIPROT_AC:O43464	HTRA2_HUMAN	human|Homo sapiens	ANIMAL	UNIPROT_AC:Q7CIC5	Q7CIC5_YERPE	yerpe|Yersinia pestis	BACTERIA	pubmed:20711500|imex:IM-13779	psi-mi:MI:0398(two hybrid pooling approach)	psi-mi:MI:0915(physical association)	IntAct
'SDY_3393'	0	100	87.15	UNIPROT_AC:Q8D1R4	BACTERIA	UNIPROT_AC:P04049	RAF1_HUMAN	human|Homo sapiens	ANIMAL	UNIPROT_AC:Q8D1R4	Q8D1R4_YERPE	yerpe|Yersinia pestis	BACTERIA	pubmed:20711500|imex:IM-13779	psi-mi:MI:0398(two hybrid pooling approach)	psi-mi:MI:0915(physical association)	IntAct
'SDY_3393'	0	100	87.15	UNIPROT_AC:Q8D1R4	BACTERIA	UNIPROT_AC:Q9H305	CDIP1_HUMAN	human|Homo sapiens	ANIMAL	UNIPROT_AC:Q8D1R4	Q8D1R4_YERPE	yerpe|Yersinia pestis	BACTERIA	pubmed:20711500|imex:IM-13779	psi-mi:MI:0398(two hybrid pooling approach)	psi-mi:MI:0915(physical association)	IntAct
'SDY_3393'	0	100	87.15	UNIPROT_AC:Q8D1R4	BACTERIA	UNIPROT_AC:Q9H869	YYAP1_HUMAN	human|Homo sapiens	ANIMAL	UNIPROT_AC:Q8D1R4	Q8D1R4_YERPE	yerpe|Yersinia pestis	BACTERIA	pubmed:20711500|imex:IM-13779	psi-mi:MI:0398(two hybrid pooling approach)	psi-mi:MI:0915(physical association)	IntAct
'SDY_1120'	0	99	87.12	UNIPROT_AC:Q7CIK2	BACTERIA	UNIPROT_AC:Q2T9F4	Q2T9F4	human|Homo sapiens	ANIMAL	UNIPROT_AC:Q7CIK2	Q7CIK2_YERPE	yerpe|Yersinia pestis	BACTERIA	pubmed:20711500|imex:IM-13779	psi-mi:MI:0398(two hybrid pooling approach)	psi-mi:MI:0915(physical association)	IntAct
'SDY_3850'	0	94	87.02	UNIPROT_AC:Q7CFQ3	BACTERIA	UNIPROT_AC:Q92616	GCN1L_HUMAN	human|Homo sapiens	ANIMAL	UNIPROT_AC:Q7CFQ3	Q7CFQ3_YERPE	yerpe|Yersinia pestis	BACTERIA	pubmed:20711500|imex:IM-13779	psi-mi:MI:0398(two hybrid pooling approach)	psi-mi:MI:0915(physical association)	IntAct
'SDY_3850'	0	94	87.02	UNIPROT_AC:Q7CFQ3	BACTERIA	UNIPROT_AC:Q9BYW2	SETD2_HUMAN	human|Homo sapiens	ANIMAL	UNIPROT_AC:Q7CFQ3	Q7CFQ3_YERPE	yerpe|Yersinia pestis	BACTERIA	pubmed:20711500|imex:IM-13779	psi-mi:MI:0398(two hybrid pooling approach)	psi-mi:MI:0915(physical association)	IntAct
'SDY_3850'	0	94	87.02	UNIPROT_AC:Q7CFQ3	BACTERIA	UNIPROT_AC:P30101	PDIA3_HUMAN	human|Homo sapiens	ANIMAL	UNIPROT_AC:Q7CFQ3	Q7CFQ3_YERPE	yerpe|Yersinia pestis	BACTERIA	pubmed:20711500|imex:IM-13779	psi-mi:MI:0398(two hybrid pooling approach)	psi-mi:MI:0915(physical association)	IntAct
'SDY_3850'	0	94	87.02	UNIPROT_AC:Q7CFQ3	BACTERIA	UNIPROT_AC:P19338	NUCL_HUMAN	human|Homo sapiens	ANIMAL	UNIPROT_AC:Q7CFQ3	Q7CFQ3_YERPE	yerpe|Yersinia pestis	BACTERIA	pubmed:20711500|imex:IM-13779	psi-mi:MI:0398(two hybrid pooling approach)	psi-mi:MI:0915(physical association)	IntAct
'SDY_3850'	0	94	87.02	UNIPROT_AC:Q7CFQ3	BACTERIA	INTACT:EBI-1033611	INTACT:EBI-1033611	human|Homo sapiens	ANIMAL	UNIPROT_AC:Q7CFQ3	Q7CFQ3_YERPE	yerpe|Yersinia pestis	BACTERIA	pubmed:20711500|imex:IM-13779	psi-mi:MI:0398(two hybrid pooling approach)	psi-mi:MI:0915(physical association)	IntAct
'SDY_3850'	0	94	87.02	UNIPROT_AC:Q7CFQ3	BACTERIA	UNIPROT_AC:P08575	PTPRC_HUMAN	human|Homo sapiens	ANIMAL	UNIPROT_AC:Q7CFQ3	Q7CFQ3_YERPE	yerpe|Yersinia pestis	BACTERIA	pubmed:20711500|imex:IM-13779	psi-mi:MI:0398(two hybrid pooling approach)	psi-mi:MI:0915(physical association)	IntAct
'SDY_3850'	0	94	87.02	UNIPROT_AC:Q7CFQ3	BACTERIA	UNIPROT_AC:P13693	TCTP_HUMAN	human|Homo sapiens	ANIMAL	UNIPROT_AC:Q7CFQ3	Q7CFQ3_YERPE	yerpe|Yersinia pestis	BACTERIA	pubmed:20711500|imex:IM-13779	psi-mi:MI:0398(two hybrid pooling approach)	psi-mi:MI:0915(physical association)	IntAct
'SDY_3850'	0	94	87.02	UNIPROT_AC:Q7CFQ3	BACTERIA	UNIPROT_AC:Q8IVL5	P3H2_HUMAN	human|Homo sapiens	ANIMAL	UNIPROT_AC:Q7CFQ3	Q7CFQ3_YERPE	yerpe|Yersinia pestis	BACTERIA	pubmed:20711500|imex:IM-13779	psi-mi:MI:0398(two hybrid pooling approach)	psi-mi:MI:0915(physical association)	IntAct
'SDY_3850'	0	94	87.02	UNIPROT_AC:Q7CFQ3	BACTERIA	UNIPROT_AC:Q8WV44	TRI41_HUMAN	human|Homo sapiens	ANIMAL	UNIPROT_AC:Q7CFQ3	Q7CFQ3_YERPE	yerpe|Yersinia pestis	BACTERIA	pubmed:20711500|imex:IM-13779	psi-mi:MI:0398(two hybrid pooling approach)	psi-mi:MI:0915(physical association)	IntAct
'SDY_2613'	0	100	86.96	UNIPROT_AC:Q7CJF7	BACTERIA	UNIPROT_AC:P04233	HG2A_HUMAN	human|Homo sapiens	ANIMAL	UNIPROT_AC:Q7CJF7	Q7CJF7_YERPE	yerpe|Yersinia pestis	BACTERIA	pubmed:20711500|imex:IM-13779	psi-mi:MI:0398(two hybrid pooling approach)	psi-mi:MI:0915(physical association)	IntAct
'SDY_2613'	0	100	86.96	UNIPROT_AC:Q7CJF7	BACTERIA	UNIPROT_AC:Q13595	TRA2A_HUMAN	human|Homo sapiens	ANIMAL	UNIPROT_AC:Q7CJF7	Q7CJF7_YERPE	yerpe|Yersinia pestis	BACTERIA	pubmed:20711500|imex:IM-13779	psi-mi:MI:0398(two hybrid pooling approach)	psi-mi:MI:0915(physical association)	IntAct
'SDY_2613'	0	100	86.96	UNIPROT_AC:Q7CJF7	BACTERIA	UNIPROT_AC:Q6P2H3	CEP85_HUMAN	human|Homo sapiens	ANIMAL	UNIPROT_AC:Q7CJF7	Q7CJF7_YERPE	yerpe|Yersinia pestis	BACTERIA	pubmed:20711500|imex:IM-13779	psi-mi:MI:0398(two hybrid pooling approach)	psi-mi:MI:0915(physical association)	IntAct
'SDY_2613'	0	100	86.96	UNIPROT_AC:Q7CJF7	BACTERIA	UNIPROT_AC:Q7Z3K3	POGZ_HUMAN	human|Homo sapiens	ANIMAL	UNIPROT_AC:Q7CJF7	Q7CJF7_YERPE	yerpe|Yersinia pestis	BACTERIA	pubmed:20711500|imex:IM-13779	psi-mi:MI:0398(two hybrid pooling approach)	psi-mi:MI:0915(physical association)	IntAct
'SDY_2613'	0	100	86.96	UNIPROT_AC:Q7CJF7	BACTERIA	UNIPROT_AC:Q7Z5K2	WAPL_HUMAN	human|Homo sapiens	ANIMAL	UNIPROT_AC:Q7CJF7	Q7CJF7_YERPE	yerpe|Yersinia pestis	BACTERIA	pubmed:20711500|imex:IM-13779	psi-mi:MI:0398(two hybrid pooling approach)	psi-mi:MI:0915(physical association)	IntAct
'SDY_2613'	0	100	86.96	UNIPROT_AC:Q7CJF7	BACTERIA	UNIPROT_AC:Q86UW6	N4BP2_HUMAN	human|Homo sapiens	ANIMAL	UNIPROT_AC:Q7CJF7	Q7CJF7_YERPE	yerpe|Yersinia pestis	BACTERIA	pubmed:20711500|imex:IM-13779	psi-mi:MI:0398(two hybrid pooling approach)	psi-mi:MI:0915(physical association)	IntAct
'SDY_3134'	0	100	86.24	UNIPROT_AC:Q8ZHG8	BACTERIA	UNIPROT_AC:P07437	TBB5_HUMAN	human|Homo sapiens	ANIMAL	UNIPROT_AC:Q8ZHG8	SPEA_YERPE	yerpe|Yersinia pestis	BACTERIA	pubmed:20711500|imex:IM-13779	psi-mi:MI:0398(two hybrid pooling approach)	psi-mi:MI:0915(physical association)	IntAct
'SDY_3134'	0	100	86.24	UNIPROT_AC:Q8ZHG8	BACTERIA	UNIPROT_AC:P35998	PRS7_HUMAN	human|Homo sapiens	ANIMAL	UNIPROT_AC:Q8ZHG8	SPEA_YERPE	yerpe|Yersinia pestis	BACTERIA	pubmed:20711500|imex:IM-13779	psi-mi:MI:0398(two hybrid pooling approach)	psi-mi:MI:0915(physical association)	IntAct
'SDY_3134'	0	100	86.24	UNIPROT_AC:Q8ZHG8	BACTERIA	UNIPROT_AC:Q96I25	SPF45_HUMAN	human|Homo sapiens	ANIMAL	UNIPROT_AC:Q8ZHG8	SPEA_YERPE	yerpe|Yersinia pestis	BACTERIA	pubmed:20711500|imex:IM-13779	psi-mi:MI:0398(two hybrid pooling approach)	psi-mi:MI:0915(physical association)	IntAct
'SDY_3134'	0	100	86.24	UNIPROT_AC:Q8ZHG8	BACTERIA	UNIPROT_AC:P24863	CCNC_HUMAN	human|Homo sapiens	ANIMAL	UNIPROT_AC:Q8ZHG8	SPEA_YERPE	yerpe|Yersinia pestis	BACTERIA	pubmed:20711500|imex:IM-13779	psi-mi:MI:0398(two hybrid pooling approach)	psi-mi:MI:0915(physical association)	IntAct
'SDY_3134'	0	100	86.24	UNIPROT_AC:Q8ZHG8	BACTERIA	UNIPROT_AC:P17931	LEG3_HUMAN	human|Homo sapiens	ANIMAL	UNIPROT_AC:Q8ZHG8	SPEA_YERPE	yerpe|Yersinia pestis	BACTERIA	pubmed:20711500|imex:IM-13779	psi-mi:MI:0398(two hybrid pooling approach)	psi-mi:MI:0915(physical association)	IntAct
'SDY_3134'	0	100	86.24	UNIPROT_AC:Q8ZHG8	BACTERIA	UNIPROT_AC:Q5TGY3	AHDC1_HUMAN	human|Homo sapiens	ANIMAL	UNIPROT_AC:Q8ZHG8	SPEA_YERPE	yerpe|Yersinia pestis	BACTERIA	pubmed:20711500|imex:IM-13779	psi-mi:MI:0398(two hybrid pooling approach)	psi-mi:MI:0915(physical association)	IntAct
'SDY_3134'	0	100	86.24	UNIPROT_AC:Q8ZHG8	BACTERIA	UNIPROT_AC:Q5VUA4	ZN318_HUMAN	human|Homo sapiens	ANIMAL	UNIPROT_AC:Q8ZHG8	SPEA_YERPE	yerpe|Yersinia pestis	BACTERIA	pubmed:20711500|imex:IM-13779	psi-mi:MI:0398(two hybrid pooling approach)	psi-mi:MI:0915(physical association)	IntAct
'SDY_0121'	0	99	86.19	UNIPROT_AC:Q8ZIE8	BACTERIA	UNIPROT_AC:Q96RW7	HMCN1_HUMAN	human|Homo sapiens	ANIMAL	UNIPROT_AC:Q8ZIE8	MURC_YERPE	yerpe|Yersinia pestis	BACTERIA	pubmed:20711500|imex:IM-13779	psi-mi:MI:0398(two hybrid pooling approach)	psi-mi:MI:0915(physical association)	IntAct
'SDY_4566'	7e-178	91	86.17	UNIPROT_AC:Q7CG19	BACTERIA	UNIPROT_AC:P31629	ZEP2_HUMAN	human|Homo sapiens	ANIMAL	UNIPROT_AC:Q7CG19	Q7CG19_YERPE	yerpe|Yersinia pestis	BACTERIA	pubmed:20711500|imex:IM-13779	psi-mi:MI:0398(two hybrid pooling approach)	psi-mi:MI:0915(physical association)	IntAct
'SDY_4566'	7e-178	91	86.17	UNIPROT_AC:Q7CG19	BACTERIA	UNIPROT_AC:Q9H0Z9	RBM38_HUMAN	human|Homo sapiens	ANIMAL	UNIPROT_AC:Q7CG19	Q7CG19_YERPE	yerpe|Yersinia pestis	BACTERIA	pubmed:20711500|imex:IM-13779	psi-mi:MI:0398(two hybrid pooling approach)	psi-mi:MI:0915(physical association)	IntAct
'SDY_4566'	7e-178	91	86.17	UNIPROT_AC:Q7CG19	BACTERIA	UNIPROT_AC:Q9NR12	PDLI7_HUMAN	human|Homo sapiens	ANIMAL	UNIPROT_AC:Q7CG19	Q7CG19_YERPE	yerpe|Yersinia pestis	BACTERIA	pubmed:20711500|imex:IM-13779	psi-mi:MI:0398(two hybrid pooling approach)	psi-mi:MI:0915(physical association)	IntAct
'SDY_4257'	0	100	85.69	UNIPROT_AC:Q7CKG1	BACTERIA	UNIPROT_AC:Q9UPQ9	TNR6B_HUMAN	human|Homo sapiens	ANIMAL	UNIPROT_AC:Q7CKG1	Q7CKG1_YERPE	yerpe|Yersinia pestis	BACTERIA	pubmed:20711500|imex:IM-13779	psi-mi:MI:0398(two hybrid pooling approach)	psi-mi:MI:0915(physical association)	IntAct
'SDY_4257'	0	100	85.69	UNIPROT_AC:Q7CKG1	BACTERIA	UNIPROT_AC:O00165	HAX1_HUMAN	human|Homo sapiens	ANIMAL	UNIPROT_AC:Q7CKG1	Q7CKG1_YERPE	yerpe|Yersinia pestis	BACTERIA	pubmed:20711500|imex:IM-13779	psi-mi:MI:0398(two hybrid pooling approach)	psi-mi:MI:0915(physical association)	IntAct
'SDY_4257'	0	100	85.69	UNIPROT_AC:Q7CKG1	BACTERIA	UNIPROT_AC:Q01581	HMCS1_HUMAN	human|Homo sapiens	ANIMAL	UNIPROT_AC:Q7CKG1	Q7CKG1_YERPE	yerpe|Yersinia pestis	BACTERIA	pubmed:20711500|imex:IM-13779	psi-mi:MI:0398(two hybrid pooling approach)	psi-mi:MI:0915(physical association)	IntAct
'SDY_4257'	0	100	85.69	UNIPROT_AC:Q7CKG1	BACTERIA	UNIPROT_AC:Q9UKA2	FBXL4_HUMAN	human|Homo sapiens	ANIMAL	UNIPROT_AC:Q7CKG1	Q7CKG1_YERPE	yerpe|Yersinia pestis	BACTERIA	pubmed:20711500|imex:IM-13779	psi-mi:MI:0398(two hybrid pooling approach)	psi-mi:MI:0915(physical association)	IntAct
'SDY_2620'	1e-159	100	85.56	UNIPROT_AC:Q7CJH1	BACTERIA	UNIPROT_AC:Q9NY15	STAB1_HUMAN	human|Homo sapiens	ANIMAL	UNIPROT_AC:Q7CJH1	Q7CJH1_YERPE	yerpe|Yersinia pestis	BACTERIA	pubmed:20711500|imex:IM-13779	psi-mi:MI:0398(two hybrid pooling approach)	psi-mi:MI:0915(physical association)	IntAct
'SDY_4643'	0	100	85.5	UNIPROT_AC:Q8ZIQ3	BACTERIA	UNIPROT_AC:O43776	SYNC_HUMAN	human|Homo sapiens	ANIMAL	UNIPROT_AC:Q8ZIQ3	DEOB_YERPE	yerpe|Yersinia pestis	BACTERIA	pubmed:20711500|imex:IM-13779	psi-mi:MI:0398(two hybrid pooling approach)	psi-mi:MI:0915(physical association)	IntAct
'SDY_4643'	0	100	85.5	UNIPROT_AC:Q8ZIQ3	BACTERIA	UNIPROT_AC:P07998	RNAS1_HUMAN	human|Homo sapiens	ANIMAL	UNIPROT_AC:Q8ZIQ3	DEOB_YERPE	yerpe|Yersinia pestis	BACTERIA	pubmed:20711500|imex:IM-13779	psi-mi:MI:0398(two hybrid pooling approach)	psi-mi:MI:0915(physical association)	IntAct
'SDY_4643'	0	100	85.5	UNIPROT_AC:Q8ZIQ3	BACTERIA	UNIPROT_AC:Q53G34	Q53G34_HUMAN	human|Homo sapiens	ANIMAL	UNIPROT_AC:Q8ZIQ3	DEOB_YERPE	yerpe|Yersinia pestis	BACTERIA	pubmed:20711500|imex:IM-13779	psi-mi:MI:0398(two hybrid pooling approach)	psi-mi:MI:0915(physical association)	IntAct
'SDY_4643'	0	100	85.5	UNIPROT_AC:Q8ZIQ3	BACTERIA	UNIPROT_AC:Q9HB66	Q9HB66_HUMAN	human|Homo sapiens	ANIMAL	UNIPROT_AC:Q8ZIQ3	DEOB_YERPE	yerpe|Yersinia pestis	BACTERIA	pubmed:20711500|imex:IM-13779	psi-mi:MI:0398(two hybrid pooling approach)	psi-mi:MI:0915(physical association)	IntAct
'SDY_3940'	0	97	85.41	UNIPROT_AC:P40127	BACTERIA	UNIPROT_AC:P30101	PDIA3_HUMAN	human|Homo sapiens	ANIMAL	UNIPROT_AC:P40127	CYAA_YERPE	yerpe|Yersinia pestis	BACTERIA	pubmed:20711500|imex:IM-13779	psi-mi:MI:0398(two hybrid pooling approach)	psi-mi:MI:0915(physical association)	IntAct
'SDY_3940'	0	97	85.41	UNIPROT_AC:P40127	BACTERIA	UNIPROT_AC:Q9Y2W1	TR150_HUMAN	human|Homo sapiens	ANIMAL	UNIPROT_AC:P40127	CYAA_YERPE	yerpe|Yersinia pestis	BACTERIA	pubmed:20711500|imex:IM-13779	psi-mi:MI:0398(two hybrid pooling approach)	psi-mi:MI:0915(physical association)	IntAct
'SDY_3940'	0	97	85.41	UNIPROT_AC:P40127	BACTERIA	UNIPROT_AC:P30520	PURA2_HUMAN	human|Homo sapiens	ANIMAL	UNIPROT_AC:P40127	CYAA_YERPE	yerpe|Yersinia pestis	BACTERIA	pubmed:20711500|imex:IM-13779	psi-mi:MI:0398(two hybrid pooling approach)	psi-mi:MI:0915(physical association)	IntAct
'SDY_3940'	0	97	85.41	UNIPROT_AC:P40127	BACTERIA	UNIPROT_AC:P48995	TRPC1_HUMAN	human|Homo sapiens	ANIMAL	UNIPROT_AC:P40127	CYAA_YERPE	yerpe|Yersinia pestis	BACTERIA	pubmed:20711500|imex:IM-13779	psi-mi:MI:0398(two hybrid pooling approach)	psi-mi:MI:0915(physical association)	IntAct
'SDY_3940'	0	97	85.41	UNIPROT_AC:P40127	BACTERIA	UNIPROT_AC:Q14094	CCNI_HUMAN	human|Homo sapiens	ANIMAL	UNIPROT_AC:P40127	CYAA_YERPE	yerpe|Yersinia pestis	BACTERIA	pubmed:20711500|imex:IM-13779	psi-mi:MI:0398(two hybrid pooling approach)	psi-mi:MI:0915(physical association)	IntAct
'SDY_3940'	0	97	85.41	UNIPROT_AC:P40127	BACTERIA	UNIPROT_AC:Q14954	KI2S1_HUMAN	human|Homo sapiens	ANIMAL	UNIPROT_AC:P40127	CYAA_YERPE	yerpe|Yersinia pestis	BACTERIA	pubmed:20711500|imex:IM-13779	psi-mi:MI:0398(two hybrid pooling approach)	psi-mi:MI:0915(physical association)	IntAct
'SDY_3940'	0	97	85.41	UNIPROT_AC:P40127	BACTERIA	UNIPROT_AC:Q99598	TSNAX_HUMAN	human|Homo sapiens	ANIMAL	UNIPROT_AC:P40127	CYAA_YERPE	yerpe|Yersinia pestis	BACTERIA	pubmed:20711500|imex:IM-13779	psi-mi:MI:0398(two hybrid pooling approach)	psi-mi:MI:0915(physical association)	IntAct
'SDY_3940'	0	97	85.41	UNIPROT_AC:P40127	BACTERIA	UNIPROT_AC:Q9ULT0	TTC7A_HUMAN	human|Homo sapiens	ANIMAL	UNIPROT_AC:P40127	CYAA_YERPE	yerpe|Yersinia pestis	BACTERIA	pubmed:20711500|imex:IM-13779	psi-mi:MI:0398(two hybrid pooling approach)	psi-mi:MI:0915(physical association)	IntAct
'SDY_4567'	0	100	85.36	UNIPROT_AC:Q7CG20	BACTERIA	UNIPROT_AC:P18850	ATF6A_HUMAN	human|Homo sapiens	ANIMAL	UNIPROT_AC:Q7CG20	Q7CG20_YERPE	yerpe|Yersinia pestis	BACTERIA	pubmed:20711500|imex:IM-13779	psi-mi:MI:0398(two hybrid pooling approach)	psi-mi:MI:0915(physical association)	IntAct
'SDY_4567'	0	100	85.36	UNIPROT_AC:Q7CG20	BACTERIA	UNIPROT_AC:P26640	SYVC_HUMAN	human|Homo sapiens	ANIMAL	UNIPROT_AC:Q7CG20	Q7CG20_YERPE	yerpe|Yersinia pestis	BACTERIA	pubmed:20711500|imex:IM-13779	psi-mi:MI:0398(two hybrid pooling approach)	psi-mi:MI:0915(physical association)	IntAct
'SDY_4567'	0	100	85.36	UNIPROT_AC:Q7CG20	BACTERIA	UNIPROT_AC:P31150	GDIA_HUMAN	human|Homo sapiens	ANIMAL	UNIPROT_AC:Q7CG20	Q7CG20_YERPE	yerpe|Yersinia pestis	BACTERIA	pubmed:20711500|imex:IM-13779	psi-mi:MI:0398(two hybrid pooling approach)	psi-mi:MI:0915(physical association)	IntAct
'SDY_3936'	3e-168	99	85.04	UNIPROT_AC:P46357	BACTERIA	UNIPROT_AC:P63261	ACTG_HUMAN	human|Homo sapiens	ANIMAL	UNIPROT_AC:P46357	DAPF_YERPE	yerpe|Yersinia pestis	BACTERIA	pubmed:20711500|imex:IM-13779	psi-mi:MI:0398(two hybrid pooling approach)	psi-mi:MI:0915(physical association)	IntAct
'SDY_3001'	0	100	84.7	UNIPROT_AC:Q7CKD2	BACTERIA	UNIPROT_AC:P51610	HCFC1_HUMAN	human|Homo sapiens	ANIMAL	UNIPROT_AC:Q7CKD2	Q7CKD2_YERPE	yerpe|Yersinia pestis	BACTERIA	pubmed:20711500|imex:IM-13779	psi-mi:MI:0398(two hybrid pooling approach)	psi-mi:MI:0915(physical association)	IntAct
'SDY_3001'	0	100	84.7	UNIPROT_AC:Q7CKD2	BACTERIA	UNIPROT_AC:Q13287	NMI_HUMAN	human|Homo sapiens	ANIMAL	UNIPROT_AC:Q7CKD2	Q7CKD2_YERPE	yerpe|Yersinia pestis	BACTERIA	pubmed:20711500|imex:IM-13779	psi-mi:MI:0398(two hybrid pooling approach)	psi-mi:MI:0915(physical association)	IntAct
'SDY_3957'	0	99	84.53	UNIPROT_AC:Q8D1K2	BACTERIA	UNIPROT_AC:Q63HM2	PCX4_HUMAN	human|Homo sapiens	ANIMAL	UNIPROT_AC:Q8D1K2	Q8D1K2_YERPE	yerpe|Yersinia pestis	BACTERIA	pubmed:20711500|imex:IM-13779	psi-mi:MI:0398(two hybrid pooling approach)	psi-mi:MI:0915(physical association)	IntAct
'SDY_4251'	0	99	84.21	UNIPROT_AC:Q7CKK2	BACTERIA	UNIPROT_AC:O75911	DHRS3_HUMAN	human|Homo sapiens	ANIMAL	UNIPROT_AC:Q7CKK2	Q7CKK2_YERPE	yerpe|Yersinia pestis	BACTERIA	pubmed:20711500|imex:IM-13779	psi-mi:MI:0398(two hybrid pooling approach)	psi-mi:MI:0915(physical association)	IntAct
'SDY_2528'	0	100	83.38	UNIPROT_AC:Q8ZD41	BACTERIA	UNIPROT_AC:Q9H0M0	WWP1_HUMAN	human|Homo sapiens	ANIMAL	UNIPROT_AC:Q8ZD41	AROC_YERPE	yerpe|Yersinia pestis	BACTERIA	pubmed:20711500|imex:IM-13779	psi-mi:MI:0398(two hybrid pooling approach)	psi-mi:MI:0915(physical association)	IntAct
'SDY_1794'	0	100	83.35	UNIPROT_AC:Q7CIT4	BACTERIA	UNIPROT_AC:O75365	TP4A3_HUMAN	human|Homo sapiens	ANIMAL	UNIPROT_AC:Q7CIT4	Q7CIT4_YERPE	yerpe|Yersinia pestis	BACTERIA	pubmed:20711500|imex:IM-13779	psi-mi:MI:0398(two hybrid pooling approach)	psi-mi:MI:0915(physical association)	IntAct
'SDY_1794'	0	100	83.35	UNIPROT_AC:Q7CIT4	BACTERIA	UNIPROT_AC:O96005	CLPT1_HUMAN	human|Homo sapiens	ANIMAL	UNIPROT_AC:Q7CIT4	Q7CIT4_YERPE	yerpe|Yersinia pestis	BACTERIA	pubmed:20711500|imex:IM-13779	psi-mi:MI:0398(two hybrid pooling approach)	psi-mi:MI:0915(physical association)	IntAct
'SDY_1794'	0	100	83.35	UNIPROT_AC:Q7CIT4	BACTERIA	UNIPROT_AC:Q9GZM7	TINAL_HUMAN	human|Homo sapiens	ANIMAL	UNIPROT_AC:Q7CIT4	Q7CIT4_YERPE	yerpe|Yersinia pestis	BACTERIA	pubmed:20711500|imex:IM-13779	psi-mi:MI:0398(two hybrid pooling approach)	psi-mi:MI:0915(physical association)	IntAct
'SDY_3560'	0	98	82.75	UNIPROT_AC:Q7CKC3	BACTERIA	UNIPROT_AC:P13501	CCL5_HUMAN	human|Homo sapiens	ANIMAL	UNIPROT_AC:Q7CKC3	Q7CKC3_YERPE	yerpe|Yersinia pestis	BACTERIA	pubmed:20711500|imex:IM-13779	psi-mi:MI:0398(two hybrid pooling approach)	psi-mi:MI:0915(physical association)	IntAct
'SDY_3560'	0	98	82.75	UNIPROT_AC:Q7CKC3	BACTERIA	UNIPROT_AC:Q8NFM4	ADCY4_HUMAN	human|Homo sapiens	ANIMAL	UNIPROT_AC:Q7CKC3	Q7CKC3_YERPE	yerpe|Yersinia pestis	BACTERIA	pubmed:20711500|imex:IM-13779	psi-mi:MI:0398(two hybrid pooling approach)	psi-mi:MI:0915(physical association)	IntAct
'SDY_3560'	0	98	82.75	UNIPROT_AC:Q7CKC3	BACTERIA	UNIPROT_AC:O14908	GIPC1_HUMAN	human|Homo sapiens	ANIMAL	UNIPROT_AC:Q7CKC3	Q7CKC3_YERPE	yerpe|Yersinia pestis	BACTERIA	pubmed:20711500|imex:IM-13779	psi-mi:MI:0398(two hybrid pooling approach)	psi-mi:MI:0915(physical association)	IntAct
'SDY_3560'	0	98	82.75	UNIPROT_AC:Q7CKC3	BACTERIA	UNIPROT_AC:O43464	HTRA2_HUMAN	human|Homo sapiens	ANIMAL	UNIPROT_AC:Q7CKC3	Q7CKC3_YERPE	yerpe|Yersinia pestis	BACTERIA	pubmed:20711500|imex:IM-13779	psi-mi:MI:0398(two hybrid pooling approach)	psi-mi:MI:0915(physical association)	IntAct
'SDY_3560'	0	98	82.75	UNIPROT_AC:Q7CKC3	BACTERIA	UNIPROT_AC:P49773	HINT1_HUMAN	human|Homo sapiens	ANIMAL	UNIPROT_AC:Q7CKC3	Q7CKC3_YERPE	yerpe|Yersinia pestis	BACTERIA	pubmed:20711500|imex:IM-13779	psi-mi:MI:0398(two hybrid pooling approach)	psi-mi:MI:0915(physical association)	IntAct
'SDY_0051'	0	100	82.65	UNIPROT_AC:P58680	BACTERIA	UNIPROT_AC:P43034	LIS1_HUMAN	human|Homo sapiens	ANIMAL	UNIPROT_AC:P58680	ISPH_YERPE	yerpe|Yersinia pestis	BACTERIA	pubmed:20711500|imex:IM-13779	psi-mi:MI:0398(two hybrid pooling approach)	psi-mi:MI:0915(physical association)	IntAct
'SDY_0051'	0	100	82.65	UNIPROT_AC:P58680	BACTERIA	UNIPROT_AC:Q6PKC3	TXD11_HUMAN	human|Homo sapiens	ANIMAL	UNIPROT_AC:P58680	ISPH_YERPE	yerpe|Yersinia pestis	BACTERIA	pubmed:20711500|imex:IM-13779	psi-mi:MI:0398(two hybrid pooling approach)	psi-mi:MI:0915(physical association)	IntAct
'SDY_0051'	0	100	82.65	UNIPROT_AC:P58680	BACTERIA	UNIPROT_AC:P02461	CO3A1_HUMAN	human|Homo sapiens	ANIMAL	UNIPROT_AC:P58680	ISPH_YERPE	yerpe|Yersinia pestis	BACTERIA	pubmed:20711500|imex:IM-13779	psi-mi:MI:0398(two hybrid pooling approach)	psi-mi:MI:0915(physical association)	IntAct
'SDY_0051'	0	100	82.65	UNIPROT_AC:P58680	BACTERIA	UNIPROT_AC:O00748	EST2_HUMAN	human|Homo sapiens	ANIMAL	UNIPROT_AC:P58680	ISPH_YERPE	yerpe|Yersinia pestis	BACTERIA	pubmed:20711500|imex:IM-13779	psi-mi:MI:0398(two hybrid pooling approach)	psi-mi:MI:0915(physical association)	IntAct
'SDY_4018'	0	100	82.48	UNIPROT_AC:Q8Z9S7	BACTERIA	UNIPROT_AC:P63172	DYLT1_HUMAN	human|Homo sapiens	ANIMAL	UNIPROT_AC:Q8Z9S7	GLMU_YERPE	yerpe|Yersinia pestis	BACTERIA	pubmed:20711500|imex:IM-13779	psi-mi:MI:0398(two hybrid pooling approach)	psi-mi:MI:0915(physical association)	IntAct
'SDY_4018'	0	100	82.48	UNIPROT_AC:Q8Z9S7	BACTERIA	UNIPROT_AC:P15822	ZEP1_HUMAN	human|Homo sapiens	ANIMAL	UNIPROT_AC:Q8Z9S7	GLMU_YERPE	yerpe|Yersinia pestis	BACTERIA	pubmed:20711500|imex:IM-13779	psi-mi:MI:0398(two hybrid pooling approach)	psi-mi:MI:0915(physical association)	IntAct
'SDY_4018'	0	100	82.48	UNIPROT_AC:Q8Z9S7	BACTERIA	UNIPROT_AC:P26651	TTP_HUMAN	human|Homo sapiens	ANIMAL	UNIPROT_AC:Q8Z9S7	GLMU_YERPE	yerpe|Yersinia pestis	BACTERIA	pubmed:20711500|imex:IM-13779	psi-mi:MI:0398(two hybrid pooling approach)	psi-mi:MI:0915(physical association)	IntAct
'SDY_4018'	0	100	82.48	UNIPROT_AC:Q8Z9S7	BACTERIA	UNIPROT_AC:Q13542	4EBP2_HUMAN	human|Homo sapiens	ANIMAL	UNIPROT_AC:Q8Z9S7	GLMU_YERPE	yerpe|Yersinia pestis	BACTERIA	pubmed:20711500|imex:IM-13779	psi-mi:MI:0398(two hybrid pooling approach)	psi-mi:MI:0915(physical association)	IntAct
'SDY_4018'	0	100	82.48	UNIPROT_AC:Q8Z9S7	BACTERIA	UNIPROT_AC:Q8WV19	SFT2A_HUMAN	human|Homo sapiens	ANIMAL	UNIPROT_AC:Q8Z9S7	GLMU_YERPE	yerpe|Yersinia pestis	BACTERIA	pubmed:20711500|imex:IM-13779	psi-mi:MI:0398(two hybrid pooling approach)	psi-mi:MI:0915(physical association)	IntAct
'SDY_4018'	0	100	82.48	UNIPROT_AC:Q8Z9S7	BACTERIA	UNIPROT_AC:Q9BWF3	RBM4_HUMAN	human|Homo sapiens	ANIMAL	UNIPROT_AC:Q8Z9S7	GLMU_YERPE	yerpe|Yersinia pestis	BACTERIA	pubmed:20711500|imex:IM-13779	psi-mi:MI:0398(two hybrid pooling approach)	psi-mi:MI:0915(physical association)	IntAct
'SDY_3732'	0	98	82.35	UNIPROT_AC:Q8ZAQ2	BACTERIA	UNIPROT_AC:P14625	ENPL_HUMAN	human|Homo sapiens	ANIMAL	UNIPROT_AC:Q8ZAQ2	THIC_YERPE	yerpe|Yersinia pestis	BACTERIA	pubmed:20711500|imex:IM-13779	psi-mi:MI:0398(two hybrid pooling approach)	psi-mi:MI:0915(physical association)	IntAct
'SDY_3732'	0	98	82.35	UNIPROT_AC:Q8ZAQ2	BACTERIA	UNIPROT_AC:Q8WYH8	ING5_HUMAN	human|Homo sapiens	ANIMAL	UNIPROT_AC:Q8ZAQ2	THIC_YERPE	yerpe|Yersinia pestis	BACTERIA	pubmed:20711500|imex:IM-13779	psi-mi:MI:0398(two hybrid pooling approach)	psi-mi:MI:0915(physical association)	IntAct
'SDY_3732'	0	98	82.35	UNIPROT_AC:Q8ZAQ2	BACTERIA	UNIPROT_AC:Q03135	CAV1_HUMAN	human|Homo sapiens	ANIMAL	UNIPROT_AC:Q8ZAQ2	THIC_YERPE	yerpe|Yersinia pestis	BACTERIA	pubmed:20711500|imex:IM-13779	psi-mi:MI:0398(two hybrid pooling approach)	psi-mi:MI:0915(physical association)	IntAct
'SDY_3732'	0	98	82.35	UNIPROT_AC:Q8ZAQ2	BACTERIA	UNIPROT_AC:P62140	PP1B_HUMAN	human|Homo sapiens	ANIMAL	UNIPROT_AC:Q8ZAQ2	THIC_YERPE	yerpe|Yersinia pestis	BACTERIA	pubmed:20711500|imex:IM-13779	psi-mi:MI:0398(two hybrid pooling approach)	psi-mi:MI:0915(physical association)	IntAct
'SDY_3732'	0	98	82.35	UNIPROT_AC:Q8ZAQ2	BACTERIA	UNIPROT_AC:O95819	M4K4_HUMAN	human|Homo sapiens	ANIMAL	UNIPROT_AC:Q8ZAQ2	THIC_YERPE	yerpe|Yersinia pestis	BACTERIA	pubmed:20711500|imex:IM-13779	psi-mi:MI:0398(two hybrid pooling approach)	psi-mi:MI:0915(physical association)	IntAct
'SDY_3732'	0	98	82.35	UNIPROT_AC:Q8ZAQ2	BACTERIA	UNIPROT_AC:P31153	METK2_HUMAN	human|Homo sapiens	ANIMAL	UNIPROT_AC:Q8ZAQ2	THIC_YERPE	yerpe|Yersinia pestis	BACTERIA	pubmed:20711500|imex:IM-13779	psi-mi:MI:0398(two hybrid pooling approach)	psi-mi:MI:0915(physical association)	IntAct
'SDY_3791'	0	100	81.99	UNIPROT_AC:Q8ZA84	BACTERIA	UNIPROT_AC:Q14671	PUM1_HUMAN	human|Homo sapiens	ANIMAL	UNIPROT_AC:Q8ZA84	CAPP_YERPE	yerpe|Yersinia pestis	BACTERIA	pubmed:20711500|imex:IM-13779	psi-mi:MI:0398(two hybrid pooling approach)	psi-mi:MI:0915(physical association)	IntAct
'SDY_3791'	0	100	81.99	UNIPROT_AC:Q8ZA84	BACTERIA	UNIPROT_AC:P50225	ST1A1_HUMAN	human|Homo sapiens	ANIMAL	UNIPROT_AC:Q8ZA84	CAPP_YERPE	yerpe|Yersinia pestis	BACTERIA	pubmed:20711500|imex:IM-13779	psi-mi:MI:0398(two hybrid pooling approach)	psi-mi:MI:0915(physical association)	IntAct
'SDY_3791'	0	100	81.99	UNIPROT_AC:Q8ZA84	BACTERIA	UNIPROT_AC:Q12899	TRI26_HUMAN	human|Homo sapiens	ANIMAL	UNIPROT_AC:Q8ZA84	CAPP_YERPE	yerpe|Yersinia pestis	BACTERIA	pubmed:20711500|imex:IM-13779	psi-mi:MI:0398(two hybrid pooling approach)	psi-mi:MI:0915(physical association)	IntAct
'SDY_3791'	0	100	81.99	UNIPROT_AC:Q8ZA84	BACTERIA	UNIPROT_AC:Q13492	PICAL_HUMAN	human|Homo sapiens	ANIMAL	UNIPROT_AC:Q8ZA84	CAPP_YERPE	yerpe|Yersinia pestis	BACTERIA	pubmed:20711500|imex:IM-13779	psi-mi:MI:0398(two hybrid pooling approach)	psi-mi:MI:0915(physical association)	IntAct
'SDY_3791'	0	100	81.99	UNIPROT_AC:Q8ZA84	BACTERIA	UNIPROT_AC:Q9NWZ5	UCKL1_HUMAN	human|Homo sapiens	ANIMAL	UNIPROT_AC:Q8ZA84	CAPP_YERPE	yerpe|Yersinia pestis	BACTERIA	pubmed:20711500|imex:IM-13779	psi-mi:MI:0398(two hybrid pooling approach)	psi-mi:MI:0915(physical association)	IntAct
'SDY_3791'	0	100	81.99	UNIPROT_AC:Q8ZA84	BACTERIA	UNIPROT_AC:Q9UHZ2	MALAT_HUMAN	human|Homo sapiens	ANIMAL	UNIPROT_AC:Q8ZA84	CAPP_YERPE	yerpe|Yersinia pestis	BACTERIA	pubmed:20711500|imex:IM-13779	psi-mi:MI:0398(two hybrid pooling approach)	psi-mi:MI:0915(physical association)	IntAct
'SDY_0197'	2e-163	100	81.68	UNIPROT_AC:Q8ZH56	BACTERIA	INTACT:EBI-1033611	INTACT:EBI-1033611	human|Homo sapiens	ANIMAL	UNIPROT_AC:Q8ZH56	LPXA_YERPE	yerpe|Yersinia pestis	BACTERIA	pubmed:20711500|imex:IM-13779	psi-mi:MI:0398(two hybrid pooling approach)	psi-mi:MI:0915(physical association)	IntAct
'SDY_1329'	0	99	81.42	UNIPROT_AC:Q5NE79	BACTERIA	UNIPROT_AC:P55072	TERA_HUMAN	human|Homo sapiens	ANIMAL	UNIPROT_AC:Q5NE79	TRPB_FRATT	fratt|Francisella tularensis subsp. tularensis	BACTERIA	pubmed:20711500|imex:IM-13779	psi-mi:MI:0398(two hybrid pooling approach)	psi-mi:MI:0915(physical association)	IntAct
'SDY_1329'	0	99	81.42	UNIPROT_AC:Q5NE79	BACTERIA	UNIPROT_AC:Q6ZV49	Q6ZV49_HUMAN	human|Homo sapiens	ANIMAL	UNIPROT_AC:Q5NE79	TRPB_FRATT	fratt|Francisella tularensis subsp. tularensis	BACTERIA	pubmed:20711500|imex:IM-13779	psi-mi:MI:0398(two hybrid pooling approach)	psi-mi:MI:0915(physical association)	IntAct
'SDY_1329'	0	99	81.42	UNIPROT_AC:Q5NE79	BACTERIA	UNIPROT_AC:Q96ST8	CEP89_HUMAN	human|Homo sapiens	ANIMAL	UNIPROT_AC:Q5NE79	TRPB_FRATT	fratt|Francisella tularensis subsp. tularensis	BACTERIA	pubmed:20711500|imex:IM-13779	psi-mi:MI:0398(two hybrid pooling approach)	psi-mi:MI:0915(physical association)	IntAct
'SDY_1329'	0	99	81.42	UNIPROT_AC:Q5NE79	BACTERIA	UNIPROT_AC:Q9NYI0	PSD3_HUMAN	human|Homo sapiens	ANIMAL	UNIPROT_AC:Q5NE79	TRPB_FRATT	fratt|Francisella tularensis subsp. tularensis	BACTERIA	pubmed:20711500|imex:IM-13779	psi-mi:MI:0398(two hybrid pooling approach)	psi-mi:MI:0915(physical association)	IntAct
'SDY_1963'	0	99	81.42	UNIPROT_AC:Q7CHV2	BACTERIA	UNIPROT_AC:P14625	ENPL_HUMAN	human|Homo sapiens	ANIMAL	UNIPROT_AC:Q7CHV2	Q7CHV2_YERPE	yerpe|Yersinia pestis	BACTERIA	pubmed:20711500|imex:IM-13779	psi-mi:MI:0398(two hybrid pooling approach)	psi-mi:MI:0915(physical association)	IntAct
'SDY_1963'	0	99	81.42	UNIPROT_AC:Q7CHV2	BACTERIA	UNIPROT_AC:Q93034	CUL5_HUMAN	human|Homo sapiens	ANIMAL	UNIPROT_AC:Q7CHV2	Q7CHV2_YERPE	yerpe|Yersinia pestis	BACTERIA	pubmed:20711500|imex:IM-13779	psi-mi:MI:0398(two hybrid pooling approach)	psi-mi:MI:0915(physical association)	IntAct
'SDY_1963'	0	99	81.42	UNIPROT_AC:Q7CHV2	BACTERIA	UNIPROT_AC:P04440	DPB1_HUMAN	human|Homo sapiens	ANIMAL	UNIPROT_AC:Q7CHV2	Q7CHV2_YERPE	yerpe|Yersinia pestis	BACTERIA	pubmed:20711500|imex:IM-13779	psi-mi:MI:0398(two hybrid pooling approach)	psi-mi:MI:0915(physical association)	IntAct
'SDY_1963'	0	99	81.42	UNIPROT_AC:Q7CHV2	BACTERIA	UNIPROT_AC:P14384	CBPM_HUMAN	human|Homo sapiens	ANIMAL	UNIPROT_AC:Q7CHV2	Q7CHV2_YERPE	yerpe|Yersinia pestis	BACTERIA	pubmed:20711500|imex:IM-13779	psi-mi:MI:0398(two hybrid pooling approach)	psi-mi:MI:0915(physical association)	IntAct
'SDY_1963'	0	99	81.42	UNIPROT_AC:Q7CHV2	BACTERIA	UNIPROT_AC:P49773	HINT1_HUMAN	human|Homo sapiens	ANIMAL	UNIPROT_AC:Q7CHV2	Q7CHV2_YERPE	yerpe|Yersinia pestis	BACTERIA	pubmed:20711500|imex:IM-13779	psi-mi:MI:0398(two hybrid pooling approach)	psi-mi:MI:0915(physical association)	IntAct
'SDY_1963'	0	99	81.42	UNIPROT_AC:Q7CHV2	BACTERIA	UNIPROT_AC:P49915	GUAA_HUMAN	human|Homo sapiens	ANIMAL	UNIPROT_AC:Q7CHV2	Q7CHV2_YERPE	yerpe|Yersinia pestis	BACTERIA	pubmed:20711500|imex:IM-13779	psi-mi:MI:0398(two hybrid pooling approach)	psi-mi:MI:0915(physical association)	IntAct
'SDY_1963'	0	99	81.42	UNIPROT_AC:Q7CHV2	BACTERIA	UNIPROT_AC:Q13506	NAB1_HUMAN	human|Homo sapiens	ANIMAL	UNIPROT_AC:Q7CHV2	Q7CHV2_YERPE	yerpe|Yersinia pestis	BACTERIA	pubmed:20711500|imex:IM-13779	psi-mi:MI:0398(two hybrid pooling approach)	psi-mi:MI:0915(physical association)	IntAct
'SDY_1963'	0	99	81.42	UNIPROT_AC:Q7CHV2	BACTERIA	UNIPROT_AC:Q15942	ZYX_HUMAN	human|Homo sapiens	ANIMAL	UNIPROT_AC:Q7CHV2	Q7CHV2_YERPE	yerpe|Yersinia pestis	BACTERIA	pubmed:20711500|imex:IM-13779	psi-mi:MI:0398(two hybrid pooling approach)	psi-mi:MI:0915(physical association)	IntAct
'SDY_1963'	0	99	81.42	UNIPROT_AC:Q7CHV2	BACTERIA	UNIPROT_AC:Q5HYD9	Q5HYD9_HUMAN	human|Homo sapiens	ANIMAL	UNIPROT_AC:Q7CHV2	Q7CHV2_YERPE	yerpe|Yersinia pestis	BACTERIA	pubmed:20711500|imex:IM-13779	psi-mi:MI:0398(two hybrid pooling approach)	psi-mi:MI:0915(physical association)	IntAct
'SDY_1963'	0	99	81.42	UNIPROT_AC:Q7CHV2	BACTERIA	UNIPROT_AC:Q6UX65	DRAM2_HUMAN	human|Homo sapiens	ANIMAL	UNIPROT_AC:Q7CHV2	Q7CHV2_YERPE	yerpe|Yersinia pestis	BACTERIA	pubmed:20711500|imex:IM-13779	psi-mi:MI:0398(two hybrid pooling approach)	psi-mi:MI:0915(physical association)	IntAct
'SDY_1963'	0	99	81.42	UNIPROT_AC:Q7CHV2	BACTERIA	UNIPROT_AC:Q9ULJ6	ZMIZ1_HUMAN	human|Homo sapiens	ANIMAL	UNIPROT_AC:Q7CHV2	Q7CHV2_YERPE	yerpe|Yersinia pestis	BACTERIA	pubmed:20711500|imex:IM-13779	psi-mi:MI:0398(two hybrid pooling approach)	psi-mi:MI:0915(physical association)	IntAct
'SDY_0307'	0	100	81.37	UNIPROT_AC:Q8ZC49	BACTERIA	UNIPROT_AC:P06400	RB_HUMAN	human|Homo sapiens	ANIMAL	UNIPROT_AC:Q8ZC49	THII_YERPE	yerpe|Yersinia pestis	BACTERIA	pubmed:20711500|imex:IM-13779	psi-mi:MI:0398(two hybrid pooling approach)	psi-mi:MI:0915(physical association)	IntAct
'SDY_0307'	0	100	81.37	UNIPROT_AC:Q8ZC49	BACTERIA	UNIPROT_AC:Q15025	TNIP1_HUMAN	human|Homo sapiens	ANIMAL	UNIPROT_AC:Q8ZC49	THII_YERPE	yerpe|Yersinia pestis	BACTERIA	pubmed:20711500|imex:IM-13779	psi-mi:MI:0398(two hybrid pooling approach)	psi-mi:MI:0915(physical association)	IntAct
'SDY_0307'	0	100	81.37	UNIPROT_AC:Q8ZC49	BACTERIA	UNIPROT_AC:P11940	PABP1_HUMAN	human|Homo sapiens	ANIMAL	UNIPROT_AC:Q8ZC49	THII_YERPE	yerpe|Yersinia pestis	BACTERIA	pubmed:20711500|imex:IM-13779	psi-mi:MI:0398(two hybrid pooling approach)	psi-mi:MI:0915(physical association)	IntAct
'SDY_0307'	0	100	81.37	UNIPROT_AC:Q8ZC49	BACTERIA	UNIPROT_AC:O60573	IF4E2_HUMAN	human|Homo sapiens	ANIMAL	UNIPROT_AC:Q8ZC49	THII_YERPE	yerpe|Yersinia pestis	BACTERIA	pubmed:20711500|imex:IM-13779	psi-mi:MI:0398(two hybrid pooling approach)	psi-mi:MI:0915(physical association)	IntAct
'SDY_0307'	0	100	81.37	UNIPROT_AC:Q8ZC49	BACTERIA	UNIPROT_AC:Q16698	DECR_HUMAN	human|Homo sapiens	ANIMAL	UNIPROT_AC:Q8ZC49	THII_YERPE	yerpe|Yersinia pestis	BACTERIA	pubmed:20711500|imex:IM-13779	psi-mi:MI:0398(two hybrid pooling approach)	psi-mi:MI:0915(physical association)	IntAct
'SDY_0307'	0	100	81.37	UNIPROT_AC:Q8ZC49	BACTERIA	UNIPROT_AC:Q9HC24	LFG4_HUMAN	human|Homo sapiens	ANIMAL	UNIPROT_AC:Q8ZC49	THII_YERPE	yerpe|Yersinia pestis	BACTERIA	pubmed:20711500|imex:IM-13779	psi-mi:MI:0398(two hybrid pooling approach)	psi-mi:MI:0915(physical association)	IntAct
'SDY_3690'	0	99	81.16	UNIPROT_AC:Q8ZJF6	BACTERIA	UNIPROT_AC:P19838	NFKB1_HUMAN	human|Homo sapiens	ANIMAL	UNIPROT_AC:Q8ZJF6	AROB_YERPE	yerpe|Yersinia pestis	BACTERIA	pubmed:20711500|imex:IM-13779	psi-mi:MI:0398(two hybrid pooling approach)	psi-mi:MI:0915(physical association)	IntAct
'SDY_4259'	0	99	81.09	UNIPROT_AC:Q7CL81	BACTERIA	UNIPROT_AC:P29122	PCSK6_HUMAN	human|Homo sapiens	ANIMAL	UNIPROT_AC:Q7CL81	Q7CL81_YERPE	yerpe|Yersinia pestis	BACTERIA	pubmed:20711500|imex:IM-13779	psi-mi:MI:0398(two hybrid pooling approach)	psi-mi:MI:0915(physical association)	IntAct
'SDY_4259'	0	99	81.09	UNIPROT_AC:Q7CL81	BACTERIA	UNIPROT_AC:Q03135	CAV1_HUMAN	human|Homo sapiens	ANIMAL	UNIPROT_AC:Q7CL81	Q7CL81_YERPE	yerpe|Yersinia pestis	BACTERIA	pubmed:20711500|imex:IM-13779	psi-mi:MI:0398(two hybrid pooling approach)	psi-mi:MI:0915(physical association)	IntAct
'SDY_4259'	0	99	81.09	UNIPROT_AC:Q7CL81	BACTERIA	UNIPROT_AC:Q13243	SRSF5_HUMAN	human|Homo sapiens	ANIMAL	UNIPROT_AC:Q7CL81	Q7CL81_YERPE	yerpe|Yersinia pestis	BACTERIA	pubmed:20711500|imex:IM-13779	psi-mi:MI:0398(two hybrid pooling approach)	psi-mi:MI:0915(physical association)	IntAct
'SDY_4259'	0	99	81.09	UNIPROT_AC:Q7CL81	BACTERIA	UNIPROT_AC:Q92844	TANK_HUMAN	human|Homo sapiens	ANIMAL	UNIPROT_AC:Q7CL81	Q7CL81_YERPE	yerpe|Yersinia pestis	BACTERIA	pubmed:20711500|imex:IM-13779	psi-mi:MI:0398(two hybrid pooling approach)	psi-mi:MI:0915(physical association)	IntAct
'SDY_4259'	0	99	81.09	UNIPROT_AC:Q7CL81	BACTERIA	UNIPROT_AC:Q9HD45	TM9S3_HUMAN	human|Homo sapiens	ANIMAL	UNIPROT_AC:Q7CL81	Q7CL81_YERPE	yerpe|Yersinia pestis	BACTERIA	pubmed:20711500|imex:IM-13779	psi-mi:MI:0398(two hybrid pooling approach)	psi-mi:MI:0915(physical association)	IntAct
'SDY_2805'	4e-137	99	80.99	UNIPROT_AC:Q8ZCP4	BACTERIA	UNIPROT_AC:P01877	IGHA2_HUMAN	human|Homo sapiens	ANIMAL	UNIPROT_AC:Q8ZCP4	PDXJ_YERPE	yerpe|Yersinia pestis	BACTERIA	pubmed:20711500|imex:IM-13779	psi-mi:MI:0398(two hybrid pooling approach)	psi-mi:MI:0915(physical association)	IntAct
'SDY_3964'	0	97	80.95	UNIPROT_AC:Q8ZAE1	BACTERIA	UNIPROT_AC:O60664	PLIN3_HUMAN	human|Homo sapiens	ANIMAL	UNIPROT_AC:Q8ZAE1	WECA_YERPE	yerpe|Yersinia pestis	BACTERIA	pubmed:20711500|imex:IM-13779	psi-mi:MI:0398(two hybrid pooling approach)	psi-mi:MI:0915(physical association)	IntAct
'SDY_3964'	0	97	80.95	UNIPROT_AC:Q8ZAE1	BACTERIA	UNIPROT_AC:Q12982	BNIP2_HUMAN	human|Homo sapiens	ANIMAL	UNIPROT_AC:Q8ZAE1	WECA_YERPE	yerpe|Yersinia pestis	BACTERIA	pubmed:20711500|imex:IM-13779	psi-mi:MI:0398(two hybrid pooling approach)	psi-mi:MI:0915(physical association)	IntAct
'SDY_3964'	0	97	80.95	UNIPROT_AC:Q8ZAE1	BACTERIA	UNIPROT_AC:Q86VP1	TAXB1_HUMAN	human|Homo sapiens	ANIMAL	UNIPROT_AC:Q8ZAE1	WECA_YERPE	yerpe|Yersinia pestis	BACTERIA	pubmed:20711500|imex:IM-13779	psi-mi:MI:0398(two hybrid pooling approach)	psi-mi:MI:0915(physical association)	IntAct
'SDY_0098'	7e-118	99	79.8	UNIPROT_AC:Q8ZIH1	BACTERIA	UNIPROT_AC:P07339	CATD_HUMAN	human|Homo sapiens	ANIMAL	UNIPROT_AC:Q8ZIH1	LEUD_YERPE	yerpe|Yersinia pestis	BACTERIA	pubmed:20711500|imex:IM-13779	psi-mi:MI:0398(two hybrid pooling approach)	psi-mi:MI:0915(physical association)	IntAct
'SDY_0098'	7e-118	99	79.8	UNIPROT_AC:Q8ZIH1	BACTERIA	UNIPROT_AC:P19838	NFKB1_HUMAN	human|Homo sapiens	ANIMAL	UNIPROT_AC:Q8ZIH1	LEUD_YERPE	yerpe|Yersinia pestis	BACTERIA	pubmed:20711500|imex:IM-13779	psi-mi:MI:0398(two hybrid pooling approach)	psi-mi:MI:0915(physical association)	IntAct
'SDY_0098'	7e-118	99	79.8	UNIPROT_AC:Q8ZIH1	BACTERIA	UNIPROT_AC:P63104	1433Z_HUMAN	human|Homo sapiens	ANIMAL	UNIPROT_AC:Q8ZIH1	LEUD_YERPE	yerpe|Yersinia pestis	BACTERIA	pubmed:20711500|imex:IM-13779	psi-mi:MI:0398(two hybrid pooling approach)	psi-mi:MI:0915(physical association)	IntAct
'SDY_0098'	7e-118	99	79.8	UNIPROT_AC:Q8ZIH1	BACTERIA	UNIPROT_AC:Q06323	PSME1_HUMAN	human|Homo sapiens	ANIMAL	UNIPROT_AC:Q8ZIH1	LEUD_YERPE	yerpe|Yersinia pestis	BACTERIA	pubmed:20711500|imex:IM-13779	psi-mi:MI:0398(two hybrid pooling approach)	psi-mi:MI:0915(physical association)	IntAct
'SDY_0098'	7e-118	99	79.8	UNIPROT_AC:Q8ZIH1	BACTERIA	UNIPROT_AC:P17031	ZNF26_HUMAN	human|Homo sapiens	ANIMAL	UNIPROT_AC:Q8ZIH1	LEUD_YERPE	yerpe|Yersinia pestis	BACTERIA	pubmed:20711500|imex:IM-13779	psi-mi:MI:0398(two hybrid pooling approach)	psi-mi:MI:0915(physical association)	IntAct
'SDY_0098'	7e-118	99	79.8	UNIPROT_AC:Q8ZIH1	BACTERIA	UNIPROT_AC:P42694	HELZ_HUMAN	human|Homo sapiens	ANIMAL	UNIPROT_AC:Q8ZIH1	LEUD_YERPE	yerpe|Yersinia pestis	BACTERIA	pubmed:20711500|imex:IM-13779	psi-mi:MI:0398(two hybrid pooling approach)	psi-mi:MI:0915(physical association)	IntAct
'SDY_0098'	7e-118	99	79.8	UNIPROT_AC:Q8ZIH1	BACTERIA	UNIPROT_AC:P50416	CPT1A_HUMAN	human|Homo sapiens	ANIMAL	UNIPROT_AC:Q8ZIH1	LEUD_YERPE	yerpe|Yersinia pestis	BACTERIA	pubmed:20711500|imex:IM-13779	psi-mi:MI:0398(two hybrid pooling approach)	psi-mi:MI:0915(physical association)	IntAct
'SDY_0098'	7e-118	99	79.8	UNIPROT_AC:Q8ZIH1	BACTERIA	UNIPROT_AC:Q5SXJ2	NBPFG_HUMAN	human|Homo sapiens	ANIMAL	UNIPROT_AC:Q8ZIH1	LEUD_YERPE	yerpe|Yersinia pestis	BACTERIA	pubmed:20711500|imex:IM-13779	psi-mi:MI:0398(two hybrid pooling approach)	psi-mi:MI:0915(physical association)	IntAct
'SDY_0098'	7e-118	99	79.8	UNIPROT_AC:Q8ZIH1	BACTERIA	UNIPROT_AC:Q8N712	Q8N712_HUMAN	human|Homo sapiens	ANIMAL	UNIPROT_AC:Q8ZIH1	LEUD_YERPE	yerpe|Yersinia pestis	BACTERIA	pubmed:20711500|imex:IM-13779	psi-mi:MI:0398(two hybrid pooling approach)	psi-mi:MI:0915(physical association)	IntAct
'SDY_0098'	7e-118	99	79.8	UNIPROT_AC:Q8ZIH1	BACTERIA	UNIPROT_AC:Q9HCM1	K1551_HUMAN	human|Homo sapiens	ANIMAL	UNIPROT_AC:Q8ZIH1	LEUD_YERPE	yerpe|Yersinia pestis	BACTERIA	pubmed:20711500|imex:IM-13779	psi-mi:MI:0398(two hybrid pooling approach)	psi-mi:MI:0915(physical association)	IntAct
'SDY_0219'	9e-113	99	79.79	UNIPROT_AC:Q8ZH37	BACTERIA	UNIPROT_AC:Q9Y618	NCOR2_HUMAN	human|Homo sapiens	ANIMAL	UNIPROT_AC:Q8ZH37	GMHBB_YERPE	yerpe|Yersinia pestis	BACTERIA	pubmed:20711500|imex:IM-13779	psi-mi:MI:0398(two hybrid pooling approach)	psi-mi:MI:0915(physical association)	IntAct
'SDY_0219'	9e-113	99	79.79	UNIPROT_AC:Q8ZH37	BACTERIA	UNIPROT_AC:P08253	MMP2_HUMAN	human|Homo sapiens	ANIMAL	UNIPROT_AC:Q8ZH37	GMHBB_YERPE	yerpe|Yersinia pestis	BACTERIA	pubmed:20711500|imex:IM-13779	psi-mi:MI:0398(two hybrid pooling approach)	psi-mi:MI:0915(physical association)	IntAct
'SDY_0219'	9e-113	99	79.79	UNIPROT_AC:Q8ZH37	BACTERIA	UNIPROT_AC:O43914	TYOBP_HUMAN	human|Homo sapiens	ANIMAL	UNIPROT_AC:Q8ZH37	GMHBB_YERPE	yerpe|Yersinia pestis	BACTERIA	pubmed:20711500|imex:IM-13779	psi-mi:MI:0398(two hybrid pooling approach)	psi-mi:MI:0915(physical association)	IntAct
'SDY_0219'	9e-113	99	79.79	UNIPROT_AC:Q8ZH37	BACTERIA	UNIPROT_AC:P01034	CYTC_HUMAN	human|Homo sapiens	ANIMAL	UNIPROT_AC:Q8ZH37	GMHBB_YERPE	yerpe|Yersinia pestis	BACTERIA	pubmed:20711500|imex:IM-13779	psi-mi:MI:0398(two hybrid pooling approach)	psi-mi:MI:0915(physical association)	IntAct
'SDY_0219'	9e-113	99	79.79	UNIPROT_AC:Q8ZH37	BACTERIA	UNIPROT_AC:Q9UHY8	FEZ2_HUMAN	human|Homo sapiens	ANIMAL	UNIPROT_AC:Q8ZH37	GMHBB_YERPE	yerpe|Yersinia pestis	BACTERIA	pubmed:20711500|imex:IM-13779	psi-mi:MI:0398(two hybrid pooling approach)	psi-mi:MI:0915(physical association)	IntAct
'SDY_4431'	0	100	79.49	UNIPROT_AC:Q8ZIX0	BACTERIA	UNIPROT_AC:P30504	1C04_HUMAN	human|Homo sapiens	ANIMAL	UNIPROT_AC:Q8ZIX0	RSGA_YERPE	yerpe|Yersinia pestis	BACTERIA	pubmed:20711500|imex:IM-13779	psi-mi:MI:0398(two hybrid pooling approach)	psi-mi:MI:0915(physical association)	IntAct
'SDY_4431'	0	100	79.49	UNIPROT_AC:Q8ZIX0	BACTERIA	UNIPROT_AC:Q9Y6Q9	NCOA3_HUMAN	human|Homo sapiens	ANIMAL	UNIPROT_AC:Q8ZIX0	RSGA_YERPE	yerpe|Yersinia pestis	BACTERIA	pubmed:20711500|imex:IM-13779	psi-mi:MI:0398(two hybrid pooling approach)	psi-mi:MI:0915(physical association)	IntAct
'SDY_4431'	0	100	79.49	UNIPROT_AC:Q8ZIX0	BACTERIA	UNIPROT_AC:O60763	USO1_HUMAN	human|Homo sapiens	ANIMAL	UNIPROT_AC:Q8ZIX0	RSGA_YERPE	yerpe|Yersinia pestis	BACTERIA	pubmed:20711500|imex:IM-13779	psi-mi:MI:0398(two hybrid pooling approach)	psi-mi:MI:0915(physical association)	IntAct
'SDY_4431'	0	100	79.49	UNIPROT_AC:Q8ZIX0	BACTERIA	UNIPROT_AC:Q9UJW9	SRTD3_HUMAN	human|Homo sapiens	ANIMAL	UNIPROT_AC:Q8ZIX0	RSGA_YERPE	yerpe|Yersinia pestis	BACTERIA	pubmed:20711500|imex:IM-13779	psi-mi:MI:0398(two hybrid pooling approach)	psi-mi:MI:0915(physical association)	IntAct
'SDY_4431'	0	100	79.49	UNIPROT_AC:Q8ZIX0	BACTERIA	UNIPROT_AC:Q9UKZ1	CNO11_HUMAN	human|Homo sapiens	ANIMAL	UNIPROT_AC:Q8ZIX0	RSGA_YERPE	yerpe|Yersinia pestis	BACTERIA	pubmed:20711500|imex:IM-13779	psi-mi:MI:0398(two hybrid pooling approach)	psi-mi:MI:0915(physical association)	IntAct
'SDY_1259'	0	100	79.19	UNIPROT_AC:Q8ZEX9	BACTERIA	UNIPROT_AC:Q8TDY2	RBCC1_HUMAN	human|Homo sapiens	ANIMAL	UNIPROT_AC:Q8ZEX9	HEM1_YERPE	yerpe|Yersinia pestis	BACTERIA	pubmed:20711500|imex:IM-13779	psi-mi:MI:0398(two hybrid pooling approach)	psi-mi:MI:0915(physical association)	IntAct
'SDY_1259'	0	100	79.19	UNIPROT_AC:Q8ZEX9	BACTERIA	UNIPROT_AC:Q9H2D6	TARA_HUMAN	human|Homo sapiens	ANIMAL	UNIPROT_AC:Q8ZEX9	HEM1_YERPE	yerpe|Yersinia pestis	BACTERIA	pubmed:20711500|imex:IM-13779	psi-mi:MI:0398(two hybrid pooling approach)	psi-mi:MI:0915(physical association)	IntAct
'SDY_0053'	4e-154	100	78.75	UNIPROT_AC:Q8ZIL6	BACTERIA	UNIPROT_AC:Q9NR12	PDLI7_HUMAN	human|Homo sapiens	ANIMAL	UNIPROT_AC:Q8ZIL6	DAPB_YERPE	yerpe|Yersinia pestis	BACTERIA	pubmed:20711500|imex:IM-13779	psi-mi:MI:0398(two hybrid pooling approach)	psi-mi:MI:0915(physical association)	IntAct
'SDY_1328'	4e-140	100	78.73	UNIPROT_AC:Q8ZEH0	BACTERIA	UNIPROT_AC:P31483	TIA1_HUMAN	human|Homo sapiens	ANIMAL	UNIPROT_AC:Q8ZEH0	TRPA_YERPE	yerpe|Yersinia pestis	BACTERIA	pubmed:20711500|imex:IM-13779	psi-mi:MI:0398(two hybrid pooling approach)	psi-mi:MI:0915(physical association)	IntAct
'SDY_3276'	0	99	78.66	UNIPROT_AC:Q7CGC7	BACTERIA	UNIPROT_AC:Q01844	EWS_HUMAN	human|Homo sapiens	ANIMAL	UNIPROT_AC:Q7CGC7	Q7CGC7_YERPE	yerpe|Yersinia pestis	BACTERIA	pubmed:20711500|imex:IM-13779	psi-mi:MI:0398(two hybrid pooling approach)	psi-mi:MI:0915(physical association)	IntAct
'SDY_3276'	0	99	78.66	UNIPROT_AC:Q7CGC7	BACTERIA	UNIPROT_AC:P14866	HNRPL_HUMAN	human|Homo sapiens	ANIMAL	UNIPROT_AC:Q7CGC7	Q7CGC7_YERPE	yerpe|Yersinia pestis	BACTERIA	pubmed:20711500|imex:IM-13779	psi-mi:MI:0398(two hybrid pooling approach)	psi-mi:MI:0915(physical association)	IntAct
'SDY_3276'	0	99	78.66	UNIPROT_AC:Q7CGC7	BACTERIA	UNIPROT_AC:Q5VZ03	NXNL2_HUMAN	human|Homo sapiens	ANIMAL	UNIPROT_AC:Q7CGC7	Q7CGC7_YERPE	yerpe|Yersinia pestis	BACTERIA	pubmed:20711500|imex:IM-13779	psi-mi:MI:0398(two hybrid pooling approach)	psi-mi:MI:0915(physical association)	IntAct
'SDY_3276'	0	99	78.66	UNIPROT_AC:Q7CGC7	BACTERIA	UNIPROT_AC:Q86VE0	MYPOP_HUMAN	human|Homo sapiens	ANIMAL	UNIPROT_AC:Q7CGC7	Q7CGC7_YERPE	yerpe|Yersinia pestis	BACTERIA	pubmed:20711500|imex:IM-13779	psi-mi:MI:0398(two hybrid pooling approach)	psi-mi:MI:0915(physical association)	IntAct
'SDY_3276'	0	99	78.66	UNIPROT_AC:Q7CGC7	BACTERIA	UNIPROT_AC:Q969X6	CIR1A_HUMAN	human|Homo sapiens	ANIMAL	UNIPROT_AC:Q7CGC7	Q7CGC7_YERPE	yerpe|Yersinia pestis	BACTERIA	pubmed:20711500|imex:IM-13779	psi-mi:MI:0398(two hybrid pooling approach)	psi-mi:MI:0915(physical association)	IntAct
'SDY_0041'	4e-69	100	78.57	UNIPROT_AC:Q8ZBK6	BACTERIA	UNIPROT_AC:Q9NUY8	TBC23_HUMAN	human|Homo sapiens	ANIMAL	UNIPROT_AC:Q8ZBK6	PAND_YERPE	yerpe|Yersinia pestis	BACTERIA	pubmed:20711500|imex:IM-13779	psi-mi:MI:0398(two hybrid pooling approach)	psi-mi:MI:0915(physical association)	IntAct
'SDY_1266'	0	97	78.09	UNIPROT_AC:Q9ZC63	BACTERIA	UNIPROT_AC:Q10587	TEF_HUMAN	human|Homo sapiens	ANIMAL	UNIPROT_AC:Q9ZC63	Q9ZC63_YERPE	yerpe|Yersinia pestis	BACTERIA	pubmed:20711500|imex:IM-13779	psi-mi:MI:0398(two hybrid pooling approach)	psi-mi:MI:0915(physical association)	IntAct
'SDY_1266'	0	97	78.09	UNIPROT_AC:Q9ZC63	BACTERIA	UNIPROT_AC:Q9GZW8	MS4A7_HUMAN	human|Homo sapiens	ANIMAL	UNIPROT_AC:Q9ZC63	Q9ZC63_YERPE	yerpe|Yersinia pestis	BACTERIA	pubmed:20711500|imex:IM-13779	psi-mi:MI:0398(two hybrid pooling approach)	psi-mi:MI:0915(physical association)	IntAct
'SDY_1135'	0	100	78.06	UNIPROT_AC:Q7CHW4	BACTERIA	UNIPROT_AC:Q16594	TAF9_HUMAN	human|Homo sapiens	ANIMAL	UNIPROT_AC:Q7CHW4	PURT_YERPE	yerpe|Yersinia pestis	BACTERIA	pubmed:20711500|imex:IM-13779	psi-mi:MI:0398(two hybrid pooling approach)	psi-mi:MI:0915(physical association)	IntAct
'SDY_1135'	0	100	78.06	UNIPROT_AC:Q7CHW4	BACTERIA	UNIPROT_AC:P07339	CATD_HUMAN	human|Homo sapiens	ANIMAL	UNIPROT_AC:Q7CHW4	PURT_YERPE	yerpe|Yersinia pestis	BACTERIA	pubmed:20711500|imex:IM-13779	psi-mi:MI:0398(two hybrid pooling approach)	psi-mi:MI:0915(physical association)	IntAct
'SDY_1135'	0	100	78.06	UNIPROT_AC:Q7CHW4	BACTERIA	UNIPROT_AC:O75629	CREG1_HUMAN	human|Homo sapiens	ANIMAL	UNIPROT_AC:Q7CHW4	PURT_YERPE	yerpe|Yersinia pestis	BACTERIA	pubmed:20711500|imex:IM-13779	psi-mi:MI:0398(two hybrid pooling approach)	psi-mi:MI:0915(physical association)	IntAct
'SDY_1135'	0	100	78.06	UNIPROT_AC:Q7CHW4	BACTERIA	UNIPROT_AC:P49019	HCAR3_HUMAN	human|Homo sapiens	ANIMAL	UNIPROT_AC:Q7CHW4	PURT_YERPE	yerpe|Yersinia pestis	BACTERIA	pubmed:20711500|imex:IM-13779	psi-mi:MI:0398(two hybrid pooling approach)	psi-mi:MI:0915(physical association)	IntAct
'SDY_1135'	0	100	78.06	UNIPROT_AC:Q7CHW4	BACTERIA	UNIPROT_AC:Q2M2A3	Q2M2A3_HUMAN	human|Homo sapiens	ANIMAL	UNIPROT_AC:Q7CHW4	PURT_YERPE	yerpe|Yersinia pestis	BACTERIA	pubmed:20711500|imex:IM-13779	psi-mi:MI:0398(two hybrid pooling approach)	psi-mi:MI:0915(physical association)	IntAct
'SDY_1135'	0	100	78.06	UNIPROT_AC:Q7CHW4	BACTERIA	UNIPROT_AC:Q5HYW2	NHSL2_HUMAN	human|Homo sapiens	ANIMAL	UNIPROT_AC:Q7CHW4	PURT_YERPE	yerpe|Yersinia pestis	BACTERIA	pubmed:20711500|imex:IM-13779	psi-mi:MI:0398(two hybrid pooling approach)	psi-mi:MI:0915(physical association)	IntAct
'SDY_1135'	0	100	78.06	UNIPROT_AC:Q7CHW4	BACTERIA	UNIPROT_AC:Q96LX7	CCD17_HUMAN	human|Homo sapiens	ANIMAL	UNIPROT_AC:Q7CHW4	PURT_YERPE	yerpe|Yersinia pestis	BACTERIA	pubmed:20711500|imex:IM-13779	psi-mi:MI:0398(two hybrid pooling approach)	psi-mi:MI:0915(physical association)	IntAct
'SDY_1135'	0	100	78.06	UNIPROT_AC:Q7CHW4	BACTERIA	UNIPROT_AC:Q9NR19	ACSA_HUMAN	human|Homo sapiens	ANIMAL	UNIPROT_AC:Q7CHW4	PURT_YERPE	yerpe|Yersinia pestis	BACTERIA	pubmed:20711500|imex:IM-13779	psi-mi:MI:0398(two hybrid pooling approach)	psi-mi:MI:0915(physical association)	IntAct
'SDY_3954'	0	99	77.75	UNIPROT_AC:Q8ZAF1	BACTERIA	UNIPROT_AC:P19838	NFKB1_HUMAN	human|Homo sapiens	ANIMAL	UNIPROT_AC:Q8ZAF1	WZYE_YERPE	yerpe|Yersinia pestis	BACTERIA	pubmed:20711500|imex:IM-13779	psi-mi:MI:0398(two hybrid pooling approach)	psi-mi:MI:0915(physical association)	IntAct
'SDY_3954'	0	99	77.75	UNIPROT_AC:Q8ZAF1	BACTERIA	UNIPROT_AC:P46940	IQGA1_HUMAN	human|Homo sapiens	ANIMAL	UNIPROT_AC:Q8ZAF1	WZYE_YERPE	yerpe|Yersinia pestis	BACTERIA	pubmed:20711500|imex:IM-13779	psi-mi:MI:0398(two hybrid pooling approach)	psi-mi:MI:0915(physical association)	IntAct
'SDY_3954'	0	99	77.75	UNIPROT_AC:Q8ZAF1	BACTERIA	UNIPROT_AC:Q59H65	Q59H65_HUMAN	human|Homo sapiens	ANIMAL	UNIPROT_AC:Q8ZAF1	WZYE_YERPE	yerpe|Yersinia pestis	BACTERIA	pubmed:20711500|imex:IM-13779	psi-mi:MI:0398(two hybrid pooling approach)	psi-mi:MI:0915(physical association)	IntAct
'SDY_2619'	6e-165	100	77.66	UNIPROT_AC:Q7CJH0	BACTERIA	UNIPROT_AC:Q6P0P0	Q6P0P0_HUMAN	human|Homo sapiens	ANIMAL	UNIPROT_AC:Q7CJH0	Q7CJH0_YERPE	yerpe|Yersinia pestis	BACTERIA	pubmed:20711500|imex:IM-13779	psi-mi:MI:0398(two hybrid pooling approach)	psi-mi:MI:0915(physical association)	IntAct
'SDY_3055'	0	99	77.27	UNIPROT_AC:Q7CGZ1	BACTERIA	INTACT:EBI-1033611	INTACT:EBI-1033611	human|Homo sapiens	ANIMAL	UNIPROT_AC:Q7CGZ1	Q7CGZ1_YERPE	yerpe|Yersinia pestis	BACTERIA	pubmed:20711500|imex:IM-13779	psi-mi:MI:0398(two hybrid pooling approach)	psi-mi:MI:0915(physical association)	IntAct
'SDY_3055'	0	99	77.27	UNIPROT_AC:Q7CGZ1	BACTERIA	UNIPROT_AC:P48382	RFX5_HUMAN	human|Homo sapiens	ANIMAL	UNIPROT_AC:Q7CGZ1	Q7CGZ1_YERPE	yerpe|Yersinia pestis	BACTERIA	pubmed:20711500|imex:IM-13779	psi-mi:MI:0398(two hybrid pooling approach)	psi-mi:MI:0915(physical association)	IntAct
'SDY_3055'	0	99	77.27	UNIPROT_AC:Q7CGZ1	BACTERIA	UNIPROT_AC:Q13418	ILK_HUMAN	human|Homo sapiens	ANIMAL	UNIPROT_AC:Q7CGZ1	Q7CGZ1_YERPE	yerpe|Yersinia pestis	BACTERIA	pubmed:20711500|imex:IM-13779	psi-mi:MI:0398(two hybrid pooling approach)	psi-mi:MI:0915(physical association)	IntAct
'SDY_3055'	0	99	77.27	UNIPROT_AC:Q7CGZ1	BACTERIA	UNIPROT_AC:Q7Z3K3	POGZ_HUMAN	human|Homo sapiens	ANIMAL	UNIPROT_AC:Q7CGZ1	Q7CGZ1_YERPE	yerpe|Yersinia pestis	BACTERIA	pubmed:20711500|imex:IM-13779	psi-mi:MI:0398(two hybrid pooling approach)	psi-mi:MI:0915(physical association)	IntAct
'SDY_3055'	0	99	77.27	UNIPROT_AC:Q7CGZ1	BACTERIA	UNIPROT_AC:Q8TB24	RIN3_HUMAN	human|Homo sapiens	ANIMAL	UNIPROT_AC:Q7CGZ1	Q7CGZ1_YERPE	yerpe|Yersinia pestis	BACTERIA	pubmed:20711500|imex:IM-13779	psi-mi:MI:0398(two hybrid pooling approach)	psi-mi:MI:0915(physical association)	IntAct
'SDY_3055'	0	99	77.27	UNIPROT_AC:Q7CGZ1	BACTERIA	UNIPROT_AC:Q9Y6X8	ZHX2_HUMAN	human|Homo sapiens	ANIMAL	UNIPROT_AC:Q7CGZ1	Q7CGZ1_YERPE	yerpe|Yersinia pestis	BACTERIA	pubmed:20711500|imex:IM-13779	psi-mi:MI:0398(two hybrid pooling approach)	psi-mi:MI:0915(physical association)	IntAct
'SDY_1301'	0	100	77.06	UNIPROT_AC:Q7CIN4	BACTERIA	UNIPROT_AC:Q92793	CBP_HUMAN	human|Homo sapiens	ANIMAL	UNIPROT_AC:Q7CIN4	Q7CIN4_YERPE	yerpe|Yersinia pestis	BACTERIA	pubmed:20711500|imex:IM-13779	psi-mi:MI:0398(two hybrid pooling approach)	psi-mi:MI:0915(physical association)	IntAct
'SDY_1301'	0	100	77.06	UNIPROT_AC:Q7CIN4	BACTERIA	UNIPROT_AC:Q16825	PTN21_HUMAN	human|Homo sapiens	ANIMAL	UNIPROT_AC:Q7CIN4	Q7CIN4_YERPE	yerpe|Yersinia pestis	BACTERIA	pubmed:20711500|imex:IM-13779	psi-mi:MI:0398(two hybrid pooling approach)	psi-mi:MI:0915(physical association)	IntAct
'SDY_0003'	0	99	76.62	UNIPROT_AC:Q8ZIN5	BACTERIA	UNIPROT_AC:Q3KNS1	PTHD3_HUMAN	human|Homo sapiens	ANIMAL	UNIPROT_AC:Q8ZIN5	KHSE_YERPE	yerpe|Yersinia pestis	BACTERIA	pubmed:20711500|imex:IM-13779	psi-mi:MI:0398(two hybrid pooling approach)	psi-mi:MI:0915(physical association)	IntAct
'SDY_0047'	2e-162	99	75.51	UNIPROT_AC:Q7CG79	BACTERIA	UNIPROT_AC:Q9BQ83	SLX1_HUMAN	human|Homo sapiens	ANIMAL	UNIPROT_AC:Q7CG79	Q7CG79_YERPE	yerpe|Yersinia pestis	BACTERIA	pubmed:20711500|imex:IM-13779	psi-mi:MI:0398(two hybrid pooling approach)	psi-mi:MI:0915(physical association)	IntAct
'SDY_0047'	2e-162	99	75.51	UNIPROT_AC:Q7CG79	BACTERIA	UNIPROT_AC:Q9GZM7	TINAL_HUMAN	human|Homo sapiens	ANIMAL	UNIPROT_AC:Q7CG79	Q7CG79_YERPE	yerpe|Yersinia pestis	BACTERIA	pubmed:20711500|imex:IM-13779	psi-mi:MI:0398(two hybrid pooling approach)	psi-mi:MI:0915(physical association)	IntAct
'SDY_2218'	3e-110	100	75.51	UNIPROT_AC:Q8ZFX8	BACTERIA	UNIPROT_AC:O15033	AREL1_HUMAN	human|Homo sapiens	ANIMAL	UNIPROT_AC:Q8ZFX8	HIS5_YERPE	yerpe|Yersinia pestis	BACTERIA	pubmed:20711500|imex:IM-13779	psi-mi:MI:0398(two hybrid pooling approach)	psi-mi:MI:0915(physical association)	IntAct
'SDY_0175'	5e-120	99	75.32	UNIPROT_AC:Q7CKD4	BACTERIA	UNIPROT_AC:Q9HAV4	XPO5_HUMAN	human|Homo sapiens	ANIMAL	UNIPROT_AC:Q7CKD4	MTNN_YERPE	yerpe|Yersinia pestis	BACTERIA	pubmed:20711500|imex:IM-13779	psi-mi:MI:0398(two hybrid pooling approach)	psi-mi:MI:0915(physical association)	IntAct
'SDY_0175'	5e-120	99	75.32	UNIPROT_AC:Q7CKD4	BACTERIA	UNIPROT_AC:O95104	SFR15_HUMAN	human|Homo sapiens	ANIMAL	UNIPROT_AC:Q7CKD4	MTNN_YERPE	yerpe|Yersinia pestis	BACTERIA	pubmed:20711500|imex:IM-13779	psi-mi:MI:0398(two hybrid pooling approach)	psi-mi:MI:0915(physical association)	IntAct
'SDY_0175'	5e-120	99	75.32	UNIPROT_AC:Q7CKD4	BACTERIA	UNIPROT_AC:P01834	IGKC_HUMAN	human|Homo sapiens	ANIMAL	UNIPROT_AC:Q7CKD4	MTNN_YERPE	yerpe|Yersinia pestis	BACTERIA	pubmed:20711500|imex:IM-13779	psi-mi:MI:0398(two hybrid pooling approach)	psi-mi:MI:0915(physical association)	IntAct
'SDY_0175'	5e-120	99	75.32	UNIPROT_AC:Q7CKD4	BACTERIA	UNIPROT_AC:P30520	PURA2_HUMAN	human|Homo sapiens	ANIMAL	UNIPROT_AC:Q7CKD4	MTNN_YERPE	yerpe|Yersinia pestis	BACTERIA	pubmed:20711500|imex:IM-13779	psi-mi:MI:0398(two hybrid pooling approach)	psi-mi:MI:0915(physical association)	IntAct
'SDY_3052'	0	99	75.13	UNIPROT_AC:Q7CGZ2	BACTERIA	UNIPROT_AC:P52272	HNRPM_HUMAN	human|Homo sapiens	ANIMAL	UNIPROT_AC:Q7CGZ2	LPLT_YERPE	yerpe|Yersinia pestis	BACTERIA	pubmed:20711500|imex:IM-13779	psi-mi:MI:0398(two hybrid pooling approach)	psi-mi:MI:0915(physical association)	IntAct
'SDY_2221'	0	99	75.12	UNIPROT_AC:Q8ZFX5	BACTERIA	UNIPROT_AC:A5YKK6	CNOT1_HUMAN	human|Homo sapiens	ANIMAL	UNIPROT_AC:Q8ZFX5	HISX_YERPE	yerpe|Yersinia pestis	BACTERIA	pubmed:20711500|imex:IM-13779	psi-mi:MI:0398(two hybrid pooling approach)	psi-mi:MI:0915(physical association)	IntAct
'SDY_2221'	0	99	75.12	UNIPROT_AC:Q8ZFX5	BACTERIA	UNIPROT_AC:O15533	TPSN_HUMAN	human|Homo sapiens	ANIMAL	UNIPROT_AC:Q8ZFX5	HISX_YERPE	yerpe|Yersinia pestis	BACTERIA	pubmed:20711500|imex:IM-13779	psi-mi:MI:0398(two hybrid pooling approach)	psi-mi:MI:0915(physical association)	IntAct
'SDY_2221'	0	99	75.12	UNIPROT_AC:Q8ZFX5	BACTERIA	UNIPROT_AC:P63261	ACTG_HUMAN	human|Homo sapiens	ANIMAL	UNIPROT_AC:Q8ZFX5	HISX_YERPE	yerpe|Yersinia pestis	BACTERIA	pubmed:20711500|imex:IM-13779	psi-mi:MI:0398(two hybrid pooling approach)	psi-mi:MI:0915(physical association)	IntAct
'SDY_2221'	0	99	75.12	UNIPROT_AC:Q8ZFX5	BACTERIA	UNIPROT_AC:P39687	AN32A_HUMAN	human|Homo sapiens	ANIMAL	UNIPROT_AC:Q8ZFX5	HISX_YERPE	yerpe|Yersinia pestis	BACTERIA	pubmed:20711500|imex:IM-13779	psi-mi:MI:0398(two hybrid pooling approach)	psi-mi:MI:0915(physical association)	IntAct
'SDY_2221'	0	99	75.12	UNIPROT_AC:Q8ZFX5	BACTERIA	INTACT:EBI-1033611	INTACT:EBI-1033611	human|Homo sapiens	ANIMAL	UNIPROT_AC:Q8ZFX5	HISX_YERPE	yerpe|Yersinia pestis	BACTERIA	pubmed:20711500|imex:IM-13779	psi-mi:MI:0398(two hybrid pooling approach)	psi-mi:MI:0915(physical association)	IntAct
'SDY_2221'	0	99	75.12	UNIPROT_AC:Q8ZFX5	BACTERIA	UNIPROT_AC:P27816	MAP4_HUMAN	human|Homo sapiens	ANIMAL	UNIPROT_AC:Q8ZFX5	HISX_YERPE	yerpe|Yersinia pestis	BACTERIA	pubmed:20711500|imex:IM-13779	psi-mi:MI:0398(two hybrid pooling approach)	psi-mi:MI:0915(physical association)	IntAct
'SDY_2221'	0	99	75.12	UNIPROT_AC:Q8ZFX5	BACTERIA	UNIPROT_AC:Q6NY19	KANK3_HUMAN	human|Homo sapiens	ANIMAL	UNIPROT_AC:Q8ZFX5	HISX_YERPE	yerpe|Yersinia pestis	BACTERIA	pubmed:20711500|imex:IM-13779	psi-mi:MI:0398(two hybrid pooling approach)	psi-mi:MI:0915(physical association)	IntAct
'SDY_2221'	0	99	75.12	UNIPROT_AC:Q8ZFX5	BACTERIA	UNIPROT_AC:Q8WWM7	ATX2L_HUMAN	human|Homo sapiens	ANIMAL	UNIPROT_AC:Q8ZFX5	HISX_YERPE	yerpe|Yersinia pestis	BACTERIA	pubmed:20711500|imex:IM-13779	psi-mi:MI:0398(two hybrid pooling approach)	psi-mi:MI:0915(physical association)	IntAct
'SDY_2221'	0	99	75.12	UNIPROT_AC:Q8ZFX5	BACTERIA	UNIPROT_AC:Q99584	S10AD_HUMAN	human|Homo sapiens	ANIMAL	UNIPROT_AC:Q8ZFX5	HISX_YERPE	yerpe|Yersinia pestis	BACTERIA	pubmed:20711500|imex:IM-13779	psi-mi:MI:0398(two hybrid pooling approach)	psi-mi:MI:0915(physical association)	IntAct
'SDY_2221'	0	99	75.12	UNIPROT_AC:Q8ZFX5	BACTERIA	UNIPROT_AC:Q9NU22	MDN1_HUMAN	human|Homo sapiens	ANIMAL	UNIPROT_AC:Q8ZFX5	HISX_YERPE	yerpe|Yersinia pestis	BACTERIA	pubmed:20711500|imex:IM-13779	psi-mi:MI:0398(two hybrid pooling approach)	psi-mi:MI:0915(physical association)	IntAct
'SDY_2221'	0	99	75.12	UNIPROT_AC:Q8ZFX5	BACTERIA	UNIPROT_AC:Q9NZM5	GSCR2_HUMAN	human|Homo sapiens	ANIMAL	UNIPROT_AC:Q8ZFX5	HISX_YERPE	yerpe|Yersinia pestis	BACTERIA	pubmed:20711500|imex:IM-13779	psi-mi:MI:0398(two hybrid pooling approach)	psi-mi:MI:0915(physical association)	IntAct
'SDY_1357'	2e-124	100	75.11	UNIPROT_AC:P58644	BACTERIA	UNIPROT_AC:P49848	TAF6_HUMAN	human|Homo sapiens	ANIMAL	UNIPROT_AC:P58644	PYRF_YERPE	yerpe|Yersinia pestis	BACTERIA	pubmed:20711500|imex:IM-13779	psi-mi:MI:0398(two hybrid pooling approach)	psi-mi:MI:0915(physical association)	IntAct
'SDY_1357'	2e-124	100	75.11	UNIPROT_AC:P58644	BACTERIA	UNIPROT_AC:O43464	HTRA2_HUMAN	human|Homo sapiens	ANIMAL	UNIPROT_AC:P58644	PYRF_YERPE	yerpe|Yersinia pestis	BACTERIA	pubmed:20711500|imex:IM-13779	psi-mi:MI:0398(two hybrid pooling approach)	psi-mi:MI:0915(physical association)	IntAct
'SDY_1357'	2e-124	100	75.11	UNIPROT_AC:P58644	BACTERIA	UNIPROT_AC:Q16610	ECM1_HUMAN	human|Homo sapiens	ANIMAL	UNIPROT_AC:P58644	PYRF_YERPE	yerpe|Yersinia pestis	BACTERIA	pubmed:20711500|imex:IM-13779	psi-mi:MI:0398(two hybrid pooling approach)	psi-mi:MI:0915(physical association)	IntAct
'SDY_1357'	2e-124	100	75.11	UNIPROT_AC:P58644	BACTERIA	UNIPROT_AC:Q96RK0	CIC_HUMAN	human|Homo sapiens	ANIMAL	UNIPROT_AC:P58644	PYRF_YERPE	yerpe|Yersinia pestis	BACTERIA	pubmed:20711500|imex:IM-13779	psi-mi:MI:0398(two hybrid pooling approach)	psi-mi:MI:0915(physical association)	IntAct
'SDY_3956'	0	100	75	UNIPROT_AC:Q7CKZ1	BACTERIA	UNIPROT_AC:O14908	GIPC1_HUMAN	human|Homo sapiens	ANIMAL	UNIPROT_AC:Q7CKZ1	Q7CKZ1_YERPE	yerpe|Yersinia pestis	BACTERIA	pubmed:20711500|imex:IM-13779	psi-mi:MI:0398(two hybrid pooling approach)	psi-mi:MI:0915(physical association)	IntAct
'SDY_4383'	0	100	74.81	UNIPROT_AC:Q7CKK9	BACTERIA	UNIPROT_AC:P43116	PE2R2_HUMAN	human|Homo sapiens	ANIMAL	UNIPROT_AC:Q7CKK9	Q7CKK9_YERPE	yerpe|Yersinia pestis	BACTERIA	pubmed:20711500|imex:IM-13779	psi-mi:MI:0398(two hybrid pooling approach)	psi-mi:MI:0915(physical association)	IntAct
'SDY_0317'	4e-176	99	74.69	UNIPROT_AC:Q7CK42	BACTERIA	UNIPROT_AC:Q12805	FBLN3_HUMAN	human|Homo sapiens	ANIMAL	UNIPROT_AC:Q7CK42	Q7CK42_YERPE	yerpe|Yersinia pestis	BACTERIA	pubmed:20711500|imex:IM-13779	psi-mi:MI:0398(two hybrid pooling approach)	psi-mi:MI:0915(physical association)	IntAct
'SDY_0317'	4e-176	99	74.69	UNIPROT_AC:Q7CK42	BACTERIA	UNIPROT_AC:Q9UBB9	TFP11_HUMAN	human|Homo sapiens	ANIMAL	UNIPROT_AC:Q7CK42	Q7CK42_YERPE	yerpe|Yersinia pestis	BACTERIA	pubmed:20711500|imex:IM-13779	psi-mi:MI:0398(two hybrid pooling approach)	psi-mi:MI:0915(physical association)	IntAct
'SDY_1332'	0	100	74.62	UNIPROT_AC:Q7CIM3	BACTERIA	UNIPROT_AC:Q9UKK3	PARP4_HUMAN	human|Homo sapiens	ANIMAL	UNIPROT_AC:Q7CIM3	Q7CIM3_YERPE	yerpe|Yersinia pestis	BACTERIA	pubmed:20711500|imex:IM-13779	psi-mi:MI:0398(two hybrid pooling approach)	psi-mi:MI:0915(physical association)	IntAct
'SDY_1332'	0	100	74.62	UNIPROT_AC:Q7CIM3	BACTERIA	UNIPROT_AC:O75807	PR15A_HUMAN	human|Homo sapiens	ANIMAL	UNIPROT_AC:Q7CIM3	Q7CIM3_YERPE	yerpe|Yersinia pestis	BACTERIA	pubmed:20711500|imex:IM-13779	psi-mi:MI:0398(two hybrid pooling approach)	psi-mi:MI:0915(physical association)	IntAct
'SDY_1332'	0	100	74.62	UNIPROT_AC:Q7CIM3	BACTERIA	UNIPROT_AC:P43034	LIS1_HUMAN	human|Homo sapiens	ANIMAL	UNIPROT_AC:Q7CIM3	Q7CIM3_YERPE	yerpe|Yersinia pestis	BACTERIA	pubmed:20711500|imex:IM-13779	psi-mi:MI:0398(two hybrid pooling approach)	psi-mi:MI:0915(physical association)	IntAct
'SDY_1332'	0	100	74.62	UNIPROT_AC:Q7CIM3	BACTERIA	UNIPROT_AC:O75821	EIF3G_HUMAN	human|Homo sapiens	ANIMAL	UNIPROT_AC:Q7CIM3	Q7CIM3_YERPE	yerpe|Yersinia pestis	BACTERIA	pubmed:20711500|imex:IM-13779	psi-mi:MI:0398(two hybrid pooling approach)	psi-mi:MI:0915(physical association)	IntAct
'SDY_1332'	0	100	74.62	UNIPROT_AC:Q7CIM3	BACTERIA	UNIPROT_AC:O94913	PCF11_HUMAN	human|Homo sapiens	ANIMAL	UNIPROT_AC:Q7CIM3	Q7CIM3_YERPE	yerpe|Yersinia pestis	BACTERIA	pubmed:20711500|imex:IM-13779	psi-mi:MI:0398(two hybrid pooling approach)	psi-mi:MI:0915(physical association)	IntAct
'SDY_1332'	0	100	74.62	UNIPROT_AC:Q7CIM3	BACTERIA	UNIPROT_AC:P13639	EF2_HUMAN	human|Homo sapiens	ANIMAL	UNIPROT_AC:Q7CIM3	Q7CIM3_YERPE	yerpe|Yersinia pestis	BACTERIA	pubmed:20711500|imex:IM-13779	psi-mi:MI:0398(two hybrid pooling approach)	psi-mi:MI:0915(physical association)	IntAct
'SDY_1332'	0	100	74.62	UNIPROT_AC:Q7CIM3	BACTERIA	UNIPROT_AC:Q5SXM2	SNPC4_HUMAN	human|Homo sapiens	ANIMAL	UNIPROT_AC:Q7CIM3	Q7CIM3_YERPE	yerpe|Yersinia pestis	BACTERIA	pubmed:20711500|imex:IM-13779	psi-mi:MI:0398(two hybrid pooling approach)	psi-mi:MI:0915(physical association)	IntAct
'SDY_1332'	0	100	74.62	UNIPROT_AC:Q7CIM3	BACTERIA	UNIPROT_AC:Q8TDM2	Q8TDM2_HUMAN	human|Homo sapiens	ANIMAL	UNIPROT_AC:Q7CIM3	Q7CIM3_YERPE	yerpe|Yersinia pestis	BACTERIA	pubmed:20711500|imex:IM-13779	psi-mi:MI:0398(two hybrid pooling approach)	psi-mi:MI:0915(physical association)	IntAct
'SDY_1332'	0	100	74.62	UNIPROT_AC:Q7CIM3	BACTERIA	UNIPROT_AC:Q96LM7	Q96LM7_HUMAN	human|Homo sapiens	ANIMAL	UNIPROT_AC:Q7CIM3	Q7CIM3_YERPE	yerpe|Yersinia pestis	BACTERIA	pubmed:20711500|imex:IM-13779	psi-mi:MI:0398(two hybrid pooling approach)	psi-mi:MI:0915(physical association)	IntAct
'SDY_1332'	0	100	74.62	UNIPROT_AC:Q7CIM3	BACTERIA	UNIPROT_AC:Q9UHI8	ATS1_HUMAN	human|Homo sapiens	ANIMAL	UNIPROT_AC:Q7CIM3	Q7CIM3_YERPE	yerpe|Yersinia pestis	BACTERIA	pubmed:20711500|imex:IM-13779	psi-mi:MI:0398(two hybrid pooling approach)	psi-mi:MI:0915(physical association)	IntAct
'SDY_0320'	0	99	73.76	UNIPROT_AC:Q7CK43	BACTERIA	UNIPROT_AC:O60825	F262_HUMAN	human|Homo sapiens	ANIMAL	UNIPROT_AC:Q7CK43	Q7CK43_YERPE	yerpe|Yersinia pestis	BACTERIA	pubmed:20711500|imex:IM-13779	psi-mi:MI:0398(two hybrid pooling approach)	psi-mi:MI:0915(physical association)	IntAct
'SDY_3761'	4e-140	99	73.75	UNIPROT_AC:Q8ZAA2	BACTERIA	UNIPROT_AC:Q15942	ZYX_HUMAN	human|Homo sapiens	ANIMAL	UNIPROT_AC:Q8ZAA2	MURI_YERPE	yerpe|Yersinia pestis	BACTERIA	pubmed:20711500|imex:IM-13779	psi-mi:MI:0398(two hybrid pooling approach)	psi-mi:MI:0915(physical association)	IntAct
'SDY_2253'	0	100	73.68	UNIPROT_AC:Q8D0H8	BACTERIA	UNIPROT_AC:P05771	KPCB_HUMAN	human|Homo sapiens	ANIMAL	UNIPROT_AC:Q8D0H8	Q8D0H8_YERPE	yerpe|Yersinia pestis	BACTERIA	pubmed:20711500|imex:IM-13779	psi-mi:MI:0398(two hybrid pooling approach)	psi-mi:MI:0915(physical association)	IntAct
'SDY_2253'	0	100	73.68	UNIPROT_AC:Q8D0H8	BACTERIA	UNIPROT_AC:P40222	TXLNA_HUMAN	human|Homo sapiens	ANIMAL	UNIPROT_AC:Q8D0H8	Q8D0H8_YERPE	yerpe|Yersinia pestis	BACTERIA	pubmed:20711500|imex:IM-13779	psi-mi:MI:0398(two hybrid pooling approach)	psi-mi:MI:0915(physical association)	IntAct
'SDY_2253'	0	100	73.68	UNIPROT_AC:Q8D0H8	BACTERIA	UNIPROT_AC:Q96GC9	VMP1_HUMAN	human|Homo sapiens	ANIMAL	UNIPROT_AC:Q8D0H8	Q8D0H8_YERPE	yerpe|Yersinia pestis	BACTERIA	pubmed:20711500|imex:IM-13779	psi-mi:MI:0398(two hybrid pooling approach)	psi-mi:MI:0915(physical association)	IntAct
'SDY_1330'	0	99	73.39	UNIPROT_AC:Q8ZEG8	BACTERIA	UNIPROT_AC:P31153	METK2_HUMAN	human|Homo sapiens	ANIMAL	UNIPROT_AC:Q8ZEG8	TRPC_YERPE	yerpe|Yersinia pestis	BACTERIA	pubmed:20711500|imex:IM-13779	psi-mi:MI:0398(two hybrid pooling approach)	psi-mi:MI:0915(physical association)	IntAct
'SDY_1330'	0	99	73.39	UNIPROT_AC:Q8ZEG8	BACTERIA	UNIPROT_AC:Q9UBK9	UXT_HUMAN	human|Homo sapiens	ANIMAL	UNIPROT_AC:Q8ZEG8	TRPC_YERPE	yerpe|Yersinia pestis	BACTERIA	pubmed:20711500|imex:IM-13779	psi-mi:MI:0398(two hybrid pooling approach)	psi-mi:MI:0915(physical association)	IntAct
'SDY_4344'	8e-137	99	72.97	UNIPROT_AC:Q5NHM9	BACTERIA	UNIPROT_AC:P81877	SSBP2_HUMAN	human|Homo sapiens	ANIMAL	UNIPROT_AC:Q5NHM9	Q5NHM9_FRATT	fratt|Francisella tularensis subsp. tularensis	BACTERIA	pubmed:20711500|imex:IM-13779	psi-mi:MI:0398(two hybrid pooling approach)	psi-mi:MI:0915(physical association)	IntAct
'SDY_4344'	8e-137	99	72.97	UNIPROT_AC:Q5NHM9	BACTERIA	UNIPROT_AC:P78347	GTF2I_HUMAN	human|Homo sapiens	ANIMAL	UNIPROT_AC:Q5NHM9	Q5NHM9_FRATT	fratt|Francisella tularensis subsp. tularensis	BACTERIA	pubmed:20711500|imex:IM-13779	psi-mi:MI:0398(two hybrid pooling approach)	psi-mi:MI:0915(physical association)	IntAct
'SDY_4344'	8e-137	99	72.97	UNIPROT_AC:Q5NHM9	BACTERIA	UNIPROT_AC:P01871	IGHM_HUMAN	human|Homo sapiens	ANIMAL	UNIPROT_AC:Q5NHM9	Q5NHM9_FRATT	fratt|Francisella tularensis subsp. tularensis	BACTERIA	pubmed:20711500|imex:IM-13779	psi-mi:MI:0398(two hybrid pooling approach)	psi-mi:MI:0915(physical association)	IntAct
'SDY_3107'	0	99	72.56	UNIPROT_AC:Q7CGQ9	BACTERIA	UNIPROT_AC:Q6ZV49	Q6ZV49_HUMAN	human|Homo sapiens	ANIMAL	UNIPROT_AC:Q7CGQ9	Q7CGQ9_YERPE	yerpe|Yersinia pestis	BACTERIA	pubmed:20711500|imex:IM-13779	psi-mi:MI:0398(two hybrid pooling approach)	psi-mi:MI:0915(physical association)	IntAct
'SDY_2438'	0	100	72.21	UNIPROT_AC:Q8CWI1	BACTERIA	UNIPROT_AC:Q9H3M7	TXNIP_HUMAN	human|Homo sapiens	ANIMAL	UNIPROT_AC:Q8CWI1	Q8CWI1_YERPE	yerpe|Yersinia pestis	BACTERIA	pubmed:20711500|imex:IM-13779	psi-mi:MI:0398(two hybrid pooling approach)	psi-mi:MI:0915(physical association)	IntAct
'SDY_2438'	0	100	72.21	UNIPROT_AC:Q8CWI1	BACTERIA	UNIPROT_AC:Q13042	CDC16_HUMAN	human|Homo sapiens	ANIMAL	UNIPROT_AC:Q8CWI1	Q8CWI1_YERPE	yerpe|Yersinia pestis	BACTERIA	pubmed:20711500|imex:IM-13779	psi-mi:MI:0398(two hybrid pooling approach)	psi-mi:MI:0915(physical association)	IntAct
'SDY_2438'	0	100	72.21	UNIPROT_AC:Q8CWI1	BACTERIA	UNIPROT_AC:Q9P0W2	HM20B_HUMAN	human|Homo sapiens	ANIMAL	UNIPROT_AC:Q8CWI1	Q8CWI1_YERPE	yerpe|Yersinia pestis	BACTERIA	pubmed:20711500|imex:IM-13779	psi-mi:MI:0398(two hybrid pooling approach)	psi-mi:MI:0915(physical association)	IntAct
'SDY_2438'	0	100	72.21	UNIPROT_AC:Q8CWI1	BACTERIA	UNIPROT_AC:Q9Y520	PRC2C_HUMAN	human|Homo sapiens	ANIMAL	UNIPROT_AC:Q8CWI1	Q8CWI1_YERPE	yerpe|Yersinia pestis	BACTERIA	pubmed:20711500|imex:IM-13779	psi-mi:MI:0398(two hybrid pooling approach)	psi-mi:MI:0915(physical association)	IntAct
'SDY_2998'	2e-138	99	72.18	UNIPROT_AC:Q7CKD1	BACTERIA	UNIPROT_AC:P19838	NFKB1_HUMAN	human|Homo sapiens	ANIMAL	UNIPROT_AC:Q7CKD1	Q7CKD1_YERPE	yerpe|Yersinia pestis	BACTERIA	pubmed:20711500|imex:IM-13779	psi-mi:MI:0398(two hybrid pooling approach)	psi-mi:MI:0915(physical association)	IntAct
'SDY_2998'	2e-138	99	72.18	UNIPROT_AC:Q7CKD1	BACTERIA	UNIPROT_AC:Q04917	1433F_HUMAN	human|Homo sapiens	ANIMAL	UNIPROT_AC:Q7CKD1	Q7CKD1_YERPE	yerpe|Yersinia pestis	BACTERIA	pubmed:20711500|imex:IM-13779	psi-mi:MI:0398(two hybrid pooling approach)	psi-mi:MI:0915(physical association)	IntAct
'SDY_2320'	3e-158	92	71.95	UNIPROT_AC:Q8D1N0	BACTERIA	UNIPROT_AC:P06748	NPM_HUMAN	human|Homo sapiens	ANIMAL	UNIPROT_AC:Q8D1N0	Q8D1N0_YERPE	yerpe|Yersinia pestis	BACTERIA	pubmed:20711500|imex:IM-13779	psi-mi:MI:0398(two hybrid pooling approach)	psi-mi:MI:0915(physical association)	IntAct
'SDY_2320'	3e-158	92	71.95	UNIPROT_AC:Q8D1N0	BACTERIA	UNIPROT_AC:O43157	PLXB1_HUMAN	human|Homo sapiens	ANIMAL	UNIPROT_AC:Q8D1N0	Q8D1N0_YERPE	yerpe|Yersinia pestis	BACTERIA	pubmed:20711500|imex:IM-13779	psi-mi:MI:0398(two hybrid pooling approach)	psi-mi:MI:0915(physical association)	IntAct
'SDY_2320'	3e-158	92	71.95	UNIPROT_AC:Q8D1N0	BACTERIA	UNIPROT_AC:O43866	CD5L_HUMAN	human|Homo sapiens	ANIMAL	UNIPROT_AC:Q8D1N0	Q8D1N0_YERPE	yerpe|Yersinia pestis	BACTERIA	pubmed:20711500|imex:IM-13779	psi-mi:MI:0398(two hybrid pooling approach)	psi-mi:MI:0915(physical association)	IntAct
'SDY_2320'	3e-158	92	71.95	UNIPROT_AC:Q8D1N0	BACTERIA	UNIPROT_AC:P13639	EF2_HUMAN	human|Homo sapiens	ANIMAL	UNIPROT_AC:Q8D1N0	Q8D1N0_YERPE	yerpe|Yersinia pestis	BACTERIA	pubmed:20711500|imex:IM-13779	psi-mi:MI:0398(two hybrid pooling approach)	psi-mi:MI:0915(physical association)	IntAct
'SDY_2320'	3e-158	92	71.95	UNIPROT_AC:Q8D1N0	BACTERIA	UNIPROT_AC:P26440	IVD_HUMAN	human|Homo sapiens	ANIMAL	UNIPROT_AC:Q8D1N0	Q8D1N0_YERPE	yerpe|Yersinia pestis	BACTERIA	pubmed:20711500|imex:IM-13779	psi-mi:MI:0398(two hybrid pooling approach)	psi-mi:MI:0915(physical association)	IntAct
'SDY_2320'	3e-158	92	71.95	UNIPROT_AC:Q8D1N0	BACTERIA	UNIPROT_AC:Q99612	KLF6_HUMAN	human|Homo sapiens	ANIMAL	UNIPROT_AC:Q8D1N0	Q8D1N0_YERPE	yerpe|Yersinia pestis	BACTERIA	pubmed:20711500|imex:IM-13779	psi-mi:MI:0398(two hybrid pooling approach)	psi-mi:MI:0915(physical association)	IntAct
'SDY_2320'	3e-158	92	71.95	UNIPROT_AC:Q8D1N0	BACTERIA	UNIPROT_AC:Q9NWZ5	UCKL1_HUMAN	human|Homo sapiens	ANIMAL	UNIPROT_AC:Q8D1N0	Q8D1N0_YERPE	yerpe|Yersinia pestis	BACTERIA	pubmed:20711500|imex:IM-13779	psi-mi:MI:0398(two hybrid pooling approach)	psi-mi:MI:0915(physical association)	IntAct
'SDY_2091'	1e-177	100	71.79	UNIPROT_AC:Q8ZFU4	BACTERIA	UNIPROT_AC:P14625	ENPL_HUMAN	human|Homo sapiens	ANIMAL	UNIPROT_AC:Q8ZFU4	PYRC_YERPE	yerpe|Yersinia pestis	BACTERIA	pubmed:20711500|imex:IM-13779	psi-mi:MI:0398(two hybrid pooling approach)	psi-mi:MI:0915(physical association)	IntAct
'SDY_2091'	1e-177	100	71.79	UNIPROT_AC:Q8ZFU4	BACTERIA	UNIPROT_AC:Q9NS56	TOPRS_HUMAN	human|Homo sapiens	ANIMAL	UNIPROT_AC:Q8ZFU4	PYRC_YERPE	yerpe|Yersinia pestis	BACTERIA	pubmed:20711500|imex:IM-13779	psi-mi:MI:0398(two hybrid pooling approach)	psi-mi:MI:0915(physical association)	IntAct
'SDY_2091'	1e-177	100	71.79	UNIPROT_AC:Q8ZFU4	BACTERIA	UNIPROT_AC:P60842	IF4A1_HUMAN	human|Homo sapiens	ANIMAL	UNIPROT_AC:Q8ZFU4	PYRC_YERPE	yerpe|Yersinia pestis	BACTERIA	pubmed:20711500|imex:IM-13779	psi-mi:MI:0398(two hybrid pooling approach)	psi-mi:MI:0915(physical association)	IntAct
'SDY_2091'	1e-177	100	71.79	UNIPROT_AC:Q8ZFU4	BACTERIA	UNIPROT_AC:Q9NX31	OSER1_HUMAN	human|Homo sapiens	ANIMAL	UNIPROT_AC:Q8ZFU4	PYRC_YERPE	yerpe|Yersinia pestis	BACTERIA	pubmed:20711500|imex:IM-13779	psi-mi:MI:0398(two hybrid pooling approach)	psi-mi:MI:0915(physical association)	IntAct
'SDY_4521'	0	99	71.23	UNIPROT_AC:Q8ZJ10	BACTERIA	UNIPROT_AC:O00206	TLR4_HUMAN	human|Homo sapiens	ANIMAL	UNIPROT_AC:Q8ZJ10	ALR1_YERPE	yerpe|Yersinia pestis	BACTERIA	pubmed:20711500|imex:IM-13779	psi-mi:MI:0398(two hybrid pooling approach)	psi-mi:MI:0915(physical association)	IntAct
'SDY_4521'	0	99	71.23	UNIPROT_AC:Q8ZJ10	BACTERIA	UNIPROT_AC:O14908	GIPC1_HUMAN	human|Homo sapiens	ANIMAL	UNIPROT_AC:Q8ZJ10	ALR1_YERPE	yerpe|Yersinia pestis	BACTERIA	pubmed:20711500|imex:IM-13779	psi-mi:MI:0398(two hybrid pooling approach)	psi-mi:MI:0915(physical association)	IntAct
'SDY_4521'	0	99	71.23	UNIPROT_AC:Q8ZJ10	BACTERIA	UNIPROT_AC:P48995	TRPC1_HUMAN	human|Homo sapiens	ANIMAL	UNIPROT_AC:Q8ZJ10	ALR1_YERPE	yerpe|Yersinia pestis	BACTERIA	pubmed:20711500|imex:IM-13779	psi-mi:MI:0398(two hybrid pooling approach)	psi-mi:MI:0915(physical association)	IntAct
'SDY_4521'	0	99	71.23	UNIPROT_AC:Q8ZJ10	BACTERIA	UNIPROT_AC:P52758	UK114_HUMAN	human|Homo sapiens	ANIMAL	UNIPROT_AC:Q8ZJ10	ALR1_YERPE	yerpe|Yersinia pestis	BACTERIA	pubmed:20711500|imex:IM-13779	psi-mi:MI:0398(two hybrid pooling approach)	psi-mi:MI:0915(physical association)	IntAct
'SDY_4521'	0	99	71.23	UNIPROT_AC:Q8ZJ10	BACTERIA	UNIPROT_AC:Q9C000	NALP1_HUMAN	human|Homo sapiens	ANIMAL	UNIPROT_AC:Q8ZJ10	ALR1_YERPE	yerpe|Yersinia pestis	BACTERIA	pubmed:20711500|imex:IM-13779	psi-mi:MI:0398(two hybrid pooling approach)	psi-mi:MI:0915(physical association)	IntAct
'SDY_0828'	4e-114	100	70.87	UNIPROT_AC:Q8ZGW9	BACTERIA	UNIPROT_AC:O00182	LEG9_HUMAN	human|Homo sapiens	ANIMAL	UNIPROT_AC:Q8ZGW9	BIOD1_YERPE	yerpe|Yersinia pestis	BACTERIA	pubmed:20711500|imex:IM-13779	psi-mi:MI:0398(two hybrid pooling approach)	psi-mi:MI:0915(physical association)	IntAct
'SDY_0828'	4e-114	100	70.87	UNIPROT_AC:Q8ZGW9	BACTERIA	UNIPROT_AC:O00562	PITM1_HUMAN	human|Homo sapiens	ANIMAL	UNIPROT_AC:Q8ZGW9	BIOD1_YERPE	yerpe|Yersinia pestis	BACTERIA	pubmed:20711500|imex:IM-13779	psi-mi:MI:0398(two hybrid pooling approach)	psi-mi:MI:0915(physical association)	IntAct
'SDY_0828'	4e-114	100	70.87	UNIPROT_AC:Q8ZGW9	BACTERIA	UNIPROT_AC:Q9BV73	CP250_HUMAN	human|Homo sapiens	ANIMAL	UNIPROT_AC:Q8ZGW9	BIOD1_YERPE	yerpe|Yersinia pestis	BACTERIA	pubmed:20711500|imex:IM-13779	psi-mi:MI:0398(two hybrid pooling approach)	psi-mi:MI:0915(physical association)	IntAct
'SDY_0828'	4e-114	100	70.87	UNIPROT_AC:Q8ZGW9	BACTERIA	UNIPROT_AC:Q9Y2K5	R3HD2_HUMAN	human|Homo sapiens	ANIMAL	UNIPROT_AC:Q8ZGW9	BIOD1_YERPE	yerpe|Yersinia pestis	BACTERIA	pubmed:20711500|imex:IM-13779	psi-mi:MI:0398(two hybrid pooling approach)	psi-mi:MI:0915(physical association)	IntAct
'SDY_3733'	1e-86	97	70.62	UNIPROT_AC:Q8ZAQ1	BACTERIA	UNIPROT_AC:Q14498	RBM39_HUMAN	human|Homo sapiens	ANIMAL	UNIPROT_AC:Q8ZAQ1	THIE_YERPE	yerpe|Yersinia pestis	BACTERIA	pubmed:20711500|imex:IM-13779	psi-mi:MI:0398(two hybrid pooling approach)	psi-mi:MI:0915(physical association)	IntAct
'SDY_1404'	4e-118	95	70.56	UNIPROT_AC:Q7CIQ1	BACTERIA	UNIPROT_AC:Q96B97	SH3K1_HUMAN	human|Homo sapiens	ANIMAL	UNIPROT_AC:Q7CIQ1	Q7CIQ1_YERPE	yerpe|Yersinia pestis	BACTERIA	pubmed:20711500|imex:IM-13779	psi-mi:MI:0398(two hybrid pooling approach)	psi-mi:MI:0915(physical association)	IntAct
'SDY_1404'	4e-118	95	70.56	UNIPROT_AC:Q7CIQ1	BACTERIA	UNIPROT_AC:P62306	RUXF_HUMAN	human|Homo sapiens	ANIMAL	UNIPROT_AC:Q7CIQ1	Q7CIQ1_YERPE	yerpe|Yersinia pestis	BACTERIA	pubmed:20711500|imex:IM-13779	psi-mi:MI:0398(two hybrid pooling approach)	psi-mi:MI:0915(physical association)	IntAct
'SDY_1404'	4e-118	95	70.56	UNIPROT_AC:Q7CIQ1	BACTERIA	UNIPROT_AC:P16671	CD36_HUMAN	human|Homo sapiens	ANIMAL	UNIPROT_AC:Q7CIQ1	Q7CIQ1_YERPE	yerpe|Yersinia pestis	BACTERIA	pubmed:20711500|imex:IM-13779	psi-mi:MI:0398(two hybrid pooling approach)	psi-mi:MI:0915(physical association)	IntAct
'SDY_1404'	4e-118	95	70.56	UNIPROT_AC:Q7CIQ1	BACTERIA	UNIPROT_AC:Q8IYM2	SLN12_HUMAN	human|Homo sapiens	ANIMAL	UNIPROT_AC:Q7CIQ1	Q7CIQ1_YERPE	yerpe|Yersinia pestis	BACTERIA	pubmed:20711500|imex:IM-13779	psi-mi:MI:0398(two hybrid pooling approach)	psi-mi:MI:0915(physical association)	IntAct
'SDY_1806'	5e-144	94	69.93	UNIPROT_AC:Q8ZDX4	BACTERIA	UNIPROT_AC:O00165	HAX1_HUMAN	human|Homo sapiens	ANIMAL	UNIPROT_AC:Q8ZDX4	BTUC_YERPE	yerpe|Yersinia pestis	BACTERIA	pubmed:20711500|imex:IM-13779	psi-mi:MI:0398(two hybrid pooling approach)	psi-mi:MI:0915(physical association)	IntAct
'SDY_1806'	5e-144	94	69.93	UNIPROT_AC:Q8ZDX4	BACTERIA	UNIPROT_AC:P11277	SPTB1_HUMAN	human|Homo sapiens	ANIMAL	UNIPROT_AC:Q8ZDX4	BTUC_YERPE	yerpe|Yersinia pestis	BACTERIA	pubmed:20711500|imex:IM-13779	psi-mi:MI:0398(two hybrid pooling approach)	psi-mi:MI:0915(physical association)	IntAct
'SDY_1806'	5e-144	94	69.93	UNIPROT_AC:Q8ZDX4	BACTERIA	UNIPROT_AC:P20073	ANXA7_HUMAN	human|Homo sapiens	ANIMAL	UNIPROT_AC:Q8ZDX4	BTUC_YERPE	yerpe|Yersinia pestis	BACTERIA	pubmed:20711500|imex:IM-13779	psi-mi:MI:0398(two hybrid pooling approach)	psi-mi:MI:0915(physical association)	IntAct
'SDY_1806'	5e-144	94	69.93	UNIPROT_AC:Q8ZDX4	BACTERIA	UNIPROT_AC:Q14677	EPN4_HUMAN	human|Homo sapiens	ANIMAL	UNIPROT_AC:Q8ZDX4	BTUC_YERPE	yerpe|Yersinia pestis	BACTERIA	pubmed:20711500|imex:IM-13779	psi-mi:MI:0398(two hybrid pooling approach)	psi-mi:MI:0915(physical association)	IntAct
'SDY_1806'	5e-144	94	69.93	UNIPROT_AC:Q8ZDX4	BACTERIA	UNIPROT_AC:Q15691	MARE1_HUMAN	human|Homo sapiens	ANIMAL	UNIPROT_AC:Q8ZDX4	BTUC_YERPE	yerpe|Yersinia pestis	BACTERIA	pubmed:20711500|imex:IM-13779	psi-mi:MI:0398(two hybrid pooling approach)	psi-mi:MI:0915(physical association)	IntAct
'SDY_1806'	5e-144	94	69.93	UNIPROT_AC:Q8ZDX4	BACTERIA	UNIPROT_AC:Q9BQI3	E2AK1_HUMAN	human|Homo sapiens	ANIMAL	UNIPROT_AC:Q8ZDX4	BTUC_YERPE	yerpe|Yersinia pestis	BACTERIA	pubmed:20711500|imex:IM-13779	psi-mi:MI:0398(two hybrid pooling approach)	psi-mi:MI:0915(physical association)	IntAct
'SDY_0116'	0	100	69.65	UNIPROT_AC:Q7CGA9	BACTERIA	UNIPROT_AC:P67870	CSK2B_HUMAN	human|Homo sapiens	ANIMAL	UNIPROT_AC:Q7CGA9	Q7CGA9_YERPE	yerpe|Yersinia pestis	BACTERIA	pubmed:20711500|imex:IM-13779	psi-mi:MI:0398(two hybrid pooling approach)	psi-mi:MI:0915(physical association)	IntAct
'SDY_0116'	0	100	69.65	UNIPROT_AC:Q7CGA9	BACTERIA	UNIPROT_AC:O60711	LPXN_HUMAN	human|Homo sapiens	ANIMAL	UNIPROT_AC:Q7CGA9	Q7CGA9_YERPE	yerpe|Yersinia pestis	BACTERIA	pubmed:20711500|imex:IM-13779	psi-mi:MI:0398(two hybrid pooling approach)	psi-mi:MI:0915(physical association)	IntAct
'SDY_0116'	0	100	69.65	UNIPROT_AC:Q7CGA9	BACTERIA	UNIPROT_AC:Q92620	PRP16_HUMAN	human|Homo sapiens	ANIMAL	UNIPROT_AC:Q7CGA9	Q7CGA9_YERPE	yerpe|Yersinia pestis	BACTERIA	pubmed:20711500|imex:IM-13779	psi-mi:MI:0398(two hybrid pooling approach)	psi-mi:MI:0915(physical association)	IntAct
'SDY_2317'	1e-176	100	69.15	UNIPROT_AC:Q7CHE8	BACTERIA	INTACT:EBI-1033611	INTACT:EBI-1033611	human|Homo sapiens	ANIMAL	UNIPROT_AC:Q7CHE8	Q7CHE8_YERPE	yerpe|Yersinia pestis	BACTERIA	pubmed:20711500|imex:IM-13779	psi-mi:MI:0398(two hybrid pooling approach)	psi-mi:MI:0915(physical association)	IntAct
'SDY_2317'	1e-176	100	69.15	UNIPROT_AC:Q7CHE8	BACTERIA	UNIPROT_AC:O60244	MED14_HUMAN	human|Homo sapiens	ANIMAL	UNIPROT_AC:Q7CHE8	Q7CHE8_YERPE	yerpe|Yersinia pestis	BACTERIA	pubmed:20711500|imex:IM-13779	psi-mi:MI:0398(two hybrid pooling approach)	psi-mi:MI:0915(physical association)	IntAct
'SDY_2317'	1e-176	100	69.15	UNIPROT_AC:Q7CHE8	BACTERIA	UNIPROT_AC:P15260	INGR1_HUMAN	human|Homo sapiens	ANIMAL	UNIPROT_AC:Q7CHE8	Q7CHE8_YERPE	yerpe|Yersinia pestis	BACTERIA	pubmed:20711500|imex:IM-13779	psi-mi:MI:0398(two hybrid pooling approach)	psi-mi:MI:0915(physical association)	IntAct
'SDY_2460'	0	99	69.11	UNIPROT_AC:Q7CJ76	BACTERIA	UNIPROT_AC:Q96PV6	LENG8_HUMAN	human|Homo sapiens	ANIMAL	UNIPROT_AC:Q7CJ76	MEND_YERPE	yerpe|Yersinia pestis	BACTERIA	pubmed:20711500|imex:IM-13779	psi-mi:MI:0398(two hybrid pooling approach)	psi-mi:MI:0915(physical association)	IntAct
'SDY_3660'	0	99	68.54	UNIPROT_AC:Q7CFX4	BACTERIA	UNIPROT_AC:P14618	KPYM_HUMAN	human|Homo sapiens	ANIMAL	UNIPROT_AC:Q7CFX4	Q7CFX4_YERPE	yerpe|Yersinia pestis	BACTERIA	pubmed:20711500|imex:IM-13779	psi-mi:MI:0398(two hybrid pooling approach)	psi-mi:MI:0915(physical association)	IntAct
'SDY_3660'	0	99	68.54	UNIPROT_AC:Q7CFX4	BACTERIA	UNIPROT_AC:Q6PKC3	TXD11_HUMAN	human|Homo sapiens	ANIMAL	UNIPROT_AC:Q7CFX4	Q7CFX4_YERPE	yerpe|Yersinia pestis	BACTERIA	pubmed:20711500|imex:IM-13779	psi-mi:MI:0398(two hybrid pooling approach)	psi-mi:MI:0915(physical association)	IntAct
'SDY_3660'	0	99	68.54	UNIPROT_AC:Q7CFX4	BACTERIA	UNIPROT_AC:P20591	MX1_HUMAN	human|Homo sapiens	ANIMAL	UNIPROT_AC:Q7CFX4	Q7CFX4_YERPE	yerpe|Yersinia pestis	BACTERIA	pubmed:20711500|imex:IM-13779	psi-mi:MI:0398(two hybrid pooling approach)	psi-mi:MI:0915(physical association)	IntAct
'SDY_3660'	0	99	68.54	UNIPROT_AC:Q7CFX4	BACTERIA	UNIPROT_AC:O75157	T22D2_HUMAN	human|Homo sapiens	ANIMAL	UNIPROT_AC:Q7CFX4	Q7CFX4_YERPE	yerpe|Yersinia pestis	BACTERIA	pubmed:20711500|imex:IM-13779	psi-mi:MI:0398(two hybrid pooling approach)	psi-mi:MI:0915(physical association)	IntAct
'SDY_3660'	0	99	68.54	UNIPROT_AC:Q7CFX4	BACTERIA	UNIPROT_AC:O95273	CCDB1_HUMAN	human|Homo sapiens	ANIMAL	UNIPROT_AC:Q7CFX4	Q7CFX4_YERPE	yerpe|Yersinia pestis	BACTERIA	pubmed:20711500|imex:IM-13779	psi-mi:MI:0398(two hybrid pooling approach)	psi-mi:MI:0915(physical association)	IntAct
'SDY_3660'	0	99	68.54	UNIPROT_AC:Q7CFX4	BACTERIA	UNIPROT_AC:O95751	LDOC1_HUMAN	human|Homo sapiens	ANIMAL	UNIPROT_AC:Q7CFX4	Q7CFX4_YERPE	yerpe|Yersinia pestis	BACTERIA	pubmed:20711500|imex:IM-13779	psi-mi:MI:0398(two hybrid pooling approach)	psi-mi:MI:0915(physical association)	IntAct
'SDY_3660'	0	99	68.54	UNIPROT_AC:Q7CFX4	BACTERIA	UNIPROT_AC:Q14511	CASL_HUMAN	human|Homo sapiens	ANIMAL	UNIPROT_AC:Q7CFX4	Q7CFX4_YERPE	yerpe|Yersinia pestis	BACTERIA	pubmed:20711500|imex:IM-13779	psi-mi:MI:0398(two hybrid pooling approach)	psi-mi:MI:0915(physical association)	IntAct
'SDY_3660'	0	99	68.54	UNIPROT_AC:Q7CFX4	BACTERIA	UNIPROT_AC:Q9UG01	IF172_HUMAN	human|Homo sapiens	ANIMAL	UNIPROT_AC:Q7CFX4	Q7CFX4_YERPE	yerpe|Yersinia pestis	BACTERIA	pubmed:20711500|imex:IM-13779	psi-mi:MI:0398(two hybrid pooling approach)	psi-mi:MI:0915(physical association)	IntAct
'SDY_3963'	5e-175	96	68.15	UNIPROT_AC:Q8D1K6	BACTERIA	UNIPROT_AC:P27448	MARK3_HUMAN	human|Homo sapiens	ANIMAL	UNIPROT_AC:Q8D1K6	Q8D1K6_YERPE	yerpe|Yersinia pestis	BACTERIA	pubmed:20711500|imex:IM-13779	psi-mi:MI:0398(two hybrid pooling approach)	psi-mi:MI:0915(physical association)	IntAct
'SDY_3963'	5e-175	96	68.15	UNIPROT_AC:Q8D1K6	BACTERIA	UNIPROT_AC:Q03431	PTH1R_HUMAN	human|Homo sapiens	ANIMAL	UNIPROT_AC:Q8D1K6	Q8D1K6_YERPE	yerpe|Yersinia pestis	BACTERIA	pubmed:20711500|imex:IM-13779	psi-mi:MI:0398(two hybrid pooling approach)	psi-mi:MI:0915(physical association)	IntAct
'SDY_3963'	5e-175	96	68.15	UNIPROT_AC:Q8D1K6	BACTERIA	UNIPROT_AC:Q96DB2	HDA11_HUMAN	human|Homo sapiens	ANIMAL	UNIPROT_AC:Q8D1K6	Q8D1K6_YERPE	yerpe|Yersinia pestis	BACTERIA	pubmed:20711500|imex:IM-13779	psi-mi:MI:0398(two hybrid pooling approach)	psi-mi:MI:0915(physical association)	IntAct
'SDY_2576'	5e-150	99	67.76	UNIPROT_AC:Q8D1N3	BACTERIA	UNIPROT_AC:Q4LDE5	SVEP1_HUMAN	human|Homo sapiens	ANIMAL	UNIPROT_AC:Q8D1N3	Q8D1N3_YERPE	yerpe|Yersinia pestis	BACTERIA	pubmed:20711500|imex:IM-13779	psi-mi:MI:0398(two hybrid pooling approach)	psi-mi:MI:0915(physical association)	IntAct
'SDY_0169'	0	99	67.74	UNIPROT_AC:Q8D1A4	BACTERIA	UNIPROT_AC:O75643	U520_HUMAN	human|Homo sapiens	ANIMAL	UNIPROT_AC:Q8D1A4	Q8D1A4_YERPE	yerpe|Yersinia pestis	BACTERIA	pubmed:20711500|imex:IM-13779	psi-mi:MI:0398(two hybrid pooling approach)	psi-mi:MI:0915(physical association)	IntAct
'SDY_0169'	0	99	67.74	UNIPROT_AC:Q8D1A4	BACTERIA	UNIPROT_AC:P19838	NFKB1_HUMAN	human|Homo sapiens	ANIMAL	UNIPROT_AC:Q8D1A4	Q8D1A4_YERPE	yerpe|Yersinia pestis	BACTERIA	pubmed:20711500|imex:IM-13779	psi-mi:MI:0398(two hybrid pooling approach)	psi-mi:MI:0915(physical association)	IntAct
'SDY_0169'	0	99	67.74	UNIPROT_AC:Q8D1A4	BACTERIA	UNIPROT_AC:Q15366	PCBP2_HUMAN	human|Homo sapiens	ANIMAL	UNIPROT_AC:Q8D1A4	Q8D1A4_YERPE	yerpe|Yersinia pestis	BACTERIA	pubmed:20711500|imex:IM-13779	psi-mi:MI:0398(two hybrid pooling approach)	psi-mi:MI:0915(physical association)	IntAct
'SDY_0169'	0	99	67.74	UNIPROT_AC:Q8D1A4	BACTERIA	UNIPROT_AC:Q6PKC3	TXD11_HUMAN	human|Homo sapiens	ANIMAL	UNIPROT_AC:Q8D1A4	Q8D1A4_YERPE	yerpe|Yersinia pestis	BACTERIA	pubmed:20711500|imex:IM-13779	psi-mi:MI:0398(two hybrid pooling approach)	psi-mi:MI:0915(physical association)	IntAct
'SDY_0169'	0	99	67.74	UNIPROT_AC:Q8D1A4	BACTERIA	UNIPROT_AC:P18850	ATF6A_HUMAN	human|Homo sapiens	ANIMAL	UNIPROT_AC:Q8D1A4	Q8D1A4_YERPE	yerpe|Yersinia pestis	BACTERIA	pubmed:20711500|imex:IM-13779	psi-mi:MI:0398(two hybrid pooling approach)	psi-mi:MI:0915(physical association)	IntAct
'SDY_0169'	0	99	67.74	UNIPROT_AC:Q8D1A4	BACTERIA	UNIPROT_AC:Q16881	TRXR1_HUMAN	human|Homo sapiens	ANIMAL	UNIPROT_AC:Q8D1A4	Q8D1A4_YERPE	yerpe|Yersinia pestis	BACTERIA	pubmed:20711500|imex:IM-13779	psi-mi:MI:0398(two hybrid pooling approach)	psi-mi:MI:0915(physical association)	IntAct
'SDY_0169'	0	99	67.74	UNIPROT_AC:Q8D1A4	BACTERIA	UNIPROT_AC:Q9NYY3	PLK2_HUMAN	human|Homo sapiens	ANIMAL	UNIPROT_AC:Q8D1A4	Q8D1A4_YERPE	yerpe|Yersinia pestis	BACTERIA	pubmed:20711500|imex:IM-13779	psi-mi:MI:0398(two hybrid pooling approach)	psi-mi:MI:0915(physical association)	IntAct
'SDY_0018'	2e-160	92	67.51	UNIPROT_AC:Q7CG77	BACTERIA	UNIPROT_AC:O00165	HAX1_HUMAN	human|Homo sapiens	ANIMAL	UNIPROT_AC:Q7CG77	NHAA_YERPE	yerpe|Yersinia pestis	BACTERIA	pubmed:20711500|imex:IM-13779	psi-mi:MI:0398(two hybrid pooling approach)	psi-mi:MI:0915(physical association)	IntAct
'SDY_0018'	2e-160	92	67.51	UNIPROT_AC:Q7CG77	BACTERIA	UNIPROT_AC:Q16719	KYNU_HUMAN	human|Homo sapiens	ANIMAL	UNIPROT_AC:Q7CG77	NHAA_YERPE	yerpe|Yersinia pestis	BACTERIA	pubmed:20711500|imex:IM-13779	psi-mi:MI:0398(two hybrid pooling approach)	psi-mi:MI:0915(physical association)	IntAct
'SDY_0018'	2e-160	92	67.51	UNIPROT_AC:Q7CG77	BACTERIA	UNIPROT_AC:Q4J6C6	PPCEL_HUMAN	human|Homo sapiens	ANIMAL	UNIPROT_AC:Q7CG77	NHAA_YERPE	yerpe|Yersinia pestis	BACTERIA	pubmed:20711500|imex:IM-13779	psi-mi:MI:0398(two hybrid pooling approach)	psi-mi:MI:0915(physical association)	IntAct
'SDY_0018'	2e-160	92	67.51	UNIPROT_AC:Q7CG77	BACTERIA	UNIPROT_AC:Q92902	HPS1_HUMAN	human|Homo sapiens	ANIMAL	UNIPROT_AC:Q7CG77	NHAA_YERPE	yerpe|Yersinia pestis	BACTERIA	pubmed:20711500|imex:IM-13779	psi-mi:MI:0398(two hybrid pooling approach)	psi-mi:MI:0915(physical association)	IntAct
'SDY_0018'	2e-160	92	67.51	UNIPROT_AC:Q7CG77	BACTERIA	UNIPROT_AC:Q9BQI3	E2AK1_HUMAN	human|Homo sapiens	ANIMAL	UNIPROT_AC:Q7CG77	NHAA_YERPE	yerpe|Yersinia pestis	BACTERIA	pubmed:20711500|imex:IM-13779	psi-mi:MI:0398(two hybrid pooling approach)	psi-mi:MI:0915(physical association)	IntAct
'SDY_1718'	0	99	66.82	UNIPROT_AC:Q7CHW3	BACTERIA	UNIPROT_AC:Q9NUY8	TBC23_HUMAN	human|Homo sapiens	ANIMAL	UNIPROT_AC:Q7CHW3	Q7CHW3_YERPE	yerpe|Yersinia pestis	BACTERIA	pubmed:20711500|imex:IM-13779	psi-mi:MI:0398(two hybrid pooling approach)	psi-mi:MI:0915(physical association)	IntAct
'SDY_2528'	9e-167	97	66.29	UNIPROT_AC:Q5NGG6	BACTERIA	UNIPROT_AC:P20073	ANXA7_HUMAN	human|Homo sapiens	ANIMAL	UNIPROT_AC:Q5NGG6	AROC_FRATT	fratt|Francisella tularensis subsp. tularensis	BACTERIA	pubmed:20711500|imex:IM-13779	psi-mi:MI:0398(two hybrid pooling approach)	psi-mi:MI:0915(physical association)	IntAct
'SDY_1288'	2e-135	95	66.21	UNIPROT_AC:Q7CHS1	BACTERIA	UNIPROT_AC:P01023	A2MG_HUMAN	human|Homo sapiens	ANIMAL	UNIPROT_AC:Q7CHS1	Q7CHS1_YERPE	yerpe|Yersinia pestis	BACTERIA	pubmed:20711500|imex:IM-13779	psi-mi:MI:0398(two hybrid pooling approach)	psi-mi:MI:0915(physical association)	IntAct
'SDY_2155'	0	98	66.13	UNIPROT_AC:Q7CH75	BACTERIA	UNIPROT_AC:Q9BR61	ACBD6_HUMAN	human|Homo sapiens	ANIMAL	UNIPROT_AC:Q7CH75	Q7CH75_YERPE	yerpe|Yersinia pestis	BACTERIA	pubmed:20711500|imex:IM-13779	psi-mi:MI:0398(two hybrid pooling approach)	psi-mi:MI:0915(physical association)	IntAct
'SDY_4441'	0	95	64.92	UNIPROT_AC:Q8ZIY9	BACTERIA	UNIPROT_AC:Q14318	FKBP8_HUMAN	human|Homo sapiens	ANIMAL	UNIPROT_AC:Q8ZIY9	DSBD_YERPE	yerpe|Yersinia pestis	BACTERIA	pubmed:20711500|imex:IM-13779	psi-mi:MI:0398(two hybrid pooling approach)	psi-mi:MI:0915(physical association)	IntAct
'SDY_4441'	0	95	64.92	UNIPROT_AC:Q8ZIY9	BACTERIA	UNIPROT_AC:Q03252	LMNB2_HUMAN	human|Homo sapiens	ANIMAL	UNIPROT_AC:Q8ZIY9	DSBD_YERPE	yerpe|Yersinia pestis	BACTERIA	pubmed:20711500|imex:IM-13779	psi-mi:MI:0398(two hybrid pooling approach)	psi-mi:MI:0915(physical association)	IntAct
'SDY_4441'	0	95	64.92	UNIPROT_AC:Q8ZIY9	BACTERIA	UNIPROT_AC:P30046	DOPD_HUMAN	human|Homo sapiens	ANIMAL	UNIPROT_AC:Q8ZIY9	DSBD_YERPE	yerpe|Yersinia pestis	BACTERIA	pubmed:20711500|imex:IM-13779	psi-mi:MI:0398(two hybrid pooling approach)	psi-mi:MI:0915(physical association)	IntAct
'SDY_3762'	0	99	64.85	UNIPROT_AC:Q8ZAA1	BACTERIA	UNIPROT_AC:Q13523	PRP4B_HUMAN	human|Homo sapiens	ANIMAL	UNIPROT_AC:Q8ZAA1	BTUB_YERPE	yerpe|Yersinia pestis	BACTERIA	pubmed:20711500|imex:IM-13779	psi-mi:MI:0398(two hybrid pooling approach)	psi-mi:MI:0915(physical association)	IntAct
'SDY_3762'	0	99	64.85	UNIPROT_AC:Q8ZAA1	BACTERIA	UNIPROT_AC:O14672	ADA10_HUMAN	human|Homo sapiens	ANIMAL	UNIPROT_AC:Q8ZAA1	BTUB_YERPE	yerpe|Yersinia pestis	BACTERIA	pubmed:20711500|imex:IM-13779	psi-mi:MI:0398(two hybrid pooling approach)	psi-mi:MI:0915(physical association)	IntAct
'SDY_3762'	0	99	64.85	UNIPROT_AC:Q8ZAA1	BACTERIA	UNIPROT_AC:O75427	LRCH4_HUMAN	human|Homo sapiens	ANIMAL	UNIPROT_AC:Q8ZAA1	BTUB_YERPE	yerpe|Yersinia pestis	BACTERIA	pubmed:20711500|imex:IM-13779	psi-mi:MI:0398(two hybrid pooling approach)	psi-mi:MI:0915(physical association)	IntAct
'SDY_3762'	0	99	64.85	UNIPROT_AC:Q8ZAA1	BACTERIA	UNIPROT_AC:P19105	ML12A_HUMAN	human|Homo sapiens	ANIMAL	UNIPROT_AC:Q8ZAA1	BTUB_YERPE	yerpe|Yersinia pestis	BACTERIA	pubmed:20711500|imex:IM-13779	psi-mi:MI:0398(two hybrid pooling approach)	psi-mi:MI:0915(physical association)	IntAct
'SDY_3762'	0	99	64.85	UNIPROT_AC:Q8ZAA1	BACTERIA	UNIPROT_AC:P55263	ADK_HUMAN	human|Homo sapiens	ANIMAL	UNIPROT_AC:Q8ZAA1	BTUB_YERPE	yerpe|Yersinia pestis	BACTERIA	pubmed:20711500|imex:IM-13779	psi-mi:MI:0398(two hybrid pooling approach)	psi-mi:MI:0915(physical association)	IntAct
'SDY_3762'	0	99	64.85	UNIPROT_AC:Q8ZAA1	BACTERIA	UNIPROT_AC:P69905	HBA_HUMAN	human|Homo sapiens	ANIMAL	UNIPROT_AC:Q8ZAA1	BTUB_YERPE	yerpe|Yersinia pestis	BACTERIA	pubmed:20711500|imex:IM-13779	psi-mi:MI:0398(two hybrid pooling approach)	psi-mi:MI:0915(physical association)	IntAct
'SDY_3762'	0	99	64.85	UNIPROT_AC:Q8ZAA1	BACTERIA	UNIPROT_AC:Q15810	Q15810_HUMAN	human|Homo sapiens	ANIMAL	UNIPROT_AC:Q8ZAA1	BTUB_YERPE	yerpe|Yersinia pestis	BACTERIA	pubmed:20711500|imex:IM-13779	psi-mi:MI:0398(two hybrid pooling approach)	psi-mi:MI:0915(physical association)	IntAct
'SDY_0030'	0	100	64.78	UNIPROT_AC:Q8ZBK0	BACTERIA	UNIPROT_AC:P19838	NFKB1_HUMAN	human|Homo sapiens	ANIMAL	UNIPROT_AC:Q8ZBK0	CUEO_YERPE	yerpe|Yersinia pestis	BACTERIA	pubmed:20711500|imex:IM-13779	psi-mi:MI:0398(two hybrid pooling approach)	psi-mi:MI:0915(physical association)	IntAct
'SDY_0030'	0	100	64.78	UNIPROT_AC:Q8ZBK0	BACTERIA	UNIPROT_AC:Q9ULJ1	ODF2L_HUMAN	human|Homo sapiens	ANIMAL	UNIPROT_AC:Q8ZBK0	CUEO_YERPE	yerpe|Yersinia pestis	BACTERIA	pubmed:20711500|imex:IM-13779	psi-mi:MI:0398(two hybrid pooling approach)	psi-mi:MI:0915(physical association)	IntAct
'SDY_4036'	0	100	64.49	UNIPROT_AC:Q81WY6	BACTERIA	UNIPROT_AC:P61769	B2MG_HUMAN	human|Homo sapiens	ANIMAL	UNIPROT_AC:Q81WY6	Q81WY6_BACAN	bacan|Bacillus anthracis	BACTERIA	pubmed:20711500|imex:IM-13779	psi-mi:MI:0398(two hybrid pooling approach)	psi-mi:MI:0915(physical association)	IntAct
'SDY_4036'	0	100	64.49	UNIPROT_AC:Q81WY6	BACTERIA	UNIPROT_AC:Q9NQT8	KI13B_HUMAN	human|Homo sapiens	ANIMAL	UNIPROT_AC:Q81WY6	Q81WY6_BACAN	bacan|Bacillus anthracis	BACTERIA	pubmed:20711500|imex:IM-13779	psi-mi:MI:0398(two hybrid pooling approach)	psi-mi:MI:0915(physical association)	IntAct
'SDY_3732'	0	95	63.95	UNIPROT_AC:Q81WY7	BACTERIA	UNIPROT_AC:P19838	NFKB1_HUMAN	human|Homo sapiens	ANIMAL	UNIPROT_AC:Q81WY7	THIC_BACAN	bacan|Bacillus anthracis	BACTERIA	pubmed:20711500|imex:IM-13779	psi-mi:MI:0398(two hybrid pooling approach)	psi-mi:MI:0915(physical association)	IntAct
'SDY_2545'	0	100	63.13	UNIPROT_AC:Q8D0V0	BACTERIA	UNIPROT_AC:P04275	VWF_HUMAN	human|Homo sapiens	ANIMAL	UNIPROT_AC:Q8D0V0	Q8D0V0_YERPE	yerpe|Yersinia pestis	BACTERIA	pubmed:20711500|imex:IM-13779	psi-mi:MI:0398(two hybrid pooling approach)	psi-mi:MI:0915(physical association)	IntAct
'SDY_2545'	0	100	63.13	UNIPROT_AC:Q8D0V0	BACTERIA	UNIPROT_AC:P50591	TNF10_HUMAN	human|Homo sapiens	ANIMAL	UNIPROT_AC:Q8D0V0	Q8D0V0_YERPE	yerpe|Yersinia pestis	BACTERIA	pubmed:20711500|imex:IM-13779	psi-mi:MI:0398(two hybrid pooling approach)	psi-mi:MI:0915(physical association)	IntAct
'SDY_2545'	0	100	63.13	UNIPROT_AC:Q8D0V0	BACTERIA	UNIPROT_AC:A3KN83	SBNO1_HUMAN	human|Homo sapiens	ANIMAL	UNIPROT_AC:Q8D0V0	Q8D0V0_YERPE	yerpe|Yersinia pestis	BACTERIA	pubmed:20711500|imex:IM-13779	psi-mi:MI:0398(two hybrid pooling approach)	psi-mi:MI:0915(physical association)	IntAct
'SDY_2545'	0	100	63.13	UNIPROT_AC:Q8D0V0	BACTERIA	UNIPROT_AC:O60281	ZN292_HUMAN	human|Homo sapiens	ANIMAL	UNIPROT_AC:Q8D0V0	Q8D0V0_YERPE	yerpe|Yersinia pestis	BACTERIA	pubmed:20711500|imex:IM-13779	psi-mi:MI:0398(two hybrid pooling approach)	psi-mi:MI:0915(physical association)	IntAct
'SDY_2545'	0	100	63.13	UNIPROT_AC:Q8D0V0	BACTERIA	UNIPROT_AC:Q14494	NF2L1_HUMAN	human|Homo sapiens	ANIMAL	UNIPROT_AC:Q8D0V0	Q8D0V0_YERPE	yerpe|Yersinia pestis	BACTERIA	pubmed:20711500|imex:IM-13779	psi-mi:MI:0398(two hybrid pooling approach)	psi-mi:MI:0915(physical association)	IntAct
'SDY_2545'	0	100	63.13	UNIPROT_AC:Q8D0V0	BACTERIA	UNIPROT_AC:Q5H9K5	ZMAT1_HUMAN	human|Homo sapiens	ANIMAL	UNIPROT_AC:Q8D0V0	Q8D0V0_YERPE	yerpe|Yersinia pestis	BACTERIA	pubmed:20711500|imex:IM-13779	psi-mi:MI:0398(two hybrid pooling approach)	psi-mi:MI:0915(physical association)	IntAct
'SDY_2545'	0	100	63.13	UNIPROT_AC:Q8D0V0	BACTERIA	UNIPROT_AC:Q9P267	MBD5_HUMAN	human|Homo sapiens	ANIMAL	UNIPROT_AC:Q8D0V0	Q8D0V0_YERPE	yerpe|Yersinia pestis	BACTERIA	pubmed:20711500|imex:IM-13779	psi-mi:MI:0398(two hybrid pooling approach)	psi-mi:MI:0915(physical association)	IntAct
'SDY_2545'	0	100	63.13	UNIPROT_AC:Q8D0V0	BACTERIA	UNIPROT_AC:Q9Y2L8	ZKSC5_HUMAN	human|Homo sapiens	ANIMAL	UNIPROT_AC:Q8D0V0	Q8D0V0_YERPE	yerpe|Yersinia pestis	BACTERIA	pubmed:20711500|imex:IM-13779	psi-mi:MI:0398(two hybrid pooling approach)	psi-mi:MI:0915(physical association)	IntAct
'SDY_3842'	4e-102	65	62.45	UNIPROT_AC:Q8ZJ02	BACTERIA	UNIPROT_AC:P17931	LEG3_HUMAN	human|Homo sapiens	ANIMAL	UNIPROT_AC:Q8ZJ02	RHAB_YERPE	yerpe|Yersinia pestis	BACTERIA	pubmed:20711500|imex:IM-13779	psi-mi:MI:0398(two hybrid pooling approach)	psi-mi:MI:0915(physical association)	IntAct
'SDY_3842'	4e-102	65	62.45	UNIPROT_AC:Q8ZJ02	BACTERIA	UNIPROT_AC:Q8IVG5	SAM9L_HUMAN	human|Homo sapiens	ANIMAL	UNIPROT_AC:Q8ZJ02	RHAB_YERPE	yerpe|Yersinia pestis	BACTERIA	pubmed:20711500|imex:IM-13779	psi-mi:MI:0398(two hybrid pooling approach)	psi-mi:MI:0915(physical association)	IntAct
'SDY_3842'	4e-102	65	62.45	UNIPROT_AC:Q8ZJ02	BACTERIA	UNIPROT_AC:Q92982	NINJ1_HUMAN	human|Homo sapiens	ANIMAL	UNIPROT_AC:Q8ZJ02	RHAB_YERPE	yerpe|Yersinia pestis	BACTERIA	pubmed:20711500|imex:IM-13779	psi-mi:MI:0398(two hybrid pooling approach)	psi-mi:MI:0915(physical association)	IntAct
'SDY_3955'	1e-158	99	62.06	UNIPROT_AC:Q8ZAF0	BACTERIA	UNIPROT_AC:A0JNW5	UH1BL_HUMAN	human|Homo sapiens	ANIMAL	UNIPROT_AC:Q8ZAF0	WECF_YERPE	yerpe|Yersinia pestis	BACTERIA	pubmed:20711500|imex:IM-13779	psi-mi:MI:0398(two hybrid pooling approach)	psi-mi:MI:0915(physical association)	IntAct
'SDY_3955'	1e-158	99	62.06	UNIPROT_AC:Q8ZAF0	BACTERIA	UNIPROT_AC:Q9BUU2	MET22_HUMAN	human|Homo sapiens	ANIMAL	UNIPROT_AC:Q8ZAF0	WECF_YERPE	yerpe|Yersinia pestis	BACTERIA	pubmed:20711500|imex:IM-13779	psi-mi:MI:0398(two hybrid pooling approach)	psi-mi:MI:0915(physical association)	IntAct
'SDY_4315'	1e-102	99	61.89	UNIPROT_AC:Q8D093	BACTERIA	UNIPROT_AC:O75064	DEN4B_HUMAN	human|Homo sapiens	ANIMAL	UNIPROT_AC:Q8D093	Q8D093_YERPE	yerpe|Yersinia pestis	BACTERIA	pubmed:20711500|imex:IM-13779	psi-mi:MI:0398(two hybrid pooling approach)	psi-mi:MI:0915(physical association)	IntAct
'SDY_3318'	5e-142	99	60.64	UNIPROT_AC:Q7CG09	BACTERIA	UNIPROT_AC:P29692	EF1D_HUMAN	human|Homo sapiens	ANIMAL	UNIPROT_AC:Q7CG09	Q7CG09_YERPE	yerpe|Yersinia pestis	BACTERIA	pubmed:20711500|imex:IM-13779	psi-mi:MI:0398(two hybrid pooling approach)	psi-mi:MI:0915(physical association)	IntAct
'SDY_3694'	1e-93	98	59.68	UNIPROT_AC:Q8ZJF3	BACTERIA	UNIPROT_AC:Q8TB72	PUM2_HUMAN	human|Homo sapiens	ANIMAL	UNIPROT_AC:Q8ZJF3	GPH_YERPE	yerpe|Yersinia pestis	BACTERIA	pubmed:20711500|imex:IM-13779	psi-mi:MI:0398(two hybrid pooling approach)	psi-mi:MI:0915(physical association)	IntAct
'SDY_3694'	1e-93	98	59.68	UNIPROT_AC:Q8ZJF3	BACTERIA	UNIPROT_AC:P01871	IGHM_HUMAN	human|Homo sapiens	ANIMAL	UNIPROT_AC:Q8ZJF3	GPH_YERPE	yerpe|Yersinia pestis	BACTERIA	pubmed:20711500|imex:IM-13779	psi-mi:MI:0398(two hybrid pooling approach)	psi-mi:MI:0915(physical association)	IntAct
'SDY_3694'	1e-93	98	59.68	UNIPROT_AC:Q8ZJF3	BACTERIA	UNIPROT_AC:Q02218	ODO1_HUMAN	human|Homo sapiens	ANIMAL	UNIPROT_AC:Q8ZJF3	GPH_YERPE	yerpe|Yersinia pestis	BACTERIA	pubmed:20711500|imex:IM-13779	psi-mi:MI:0398(two hybrid pooling approach)	psi-mi:MI:0915(physical association)	IntAct
'SDY_3694'	1e-93	98	59.68	UNIPROT_AC:Q8ZJF3	BACTERIA	UNIPROT_AC:Q15513	SPHAR_HUMAN	human|Homo sapiens	ANIMAL	UNIPROT_AC:Q8ZJF3	GPH_YERPE	yerpe|Yersinia pestis	BACTERIA	pubmed:20711500|imex:IM-13779	psi-mi:MI:0398(two hybrid pooling approach)	psi-mi:MI:0915(physical association)	IntAct
'SDY_3694'	1e-93	98	59.68	UNIPROT_AC:Q8ZJF3	BACTERIA	UNIPROT_AC:Q7Z3K3	POGZ_HUMAN	human|Homo sapiens	ANIMAL	UNIPROT_AC:Q8ZJF3	GPH_YERPE	yerpe|Yersinia pestis	BACTERIA	pubmed:20711500|imex:IM-13779	psi-mi:MI:0398(two hybrid pooling approach)	psi-mi:MI:0915(physical association)	IntAct
'SDY_3694'	1e-93	98	59.68	UNIPROT_AC:Q8ZJF3	BACTERIA	UNIPROT_AC:Q9Y4P8	WIPI2_HUMAN	human|Homo sapiens	ANIMAL	UNIPROT_AC:Q8ZJF3	GPH_YERPE	yerpe|Yersinia pestis	BACTERIA	pubmed:20711500|imex:IM-13779	psi-mi:MI:0398(two hybrid pooling approach)	psi-mi:MI:0915(physical association)	IntAct
'SDY_3942'	2e-91	100	59.31	UNIPROT_AC:Q7CKY7	BACTERIA	UNIPROT_AC:P19838	NFKB1_HUMAN	human|Homo sapiens	ANIMAL	UNIPROT_AC:Q7CKY7	Q7CKY7_YERPE	yerpe|Yersinia pestis	BACTERIA	pubmed:20711500|imex:IM-13779	psi-mi:MI:0398(two hybrid pooling approach)	psi-mi:MI:0915(physical association)	IntAct
'SDY_1280'	0	94	59.14	UNIPROT_AC:Q81RC3	BACTERIA	UNIPROT_AC:O43747	AP1G1_HUMAN	human|Homo sapiens	ANIMAL	UNIPROT_AC:Q81RC3	Q81RC3_BACAN	bacan|Bacillus anthracis	BACTERIA	pubmed:20711500|imex:IM-13779	psi-mi:MI:0398(two hybrid pooling approach)	psi-mi:MI:0915(physical association)	IntAct
'SDY_1280'	0	94	59.14	UNIPROT_AC:Q81RC3	BACTERIA	UNIPROT_AC:Q9H307	PININ_HUMAN	human|Homo sapiens	ANIMAL	UNIPROT_AC:Q81RC3	Q81RC3_BACAN	bacan|Bacillus anthracis	BACTERIA	pubmed:20711500|imex:IM-13779	psi-mi:MI:0398(two hybrid pooling approach)	psi-mi:MI:0915(physical association)	IntAct
'SDY_1280'	0	94	59.14	UNIPROT_AC:Q81RC3	BACTERIA	UNIPROT_AC:Q92982	NINJ1_HUMAN	human|Homo sapiens	ANIMAL	UNIPROT_AC:Q81RC3	Q81RC3_BACAN	bacan|Bacillus anthracis	BACTERIA	pubmed:20711500|imex:IM-13779	psi-mi:MI:0398(two hybrid pooling approach)	psi-mi:MI:0915(physical association)	IntAct
'SDY_2293'	7e-136	98	58.47	UNIPROT_AC:Q8D1N3	BACTERIA	UNIPROT_AC:Q4LDE5	SVEP1_HUMAN	human|Homo sapiens	ANIMAL	UNIPROT_AC:Q8D1N3	Q8D1N3_YERPE	yerpe|Yersinia pestis	BACTERIA	pubmed:20711500|imex:IM-13779	psi-mi:MI:0398(two hybrid pooling approach)	psi-mi:MI:0915(physical association)	IntAct
'SDY_0694'	3e-135	92	58.36	UNIPROT_AC:Q5NEY7	BACTERIA	UNIPROT_AC:P49458	SRP09_HUMAN	human|Homo sapiens	ANIMAL	UNIPROT_AC:Q5NEY7	Q5NEY7_FRATT	fratt|Francisella tularensis subsp. tularensis	BACTERIA	pubmed:20711500|imex:IM-13779	psi-mi:MI:0398(two hybrid pooling approach)	psi-mi:MI:0915(physical association)	IntAct
'SDY_0694'	3e-135	92	58.36	UNIPROT_AC:Q5NEY7	BACTERIA	UNIPROT_AC:Q9H0U3	MAGT1_HUMAN	human|Homo sapiens	ANIMAL	UNIPROT_AC:Q5NEY7	Q5NEY7_FRATT	fratt|Francisella tularensis subsp. tularensis	BACTERIA	pubmed:20711500|imex:IM-13779	psi-mi:MI:0398(two hybrid pooling approach)	psi-mi:MI:0915(physical association)	IntAct
'SDY_0694'	3e-135	92	58.36	UNIPROT_AC:Q5NEY7	BACTERIA	UNIPROT_AC:O95715	CXL14_HUMAN	human|Homo sapiens	ANIMAL	UNIPROT_AC:Q5NEY7	Q5NEY7_FRATT	fratt|Francisella tularensis subsp. tularensis	BACTERIA	pubmed:20711500|imex:IM-13779	psi-mi:MI:0398(two hybrid pooling approach)	psi-mi:MI:0915(physical association)	IntAct
'SDY_0694'	3e-135	92	58.36	UNIPROT_AC:Q5NEY7	BACTERIA	UNIPROT_AC:Q3MJ13	WDR72_HUMAN	human|Homo sapiens	ANIMAL	UNIPROT_AC:Q5NEY7	Q5NEY7_FRATT	fratt|Francisella tularensis subsp. tularensis	BACTERIA	pubmed:20711500|imex:IM-13779	psi-mi:MI:0398(two hybrid pooling approach)	psi-mi:MI:0915(physical association)	IntAct
'SDY_3340'	3e-165	99	57.91	UNIPROT_AC:Q7CHD8	BACTERIA	UNIPROT_AC:Q15038	DAZP2_HUMAN	human|Homo sapiens	ANIMAL	UNIPROT_AC:Q7CHD8	Q7CHD8_YERPE	yerpe|Yersinia pestis	BACTERIA	pubmed:20711500|imex:IM-13779	psi-mi:MI:0398(two hybrid pooling approach)	psi-mi:MI:0915(physical association)	IntAct
'SDY_3340'	3e-165	99	57.91	UNIPROT_AC:Q7CHD8	BACTERIA	UNIPROT_AC:Q53SQ1	Q53SQ1_HUMAN	human|Homo sapiens	ANIMAL	UNIPROT_AC:Q7CHD8	Q7CHD8_YERPE	yerpe|Yersinia pestis	BACTERIA	pubmed:20711500|imex:IM-13779	psi-mi:MI:0398(two hybrid pooling approach)	psi-mi:MI:0915(physical association)	IntAct
'SDY_3340'	3e-165	99	57.91	UNIPROT_AC:Q7CHD8	BACTERIA	UNIPROT_AC:Q659B4	Q659B4_HUMAN	human|Homo sapiens	ANIMAL	UNIPROT_AC:Q7CHD8	Q7CHD8_YERPE	yerpe|Yersinia pestis	BACTERIA	pubmed:20711500|imex:IM-13779	psi-mi:MI:0398(two hybrid pooling approach)	psi-mi:MI:0915(physical association)	IntAct
'SDY_3340'	3e-165	99	57.91	UNIPROT_AC:Q7CHD8	BACTERIA	UNIPROT_AC:Q6ULP2	AFTIN_HUMAN	human|Homo sapiens	ANIMAL	UNIPROT_AC:Q7CHD8	Q7CHD8_YERPE	yerpe|Yersinia pestis	BACTERIA	pubmed:20711500|imex:IM-13779	psi-mi:MI:0398(two hybrid pooling approach)	psi-mi:MI:0915(physical association)	IntAct
'SDY_3340'	3e-165	99	57.91	UNIPROT_AC:Q7CHD8	BACTERIA	UNIPROT_AC:Q9H0Z9	RBM38_HUMAN	human|Homo sapiens	ANIMAL	UNIPROT_AC:Q7CHD8	Q7CHD8_YERPE	yerpe|Yersinia pestis	BACTERIA	pubmed:20711500|imex:IM-13779	psi-mi:MI:0398(two hybrid pooling approach)	psi-mi:MI:0915(physical association)	IntAct
'SDY_3340'	3e-165	99	57.91	UNIPROT_AC:Q7CHD8	BACTERIA	UNIPROT_AC:Q9Y6X8	ZHX2_HUMAN	human|Homo sapiens	ANIMAL	UNIPROT_AC:Q7CHD8	Q7CHD8_YERPE	yerpe|Yersinia pestis	BACTERIA	pubmed:20711500|imex:IM-13779	psi-mi:MI:0398(two hybrid pooling approach)	psi-mi:MI:0915(physical association)	IntAct
'SDY_4644'	1e-95	96	56.96	UNIPROT_AC:Q81T09	BACTERIA	UNIPROT_AC:Q16236	NF2L2_HUMAN	human|Homo sapiens	ANIMAL	UNIPROT_AC:Q81T09	DEOD_BACAN	bacan|Bacillus anthracis	BACTERIA	pubmed:20711500|imex:IM-13779	psi-mi:MI:0398(two hybrid pooling approach)	psi-mi:MI:0915(physical association)	IntAct
'SDY_2011'	1e-131	99	56.84	UNIPROT_AC:Q8ZGX4	BACTERIA	UNIPROT_AC:Q9HCK8	CHD8_HUMAN	human|Homo sapiens	ANIMAL	UNIPROT_AC:Q8ZGX4	6PGL_YERPE	yerpe|Yersinia pestis	BACTERIA	pubmed:20711500|imex:IM-13779	psi-mi:MI:0398(two hybrid pooling approach)	psi-mi:MI:0915(physical association)	IntAct
'SDY_2011'	1e-131	99	56.84	UNIPROT_AC:Q8ZGX4	BACTERIA	UNIPROT_AC:P46379	BAG6_HUMAN	human|Homo sapiens	ANIMAL	UNIPROT_AC:Q8ZGX4	6PGL_YERPE	yerpe|Yersinia pestis	BACTERIA	pubmed:20711500|imex:IM-13779	psi-mi:MI:0398(two hybrid pooling approach)	psi-mi:MI:0915(physical association)	IntAct
'SDY_2011'	1e-131	99	56.84	UNIPROT_AC:Q8ZGX4	BACTERIA	INTACT:EBI-1033611	INTACT:EBI-1033611	human|Homo sapiens	ANIMAL	UNIPROT_AC:Q8ZGX4	6PGL_YERPE	yerpe|Yersinia pestis	BACTERIA	pubmed:20711500|imex:IM-13779	psi-mi:MI:0398(two hybrid pooling approach)	psi-mi:MI:0915(physical association)	IntAct
'SDY_2011'	1e-131	99	56.84	UNIPROT_AC:Q8ZGX4	BACTERIA	UNIPROT_AC:P15822	ZEP1_HUMAN	human|Homo sapiens	ANIMAL	UNIPROT_AC:Q8ZGX4	6PGL_YERPE	yerpe|Yersinia pestis	BACTERIA	pubmed:20711500|imex:IM-13779	psi-mi:MI:0398(two hybrid pooling approach)	psi-mi:MI:0915(physical association)	IntAct
'SDY_2011'	1e-131	99	56.84	UNIPROT_AC:Q8ZGX4	BACTERIA	UNIPROT_AC:P17927	CR1_HUMAN	human|Homo sapiens	ANIMAL	UNIPROT_AC:Q8ZGX4	6PGL_YERPE	yerpe|Yersinia pestis	BACTERIA	pubmed:20711500|imex:IM-13779	psi-mi:MI:0398(two hybrid pooling approach)	psi-mi:MI:0915(physical association)	IntAct
'SDY_2011'	1e-131	99	56.84	UNIPROT_AC:Q8ZGX4	BACTERIA	UNIPROT_AC:Q6AHZ1	Z518A_HUMAN	human|Homo sapiens	ANIMAL	UNIPROT_AC:Q8ZGX4	6PGL_YERPE	yerpe|Yersinia pestis	BACTERIA	pubmed:20711500|imex:IM-13779	psi-mi:MI:0398(two hybrid pooling approach)	psi-mi:MI:0915(physical association)	IntAct
'SDY_2011'	1e-131	99	56.84	UNIPROT_AC:Q8ZGX4	BACTERIA	UNIPROT_AC:Q7Z3K3	POGZ_HUMAN	human|Homo sapiens	ANIMAL	UNIPROT_AC:Q8ZGX4	6PGL_YERPE	yerpe|Yersinia pestis	BACTERIA	pubmed:20711500|imex:IM-13779	psi-mi:MI:0398(two hybrid pooling approach)	psi-mi:MI:0915(physical association)	IntAct
'SDY_2011'	1e-131	99	56.84	UNIPROT_AC:Q8ZGX4	BACTERIA	UNIPROT_AC:Q969X6	CIR1A_HUMAN	human|Homo sapiens	ANIMAL	UNIPROT_AC:Q8ZGX4	6PGL_YERPE	yerpe|Yersinia pestis	BACTERIA	pubmed:20711500|imex:IM-13779	psi-mi:MI:0398(two hybrid pooling approach)	psi-mi:MI:0915(physical association)	IntAct
'SDY_1353'	2e-68	98	55.96	UNIPROT_AC:Q81MB6	BACTERIA	UNIPROT_AC:P19838	NFKB1_HUMAN	human|Homo sapiens	ANIMAL	UNIPROT_AC:Q81MB6	RIBBA_BACAN	bacan|Bacillus anthracis	BACTERIA	pubmed:20711500|imex:IM-13779	psi-mi:MI:0398(two hybrid pooling approach)	psi-mi:MI:0915(physical association)	IntAct
'SDY_1329'	3e-146	96	55.38	UNIPROT_AC:Q81TL8	BACTERIA	UNIPROT_AC:Q12805	FBLN3_HUMAN	human|Homo sapiens	ANIMAL	UNIPROT_AC:Q81TL8	TRPB_BACAN	bacan|Bacillus anthracis	BACTERIA	pubmed:20711500|imex:IM-13779	psi-mi:MI:0398(two hybrid pooling approach)	psi-mi:MI:0915(physical association)	IntAct
'SDY_1329'	3e-146	96	55.38	UNIPROT_AC:Q81TL8	BACTERIA	UNIPROT_AC:P04275	VWF_HUMAN	human|Homo sapiens	ANIMAL	UNIPROT_AC:Q81TL8	TRPB_BACAN	bacan|Bacillus anthracis	BACTERIA	pubmed:20711500|imex:IM-13779	psi-mi:MI:0398(two hybrid pooling approach)	psi-mi:MI:0915(physical association)	IntAct
'SDY_1329'	3e-146	96	55.38	UNIPROT_AC:Q81TL8	BACTERIA	UNIPROT_AC:P61769	B2MG_HUMAN	human|Homo sapiens	ANIMAL	UNIPROT_AC:Q81TL8	TRPB_BACAN	bacan|Bacillus anthracis	BACTERIA	pubmed:20711500|imex:IM-13779	psi-mi:MI:0398(two hybrid pooling approach)	psi-mi:MI:0915(physical association)	IntAct
'SDY_1329'	3e-146	96	55.38	UNIPROT_AC:Q81TL8	BACTERIA	UNIPROT_AC:Q9ULV3	CIZ1_HUMAN	human|Homo sapiens	ANIMAL	UNIPROT_AC:Q81TL8	TRPB_BACAN	bacan|Bacillus anthracis	BACTERIA	pubmed:20711500|imex:IM-13779	psi-mi:MI:0398(two hybrid pooling approach)	psi-mi:MI:0915(physical association)	IntAct
'SDY_2453'	0	97	53.72	UNIPROT_AC:Q8ZDX9	BACTERIA	UNIPROT_AC:Q92503	S14L1_HUMAN	human|Homo sapiens	ANIMAL	UNIPROT_AC:Q8ZDX9	ARNT_YERPE	yerpe|Yersinia pestis	BACTERIA	pubmed:20711500|imex:IM-13779	psi-mi:MI:0398(two hybrid pooling approach)	psi-mi:MI:0915(physical association)	IntAct
'SDY_4643'	3e-145	99	53.53	UNIPROT_AC:Q5NIF9	BACTERIA	UNIPROT_AC:P68871	HBB_HUMAN	human|Homo sapiens	ANIMAL	UNIPROT_AC:Q5NIF9	Q5NIF9_FRATT	fratt|Francisella tularensis subsp. tularensis	BACTERIA	pubmed:20711500|imex:IM-13779	psi-mi:MI:0398(two hybrid pooling approach)	psi-mi:MI:0915(physical association)	IntAct
'SDY_4643'	3e-145	99	53.53	UNIPROT_AC:Q5NIF9	BACTERIA	UNIPROT_AC:Q01459	DIAC_HUMAN	human|Homo sapiens	ANIMAL	UNIPROT_AC:Q5NIF9	Q5NIF9_FRATT	fratt|Francisella tularensis subsp. tularensis	BACTERIA	pubmed:20711500|imex:IM-13779	psi-mi:MI:0398(two hybrid pooling approach)	psi-mi:MI:0915(physical association)	IntAct
'SDY_4643'	3e-145	99	53.53	UNIPROT_AC:Q5NIF9	BACTERIA	UNIPROT_AC:Q6QIN9	Q6QIN9_HUMAN	human|Homo sapiens	ANIMAL	UNIPROT_AC:Q5NIF9	Q5NIF9_FRATT	fratt|Francisella tularensis subsp. tularensis	BACTERIA	pubmed:20711500|imex:IM-13779	psi-mi:MI:0398(two hybrid pooling approach)	psi-mi:MI:0915(physical association)	IntAct
'SDY_4643'	3e-145	99	53.53	UNIPROT_AC:Q5NIF9	BACTERIA	UNIPROT_AC:Q9UHZ2	MALAT_HUMAN	human|Homo sapiens	ANIMAL	UNIPROT_AC:Q5NIF9	Q5NIF9_FRATT	fratt|Francisella tularensis subsp. tularensis	BACTERIA	pubmed:20711500|imex:IM-13779	psi-mi:MI:0398(two hybrid pooling approach)	psi-mi:MI:0915(physical association)	IntAct
'SDY_4094'	0	99	52.31	UNIPROT_AC:Q7CH88	BACTERIA	UNIPROT_AC:P79522	PRR3_HUMAN	human|Homo sapiens	ANIMAL	UNIPROT_AC:Q7CH88	Q7CH88_YERPE	yerpe|Yersinia pestis	BACTERIA	pubmed:20711500|imex:IM-13779	psi-mi:MI:0398(two hybrid pooling approach)	psi-mi:MI:0915(physical association)	IntAct
'SDY_4094'	0	99	52.31	UNIPROT_AC:Q7CH88	BACTERIA	UNIPROT_AC:Q0ZGT2	NEXN_HUMAN	human|Homo sapiens	ANIMAL	UNIPROT_AC:Q7CH88	Q7CH88_YERPE	yerpe|Yersinia pestis	BACTERIA	pubmed:20711500|imex:IM-13779	psi-mi:MI:0398(two hybrid pooling approach)	psi-mi:MI:0915(physical association)	IntAct
'SDY_1279'	0	99	51.64	UNIPROT_AC:Q81RC4	BACTERIA	UNIPROT_AC:Q5RI15	COX20_HUMAN	human|Homo sapiens	ANIMAL	UNIPROT_AC:Q81RC4	Q81RC4_BACAN	bacan|Bacillus anthracis	BACTERIA	pubmed:20711500|imex:IM-13779	psi-mi:MI:0398(two hybrid pooling approach)	psi-mi:MI:0915(physical association)	IntAct
'SDY_1279'	0	99	51.64	UNIPROT_AC:Q81RC4	BACTERIA	UNIPROT_AC:Q6P2H3	CEP85_HUMAN	human|Homo sapiens	ANIMAL	UNIPROT_AC:Q81RC4	Q81RC4_BACAN	bacan|Bacillus anthracis	BACTERIA	pubmed:20711500|imex:IM-13779	psi-mi:MI:0398(two hybrid pooling approach)	psi-mi:MI:0915(physical association)	IntAct
'SDY_1279'	0	99	51.64	UNIPROT_AC:Q81RC4	BACTERIA	UNIPROT_AC:Q9P202	WHRN_HUMAN	human|Homo sapiens	ANIMAL	UNIPROT_AC:Q81RC4	Q81RC4_BACAN	bacan|Bacillus anthracis	BACTERIA	pubmed:20711500|imex:IM-13779	psi-mi:MI:0398(two hybrid pooling approach)	psi-mi:MI:0915(physical association)	IntAct
'SDY_1279'	0	99	51.64	UNIPROT_AC:Q81RC4	BACTERIA	UNIPROT_AC:Q9UNH7	SNX6_HUMAN	human|Homo sapiens	ANIMAL	UNIPROT_AC:Q81RC4	Q81RC4_BACAN	bacan|Bacillus anthracis	BACTERIA	pubmed:20711500|imex:IM-13779	psi-mi:MI:0398(two hybrid pooling approach)	psi-mi:MI:0915(physical association)	IntAct
'SDY_4330'	6e-112	97	51.5	UNIPROT_AC:Q81JP7	BACTERIA	UNIPROT_AC:Q9NTI5	PDS5B_HUMAN	human|Homo sapiens	ANIMAL	UNIPROT_AC:Q81JP7	Q81JP7_BACAN	bacan|Bacillus anthracis	BACTERIA	pubmed:20711500|imex:IM-13779	psi-mi:MI:0398(two hybrid pooling approach)	psi-mi:MI:0915(physical association)	IntAct
'SDY_4330'	6e-112	97	51.5	UNIPROT_AC:Q81JP7	BACTERIA	UNIPROT_AC:Q13227	GPS2_HUMAN	human|Homo sapiens	ANIMAL	UNIPROT_AC:Q81JP7	Q81JP7_BACAN	bacan|Bacillus anthracis	BACTERIA	pubmed:20711500|imex:IM-13779	psi-mi:MI:0398(two hybrid pooling approach)	psi-mi:MI:0915(physical association)	IntAct
'SDY_4330'	6e-112	97	51.5	UNIPROT_AC:Q81JP7	BACTERIA	UNIPROT_AC:Q8N423	LIRB2_HUMAN	human|Homo sapiens	ANIMAL	UNIPROT_AC:Q81JP7	Q81JP7_BACAN	bacan|Bacillus anthracis	BACTERIA	pubmed:20711500|imex:IM-13779	psi-mi:MI:0398(two hybrid pooling approach)	psi-mi:MI:0915(physical association)	IntAct
'SDY_4018'	1e-158	99	51.22	UNIPROT_AC:Q5NHR0	BACTERIA	UNIPROT_AC:Q86YB8	ERO1B_HUMAN	human|Homo sapiens	ANIMAL	UNIPROT_AC:Q5NHR0	GLMU_FRATT	fratt|Francisella tularensis subsp. tularensis	BACTERIA	pubmed:20711500|imex:IM-13779	psi-mi:MI:0398(two hybrid pooling approach)	psi-mi:MI:0915(physical association)	IntAct
'SDY_4018'	1e-158	99	51.22	UNIPROT_AC:Q5NHR0	BACTERIA	UNIPROT_AC:Q8IWA4	MFN1_HUMAN	human|Homo sapiens	ANIMAL	UNIPROT_AC:Q5NHR0	GLMU_FRATT	fratt|Francisella tularensis subsp. tularensis	BACTERIA	pubmed:20711500|imex:IM-13779	psi-mi:MI:0398(two hybrid pooling approach)	psi-mi:MI:0915(physical association)	IntAct
'SDY_4018'	1e-158	99	51.22	UNIPROT_AC:Q5NHR0	BACTERIA	UNIPROT_AC:Q9NR56	MBNL1_HUMAN	human|Homo sapiens	ANIMAL	UNIPROT_AC:Q5NHR0	GLMU_FRATT	fratt|Francisella tularensis subsp. tularensis	BACTERIA	pubmed:20711500|imex:IM-13779	psi-mi:MI:0398(two hybrid pooling approach)	psi-mi:MI:0915(physical association)	IntAct
'SDY_2613'	0	98	50.97	UNIPROT_AC:Q81MI1	BACTERIA	UNIPROT_AC:Q8WYB5	KAT6B_HUMAN	human|Homo sapiens	ANIMAL	UNIPROT_AC:Q81MI1	Q81MI1_BACAN	bacan|Bacillus anthracis	BACTERIA	pubmed:20711500|imex:IM-13779	psi-mi:MI:0398(two hybrid pooling approach)	psi-mi:MI:0915(physical association)	IntAct
'SDY_3226'	3e-65	93	50.25	UNIPROT_AC:Q81MB6	BACTERIA	UNIPROT_AC:P19838	NFKB1_HUMAN	human|Homo sapiens	ANIMAL	UNIPROT_AC:Q81MB6	RIBBA_BACAN	bacan|Bacillus anthracis	BACTERIA	pubmed:20711500|imex:IM-13779	psi-mi:MI:0398(two hybrid pooling approach)	psi-mi:MI:0915(physical association)	IntAct
