# Supplementary material for: Elucidating potential molecular signatures through host-microbe interactions for reactive arthritis and inflammatory bowel disease using combinatorial approach
Source: Sci Rep. 2020 Sep 15;10:15131. doi: 10.1038/s41598-020-71674-8 (PMC7492238; doi:10.1038/s41598-020-71674-8)
Supplement: Supplementary file 7 — Supplementary Table S7. [file 41598_2020_71674_MOESM7_ESM.xlsx]

## Sheet: Sheet2
Elucidating potential molecular signatures through host-microbe interactions for reactive arthritis and inflammatory bowel disease using combinatorial approach Anukriti Verma1, Shivani Sharda1*, Bhawna Rathi1, Pallavi Somvanshi2, Bimlesh Dhar Pandey3
Host-microbe interactors (Yersinia enterocolitica )
Qry_ID	Hit_ID	Evalue	Qry_Cov	Pct_id	Hit_Category	HPIDB_Host_ID	HPIDB_Host_Display_ID	HPIDB_Host_Taxon	HPIDB_Host_Taxon_Category	HPIDB_Pathogen_ID	HPIDB_Pathogen_Display_ID	HPIDB_Pathogen_Taxon	HPIDB_Pathogen_Taxon_Category	PMID	Detection_Method	Interaction_Type	Source_Database
sp|A1JP86|DAPD_YERE8	0	100	98.91	UNIPROT_AC:Q8ZH69	BACTERIA	INTACT:EBI-1033611	INTACT:EBI-1033611	human|Homo sapiens	ANIMAL	UNIPROT_AC:Q8ZH69	DAPD_YERPE	yerpe|Yersinia pestis	BACTERIA	pubmed:20711500|imex:IM-13779	psi-mi:MI:0398(two hybrid pooling approach)	psi-mi:MI:0915(physical association)	IntAct
sp|A1JP86|DAPD_YERE8	0	100	98.91	UNIPROT_AC:Q8ZH69	BACTERIA	UNIPROT_AC:O94842	TOX4_HUMAN	human|Homo sapiens	ANIMAL	UNIPROT_AC:Q8ZH69	DAPD_YERPE	yerpe|Yersinia pestis	BACTERIA	pubmed:20711500|imex:IM-13779	psi-mi:MI:0398(two hybrid pooling approach)	psi-mi:MI:0915(physical association)	IntAct
sp|A1JP86|DAPD_YERE8	0	100	98.91	UNIPROT_AC:Q8ZH69	BACTERIA	UNIPROT_AC:Q13588	GRAP_HUMAN	human|Homo sapiens	ANIMAL	UNIPROT_AC:Q8ZH69	DAPD_YERPE	yerpe|Yersinia pestis	BACTERIA	pubmed:20711500|imex:IM-13779	psi-mi:MI:0398(two hybrid pooling approach)	psi-mi:MI:0915(physical association)	IntAct
sp|A1JP86|DAPD_YERE8	0	100	98.91	UNIPROT_AC:Q8ZH69	BACTERIA	UNIPROT_AC:Q14145	KEAP1_HUMAN	human|Homo sapiens	ANIMAL	UNIPROT_AC:Q8ZH69	DAPD_YERPE	yerpe|Yersinia pestis	BACTERIA	pubmed:20711500|imex:IM-13779	psi-mi:MI:0398(two hybrid pooling approach)	psi-mi:MI:0915(physical association)	IntAct
sp|A1JP86|DAPD_YERE8	0	100	98.91	UNIPROT_AC:Q8ZH69	BACTERIA	UNIPROT_AC:Q9Y6X8	ZHX2_HUMAN	human|Homo sapiens	ANIMAL	UNIPROT_AC:Q8ZH69	DAPD_YERPE	yerpe|Yersinia pestis	BACTERIA	pubmed:20711500|imex:IM-13779	psi-mi:MI:0398(two hybrid pooling approach)	psi-mi:MI:0915(physical association)	IntAct
sp|A1JJN6|PAND_YERE8	7e-88	100	98.41	UNIPROT_AC:Q8ZBK6	BACTERIA	UNIPROT_AC:Q9NUY8	TBC23_HUMAN	human|Homo sapiens	ANIMAL	UNIPROT_AC:Q8ZBK6	PAND_YERPE	yerpe|Yersinia pestis	BACTERIA	pubmed:20711500|imex:IM-13779	psi-mi:MI:0398(two hybrid pooling approach)	psi-mi:MI:0915(physical association)	IntAct
tr|A1JJR1|A1JJR1_YERE8	0	100	98.39	UNIPROT_AC:Q7CKD2	BACTERIA	UNIPROT_AC:P51610	HCFC1_HUMAN	human|Homo sapiens	ANIMAL	UNIPROT_AC:Q7CKD2	Q7CKD2_YERPE	yerpe|Yersinia pestis	BACTERIA	pubmed:20711500|imex:IM-13779	psi-mi:MI:0398(two hybrid pooling approach)	psi-mi:MI:0915(physical association)	IntAct
tr|A1JJR1|A1JJR1_YERE8	0	100	98.39	UNIPROT_AC:Q7CKD2	BACTERIA	UNIPROT_AC:Q13287	NMI_HUMAN	human|Homo sapiens	ANIMAL	UNIPROT_AC:Q7CKD2	Q7CKD2_YERPE	yerpe|Yersinia pestis	BACTERIA	pubmed:20711500|imex:IM-13779	psi-mi:MI:0398(two hybrid pooling approach)	psi-mi:MI:0915(physical association)	IntAct
sp|A1JIQ7|RSGA_YERE8	0	100	98	UNIPROT_AC:Q8ZIX0	BACTERIA	UNIPROT_AC:P30504	1C04_HUMAN	human|Homo sapiens	ANIMAL	UNIPROT_AC:Q8ZIX0	RSGA_YERPE	yerpe|Yersinia pestis	BACTERIA	pubmed:20711500|imex:IM-13779	psi-mi:MI:0398(two hybrid pooling approach)	psi-mi:MI:0915(physical association)	IntAct
sp|A1JIQ7|RSGA_YERE8	0	100	98	UNIPROT_AC:Q8ZIX0	BACTERIA	UNIPROT_AC:Q9Y6Q9	NCOA3_HUMAN	human|Homo sapiens	ANIMAL	UNIPROT_AC:Q8ZIX0	RSGA_YERPE	yerpe|Yersinia pestis	BACTERIA	pubmed:20711500|imex:IM-13779	psi-mi:MI:0398(two hybrid pooling approach)	psi-mi:MI:0915(physical association)	IntAct
sp|A1JIQ7|RSGA_YERE8	0	100	98	UNIPROT_AC:Q8ZIX0	BACTERIA	UNIPROT_AC:O60763	USO1_HUMAN	human|Homo sapiens	ANIMAL	UNIPROT_AC:Q8ZIX0	RSGA_YERPE	yerpe|Yersinia pestis	BACTERIA	pubmed:20711500|imex:IM-13779	psi-mi:MI:0398(two hybrid pooling approach)	psi-mi:MI:0915(physical association)	IntAct
sp|A1JIQ7|RSGA_YERE8	0	100	98	UNIPROT_AC:Q8ZIX0	BACTERIA	UNIPROT_AC:Q9UJW9	SRTD3_HUMAN	human|Homo sapiens	ANIMAL	UNIPROT_AC:Q8ZIX0	RSGA_YERPE	yerpe|Yersinia pestis	BACTERIA	pubmed:20711500|imex:IM-13779	psi-mi:MI:0398(two hybrid pooling approach)	psi-mi:MI:0915(physical association)	IntAct
sp|A1JIQ7|RSGA_YERE8	0	100	98	UNIPROT_AC:Q8ZIX0	BACTERIA	UNIPROT_AC:Q9UKZ1	CNO11_HUMAN	human|Homo sapiens	ANIMAL	UNIPROT_AC:Q8ZIX0	RSGA_YERPE	yerpe|Yersinia pestis	BACTERIA	pubmed:20711500|imex:IM-13779	psi-mi:MI:0398(two hybrid pooling approach)	psi-mi:MI:0915(physical association)	IntAct
sp|A1JI57|ILVC_YERE8	0	100	97.97	UNIPROT_AC:Q8ZAC2	BACTERIA	UNIPROT_AC:Q14839	CHD4_HUMAN	human|Homo sapiens	ANIMAL	UNIPROT_AC:Q8ZAC2	ILVC_YERPE	yerpe|Yersinia pestis	BACTERIA	pubmed:20711500|imex:IM-13779	psi-mi:MI:0398(two hybrid pooling approach)	psi-mi:MI:0915(physical association)	IntAct
sp|A1JI57|ILVC_YERE8	0	100	97.97	UNIPROT_AC:Q8ZAC2	BACTERIA	UNIPROT_AC:P61769	B2MG_HUMAN	human|Homo sapiens	ANIMAL	UNIPROT_AC:Q8ZAC2	ILVC_YERPE	yerpe|Yersinia pestis	BACTERIA	pubmed:20711500|imex:IM-13779	psi-mi:MI:0398(two hybrid pooling approach)	psi-mi:MI:0915(physical association)	IntAct
sp|A1JI57|ILVC_YERE8	0	100	97.97	UNIPROT_AC:Q8ZAC2	BACTERIA	UNIPROT_AC:Q9UBW7	ZMYM2_HUMAN	human|Homo sapiens	ANIMAL	UNIPROT_AC:Q8ZAC2	ILVC_YERPE	yerpe|Yersinia pestis	BACTERIA	pubmed:20711500|imex:IM-13779	psi-mi:MI:0398(two hybrid pooling approach)	psi-mi:MI:0915(physical association)	IntAct
tr|A1JL67|A1JL67_YERE8	0	100	97.84	UNIPROT_AC:Q7CJH1	BACTERIA	UNIPROT_AC:Q9NY15	STAB1_HUMAN	human|Homo sapiens	ANIMAL	UNIPROT_AC:Q7CJH1	Q7CJH1_YERPE	yerpe|Yersinia pestis	BACTERIA	pubmed:20711500|imex:IM-13779	psi-mi:MI:0398(two hybrid pooling approach)	psi-mi:MI:0915(physical association)	IntAct
tr|A1JI98|A1JI98_YERE8	0	100	97.47	UNIPROT_AC:Q8ZAG5	BACTERIA	UNIPROT_AC:P61586	RHOA_HUMAN	human|Homo sapiens	ANIMAL	UNIPROT_AC:Q8ZAG5	CORA_YERPE	yerpe|Yersinia pestis	BACTERIA	pubmed:20711500|imex:IM-13779	psi-mi:MI:0398(two hybrid pooling approach)	psi-mi:MI:0915(physical association)	IntAct
tr|A1JMA2|A1JMA2_YERE8	0	100	97.36	UNIPROT_AC:Q8D093	BACTERIA	UNIPROT_AC:O75064	DEN4B_HUMAN	human|Homo sapiens	ANIMAL	UNIPROT_AC:Q8D093	Q8D093_YERPE	yerpe|Yersinia pestis	BACTERIA	pubmed:20711500|imex:IM-13779	psi-mi:MI:0398(two hybrid pooling approach)	psi-mi:MI:0915(physical association)	IntAct
sp|A1JJ99|DEOB_YERE8	0	100	97.3	UNIPROT_AC:Q8ZIQ3	BACTERIA	UNIPROT_AC:O43776	SYNC_HUMAN	human|Homo sapiens	ANIMAL	UNIPROT_AC:Q8ZIQ3	DEOB_YERPE	yerpe|Yersinia pestis	BACTERIA	pubmed:20711500|imex:IM-13779	psi-mi:MI:0398(two hybrid pooling approach)	psi-mi:MI:0915(physical association)	IntAct
sp|A1JJ99|DEOB_YERE8	0	100	97.3	UNIPROT_AC:Q8ZIQ3	BACTERIA	UNIPROT_AC:P07998	RNAS1_HUMAN	human|Homo sapiens	ANIMAL	UNIPROT_AC:Q8ZIQ3	DEOB_YERPE	yerpe|Yersinia pestis	BACTERIA	pubmed:20711500|imex:IM-13779	psi-mi:MI:0398(two hybrid pooling approach)	psi-mi:MI:0915(physical association)	IntAct
sp|A1JJ99|DEOB_YERE8	0	100	97.3	UNIPROT_AC:Q8ZIQ3	BACTERIA	UNIPROT_AC:Q53G34	Q53G34_HUMAN	human|Homo sapiens	ANIMAL	UNIPROT_AC:Q8ZIQ3	DEOB_YERPE	yerpe|Yersinia pestis	BACTERIA	pubmed:20711500|imex:IM-13779	psi-mi:MI:0398(two hybrid pooling approach)	psi-mi:MI:0915(physical association)	IntAct
sp|A1JJ99|DEOB_YERE8	0	100	97.3	UNIPROT_AC:Q8ZIQ3	BACTERIA	UNIPROT_AC:Q9HB66	Q9HB66_HUMAN	human|Homo sapiens	ANIMAL	UNIPROT_AC:Q8ZIQ3	DEOB_YERPE	yerpe|Yersinia pestis	BACTERIA	pubmed:20711500|imex:IM-13779	psi-mi:MI:0398(two hybrid pooling approach)	psi-mi:MI:0915(physical association)	IntAct
tr|A1JL68|A1JL68_YERE8	0	100	97.25	UNIPROT_AC:Q7CJH0	BACTERIA	UNIPROT_AC:Q6P0P0	Q6P0P0_HUMAN	human|Homo sapiens	ANIMAL	UNIPROT_AC:Q7CJH0	Q7CJH0_YERPE	yerpe|Yersinia pestis	BACTERIA	pubmed:20711500|imex:IM-13779	psi-mi:MI:0398(two hybrid pooling approach)	psi-mi:MI:0915(physical association)	IntAct
tr|A1JMC8|A1JMC8_YERE8	0	100	97.25	UNIPROT_AC:Q7CIK2	BACTERIA	UNIPROT_AC:Q2T9F4	Q2T9F4	human|Homo sapiens	ANIMAL	UNIPROT_AC:Q7CIK2	Q7CIK2_YERPE	yerpe|Yersinia pestis	BACTERIA	pubmed:20711500|imex:IM-13779	psi-mi:MI:0398(two hybrid pooling approach)	psi-mi:MI:0915(physical association)	IntAct
tr|A1JRF1|A1JRF1_YERE8	9e-148	100	97.18	UNIPROT_AC:Q7CIC5	BACTERIA	UNIPROT_AC:O00560	SDCB1_HUMAN	human|Homo sapiens	ANIMAL	UNIPROT_AC:Q7CIC5	Q7CIC5_YERPE	yerpe|Yersinia pestis	BACTERIA	pubmed:20711500|imex:IM-13779	psi-mi:MI:0398(two hybrid pooling approach)	psi-mi:MI:0915(physical association)	IntAct
tr|A1JRF1|A1JRF1_YERE8	9e-148	100	97.18	UNIPROT_AC:Q7CIC5	BACTERIA	UNIPROT_AC:O43464	HTRA2_HUMAN	human|Homo sapiens	ANIMAL	UNIPROT_AC:Q7CIC5	Q7CIC5_YERPE	yerpe|Yersinia pestis	BACTERIA	pubmed:20711500|imex:IM-13779	psi-mi:MI:0398(two hybrid pooling approach)	psi-mi:MI:0915(physical association)	IntAct
tr|A1JR84|A1JR84_YERE8	0	100	97.07	UNIPROT_AC:Q8D1R4	BACTERIA	UNIPROT_AC:P04049	RAF1_HUMAN	human|Homo sapiens	ANIMAL	UNIPROT_AC:Q8D1R4	Q8D1R4_YERPE	yerpe|Yersinia pestis	BACTERIA	pubmed:20711500|imex:IM-13779	psi-mi:MI:0398(two hybrid pooling approach)	psi-mi:MI:0915(physical association)	IntAct
tr|A1JR84|A1JR84_YERE8	0	100	97.07	UNIPROT_AC:Q8D1R4	BACTERIA	UNIPROT_AC:Q9H305	CDIP1_HUMAN	human|Homo sapiens	ANIMAL	UNIPROT_AC:Q8D1R4	Q8D1R4_YERPE	yerpe|Yersinia pestis	BACTERIA	pubmed:20711500|imex:IM-13779	psi-mi:MI:0398(two hybrid pooling approach)	psi-mi:MI:0915(physical association)	IntAct
tr|A1JR84|A1JR84_YERE8	0	100	97.07	UNIPROT_AC:Q8D1R4	BACTERIA	UNIPROT_AC:Q9H869	YYAP1_HUMAN	human|Homo sapiens	ANIMAL	UNIPROT_AC:Q8D1R4	Q8D1R4_YERPE	yerpe|Yersinia pestis	BACTERIA	pubmed:20711500|imex:IM-13779	psi-mi:MI:0398(two hybrid pooling approach)	psi-mi:MI:0915(physical association)	IntAct
sp|A1JSE7|PCKA_YERE8	0	100	97.03	UNIPROT_AC:Q8ZJG9	BACTERIA	UNIPROT_AC:P50502	F10A1_HUMAN	human|Homo sapiens	ANIMAL	UNIPROT_AC:Q8ZJG9	PCKA_YERPE	yerpe|Yersinia pestis	BACTERIA	pubmed:20711500|imex:IM-13779	psi-mi:MI:0398(two hybrid pooling approach)	psi-mi:MI:0915(physical association)	IntAct
sp|A1JSE7|PCKA_YERE8	0	100	97.03	UNIPROT_AC:Q8ZJG9	BACTERIA	UNIPROT_AC:Q6P3W7	SCYL2_HUMAN	human|Homo sapiens	ANIMAL	UNIPROT_AC:Q8ZJG9	PCKA_YERPE	yerpe|Yersinia pestis	BACTERIA	pubmed:20711500|imex:IM-13779	psi-mi:MI:0398(two hybrid pooling approach)	psi-mi:MI:0915(physical association)	IntAct
sp|A1JSE7|PCKA_YERE8	0	100	97.03	UNIPROT_AC:Q8ZJG9	BACTERIA	UNIPROT_AC:Q9UK97	FBX9_HUMAN	human|Homo sapiens	ANIMAL	UNIPROT_AC:Q8ZJG9	PCKA_YERPE	yerpe|Yersinia pestis	BACTERIA	pubmed:20711500|imex:IM-13779	psi-mi:MI:0398(two hybrid pooling approach)	psi-mi:MI:0915(physical association)	IntAct
tr|A1JLD1|A1JLD1_YERE8	0	100	96.79	UNIPROT_AC:Q7CJ96	BACTERIA	UNIPROT_AC:Q8NEZ2	VP37A_HUMAN	human|Homo sapiens	ANIMAL	UNIPROT_AC:Q7CJ96	PTA_YERPE	yerpe|Yersinia pestis	BACTERIA	pubmed:20711500|imex:IM-13779	psi-mi:MI:0398(two hybrid pooling approach)	psi-mi:MI:0915(physical association)	IntAct
tr|A1JLD1|A1JLD1_YERE8	0	100	96.79	UNIPROT_AC:Q7CJ96	BACTERIA	UNIPROT_AC:Q9Y6M1	IF2B2_HUMAN	human|Homo sapiens	ANIMAL	UNIPROT_AC:Q7CJ96	PTA_YERPE	yerpe|Yersinia pestis	BACTERIA	pubmed:20711500|imex:IM-13779	psi-mi:MI:0398(two hybrid pooling approach)	psi-mi:MI:0915(physical association)	IntAct
tr|A1JSU8|A1JSU8_YERE8	0	91	96.77	UNIPROT_AC:Q7CG19	BACTERIA	UNIPROT_AC:P31629	ZEP2_HUMAN	human|Homo sapiens	ANIMAL	UNIPROT_AC:Q7CG19	Q7CG19_YERPE	yerpe|Yersinia pestis	BACTERIA	pubmed:20711500|imex:IM-13779	psi-mi:MI:0398(two hybrid pooling approach)	psi-mi:MI:0915(physical association)	IntAct
tr|A1JSU8|A1JSU8_YERE8	0	91	96.77	UNIPROT_AC:Q7CG19	BACTERIA	UNIPROT_AC:Q9H0Z9	RBM38_HUMAN	human|Homo sapiens	ANIMAL	UNIPROT_AC:Q7CG19	Q7CG19_YERPE	yerpe|Yersinia pestis	BACTERIA	pubmed:20711500|imex:IM-13779	psi-mi:MI:0398(two hybrid pooling approach)	psi-mi:MI:0915(physical association)	IntAct
tr|A1JSU8|A1JSU8_YERE8	0	91	96.77	UNIPROT_AC:Q7CG19	BACTERIA	UNIPROT_AC:Q9NR12	PDLI7_HUMAN	human|Homo sapiens	ANIMAL	UNIPROT_AC:Q7CG19	Q7CG19_YERPE	yerpe|Yersinia pestis	BACTERIA	pubmed:20711500|imex:IM-13779	psi-mi:MI:0398(two hybrid pooling approach)	psi-mi:MI:0915(physical association)	IntAct
sp|A1JK48|AROC_YERE8	0	100	96.68	UNIPROT_AC:Q8ZD41	BACTERIA	UNIPROT_AC:Q9H0M0	WWP1_HUMAN	human|Homo sapiens	ANIMAL	UNIPROT_AC:Q8ZD41	AROC_YERPE	yerpe|Yersinia pestis	BACTERIA	pubmed:20711500|imex:IM-13779	psi-mi:MI:0398(two hybrid pooling approach)	psi-mi:MI:0915(physical association)	IntAct
tr|A1JP49|A1JP49_YERE8	0	100	96.68	UNIPROT_AC:Q8ZH40	BACTERIA	UNIPROT_AC:Q14232	EI2BA_HUMAN	human|Homo sapiens	ANIMAL	UNIPROT_AC:Q8ZH40	METQ_YERPE	yerpe|Yersinia pestis	BACTERIA	pubmed:20711500|imex:IM-13779	psi-mi:MI:0398(two hybrid pooling approach)	psi-mi:MI:0915(physical association)	IntAct
tr|A1JP49|A1JP49_YERE8	0	100	96.68	UNIPROT_AC:Q8ZH40	BACTERIA	UNIPROT_AC:Q13614	MTMR2_HUMAN	human|Homo sapiens	ANIMAL	UNIPROT_AC:Q8ZH40	METQ_YERPE	yerpe|Yersinia pestis	BACTERIA	pubmed:20711500|imex:IM-13779	psi-mi:MI:0398(two hybrid pooling approach)	psi-mi:MI:0915(physical association)	IntAct
tr|A1JP49|A1JP49_YERE8	0	100	96.68	UNIPROT_AC:Q8ZH40	BACTERIA	UNIPROT_AC:Q59EG5	Q59EG5_HUMAN	human|Homo sapiens	ANIMAL	UNIPROT_AC:Q8ZH40	METQ_YERPE	yerpe|Yersinia pestis	BACTERIA	pubmed:20711500|imex:IM-13779	psi-mi:MI:0398(two hybrid pooling approach)	psi-mi:MI:0915(physical association)	IntAct
tr|A1JP49|A1JP49_YERE8	0	100	96.68	UNIPROT_AC:Q8ZH40	BACTERIA	UNIPROT_AC:Q86VP1	TAXB1_HUMAN	human|Homo sapiens	ANIMAL	UNIPROT_AC:Q8ZH40	METQ_YERPE	yerpe|Yersinia pestis	BACTERIA	pubmed:20711500|imex:IM-13779	psi-mi:MI:0398(two hybrid pooling approach)	psi-mi:MI:0915(physical association)	IntAct
tr|A1JPS3|A1JPS3_YERE8	0	100	96.51	UNIPROT_AC:Q8ZHG8	BACTERIA	UNIPROT_AC:P07437	TBB5_HUMAN	human|Homo sapiens	ANIMAL	UNIPROT_AC:Q8ZHG8	SPEA_YERPE	yerpe|Yersinia pestis	BACTERIA	pubmed:20711500|imex:IM-13779	psi-mi:MI:0398(two hybrid pooling approach)	psi-mi:MI:0915(physical association)	IntAct
tr|A1JPS3|A1JPS3_YERE8	0	100	96.51	UNIPROT_AC:Q8ZHG8	BACTERIA	UNIPROT_AC:P35998	PRS7_HUMAN	human|Homo sapiens	ANIMAL	UNIPROT_AC:Q8ZHG8	SPEA_YERPE	yerpe|Yersinia pestis	BACTERIA	pubmed:20711500|imex:IM-13779	psi-mi:MI:0398(two hybrid pooling approach)	psi-mi:MI:0915(physical association)	IntAct
tr|A1JPS3|A1JPS3_YERE8	0	100	96.51	UNIPROT_AC:Q8ZHG8	BACTERIA	UNIPROT_AC:Q96I25	SPF45_HUMAN	human|Homo sapiens	ANIMAL	UNIPROT_AC:Q8ZHG8	SPEA_YERPE	yerpe|Yersinia pestis	BACTERIA	pubmed:20711500|imex:IM-13779	psi-mi:MI:0398(two hybrid pooling approach)	psi-mi:MI:0915(physical association)	IntAct
tr|A1JPS3|A1JPS3_YERE8	0	100	96.51	UNIPROT_AC:Q8ZHG8	BACTERIA	UNIPROT_AC:P24863	CCNC_HUMAN	human|Homo sapiens	ANIMAL	UNIPROT_AC:Q8ZHG8	SPEA_YERPE	yerpe|Yersinia pestis	BACTERIA	pubmed:20711500|imex:IM-13779	psi-mi:MI:0398(two hybrid pooling approach)	psi-mi:MI:0915(physical association)	IntAct
tr|A1JPS3|A1JPS3_YERE8	0	100	96.51	UNIPROT_AC:Q8ZHG8	BACTERIA	UNIPROT_AC:P17931	LEG3_HUMAN	human|Homo sapiens	ANIMAL	UNIPROT_AC:Q8ZHG8	SPEA_YERPE	yerpe|Yersinia pestis	BACTERIA	pubmed:20711500|imex:IM-13779	psi-mi:MI:0398(two hybrid pooling approach)	psi-mi:MI:0915(physical association)	IntAct
tr|A1JPS3|A1JPS3_YERE8	0	100	96.51	UNIPROT_AC:Q8ZHG8	BACTERIA	UNIPROT_AC:Q5TGY3	AHDC1_HUMAN	human|Homo sapiens	ANIMAL	UNIPROT_AC:Q8ZHG8	SPEA_YERPE	yerpe|Yersinia pestis	BACTERIA	pubmed:20711500|imex:IM-13779	psi-mi:MI:0398(two hybrid pooling approach)	psi-mi:MI:0915(physical association)	IntAct
tr|A1JPS3|A1JPS3_YERE8	0	100	96.51	UNIPROT_AC:Q8ZHG8	BACTERIA	UNIPROT_AC:Q5VUA4	ZN318_HUMAN	human|Homo sapiens	ANIMAL	UNIPROT_AC:Q8ZHG8	SPEA_YERPE	yerpe|Yersinia pestis	BACTERIA	pubmed:20711500|imex:IM-13779	psi-mi:MI:0398(two hybrid pooling approach)	psi-mi:MI:0915(physical association)	IntAct
sp|A1JI20|CAPP_YERE8	0	100	96.47	UNIPROT_AC:Q8ZA84	BACTERIA	UNIPROT_AC:Q14671	PUM1_HUMAN	human|Homo sapiens	ANIMAL	UNIPROT_AC:Q8ZA84	CAPP_YERPE	yerpe|Yersinia pestis	BACTERIA	pubmed:20711500|imex:IM-13779	psi-mi:MI:0398(two hybrid pooling approach)	psi-mi:MI:0915(physical association)	IntAct
sp|A1JI20|CAPP_YERE8	0	100	96.47	UNIPROT_AC:Q8ZA84	BACTERIA	UNIPROT_AC:P50225	ST1A1_HUMAN	human|Homo sapiens	ANIMAL	UNIPROT_AC:Q8ZA84	CAPP_YERPE	yerpe|Yersinia pestis	BACTERIA	pubmed:20711500|imex:IM-13779	psi-mi:MI:0398(two hybrid pooling approach)	psi-mi:MI:0915(physical association)	IntAct
sp|A1JI20|CAPP_YERE8	0	100	96.47	UNIPROT_AC:Q8ZA84	BACTERIA	UNIPROT_AC:Q12899	TRI26_HUMAN	human|Homo sapiens	ANIMAL	UNIPROT_AC:Q8ZA84	CAPP_YERPE	yerpe|Yersinia pestis	BACTERIA	pubmed:20711500|imex:IM-13779	psi-mi:MI:0398(two hybrid pooling approach)	psi-mi:MI:0915(physical association)	IntAct
sp|A1JI20|CAPP_YERE8	0	100	96.47	UNIPROT_AC:Q8ZA84	BACTERIA	UNIPROT_AC:Q13492	PICAL_HUMAN	human|Homo sapiens	ANIMAL	UNIPROT_AC:Q8ZA84	CAPP_YERPE	yerpe|Yersinia pestis	BACTERIA	pubmed:20711500|imex:IM-13779	psi-mi:MI:0398(two hybrid pooling approach)	psi-mi:MI:0915(physical association)	IntAct
sp|A1JI20|CAPP_YERE8	0	100	96.47	UNIPROT_AC:Q8ZA84	BACTERIA	UNIPROT_AC:Q9NWZ5	UCKL1_HUMAN	human|Homo sapiens	ANIMAL	UNIPROT_AC:Q8ZA84	CAPP_YERPE	yerpe|Yersinia pestis	BACTERIA	pubmed:20711500|imex:IM-13779	psi-mi:MI:0398(two hybrid pooling approach)	psi-mi:MI:0915(physical association)	IntAct
sp|A1JI20|CAPP_YERE8	0	100	96.47	UNIPROT_AC:Q8ZA84	BACTERIA	UNIPROT_AC:Q9UHZ2	MALAT_HUMAN	human|Homo sapiens	ANIMAL	UNIPROT_AC:Q8ZA84	CAPP_YERPE	yerpe|Yersinia pestis	BACTERIA	pubmed:20711500|imex:IM-13779	psi-mi:MI:0398(two hybrid pooling approach)	psi-mi:MI:0915(physical association)	IntAct
tr|A1JL96|A1JL96_YERE8	1e-53	100	96.47	UNIPROT_AC:Q7CJF6	BACTERIA	UNIPROT_AC:O00165	HAX1_HUMAN	human|Homo sapiens	ANIMAL	UNIPROT_AC:Q7CJF6	Q7CJF6_YERPE	yerpe|Yersinia pestis	BACTERIA	pubmed:20711500|imex:IM-13779	psi-mi:MI:0398(two hybrid pooling approach)	psi-mi:MI:0915(physical association)	IntAct
tr|A1JL96|A1JL96_YERE8	1e-53	100	96.47	UNIPROT_AC:C3T132	BACTERIA	GENBANK_IDENTIFIER:28624969	GI:28624969	Mus musculus	ANIMAL	UNIPROT_AC:C3T132	C3T132_ECOLX	Escherichia coli	BACTERIA	-	psi-mi:MI:0114(x-ray diffraction)	-	BIND
sp|A1JPX6|TRPB_YERE8	0	100	96.46	UNIPROT_AC:Q8ZEG9	BACTERIA	UNIPROT_AC:P49585	PCY1A_HUMAN	human|Homo sapiens	ANIMAL	UNIPROT_AC:Q8ZEG9	TRPB_YERPE	yerpe|Yersinia pestis	BACTERIA	pubmed:20711500|imex:IM-13779	psi-mi:MI:0398(two hybrid pooling approach)	psi-mi:MI:0915(physical association)	IntAct
tr|A1JKK9|A1JKK9_YERE8	0	100	96.42	UNIPROT_AC:Q7CGL9	BACTERIA	UNIPROT_AC:Q9BWV1	BOC_HUMAN	human|Homo sapiens	ANIMAL	UNIPROT_AC:Q7CGL9	Q7CGL9_YERPE	yerpe|Yersinia pestis	BACTERIA	pubmed:20711500|imex:IM-13779	psi-mi:MI:0398(two hybrid pooling approach)	psi-mi:MI:0915(physical association)	IntAct
sp|A1JR25|UXAC_YERE8	0	100	96.16	UNIPROT_AC:Q8ZIC6	BACTERIA	UNIPROT_AC:P52948	NUP98_HUMAN	human|Homo sapiens	ANIMAL	UNIPROT_AC:Q8ZIC6	UXAC_YERPE	yerpe|Yersinia pestis	BACTERIA	pubmed:20711500|imex:IM-13779	psi-mi:MI:0398(two hybrid pooling approach)	psi-mi:MI:0915(physical association)	IntAct
sp|A1JR25|UXAC_YERE8	0	100	96.16	UNIPROT_AC:Q8ZIC6	BACTERIA	UNIPROT_AC:P25786	PSA1_HUMAN	human|Homo sapiens	ANIMAL	UNIPROT_AC:Q8ZIC6	UXAC_YERPE	yerpe|Yersinia pestis	BACTERIA	pubmed:20711500|imex:IM-13779	psi-mi:MI:0398(two hybrid pooling approach)	psi-mi:MI:0915(physical association)	IntAct
sp|A1JR25|UXAC_YERE8	0	100	96.16	UNIPROT_AC:Q8ZIC6	BACTERIA	UNIPROT_AC:Q6ICC9	LDOCL_HUMAN	human|Homo sapiens	ANIMAL	UNIPROT_AC:Q8ZIC6	UXAC_YERPE	yerpe|Yersinia pestis	BACTERIA	pubmed:20711500|imex:IM-13779	psi-mi:MI:0398(two hybrid pooling approach)	psi-mi:MI:0915(physical association)	IntAct
tr|A1JJE0|A1JJE0_YERE8	0	100	96.15	UNIPROT_AC:Q7CG79	BACTERIA	UNIPROT_AC:Q9BQ83	SLX1_HUMAN	human|Homo sapiens	ANIMAL	UNIPROT_AC:Q7CG79	Q7CG79_YERPE	yerpe|Yersinia pestis	BACTERIA	pubmed:20711500|imex:IM-13779	psi-mi:MI:0398(two hybrid pooling approach)	psi-mi:MI:0915(physical association)	IntAct
tr|A1JJE0|A1JJE0_YERE8	0	100	96.15	UNIPROT_AC:Q7CG79	BACTERIA	UNIPROT_AC:Q9GZM7	TINAL_HUMAN	human|Homo sapiens	ANIMAL	UNIPROT_AC:Q7CG79	Q7CG79_YERPE	yerpe|Yersinia pestis	BACTERIA	pubmed:20711500|imex:IM-13779	psi-mi:MI:0398(two hybrid pooling approach)	psi-mi:MI:0915(physical association)	IntAct
sp|A1JJJ4|MURC_YERE8	0	100	95.93	UNIPROT_AC:Q8ZIE8	BACTERIA	UNIPROT_AC:Q96RW7	HMCN1_HUMAN	human|Homo sapiens	ANIMAL	UNIPROT_AC:Q8ZIE8	MURC_YERPE	yerpe|Yersinia pestis	BACTERIA	pubmed:20711500|imex:IM-13779	psi-mi:MI:0398(two hybrid pooling approach)	psi-mi:MI:0915(physical association)	IntAct
sp|A1JK16|LUXS_YERE8	2e-122	100	95.91	UNIPROT_AC:Q8ZBU3	BACTERIA	UNIPROT_AC:O00165	HAX1_HUMAN	human|Homo sapiens	ANIMAL	UNIPROT_AC:Q8ZBU3	LUXS_YERPE	yerpe|Yersinia pestis	BACTERIA	pubmed:20711500|imex:IM-13779	psi-mi:MI:0398(two hybrid pooling approach)	psi-mi:MI:0915(physical association)	IntAct
sp|A1JR24|UXAB_YERE8	0	100	95.86	UNIPROT_AC:Q8ZIC5	BACTERIA	UNIPROT_AC:P46379	BAG6_HUMAN	human|Homo sapiens	ANIMAL	UNIPROT_AC:Q8ZIC5	UXAB_YERPE	yerpe|Yersinia pestis	BACTERIA	pubmed:20711500|imex:IM-13779	psi-mi:MI:0398(two hybrid pooling approach)	psi-mi:MI:0915(physical association)	IntAct
sp|A1JR24|UXAB_YERE8	0	100	95.86	UNIPROT_AC:Q8ZIC5	BACTERIA	INTACT:EBI-1033611	INTACT:EBI-1033611	human|Homo sapiens	ANIMAL	UNIPROT_AC:Q8ZIC5	UXAB_YERPE	yerpe|Yersinia pestis	BACTERIA	pubmed:20711500|imex:IM-13779	psi-mi:MI:0398(two hybrid pooling approach)	psi-mi:MI:0915(physical association)	IntAct
sp|A1JR24|UXAB_YERE8	0	100	95.86	UNIPROT_AC:Q8ZIC5	BACTERIA	UNIPROT_AC:P31785	IL2RG_HUMAN	human|Homo sapiens	ANIMAL	UNIPROT_AC:Q8ZIC5	UXAB_YERPE	yerpe|Yersinia pestis	BACTERIA	pubmed:20711500|imex:IM-13779	psi-mi:MI:0398(two hybrid pooling approach)	psi-mi:MI:0915(physical association)	IntAct
tr|A1JJ13|A1JJ13_YERE8	0	100	95.79	UNIPROT_AC:Q7CKG1	BACTERIA	UNIPROT_AC:Q9UPQ9	TNR6B_HUMAN	human|Homo sapiens	ANIMAL	UNIPROT_AC:Q7CKG1	Q7CKG1_YERPE	yerpe|Yersinia pestis	BACTERIA	pubmed:20711500|imex:IM-13779	psi-mi:MI:0398(two hybrid pooling approach)	psi-mi:MI:0915(physical association)	IntAct
tr|A1JJ13|A1JJ13_YERE8	0	100	95.79	UNIPROT_AC:Q7CKG1	BACTERIA	UNIPROT_AC:O00165	HAX1_HUMAN	human|Homo sapiens	ANIMAL	UNIPROT_AC:Q7CKG1	Q7CKG1_YERPE	yerpe|Yersinia pestis	BACTERIA	pubmed:20711500|imex:IM-13779	psi-mi:MI:0398(two hybrid pooling approach)	psi-mi:MI:0915(physical association)	IntAct
tr|A1JJ13|A1JJ13_YERE8	0	100	95.79	UNIPROT_AC:Q7CKG1	BACTERIA	UNIPROT_AC:Q01581	HMCS1_HUMAN	human|Homo sapiens	ANIMAL	UNIPROT_AC:Q7CKG1	Q7CKG1_YERPE	yerpe|Yersinia pestis	BACTERIA	pubmed:20711500|imex:IM-13779	psi-mi:MI:0398(two hybrid pooling approach)	psi-mi:MI:0915(physical association)	IntAct
tr|A1JJ13|A1JJ13_YERE8	0	100	95.79	UNIPROT_AC:Q7CKG1	BACTERIA	UNIPROT_AC:Q9UKA2	FBXL4_HUMAN	human|Homo sapiens	ANIMAL	UNIPROT_AC:Q7CKG1	Q7CKG1_YERPE	yerpe|Yersinia pestis	BACTERIA	pubmed:20711500|imex:IM-13779	psi-mi:MI:0398(two hybrid pooling approach)	psi-mi:MI:0915(physical association)	IntAct
tr|A1JP45|A1JP45_YERE8	3e-134	100	95.74	UNIPROT_AC:Q8ZH37	BACTERIA	UNIPROT_AC:Q9Y618	NCOR2_HUMAN	human|Homo sapiens	ANIMAL	UNIPROT_AC:Q8ZH37	GMHBB_YERPE	yerpe|Yersinia pestis	BACTERIA	pubmed:20711500|imex:IM-13779	psi-mi:MI:0398(two hybrid pooling approach)	psi-mi:MI:0915(physical association)	IntAct
tr|A1JP45|A1JP45_YERE8	3e-134	100	95.74	UNIPROT_AC:Q8ZH37	BACTERIA	UNIPROT_AC:P08253	MMP2_HUMAN	human|Homo sapiens	ANIMAL	UNIPROT_AC:Q8ZH37	GMHBB_YERPE	yerpe|Yersinia pestis	BACTERIA	pubmed:20711500|imex:IM-13779	psi-mi:MI:0398(two hybrid pooling approach)	psi-mi:MI:0915(physical association)	IntAct
tr|A1JP45|A1JP45_YERE8	3e-134	100	95.74	UNIPROT_AC:Q8ZH37	BACTERIA	UNIPROT_AC:O43914	TYOBP_HUMAN	human|Homo sapiens	ANIMAL	UNIPROT_AC:Q8ZH37	GMHBB_YERPE	yerpe|Yersinia pestis	BACTERIA	pubmed:20711500|imex:IM-13779	psi-mi:MI:0398(two hybrid pooling approach)	psi-mi:MI:0915(physical association)	IntAct
tr|A1JP45|A1JP45_YERE8	3e-134	100	95.74	UNIPROT_AC:Q8ZH37	BACTERIA	UNIPROT_AC:P01034	CYTC_HUMAN	human|Homo sapiens	ANIMAL	UNIPROT_AC:Q8ZH37	GMHBB_YERPE	yerpe|Yersinia pestis	BACTERIA	pubmed:20711500|imex:IM-13779	psi-mi:MI:0398(two hybrid pooling approach)	psi-mi:MI:0915(physical association)	IntAct
tr|A1JP45|A1JP45_YERE8	3e-134	100	95.74	UNIPROT_AC:Q8ZH37	BACTERIA	UNIPROT_AC:Q9UHY8	FEZ2_HUMAN	human|Homo sapiens	ANIMAL	UNIPROT_AC:Q8ZH37	GMHBB_YERPE	yerpe|Yersinia pestis	BACTERIA	pubmed:20711500|imex:IM-13779	psi-mi:MI:0398(two hybrid pooling approach)	psi-mi:MI:0915(physical association)	IntAct
sp|A1JLS2|UXUA_YERE8	0	100	95.71	UNIPROT_AC:Q8ZGK8	BACTERIA	UNIPROT_AC:P51451	BLK_HUMAN	human|Homo sapiens	ANIMAL	UNIPROT_AC:Q8ZGK8	UXUA_YERPE	yerpe|Yersinia pestis	BACTERIA	pubmed:20711500|imex:IM-13779	psi-mi:MI:0398(two hybrid pooling approach)	psi-mi:MI:0915(physical association)	IntAct
sp|A1JLS2|UXUA_YERE8	0	100	95.71	UNIPROT_AC:Q8ZGK8	BACTERIA	UNIPROT_AC:Q8IV61	GRP3_HUMAN	human|Homo sapiens	ANIMAL	UNIPROT_AC:Q8ZGK8	UXUA_YERPE	yerpe|Yersinia pestis	BACTERIA	pubmed:20711500|imex:IM-13779	psi-mi:MI:0398(two hybrid pooling approach)	psi-mi:MI:0915(physical association)	IntAct
sp|A1JLS2|UXUA_YERE8	0	100	95.71	UNIPROT_AC:Q8ZGK8	BACTERIA	UNIPROT_AC:Q8IZ83	A16A1_HUMAN	human|Homo sapiens	ANIMAL	UNIPROT_AC:Q8ZGK8	UXUA_YERPE	yerpe|Yersinia pestis	BACTERIA	pubmed:20711500|imex:IM-13779	psi-mi:MI:0398(two hybrid pooling approach)	psi-mi:MI:0915(physical association)	IntAct
sp|A1JLS2|UXUA_YERE8	0	100	95.71	UNIPROT_AC:Q8ZGK8	BACTERIA	UNIPROT_AC:Q8N3S3	PHTF2_HUMAN	human|Homo sapiens	ANIMAL	UNIPROT_AC:Q8ZGK8	UXUA_YERPE	yerpe|Yersinia pestis	BACTERIA	pubmed:20711500|imex:IM-13779	psi-mi:MI:0398(two hybrid pooling approach)	psi-mi:MI:0915(physical association)	IntAct
sp|A1JLS2|UXUA_YERE8	0	100	95.71	UNIPROT_AC:Q8ZGK8	BACTERIA	UNIPROT_AC:Q8NFI3	ENASE_HUMAN	human|Homo sapiens	ANIMAL	UNIPROT_AC:Q8ZGK8	UXUA_YERPE	yerpe|Yersinia pestis	BACTERIA	pubmed:20711500|imex:IM-13779	psi-mi:MI:0398(two hybrid pooling approach)	psi-mi:MI:0915(physical association)	IntAct
tr|A1JS80|A1JS80_YERE8	0	100	95.39	UNIPROT_AC:Q9ZC63	BACTERIA	UNIPROT_AC:Q10587	TEF_HUMAN	human|Homo sapiens	ANIMAL	UNIPROT_AC:Q9ZC63	Q9ZC63_YERPE	yerpe|Yersinia pestis	BACTERIA	pubmed:20711500|imex:IM-13779	psi-mi:MI:0398(two hybrid pooling approach)	psi-mi:MI:0915(physical association)	IntAct
tr|A1JS80|A1JS80_YERE8	0	100	95.39	UNIPROT_AC:Q9ZC63	BACTERIA	UNIPROT_AC:Q9GZW8	MS4A7_HUMAN	human|Homo sapiens	ANIMAL	UNIPROT_AC:Q9ZC63	Q9ZC63_YERPE	yerpe|Yersinia pestis	BACTERIA	pubmed:20711500|imex:IM-13779	psi-mi:MI:0398(two hybrid pooling approach)	psi-mi:MI:0915(physical association)	IntAct
sp|A1JI90|DAPF_YERE8	0	100	95.26	UNIPROT_AC:P46357	BACTERIA	UNIPROT_AC:P63261	ACTG_HUMAN	human|Homo sapiens	ANIMAL	UNIPROT_AC:P46357	DAPF_YERPE	yerpe|Yersinia pestis	BACTERIA	pubmed:20711500|imex:IM-13779	psi-mi:MI:0398(two hybrid pooling approach)	psi-mi:MI:0915(physical association)	IntAct
sp|A1JRU4|HEM1_YERE8	0	100	95.24	UNIPROT_AC:Q8ZEX9	BACTERIA	UNIPROT_AC:Q8TDY2	RBCC1_HUMAN	human|Homo sapiens	ANIMAL	UNIPROT_AC:Q8ZEX9	HEM1_YERPE	yerpe|Yersinia pestis	BACTERIA	pubmed:20711500|imex:IM-13779	psi-mi:MI:0398(two hybrid pooling approach)	psi-mi:MI:0915(physical association)	IntAct
sp|A1JRU4|HEM1_YERE8	0	100	95.24	UNIPROT_AC:Q8ZEX9	BACTERIA	UNIPROT_AC:Q9H2D6	TARA_HUMAN	human|Homo sapiens	ANIMAL	UNIPROT_AC:Q8ZEX9	HEM1_YERPE	yerpe|Yersinia pestis	BACTERIA	pubmed:20711500|imex:IM-13779	psi-mi:MI:0398(two hybrid pooling approach)	psi-mi:MI:0915(physical association)	IntAct
sp|A1JNR2|THII_YERE8	0	100	95.24	UNIPROT_AC:Q8ZC49	BACTERIA	UNIPROT_AC:P06400	RB_HUMAN	human|Homo sapiens	ANIMAL	UNIPROT_AC:Q8ZC49	THII_YERPE	yerpe|Yersinia pestis	BACTERIA	pubmed:20711500|imex:IM-13779	psi-mi:MI:0398(two hybrid pooling approach)	psi-mi:MI:0915(physical association)	IntAct
sp|A1JNR2|THII_YERE8	0	100	95.24	UNIPROT_AC:Q8ZC49	BACTERIA	UNIPROT_AC:Q15025	TNIP1_HUMAN	human|Homo sapiens	ANIMAL	UNIPROT_AC:Q8ZC49	THII_YERPE	yerpe|Yersinia pestis	BACTERIA	pubmed:20711500|imex:IM-13779	psi-mi:MI:0398(two hybrid pooling approach)	psi-mi:MI:0915(physical association)	IntAct
sp|A1JNR2|THII_YERE8	0	100	95.24	UNIPROT_AC:Q8ZC49	BACTERIA	UNIPROT_AC:P11940	PABP1_HUMAN	human|Homo sapiens	ANIMAL	UNIPROT_AC:Q8ZC49	THII_YERPE	yerpe|Yersinia pestis	BACTERIA	pubmed:20711500|imex:IM-13779	psi-mi:MI:0398(two hybrid pooling approach)	psi-mi:MI:0915(physical association)	IntAct
sp|A1JNR2|THII_YERE8	0	100	95.24	UNIPROT_AC:Q8ZC49	BACTERIA	UNIPROT_AC:O60573	IF4E2_HUMAN	human|Homo sapiens	ANIMAL	UNIPROT_AC:Q8ZC49	THII_YERPE	yerpe|Yersinia pestis	BACTERIA	pubmed:20711500|imex:IM-13779	psi-mi:MI:0398(two hybrid pooling approach)	psi-mi:MI:0915(physical association)	IntAct
sp|A1JNR2|THII_YERE8	0	100	95.24	UNIPROT_AC:Q8ZC49	BACTERIA	UNIPROT_AC:Q16698	DECR_HUMAN	human|Homo sapiens	ANIMAL	UNIPROT_AC:Q8ZC49	THII_YERPE	yerpe|Yersinia pestis	BACTERIA	pubmed:20711500|imex:IM-13779	psi-mi:MI:0398(two hybrid pooling approach)	psi-mi:MI:0915(physical association)	IntAct
sp|A1JNR2|THII_YERE8	0	100	95.24	UNIPROT_AC:Q8ZC49	BACTERIA	UNIPROT_AC:Q9HC24	LFG4_HUMAN	human|Homo sapiens	ANIMAL	UNIPROT_AC:Q8ZC49	THII_YERPE	yerpe|Yersinia pestis	BACTERIA	pubmed:20711500|imex:IM-13779	psi-mi:MI:0398(two hybrid pooling approach)	psi-mi:MI:0915(physical association)	IntAct
tr|A1JSV0|A1JSV0_YERE8	0	100	95.14	UNIPROT_AC:Q7CG20	BACTERIA	UNIPROT_AC:P18850	ATF6A_HUMAN	human|Homo sapiens	ANIMAL	UNIPROT_AC:Q7CG20	Q7CG20_YERPE	yerpe|Yersinia pestis	BACTERIA	pubmed:20711500|imex:IM-13779	psi-mi:MI:0398(two hybrid pooling approach)	psi-mi:MI:0915(physical association)	IntAct
tr|A1JSV0|A1JSV0_YERE8	0	100	95.14	UNIPROT_AC:Q7CG20	BACTERIA	UNIPROT_AC:P26640	SYVC_HUMAN	human|Homo sapiens	ANIMAL	UNIPROT_AC:Q7CG20	Q7CG20_YERPE	yerpe|Yersinia pestis	BACTERIA	pubmed:20711500|imex:IM-13779	psi-mi:MI:0398(two hybrid pooling approach)	psi-mi:MI:0915(physical association)	IntAct
tr|A1JSV0|A1JSV0_YERE8	0	100	95.14	UNIPROT_AC:Q7CG20	BACTERIA	UNIPROT_AC:P31150	GDIA_HUMAN	human|Homo sapiens	ANIMAL	UNIPROT_AC:Q7CG20	Q7CG20_YERPE	yerpe|Yersinia pestis	BACTERIA	pubmed:20711500|imex:IM-13779	psi-mi:MI:0398(two hybrid pooling approach)	psi-mi:MI:0915(physical association)	IntAct
tr|A1JI77|A1JI77_YERE8	0	99	94.93	UNIPROT_AC:Q8D1K2	BACTERIA	UNIPROT_AC:Q63HM2	PCX4_HUMAN	human|Homo sapiens	ANIMAL	UNIPROT_AC:Q8D1K2	Q8D1K2_YERPE	yerpe|Yersinia pestis	BACTERIA	pubmed:20711500|imex:IM-13779	psi-mi:MI:0398(two hybrid pooling approach)	psi-mi:MI:0915(physical association)	IntAct
tr|A1JU06|A1JU06_YERE8	0	100	94.85	UNIPROT_AC:Q8D072	BACTERIA	UNIPROT_AC:Q5R372	RBG1L_HUMAN	human|Homo sapiens	ANIMAL	UNIPROT_AC:Q8D072	Q8D072_YERPE	yerpe|Yersinia pestis	BACTERIA	pubmed:20711500|imex:IM-13779	psi-mi:MI:0398(two hybrid pooling approach)	psi-mi:MI:0915(physical association)	IntAct
sp|A1JJC7|KHSE_YERE8	0	100	94.82	UNIPROT_AC:Q8ZIN5	BACTERIA	UNIPROT_AC:Q3KNS1	PTHD3_HUMAN	human|Homo sapiens	ANIMAL	UNIPROT_AC:Q8ZIN5	KHSE_YERPE	yerpe|Yersinia pestis	BACTERIA	pubmed:20711500|imex:IM-13779	psi-mi:MI:0398(two hybrid pooling approach)	psi-mi:MI:0915(physical association)	IntAct
tr|A1JJH4|A1JJH4_YERE8	4e-132	100	94.65	UNIPROT_AC:Q8ZIH1	BACTERIA	UNIPROT_AC:P07339	CATD_HUMAN	human|Homo sapiens	ANIMAL	UNIPROT_AC:Q8ZIH1	LEUD_YERPE	yerpe|Yersinia pestis	BACTERIA	pubmed:20711500|imex:IM-13779	psi-mi:MI:0398(two hybrid pooling approach)	psi-mi:MI:0915(physical association)	IntAct
tr|A1JJH4|A1JJH4_YERE8	4e-132	100	94.65	UNIPROT_AC:Q8ZIH1	BACTERIA	UNIPROT_AC:P19838	NFKB1_HUMAN	human|Homo sapiens	ANIMAL	UNIPROT_AC:Q8ZIH1	LEUD_YERPE	yerpe|Yersinia pestis	BACTERIA	pubmed:20711500|imex:IM-13779	psi-mi:MI:0398(two hybrid pooling approach)	psi-mi:MI:0915(physical association)	IntAct
tr|A1JJH4|A1JJH4_YERE8	4e-132	100	94.65	UNIPROT_AC:Q8ZIH1	BACTERIA	UNIPROT_AC:P63104	1433Z_HUMAN	human|Homo sapiens	ANIMAL	UNIPROT_AC:Q8ZIH1	LEUD_YERPE	yerpe|Yersinia pestis	BACTERIA	pubmed:20711500|imex:IM-13779	psi-mi:MI:0398(two hybrid pooling approach)	psi-mi:MI:0915(physical association)	IntAct
tr|A1JJH4|A1JJH4_YERE8	4e-132	100	94.65	UNIPROT_AC:Q8ZIH1	BACTERIA	UNIPROT_AC:Q06323	PSME1_HUMAN	human|Homo sapiens	ANIMAL	UNIPROT_AC:Q8ZIH1	LEUD_YERPE	yerpe|Yersinia pestis	BACTERIA	pubmed:20711500|imex:IM-13779	psi-mi:MI:0398(two hybrid pooling approach)	psi-mi:MI:0915(physical association)	IntAct
tr|A1JJH4|A1JJH4_YERE8	4e-132	100	94.65	UNIPROT_AC:Q8ZIH1	BACTERIA	UNIPROT_AC:P17031	ZNF26_HUMAN	human|Homo sapiens	ANIMAL	UNIPROT_AC:Q8ZIH1	LEUD_YERPE	yerpe|Yersinia pestis	BACTERIA	pubmed:20711500|imex:IM-13779	psi-mi:MI:0398(two hybrid pooling approach)	psi-mi:MI:0915(physical association)	IntAct
tr|A1JJH4|A1JJH4_YERE8	4e-132	100	94.65	UNIPROT_AC:Q8ZIH1	BACTERIA	UNIPROT_AC:P42694	HELZ_HUMAN	human|Homo sapiens	ANIMAL	UNIPROT_AC:Q8ZIH1	LEUD_YERPE	yerpe|Yersinia pestis	BACTERIA	pubmed:20711500|imex:IM-13779	psi-mi:MI:0398(two hybrid pooling approach)	psi-mi:MI:0915(physical association)	IntAct
tr|A1JJH4|A1JJH4_YERE8	4e-132	100	94.65	UNIPROT_AC:Q8ZIH1	BACTERIA	UNIPROT_AC:P50416	CPT1A_HUMAN	human|Homo sapiens	ANIMAL	UNIPROT_AC:Q8ZIH1	LEUD_YERPE	yerpe|Yersinia pestis	BACTERIA	pubmed:20711500|imex:IM-13779	psi-mi:MI:0398(two hybrid pooling approach)	psi-mi:MI:0915(physical association)	IntAct
tr|A1JJH4|A1JJH4_YERE8	4e-132	100	94.65	UNIPROT_AC:Q8ZIH1	BACTERIA	UNIPROT_AC:Q5SXJ2	NBPFG_HUMAN	human|Homo sapiens	ANIMAL	UNIPROT_AC:Q8ZIH1	LEUD_YERPE	yerpe|Yersinia pestis	BACTERIA	pubmed:20711500|imex:IM-13779	psi-mi:MI:0398(two hybrid pooling approach)	psi-mi:MI:0915(physical association)	IntAct
tr|A1JJH4|A1JJH4_YERE8	4e-132	100	94.65	UNIPROT_AC:Q8ZIH1	BACTERIA	UNIPROT_AC:Q8N712	Q8N712_HUMAN	human|Homo sapiens	ANIMAL	UNIPROT_AC:Q8ZIH1	LEUD_YERPE	yerpe|Yersinia pestis	BACTERIA	pubmed:20711500|imex:IM-13779	psi-mi:MI:0398(two hybrid pooling approach)	psi-mi:MI:0915(physical association)	IntAct
tr|A1JJH4|A1JJH4_YERE8	4e-132	100	94.65	UNIPROT_AC:Q8ZIH1	BACTERIA	UNIPROT_AC:Q9HCM1	K1551_HUMAN	human|Homo sapiens	ANIMAL	UNIPROT_AC:Q8ZIH1	LEUD_YERPE	yerpe|Yersinia pestis	BACTERIA	pubmed:20711500|imex:IM-13779	psi-mi:MI:0398(two hybrid pooling approach)	psi-mi:MI:0915(physical association)	IntAct
tr|A1JSD3|A1JSD3_YERE8	0	99	94.46	UNIPROT_AC:Q8ZJF6	BACTERIA	UNIPROT_AC:P19838	NFKB1_HUMAN	human|Homo sapiens	ANIMAL	UNIPROT_AC:Q8ZJF6	AROB_YERPE	yerpe|Yersinia pestis	BACTERIA	pubmed:20711500|imex:IM-13779	psi-mi:MI:0398(two hybrid pooling approach)	psi-mi:MI:0915(physical association)	IntAct
tr|A1JI87|A1JI87_YERE8	0	100	94.35	UNIPROT_AC:P40127	BACTERIA	UNIPROT_AC:P30101	PDIA3_HUMAN	human|Homo sapiens	ANIMAL	UNIPROT_AC:P40127	CYAA_YERPE	yerpe|Yersinia pestis	BACTERIA	pubmed:20711500|imex:IM-13779	psi-mi:MI:0398(two hybrid pooling approach)	psi-mi:MI:0915(physical association)	IntAct
tr|A1JI87|A1JI87_YERE8	0	100	94.35	UNIPROT_AC:P40127	BACTERIA	UNIPROT_AC:Q9Y2W1	TR150_HUMAN	human|Homo sapiens	ANIMAL	UNIPROT_AC:P40127	CYAA_YERPE	yerpe|Yersinia pestis	BACTERIA	pubmed:20711500|imex:IM-13779	psi-mi:MI:0398(two hybrid pooling approach)	psi-mi:MI:0915(physical association)	IntAct
tr|A1JI87|A1JI87_YERE8	0	100	94.35	UNIPROT_AC:P40127	BACTERIA	UNIPROT_AC:P30520	PURA2_HUMAN	human|Homo sapiens	ANIMAL	UNIPROT_AC:P40127	CYAA_YERPE	yerpe|Yersinia pestis	BACTERIA	pubmed:20711500|imex:IM-13779	psi-mi:MI:0398(two hybrid pooling approach)	psi-mi:MI:0915(physical association)	IntAct
tr|A1JI87|A1JI87_YERE8	0	100	94.35	UNIPROT_AC:P40127	BACTERIA	UNIPROT_AC:P48995	TRPC1_HUMAN	human|Homo sapiens	ANIMAL	UNIPROT_AC:P40127	CYAA_YERPE	yerpe|Yersinia pestis	BACTERIA	pubmed:20711500|imex:IM-13779	psi-mi:MI:0398(two hybrid pooling approach)	psi-mi:MI:0915(physical association)	IntAct
tr|A1JI87|A1JI87_YERE8	0	100	94.35	UNIPROT_AC:P40127	BACTERIA	UNIPROT_AC:Q14094	CCNI_HUMAN	human|Homo sapiens	ANIMAL	UNIPROT_AC:P40127	CYAA_YERPE	yerpe|Yersinia pestis	BACTERIA	pubmed:20711500|imex:IM-13779	psi-mi:MI:0398(two hybrid pooling approach)	psi-mi:MI:0915(physical association)	IntAct
tr|A1JI87|A1JI87_YERE8	0	100	94.35	UNIPROT_AC:P40127	BACTERIA	UNIPROT_AC:Q14954	KI2S1_HUMAN	human|Homo sapiens	ANIMAL	UNIPROT_AC:P40127	CYAA_YERPE	yerpe|Yersinia pestis	BACTERIA	pubmed:20711500|imex:IM-13779	psi-mi:MI:0398(two hybrid pooling approach)	psi-mi:MI:0915(physical association)	IntAct
tr|A1JI87|A1JI87_YERE8	0	100	94.35	UNIPROT_AC:P40127	BACTERIA	UNIPROT_AC:Q99598	TSNAX_HUMAN	human|Homo sapiens	ANIMAL	UNIPROT_AC:P40127	CYAA_YERPE	yerpe|Yersinia pestis	BACTERIA	pubmed:20711500|imex:IM-13779	psi-mi:MI:0398(two hybrid pooling approach)	psi-mi:MI:0915(physical association)	IntAct
tr|A1JI87|A1JI87_YERE8	0	100	94.35	UNIPROT_AC:P40127	BACTERIA	UNIPROT_AC:Q9ULT0	TTC7A_HUMAN	human|Homo sapiens	ANIMAL	UNIPROT_AC:P40127	CYAA_YERPE	yerpe|Yersinia pestis	BACTERIA	pubmed:20711500|imex:IM-13779	psi-mi:MI:0398(two hybrid pooling approach)	psi-mi:MI:0915(physical association)	IntAct
tr|A1JPT4|A1JPT4_YERE8	0	100	94.32	UNIPROT_AC:P58582	BACTERIA	UNIPROT_AC:P23528	COF1_HUMAN	human|Homo sapiens	ANIMAL	UNIPROT_AC:P58582	GSHB_YERPE	yerpe|Yersinia pestis	BACTERIA	pubmed:20711500|imex:IM-13779	psi-mi:MI:0398(two hybrid pooling approach)	psi-mi:MI:0915(physical association)	IntAct
tr|A1JPT4|A1JPT4_YERE8	0	100	94.32	UNIPROT_AC:P58582	BACTERIA	UNIPROT_AC:Q4VAK3	Q4VAK3_HUMAN	human|Homo sapiens	ANIMAL	UNIPROT_AC:P58582	GSHB_YERPE	yerpe|Yersinia pestis	BACTERIA	pubmed:20711500|imex:IM-13779	psi-mi:MI:0398(two hybrid pooling approach)	psi-mi:MI:0915(physical association)	IntAct
tr|A1JPT4|A1JPT4_YERE8	0	100	94.32	UNIPROT_AC:P58582	BACTERIA	UNIPROT_AC:Q7Z4L5	TT21B_HUMAN	human|Homo sapiens	ANIMAL	UNIPROT_AC:P58582	GSHB_YERPE	yerpe|Yersinia pestis	BACTERIA	pubmed:20711500|imex:IM-13779	psi-mi:MI:0398(two hybrid pooling approach)	psi-mi:MI:0915(physical association)	IntAct
tr|A1JPT4|A1JPT4_YERE8	0	100	94.32	UNIPROT_AC:P58582	BACTERIA	UNIPROT_AC:Q9ULJ1	ODF2L_HUMAN	human|Homo sapiens	ANIMAL	UNIPROT_AC:P58582	GSHB_YERPE	yerpe|Yersinia pestis	BACTERIA	pubmed:20711500|imex:IM-13779	psi-mi:MI:0398(two hybrid pooling approach)	psi-mi:MI:0915(physical association)	IntAct
tr|A1JPT4|A1JPT4_YERE8	0	100	94.32	UNIPROT_AC:P58582	BACTERIA	UNIPROT_AC:Q9Y608	LRRF2_HUMAN	human|Homo sapiens	ANIMAL	UNIPROT_AC:P58582	GSHB_YERPE	yerpe|Yersinia pestis	BACTERIA	pubmed:20711500|imex:IM-13779	psi-mi:MI:0398(two hybrid pooling approach)	psi-mi:MI:0915(physical association)	IntAct
tr|A1JL94|A1JL94_YERE8	0	100	94.26	UNIPROT_AC:Q7CJF7	BACTERIA	UNIPROT_AC:P04233	HG2A_HUMAN	human|Homo sapiens	ANIMAL	UNIPROT_AC:Q7CJF7	Q7CJF7_YERPE	yerpe|Yersinia pestis	BACTERIA	pubmed:20711500|imex:IM-13779	psi-mi:MI:0398(two hybrid pooling approach)	psi-mi:MI:0915(physical association)	IntAct
tr|A1JL94|A1JL94_YERE8	0	100	94.26	UNIPROT_AC:Q7CJF7	BACTERIA	UNIPROT_AC:Q13595	TRA2A_HUMAN	human|Homo sapiens	ANIMAL	UNIPROT_AC:Q7CJF7	Q7CJF7_YERPE	yerpe|Yersinia pestis	BACTERIA	pubmed:20711500|imex:IM-13779	psi-mi:MI:0398(two hybrid pooling approach)	psi-mi:MI:0915(physical association)	IntAct
tr|A1JL94|A1JL94_YERE8	0	100	94.26	UNIPROT_AC:Q7CJF7	BACTERIA	UNIPROT_AC:Q6P2H3	CEP85_HUMAN	human|Homo sapiens	ANIMAL	UNIPROT_AC:Q7CJF7	Q7CJF7_YERPE	yerpe|Yersinia pestis	BACTERIA	pubmed:20711500|imex:IM-13779	psi-mi:MI:0398(two hybrid pooling approach)	psi-mi:MI:0915(physical association)	IntAct
tr|A1JL94|A1JL94_YERE8	0	100	94.26	UNIPROT_AC:Q7CJF7	BACTERIA	UNIPROT_AC:Q7Z3K3	POGZ_HUMAN	human|Homo sapiens	ANIMAL	UNIPROT_AC:Q7CJF7	Q7CJF7_YERPE	yerpe|Yersinia pestis	BACTERIA	pubmed:20711500|imex:IM-13779	psi-mi:MI:0398(two hybrid pooling approach)	psi-mi:MI:0915(physical association)	IntAct
tr|A1JL94|A1JL94_YERE8	0	100	94.26	UNIPROT_AC:Q7CJF7	BACTERIA	UNIPROT_AC:Q7Z5K2	WAPL_HUMAN	human|Homo sapiens	ANIMAL	UNIPROT_AC:Q7CJF7	Q7CJF7_YERPE	yerpe|Yersinia pestis	BACTERIA	pubmed:20711500|imex:IM-13779	psi-mi:MI:0398(two hybrid pooling approach)	psi-mi:MI:0915(physical association)	IntAct
tr|A1JL94|A1JL94_YERE8	0	100	94.26	UNIPROT_AC:Q7CJF7	BACTERIA	UNIPROT_AC:Q86UW6	N4BP2_HUMAN	human|Homo sapiens	ANIMAL	UNIPROT_AC:Q7CJF7	Q7CJF7_YERPE	yerpe|Yersinia pestis	BACTERIA	pubmed:20711500|imex:IM-13779	psi-mi:MI:0398(two hybrid pooling approach)	psi-mi:MI:0915(physical association)	IntAct
tr|A1JI70|A1JI70_YERE8	0	100	94.25	UNIPROT_AC:Q8ZAE1	BACTERIA	UNIPROT_AC:O60664	PLIN3_HUMAN	human|Homo sapiens	ANIMAL	UNIPROT_AC:Q8ZAE1	WECA_YERPE	yerpe|Yersinia pestis	BACTERIA	pubmed:20711500|imex:IM-13779	psi-mi:MI:0398(two hybrid pooling approach)	psi-mi:MI:0915(physical association)	IntAct
tr|A1JI70|A1JI70_YERE8	0	100	94.25	UNIPROT_AC:Q8ZAE1	BACTERIA	UNIPROT_AC:Q12982	BNIP2_HUMAN	human|Homo sapiens	ANIMAL	UNIPROT_AC:Q8ZAE1	WECA_YERPE	yerpe|Yersinia pestis	BACTERIA	pubmed:20711500|imex:IM-13779	psi-mi:MI:0398(two hybrid pooling approach)	psi-mi:MI:0915(physical association)	IntAct
tr|A1JI70|A1JI70_YERE8	0	100	94.25	UNIPROT_AC:Q8ZAE1	BACTERIA	UNIPROT_AC:Q86VP1	TAXB1_HUMAN	human|Homo sapiens	ANIMAL	UNIPROT_AC:Q8ZAE1	WECA_YERPE	yerpe|Yersinia pestis	BACTERIA	pubmed:20711500|imex:IM-13779	psi-mi:MI:0398(two hybrid pooling approach)	psi-mi:MI:0915(physical association)	IntAct
sp|A1JID8|UGPA_YERE8	0	100	94.24	UNIPROT_AC:Q7CKV6	BACTERIA	UNIPROT_AC:P53985	MOT1_HUMAN	human|Homo sapiens	ANIMAL	UNIPROT_AC:Q7CKV6	UGPA_YERPE	yerpe|Yersinia pestis	BACTERIA	pubmed:20711500|imex:IM-13779	psi-mi:MI:0398(two hybrid pooling approach)	psi-mi:MI:0915(physical association)	IntAct
sp|A1JT10|XYLA_YERE8	0	100	94.08	UNIPROT_AC:Q8Z9Z1	BACTERIA	UNIPROT_AC:P30048	PRDX3_HUMAN	human|Homo sapiens	ANIMAL	UNIPROT_AC:Q8Z9Z1	XYLA_YERPE	yerpe|Yersinia pestis	BACTERIA	pubmed:20711500|imex:IM-13779	psi-mi:MI:0398(two hybrid pooling approach)	psi-mi:MI:0915(physical association)	IntAct
tr|A1JRE6|A1JRE6_YERE8	0	100	94.06	UNIPROT_AC:Q7CL81	BACTERIA	UNIPROT_AC:P29122	PCSK6_HUMAN	human|Homo sapiens	ANIMAL	UNIPROT_AC:Q7CL81	Q7CL81_YERPE	yerpe|Yersinia pestis	BACTERIA	pubmed:20711500|imex:IM-13779	psi-mi:MI:0398(two hybrid pooling approach)	psi-mi:MI:0915(physical association)	IntAct
tr|A1JRE6|A1JRE6_YERE8	0	100	94.06	UNIPROT_AC:Q7CL81	BACTERIA	UNIPROT_AC:Q03135	CAV1_HUMAN	human|Homo sapiens	ANIMAL	UNIPROT_AC:Q7CL81	Q7CL81_YERPE	yerpe|Yersinia pestis	BACTERIA	pubmed:20711500|imex:IM-13779	psi-mi:MI:0398(two hybrid pooling approach)	psi-mi:MI:0915(physical association)	IntAct
tr|A1JRE6|A1JRE6_YERE8	0	100	94.06	UNIPROT_AC:Q7CL81	BACTERIA	UNIPROT_AC:Q13243	SRSF5_HUMAN	human|Homo sapiens	ANIMAL	UNIPROT_AC:Q7CL81	Q7CL81_YERPE	yerpe|Yersinia pestis	BACTERIA	pubmed:20711500|imex:IM-13779	psi-mi:MI:0398(two hybrid pooling approach)	psi-mi:MI:0915(physical association)	IntAct
tr|A1JRE6|A1JRE6_YERE8	0	100	94.06	UNIPROT_AC:Q7CL81	BACTERIA	UNIPROT_AC:Q92844	TANK_HUMAN	human|Homo sapiens	ANIMAL	UNIPROT_AC:Q7CL81	Q7CL81_YERPE	yerpe|Yersinia pestis	BACTERIA	pubmed:20711500|imex:IM-13779	psi-mi:MI:0398(two hybrid pooling approach)	psi-mi:MI:0915(physical association)	IntAct
tr|A1JRE6|A1JRE6_YERE8	0	100	94.06	UNIPROT_AC:Q7CL81	BACTERIA	UNIPROT_AC:Q9HD45	TM9S3_HUMAN	human|Homo sapiens	ANIMAL	UNIPROT_AC:Q7CL81	Q7CL81_YERPE	yerpe|Yersinia pestis	BACTERIA	pubmed:20711500|imex:IM-13779	psi-mi:MI:0398(two hybrid pooling approach)	psi-mi:MI:0915(physical association)	IntAct
tr|A1JIU7|A1JIU7_YERE8	0	98	94.05	UNIPROT_AC:Q7CKK2	BACTERIA	UNIPROT_AC:O75911	DHRS3_HUMAN	human|Homo sapiens	ANIMAL	UNIPROT_AC:Q7CKK2	Q7CKK2_YERPE	yerpe|Yersinia pestis	BACTERIA	pubmed:20711500|imex:IM-13779	psi-mi:MI:0398(two hybrid pooling approach)	psi-mi:MI:0915(physical association)	IntAct
tr|A1JR22|A1JR22_YERE8	0	100	93.95	UNIPROT_AC:Q7CGC7	BACTERIA	UNIPROT_AC:Q01844	EWS_HUMAN	human|Homo sapiens	ANIMAL	UNIPROT_AC:Q7CGC7	Q7CGC7_YERPE	yerpe|Yersinia pestis	BACTERIA	pubmed:20711500|imex:IM-13779	psi-mi:MI:0398(two hybrid pooling approach)	psi-mi:MI:0915(physical association)	IntAct
tr|A1JR22|A1JR22_YERE8	0	100	93.95	UNIPROT_AC:Q7CGC7	BACTERIA	UNIPROT_AC:P14866	HNRPL_HUMAN	human|Homo sapiens	ANIMAL	UNIPROT_AC:Q7CGC7	Q7CGC7_YERPE	yerpe|Yersinia pestis	BACTERIA	pubmed:20711500|imex:IM-13779	psi-mi:MI:0398(two hybrid pooling approach)	psi-mi:MI:0915(physical association)	IntAct
tr|A1JR22|A1JR22_YERE8	0	100	93.95	UNIPROT_AC:Q7CGC7	BACTERIA	UNIPROT_AC:Q5VZ03	NXNL2_HUMAN	human|Homo sapiens	ANIMAL	UNIPROT_AC:Q7CGC7	Q7CGC7_YERPE	yerpe|Yersinia pestis	BACTERIA	pubmed:20711500|imex:IM-13779	psi-mi:MI:0398(two hybrid pooling approach)	psi-mi:MI:0915(physical association)	IntAct
tr|A1JR22|A1JR22_YERE8	0	100	93.95	UNIPROT_AC:Q7CGC7	BACTERIA	UNIPROT_AC:Q86VE0	MYPOP_HUMAN	human|Homo sapiens	ANIMAL	UNIPROT_AC:Q7CGC7	Q7CGC7_YERPE	yerpe|Yersinia pestis	BACTERIA	pubmed:20711500|imex:IM-13779	psi-mi:MI:0398(two hybrid pooling approach)	psi-mi:MI:0915(physical association)	IntAct
tr|A1JR22|A1JR22_YERE8	0	100	93.95	UNIPROT_AC:Q7CGC7	BACTERIA	UNIPROT_AC:Q969X6	CIR1A_HUMAN	human|Homo sapiens	ANIMAL	UNIPROT_AC:Q7CGC7	Q7CGC7_YERPE	yerpe|Yersinia pestis	BACTERIA	pubmed:20711500|imex:IM-13779	psi-mi:MI:0398(two hybrid pooling approach)	psi-mi:MI:0915(physical association)	IntAct
tr|A1JIB1|A1JIB1_YERE8	0	99	93.87	UNIPROT_AC:Q8CWI1	BACTERIA	UNIPROT_AC:Q9H3M7	TXNIP_HUMAN	human|Homo sapiens	ANIMAL	UNIPROT_AC:Q8CWI1	Q8CWI1_YERPE	yerpe|Yersinia pestis	BACTERIA	pubmed:20711500|imex:IM-13779	psi-mi:MI:0398(two hybrid pooling approach)	psi-mi:MI:0915(physical association)	IntAct
tr|A1JIB1|A1JIB1_YERE8	0	99	93.87	UNIPROT_AC:Q8CWI1	BACTERIA	UNIPROT_AC:Q13042	CDC16_HUMAN	human|Homo sapiens	ANIMAL	UNIPROT_AC:Q8CWI1	Q8CWI1_YERPE	yerpe|Yersinia pestis	BACTERIA	pubmed:20711500|imex:IM-13779	psi-mi:MI:0398(two hybrid pooling approach)	psi-mi:MI:0915(physical association)	IntAct
tr|A1JIB1|A1JIB1_YERE8	0	99	93.87	UNIPROT_AC:Q8CWI1	BACTERIA	UNIPROT_AC:Q9P0W2	HM20B_HUMAN	human|Homo sapiens	ANIMAL	UNIPROT_AC:Q8CWI1	Q8CWI1_YERPE	yerpe|Yersinia pestis	BACTERIA	pubmed:20711500|imex:IM-13779	psi-mi:MI:0398(two hybrid pooling approach)	psi-mi:MI:0915(physical association)	IntAct
tr|A1JIB1|A1JIB1_YERE8	0	99	93.87	UNIPROT_AC:Q8CWI1	BACTERIA	UNIPROT_AC:Q9Y520	PRC2C_HUMAN	human|Homo sapiens	ANIMAL	UNIPROT_AC:Q8CWI1	Q8CWI1_YERPE	yerpe|Yersinia pestis	BACTERIA	pubmed:20711500|imex:IM-13779	psi-mi:MI:0398(two hybrid pooling approach)	psi-mi:MI:0915(physical association)	IntAct
tr|A1JPG2|A1JPG2_YERE8	0	100	93.83	UNIPROT_AC:Q7CIT4	BACTERIA	UNIPROT_AC:O75365	TP4A3_HUMAN	human|Homo sapiens	ANIMAL	UNIPROT_AC:Q7CIT4	Q7CIT4_YERPE	yerpe|Yersinia pestis	BACTERIA	pubmed:20711500|imex:IM-13779	psi-mi:MI:0398(two hybrid pooling approach)	psi-mi:MI:0915(physical association)	IntAct
tr|A1JPG2|A1JPG2_YERE8	0	100	93.83	UNIPROT_AC:Q7CIT4	BACTERIA	UNIPROT_AC:O96005	CLPT1_HUMAN	human|Homo sapiens	ANIMAL	UNIPROT_AC:Q7CIT4	Q7CIT4_YERPE	yerpe|Yersinia pestis	BACTERIA	pubmed:20711500|imex:IM-13779	psi-mi:MI:0398(two hybrid pooling approach)	psi-mi:MI:0915(physical association)	IntAct
tr|A1JPG2|A1JPG2_YERE8	0	100	93.83	UNIPROT_AC:Q7CIT4	BACTERIA	UNIPROT_AC:Q9GZM7	TINAL_HUMAN	human|Homo sapiens	ANIMAL	UNIPROT_AC:Q7CIT4	Q7CIT4_YERPE	yerpe|Yersinia pestis	BACTERIA	pubmed:20711500|imex:IM-13779	psi-mi:MI:0398(two hybrid pooling approach)	psi-mi:MI:0915(physical association)	IntAct
tr|A1JT28|A1JT28_YERE8	0	100	93.5	UNIPROT_AC:Q7CFQ3	BACTERIA	UNIPROT_AC:Q92616	GCN1L_HUMAN	human|Homo sapiens	ANIMAL	UNIPROT_AC:Q7CFQ3	Q7CFQ3_YERPE	yerpe|Yersinia pestis	BACTERIA	pubmed:20711500|imex:IM-13779	psi-mi:MI:0398(two hybrid pooling approach)	psi-mi:MI:0915(physical association)	IntAct
tr|A1JT28|A1JT28_YERE8	0	100	93.5	UNIPROT_AC:Q7CFQ3	BACTERIA	UNIPROT_AC:Q9BYW2	SETD2_HUMAN	human|Homo sapiens	ANIMAL	UNIPROT_AC:Q7CFQ3	Q7CFQ3_YERPE	yerpe|Yersinia pestis	BACTERIA	pubmed:20711500|imex:IM-13779	psi-mi:MI:0398(two hybrid pooling approach)	psi-mi:MI:0915(physical association)	IntAct
tr|A1JT28|A1JT28_YERE8	0	100	93.5	UNIPROT_AC:Q7CFQ3	BACTERIA	UNIPROT_AC:P30101	PDIA3_HUMAN	human|Homo sapiens	ANIMAL	UNIPROT_AC:Q7CFQ3	Q7CFQ3_YERPE	yerpe|Yersinia pestis	BACTERIA	pubmed:20711500|imex:IM-13779	psi-mi:MI:0398(two hybrid pooling approach)	psi-mi:MI:0915(physical association)	IntAct
tr|A1JT28|A1JT28_YERE8	0	100	93.5	UNIPROT_AC:Q7CFQ3	BACTERIA	UNIPROT_AC:P19338	NUCL_HUMAN	human|Homo sapiens	ANIMAL	UNIPROT_AC:Q7CFQ3	Q7CFQ3_YERPE	yerpe|Yersinia pestis	BACTERIA	pubmed:20711500|imex:IM-13779	psi-mi:MI:0398(two hybrid pooling approach)	psi-mi:MI:0915(physical association)	IntAct
tr|A1JT28|A1JT28_YERE8	0	100	93.5	UNIPROT_AC:Q7CFQ3	BACTERIA	INTACT:EBI-1033611	INTACT:EBI-1033611	human|Homo sapiens	ANIMAL	UNIPROT_AC:Q7CFQ3	Q7CFQ3_YERPE	yerpe|Yersinia pestis	BACTERIA	pubmed:20711500|imex:IM-13779	psi-mi:MI:0398(two hybrid pooling approach)	psi-mi:MI:0915(physical association)	IntAct
tr|A1JT28|A1JT28_YERE8	0	100	93.5	UNIPROT_AC:Q7CFQ3	BACTERIA	UNIPROT_AC:P08575	PTPRC_HUMAN	human|Homo sapiens	ANIMAL	UNIPROT_AC:Q7CFQ3	Q7CFQ3_YERPE	yerpe|Yersinia pestis	BACTERIA	pubmed:20711500|imex:IM-13779	psi-mi:MI:0398(two hybrid pooling approach)	psi-mi:MI:0915(physical association)	IntAct
tr|A1JT28|A1JT28_YERE8	0	100	93.5	UNIPROT_AC:Q7CFQ3	BACTERIA	UNIPROT_AC:P13693	TCTP_HUMAN	human|Homo sapiens	ANIMAL	UNIPROT_AC:Q7CFQ3	Q7CFQ3_YERPE	yerpe|Yersinia pestis	BACTERIA	pubmed:20711500|imex:IM-13779	psi-mi:MI:0398(two hybrid pooling approach)	psi-mi:MI:0915(physical association)	IntAct
tr|A1JT28|A1JT28_YERE8	0	100	93.5	UNIPROT_AC:Q7CFQ3	BACTERIA	UNIPROT_AC:Q8IVL5	P3H2_HUMAN	human|Homo sapiens	ANIMAL	UNIPROT_AC:Q7CFQ3	Q7CFQ3_YERPE	yerpe|Yersinia pestis	BACTERIA	pubmed:20711500|imex:IM-13779	psi-mi:MI:0398(two hybrid pooling approach)	psi-mi:MI:0915(physical association)	IntAct
tr|A1JT28|A1JT28_YERE8	0	100	93.5	UNIPROT_AC:Q7CFQ3	BACTERIA	UNIPROT_AC:Q8WV44	TRI41_HUMAN	human|Homo sapiens	ANIMAL	UNIPROT_AC:Q7CFQ3	Q7CFQ3_YERPE	yerpe|Yersinia pestis	BACTERIA	pubmed:20711500|imex:IM-13779	psi-mi:MI:0398(two hybrid pooling approach)	psi-mi:MI:0915(physical association)	IntAct
tr|A1JTV8|A1JTV8_YERE8	0	99	93	UNIPROT_AC:Q8ZFX5	BACTERIA	UNIPROT_AC:A5YKK6	CNOT1_HUMAN	human|Homo sapiens	ANIMAL	UNIPROT_AC:Q8ZFX5	HISX_YERPE	yerpe|Yersinia pestis	BACTERIA	pubmed:20711500|imex:IM-13779	psi-mi:MI:0398(two hybrid pooling approach)	psi-mi:MI:0915(physical association)	IntAct
tr|A1JTV8|A1JTV8_YERE8	0	99	93	UNIPROT_AC:Q8ZFX5	BACTERIA	UNIPROT_AC:O15533	TPSN_HUMAN	human|Homo sapiens	ANIMAL	UNIPROT_AC:Q8ZFX5	HISX_YERPE	yerpe|Yersinia pestis	BACTERIA	pubmed:20711500|imex:IM-13779	psi-mi:MI:0398(two hybrid pooling approach)	psi-mi:MI:0915(physical association)	IntAct
tr|A1JTV8|A1JTV8_YERE8	0	99	93	UNIPROT_AC:Q8ZFX5	BACTERIA	UNIPROT_AC:P63261	ACTG_HUMAN	human|Homo sapiens	ANIMAL	UNIPROT_AC:Q8ZFX5	HISX_YERPE	yerpe|Yersinia pestis	BACTERIA	pubmed:20711500|imex:IM-13779	psi-mi:MI:0398(two hybrid pooling approach)	psi-mi:MI:0915(physical association)	IntAct
tr|A1JTV8|A1JTV8_YERE8	0	99	93	UNIPROT_AC:Q8ZFX5	BACTERIA	UNIPROT_AC:P39687	AN32A_HUMAN	human|Homo sapiens	ANIMAL	UNIPROT_AC:Q8ZFX5	HISX_YERPE	yerpe|Yersinia pestis	BACTERIA	pubmed:20711500|imex:IM-13779	psi-mi:MI:0398(two hybrid pooling approach)	psi-mi:MI:0915(physical association)	IntAct
tr|A1JTV8|A1JTV8_YERE8	0	99	93	UNIPROT_AC:Q8ZFX5	BACTERIA	INTACT:EBI-1033611	INTACT:EBI-1033611	human|Homo sapiens	ANIMAL	UNIPROT_AC:Q8ZFX5	HISX_YERPE	yerpe|Yersinia pestis	BACTERIA	pubmed:20711500|imex:IM-13779	psi-mi:MI:0398(two hybrid pooling approach)	psi-mi:MI:0915(physical association)	IntAct
tr|A1JTV8|A1JTV8_YERE8	0	99	93	UNIPROT_AC:Q8ZFX5	BACTERIA	UNIPROT_AC:P27816	MAP4_HUMAN	human|Homo sapiens	ANIMAL	UNIPROT_AC:Q8ZFX5	HISX_YERPE	yerpe|Yersinia pestis	BACTERIA	pubmed:20711500|imex:IM-13779	psi-mi:MI:0398(two hybrid pooling approach)	psi-mi:MI:0915(physical association)	IntAct
tr|A1JTV8|A1JTV8_YERE8	0	99	93	UNIPROT_AC:Q8ZFX5	BACTERIA	UNIPROT_AC:Q6NY19	KANK3_HUMAN	human|Homo sapiens	ANIMAL	UNIPROT_AC:Q8ZFX5	HISX_YERPE	yerpe|Yersinia pestis	BACTERIA	pubmed:20711500|imex:IM-13779	psi-mi:MI:0398(two hybrid pooling approach)	psi-mi:MI:0915(physical association)	IntAct
tr|A1JTV8|A1JTV8_YERE8	0	99	93	UNIPROT_AC:Q8ZFX5	BACTERIA	UNIPROT_AC:Q8WWM7	ATX2L_HUMAN	human|Homo sapiens	ANIMAL	UNIPROT_AC:Q8ZFX5	HISX_YERPE	yerpe|Yersinia pestis	BACTERIA	pubmed:20711500|imex:IM-13779	psi-mi:MI:0398(two hybrid pooling approach)	psi-mi:MI:0915(physical association)	IntAct
tr|A1JTV8|A1JTV8_YERE8	0	99	93	UNIPROT_AC:Q8ZFX5	BACTERIA	UNIPROT_AC:Q99584	S10AD_HUMAN	human|Homo sapiens	ANIMAL	UNIPROT_AC:Q8ZFX5	HISX_YERPE	yerpe|Yersinia pestis	BACTERIA	pubmed:20711500|imex:IM-13779	psi-mi:MI:0398(two hybrid pooling approach)	psi-mi:MI:0915(physical association)	IntAct
tr|A1JTV8|A1JTV8_YERE8	0	99	93	UNIPROT_AC:Q8ZFX5	BACTERIA	UNIPROT_AC:Q9NU22	MDN1_HUMAN	human|Homo sapiens	ANIMAL	UNIPROT_AC:Q8ZFX5	HISX_YERPE	yerpe|Yersinia pestis	BACTERIA	pubmed:20711500|imex:IM-13779	psi-mi:MI:0398(two hybrid pooling approach)	psi-mi:MI:0915(physical association)	IntAct
tr|A1JTV8|A1JTV8_YERE8	0	99	93	UNIPROT_AC:Q8ZFX5	BACTERIA	UNIPROT_AC:Q9NZM5	GSCR2_HUMAN	human|Homo sapiens	ANIMAL	UNIPROT_AC:Q8ZFX5	HISX_YERPE	yerpe|Yersinia pestis	BACTERIA	pubmed:20711500|imex:IM-13779	psi-mi:MI:0398(two hybrid pooling approach)	psi-mi:MI:0915(physical association)	IntAct
sp|A1JI53|ILVD_YERE8	0	100	92.86	UNIPROT_AC:Q8ZAB3	BACTERIA	UNIPROT_AC:P35222	CTNB1_HUMAN	human|Homo sapiens	ANIMAL	UNIPROT_AC:Q8ZAB3	ILVD_YERPE	yerpe|Yersinia pestis	BACTERIA	pubmed:20711500|imex:IM-13779	psi-mi:MI:0398(two hybrid pooling approach)	psi-mi:MI:0915(physical association)	IntAct
sp|A1JI53|ILVD_YERE8	0	100	92.86	UNIPROT_AC:Q8ZAB3	BACTERIA	UNIPROT_AC:Q92854	SEM4D_HUMAN	human|Homo sapiens	ANIMAL	UNIPROT_AC:Q8ZAB3	ILVD_YERPE	yerpe|Yersinia pestis	BACTERIA	pubmed:20711500|imex:IM-13779	psi-mi:MI:0398(two hybrid pooling approach)	psi-mi:MI:0915(physical association)	IntAct
sp|A1JI53|ILVD_YERE8	0	100	92.86	UNIPROT_AC:Q8ZAB3	BACTERIA	UNIPROT_AC:O60244	MED14_HUMAN	human|Homo sapiens	ANIMAL	UNIPROT_AC:Q8ZAB3	ILVD_YERPE	yerpe|Yersinia pestis	BACTERIA	pubmed:20711500|imex:IM-13779	psi-mi:MI:0398(two hybrid pooling approach)	psi-mi:MI:0915(physical association)	IntAct
sp|A1JI53|ILVD_YERE8	0	100	92.86	UNIPROT_AC:Q8ZAB3	BACTERIA	UNIPROT_AC:Q01543	FLI1_HUMAN	human|Homo sapiens	ANIMAL	UNIPROT_AC:Q8ZAB3	ILVD_YERPE	yerpe|Yersinia pestis	BACTERIA	pubmed:20711500|imex:IM-13779	psi-mi:MI:0398(two hybrid pooling approach)	psi-mi:MI:0915(physical association)	IntAct
sp|A1JI53|ILVD_YERE8	0	100	92.86	UNIPROT_AC:Q8ZAB3	BACTERIA	UNIPROT_AC:Q9H869	YYAP1_HUMAN	human|Homo sapiens	ANIMAL	UNIPROT_AC:Q8ZAB3	ILVD_YERPE	yerpe|Yersinia pestis	BACTERIA	pubmed:20711500|imex:IM-13779	psi-mi:MI:0398(two hybrid pooling approach)	psi-mi:MI:0915(physical association)	IntAct
sp|A1JI53|ILVD_YERE8	0	100	92.86	UNIPROT_AC:Q8ZAB3	BACTERIA	UNIPROT_AC:Q9Y6X8	ZHX2_HUMAN	human|Homo sapiens	ANIMAL	UNIPROT_AC:Q8ZAB3	ILVD_YERPE	yerpe|Yersinia pestis	BACTERIA	pubmed:20711500|imex:IM-13779	psi-mi:MI:0398(two hybrid pooling approach)	psi-mi:MI:0915(physical association)	IntAct
sp|A1JN45|PYRC_YERE8	0	99	92.8	UNIPROT_AC:Q8ZFU4	BACTERIA	UNIPROT_AC:P14625	ENPL_HUMAN	human|Homo sapiens	ANIMAL	UNIPROT_AC:Q8ZFU4	PYRC_YERPE	yerpe|Yersinia pestis	BACTERIA	pubmed:20711500|imex:IM-13779	psi-mi:MI:0398(two hybrid pooling approach)	psi-mi:MI:0915(physical association)	IntAct
sp|A1JN45|PYRC_YERE8	0	99	92.8	UNIPROT_AC:Q8ZFU4	BACTERIA	UNIPROT_AC:Q9NS56	TOPRS_HUMAN	human|Homo sapiens	ANIMAL	UNIPROT_AC:Q8ZFU4	PYRC_YERPE	yerpe|Yersinia pestis	BACTERIA	pubmed:20711500|imex:IM-13779	psi-mi:MI:0398(two hybrid pooling approach)	psi-mi:MI:0915(physical association)	IntAct
sp|A1JN45|PYRC_YERE8	0	99	92.8	UNIPROT_AC:Q8ZFU4	BACTERIA	UNIPROT_AC:P60842	IF4A1_HUMAN	human|Homo sapiens	ANIMAL	UNIPROT_AC:Q8ZFU4	PYRC_YERPE	yerpe|Yersinia pestis	BACTERIA	pubmed:20711500|imex:IM-13779	psi-mi:MI:0398(two hybrid pooling approach)	psi-mi:MI:0915(physical association)	IntAct
sp|A1JN45|PYRC_YERE8	0	99	92.8	UNIPROT_AC:Q8ZFU4	BACTERIA	UNIPROT_AC:Q9NX31	OSER1_HUMAN	human|Homo sapiens	ANIMAL	UNIPROT_AC:Q8ZFU4	PYRC_YERPE	yerpe|Yersinia pestis	BACTERIA	pubmed:20711500|imex:IM-13779	psi-mi:MI:0398(two hybrid pooling approach)	psi-mi:MI:0915(physical association)	IntAct
tr|A1JI80|A1JI80_YERE8	0	100	92.79	UNIPROT_AC:Q8ZAF1	BACTERIA	UNIPROT_AC:P19838	NFKB1_HUMAN	human|Homo sapiens	ANIMAL	UNIPROT_AC:Q8ZAF1	WZYE_YERPE	yerpe|Yersinia pestis	BACTERIA	pubmed:20711500|imex:IM-13779	psi-mi:MI:0398(two hybrid pooling approach)	psi-mi:MI:0915(physical association)	IntAct
tr|A1JI80|A1JI80_YERE8	0	100	92.79	UNIPROT_AC:Q8ZAF1	BACTERIA	UNIPROT_AC:P46940	IQGA1_HUMAN	human|Homo sapiens	ANIMAL	UNIPROT_AC:Q8ZAF1	WZYE_YERPE	yerpe|Yersinia pestis	BACTERIA	pubmed:20711500|imex:IM-13779	psi-mi:MI:0398(two hybrid pooling approach)	psi-mi:MI:0915(physical association)	IntAct
tr|A1JI80|A1JI80_YERE8	0	100	92.79	UNIPROT_AC:Q8ZAF1	BACTERIA	UNIPROT_AC:Q59H65	Q59H65_HUMAN	human|Homo sapiens	ANIMAL	UNIPROT_AC:Q8ZAF1	WZYE_YERPE	yerpe|Yersinia pestis	BACTERIA	pubmed:20711500|imex:IM-13779	psi-mi:MI:0398(two hybrid pooling approach)	psi-mi:MI:0915(physical association)	IntAct
tr|A1JM75|A1JM75_YERE8	4e-173	100	92.77	UNIPROT_AC:Q8D033	BACTERIA	UNIPROT_AC:O95905	SGT1_HUMAN	human|Homo sapiens	ANIMAL	UNIPROT_AC:Q8D033	Q8D033_YERPE	yerpe|Yersinia pestis	BACTERIA	pubmed:20711500|imex:IM-13779	psi-mi:MI:0398(two hybrid pooling approach)	psi-mi:MI:0915(physical association)	IntAct
tr|A1JM75|A1JM75_YERE8	4e-173	100	92.77	UNIPROT_AC:Q8D033	BACTERIA	UNIPROT_AC:Q8NEZ2	VP37A_HUMAN	human|Homo sapiens	ANIMAL	UNIPROT_AC:Q8D033	Q8D033_YERPE	yerpe|Yersinia pestis	BACTERIA	pubmed:20711500|imex:IM-13779	psi-mi:MI:0398(two hybrid pooling approach)	psi-mi:MI:0915(physical association)	IntAct
tr|A1JNS0|A1JNS0_YERE8	0	100	92.71	UNIPROT_AC:Q7CK42	BACTERIA	UNIPROT_AC:Q12805	FBLN3_HUMAN	human|Homo sapiens	ANIMAL	UNIPROT_AC:Q7CK42	Q7CK42_YERPE	yerpe|Yersinia pestis	BACTERIA	pubmed:20711500|imex:IM-13779	psi-mi:MI:0398(two hybrid pooling approach)	psi-mi:MI:0915(physical association)	IntAct
tr|A1JNS0|A1JNS0_YERE8	0	100	92.71	UNIPROT_AC:Q7CK42	BACTERIA	UNIPROT_AC:Q9UBB9	TFP11_HUMAN	human|Homo sapiens	ANIMAL	UNIPROT_AC:Q7CK42	Q7CK42_YERPE	yerpe|Yersinia pestis	BACTERIA	pubmed:20711500|imex:IM-13779	psi-mi:MI:0398(two hybrid pooling approach)	psi-mi:MI:0915(physical association)	IntAct
tr|A1JKK6|A1JKK6_YERE8	3e-164	100	92.59	UNIPROT_AC:Q8ZCP4	BACTERIA	UNIPROT_AC:P01877	IGHA2_HUMAN	human|Homo sapiens	ANIMAL	UNIPROT_AC:Q8ZCP4	PDXJ_YERPE	yerpe|Yersinia pestis	BACTERIA	pubmed:20711500|imex:IM-13779	psi-mi:MI:0398(two hybrid pooling approach)	psi-mi:MI:0915(physical association)	IntAct
tr|A1JT47|A1JT47_YERE8	0	99	92.51	UNIPROT_AC:Q7CFP7	BACTERIA	UNIPROT_AC:Q16831	UPP1_HUMAN	human|Homo sapiens	ANIMAL	UNIPROT_AC:Q7CFP7	Q7CFP7_YERPE	yerpe|Yersinia pestis	BACTERIA	pubmed:20711500|imex:IM-13779	psi-mi:MI:0398(two hybrid pooling approach)	psi-mi:MI:0915(physical association)	IntAct
tr|A1JT47|A1JT47_YERE8	0	99	92.51	UNIPROT_AC:Q7CFP7	BACTERIA	UNIPROT_AC:P01023	A2MG_HUMAN	human|Homo sapiens	ANIMAL	UNIPROT_AC:Q7CFP7	Q7CFP7_YERPE	yerpe|Yersinia pestis	BACTERIA	pubmed:20711500|imex:IM-13779	psi-mi:MI:0398(two hybrid pooling approach)	psi-mi:MI:0915(physical association)	IntAct
tr|A1JT47|A1JT47_YERE8	0	99	92.51	UNIPROT_AC:Q7CFP7	BACTERIA	UNIPROT_AC:P34741	SDC2_HUMAN	human|Homo sapiens	ANIMAL	UNIPROT_AC:Q7CFP7	Q7CFP7_YERPE	yerpe|Yersinia pestis	BACTERIA	pubmed:20711500|imex:IM-13779	psi-mi:MI:0398(two hybrid pooling approach)	psi-mi:MI:0915(physical association)	IntAct
tr|A1JT47|A1JT47_YERE8	0	99	92.51	UNIPROT_AC:Q7CFP7	BACTERIA	UNIPROT_AC:Q9HCG7	GBA2_HUMAN	human|Homo sapiens	ANIMAL	UNIPROT_AC:Q7CFP7	Q7CFP7_YERPE	yerpe|Yersinia pestis	BACTERIA	pubmed:20711500|imex:IM-13779	psi-mi:MI:0398(two hybrid pooling approach)	psi-mi:MI:0915(physical association)	IntAct
tr|A1JT47|A1JT47_YERE8	0	99	92.51	UNIPROT_AC:Q7CFP7	BACTERIA	UNIPROT_AC:Q9NR48	ASH1L_HUMAN	human|Homo sapiens	ANIMAL	UNIPROT_AC:Q7CFP7	Q7CFP7_YERPE	yerpe|Yersinia pestis	BACTERIA	pubmed:20711500|imex:IM-13779	psi-mi:MI:0398(two hybrid pooling approach)	psi-mi:MI:0915(physical association)	IntAct
sp|A1JJE4|ISPH_YERE8	0	100	92.43	UNIPROT_AC:P58680	BACTERIA	UNIPROT_AC:P43034	LIS1_HUMAN	human|Homo sapiens	ANIMAL	UNIPROT_AC:P58680	ISPH_YERPE	yerpe|Yersinia pestis	BACTERIA	pubmed:20711500|imex:IM-13779	psi-mi:MI:0398(two hybrid pooling approach)	psi-mi:MI:0915(physical association)	IntAct
sp|A1JJE4|ISPH_YERE8	0	100	92.43	UNIPROT_AC:P58680	BACTERIA	UNIPROT_AC:Q6PKC3	TXD11_HUMAN	human|Homo sapiens	ANIMAL	UNIPROT_AC:P58680	ISPH_YERPE	yerpe|Yersinia pestis	BACTERIA	pubmed:20711500|imex:IM-13779	psi-mi:MI:0398(two hybrid pooling approach)	psi-mi:MI:0915(physical association)	IntAct
sp|A1JJE4|ISPH_YERE8	0	100	92.43	UNIPROT_AC:P58680	BACTERIA	UNIPROT_AC:P02461	CO3A1_HUMAN	human|Homo sapiens	ANIMAL	UNIPROT_AC:P58680	ISPH_YERPE	yerpe|Yersinia pestis	BACTERIA	pubmed:20711500|imex:IM-13779	psi-mi:MI:0398(two hybrid pooling approach)	psi-mi:MI:0915(physical association)	IntAct
sp|A1JJE4|ISPH_YERE8	0	100	92.43	UNIPROT_AC:P58680	BACTERIA	UNIPROT_AC:O00748	EST2_HUMAN	human|Homo sapiens	ANIMAL	UNIPROT_AC:P58680	ISPH_YERPE	yerpe|Yersinia pestis	BACTERIA	pubmed:20711500|imex:IM-13779	psi-mi:MI:0398(two hybrid pooling approach)	psi-mi:MI:0915(physical association)	IntAct
tr|A1JI78|A1JI78_YERE8	0	100	92.34	UNIPROT_AC:Q7CKZ1	BACTERIA	UNIPROT_AC:O14908	GIPC1_HUMAN	human|Homo sapiens	ANIMAL	UNIPROT_AC:Q7CKZ1	Q7CKZ1_YERPE	yerpe|Yersinia pestis	BACTERIA	pubmed:20711500|imex:IM-13779	psi-mi:MI:0398(two hybrid pooling approach)	psi-mi:MI:0915(physical association)	IntAct
sp|A1JI42|MURI_YERE8	0	100	92.33	UNIPROT_AC:Q8ZAA2	BACTERIA	UNIPROT_AC:Q15942	ZYX_HUMAN	human|Homo sapiens	ANIMAL	UNIPROT_AC:Q8ZAA2	MURI_YERPE	yerpe|Yersinia pestis	BACTERIA	pubmed:20711500|imex:IM-13779	psi-mi:MI:0398(two hybrid pooling approach)	psi-mi:MI:0915(physical association)	IntAct
sp|A1JJD7|NHAA_YERE8	0	99	92.29	UNIPROT_AC:Q7CG77	BACTERIA	UNIPROT_AC:O00165	HAX1_HUMAN	human|Homo sapiens	ANIMAL	UNIPROT_AC:Q7CG77	NHAA_YERPE	yerpe|Yersinia pestis	BACTERIA	pubmed:20711500|imex:IM-13779	psi-mi:MI:0398(two hybrid pooling approach)	psi-mi:MI:0915(physical association)	IntAct
sp|A1JJD7|NHAA_YERE8	0	99	92.29	UNIPROT_AC:Q7CG77	BACTERIA	UNIPROT_AC:Q16719	KYNU_HUMAN	human|Homo sapiens	ANIMAL	UNIPROT_AC:Q7CG77	NHAA_YERPE	yerpe|Yersinia pestis	BACTERIA	pubmed:20711500|imex:IM-13779	psi-mi:MI:0398(two hybrid pooling approach)	psi-mi:MI:0915(physical association)	IntAct
sp|A1JJD7|NHAA_YERE8	0	99	92.29	UNIPROT_AC:Q7CG77	BACTERIA	UNIPROT_AC:Q4J6C6	PPCEL_HUMAN	human|Homo sapiens	ANIMAL	UNIPROT_AC:Q7CG77	NHAA_YERPE	yerpe|Yersinia pestis	BACTERIA	pubmed:20711500|imex:IM-13779	psi-mi:MI:0398(two hybrid pooling approach)	psi-mi:MI:0915(physical association)	IntAct
sp|A1JJD7|NHAA_YERE8	0	99	92.29	UNIPROT_AC:Q7CG77	BACTERIA	UNIPROT_AC:Q92902	HPS1_HUMAN	human|Homo sapiens	ANIMAL	UNIPROT_AC:Q7CG77	NHAA_YERPE	yerpe|Yersinia pestis	BACTERIA	pubmed:20711500|imex:IM-13779	psi-mi:MI:0398(two hybrid pooling approach)	psi-mi:MI:0915(physical association)	IntAct
sp|A1JJD7|NHAA_YERE8	0	99	92.29	UNIPROT_AC:Q7CG77	BACTERIA	UNIPROT_AC:Q9BQI3	E2AK1_HUMAN	human|Homo sapiens	ANIMAL	UNIPROT_AC:Q7CG77	NHAA_YERPE	yerpe|Yersinia pestis	BACTERIA	pubmed:20711500|imex:IM-13779	psi-mi:MI:0398(two hybrid pooling approach)	psi-mi:MI:0915(physical association)	IntAct
tr|A1JRX8|A1JRX8_YERE8	0	100	92.29	UNIPROT_AC:Q8D1U4	BACTERIA	UNIPROT_AC:P55899	FCGRN_HUMAN	human|Homo sapiens	ANIMAL	UNIPROT_AC:Q8D1U4	Q8D1U4_YERPE	yerpe|Yersinia pestis	BACTERIA	pubmed:20711500|imex:IM-13779	psi-mi:MI:0398(two hybrid pooling approach)	psi-mi:MI:0915(physical association)	IntAct
sp|A1JPY2|TRPA_YERE8	1e-169	100	92.16	UNIPROT_AC:Q8ZEH0	BACTERIA	UNIPROT_AC:P31483	TIA1_HUMAN	human|Homo sapiens	ANIMAL	UNIPROT_AC:Q8ZEH0	TRPA_YERPE	yerpe|Yersinia pestis	BACTERIA	pubmed:20711500|imex:IM-13779	psi-mi:MI:0398(two hybrid pooling approach)	psi-mi:MI:0915(physical association)	IntAct
tr|A1JII8|A1JII8_YERE8	0	99	91.91	UNIPROT_AC:Q8ZAQ2	BACTERIA	UNIPROT_AC:P14625	ENPL_HUMAN	human|Homo sapiens	ANIMAL	UNIPROT_AC:Q8ZAQ2	THIC_YERPE	yerpe|Yersinia pestis	BACTERIA	pubmed:20711500|imex:IM-13779	psi-mi:MI:0398(two hybrid pooling approach)	psi-mi:MI:0915(physical association)	IntAct
tr|A1JII8|A1JII8_YERE8	0	99	91.91	UNIPROT_AC:Q8ZAQ2	BACTERIA	UNIPROT_AC:Q8WYH8	ING5_HUMAN	human|Homo sapiens	ANIMAL	UNIPROT_AC:Q8ZAQ2	THIC_YERPE	yerpe|Yersinia pestis	BACTERIA	pubmed:20711500|imex:IM-13779	psi-mi:MI:0398(two hybrid pooling approach)	psi-mi:MI:0915(physical association)	IntAct
tr|A1JII8|A1JII8_YERE8	0	99	91.91	UNIPROT_AC:Q8ZAQ2	BACTERIA	UNIPROT_AC:Q03135	CAV1_HUMAN	human|Homo sapiens	ANIMAL	UNIPROT_AC:Q8ZAQ2	THIC_YERPE	yerpe|Yersinia pestis	BACTERIA	pubmed:20711500|imex:IM-13779	psi-mi:MI:0398(two hybrid pooling approach)	psi-mi:MI:0915(physical association)	IntAct
tr|A1JII8|A1JII8_YERE8	0	99	91.91	UNIPROT_AC:Q8ZAQ2	BACTERIA	UNIPROT_AC:P62140	PP1B_HUMAN	human|Homo sapiens	ANIMAL	UNIPROT_AC:Q8ZAQ2	THIC_YERPE	yerpe|Yersinia pestis	BACTERIA	pubmed:20711500|imex:IM-13779	psi-mi:MI:0398(two hybrid pooling approach)	psi-mi:MI:0915(physical association)	IntAct
tr|A1JII8|A1JII8_YERE8	0	99	91.91	UNIPROT_AC:Q8ZAQ2	BACTERIA	UNIPROT_AC:O95819	M4K4_HUMAN	human|Homo sapiens	ANIMAL	UNIPROT_AC:Q8ZAQ2	THIC_YERPE	yerpe|Yersinia pestis	BACTERIA	pubmed:20711500|imex:IM-13779	psi-mi:MI:0398(two hybrid pooling approach)	psi-mi:MI:0915(physical association)	IntAct
tr|A1JII8|A1JII8_YERE8	0	99	91.91	UNIPROT_AC:Q8ZAQ2	BACTERIA	UNIPROT_AC:P31153	METK2_HUMAN	human|Homo sapiens	ANIMAL	UNIPROT_AC:Q8ZAQ2	THIC_YERPE	yerpe|Yersinia pestis	BACTERIA	pubmed:20711500|imex:IM-13779	psi-mi:MI:0398(two hybrid pooling approach)	psi-mi:MI:0915(physical association)	IntAct
tr|A1JLU3|A1JLU3_YERE8	0	100	91.78	UNIPROT_AC:Q7CHE8	BACTERIA	INTACT:EBI-1033611	INTACT:EBI-1033611	human|Homo sapiens	ANIMAL	UNIPROT_AC:Q7CHE8	Q7CHE8_YERPE	yerpe|Yersinia pestis	BACTERIA	pubmed:20711500|imex:IM-13779	psi-mi:MI:0398(two hybrid pooling approach)	psi-mi:MI:0915(physical association)	IntAct
tr|A1JLU3|A1JLU3_YERE8	0	100	91.78	UNIPROT_AC:Q7CHE8	BACTERIA	UNIPROT_AC:O60244	MED14_HUMAN	human|Homo sapiens	ANIMAL	UNIPROT_AC:Q7CHE8	Q7CHE8_YERPE	yerpe|Yersinia pestis	BACTERIA	pubmed:20711500|imex:IM-13779	psi-mi:MI:0398(two hybrid pooling approach)	psi-mi:MI:0915(physical association)	IntAct
tr|A1JLU3|A1JLU3_YERE8	0	100	91.78	UNIPROT_AC:Q7CHE8	BACTERIA	UNIPROT_AC:P15260	INGR1_HUMAN	human|Homo sapiens	ANIMAL	UNIPROT_AC:Q7CHE8	Q7CHE8_YERPE	yerpe|Yersinia pestis	BACTERIA	pubmed:20711500|imex:IM-13779	psi-mi:MI:0398(two hybrid pooling approach)	psi-mi:MI:0915(physical association)	IntAct
sp|A1JPE9|LPLT_YERE8	0	100	91.58	UNIPROT_AC:Q7CGZ2	BACTERIA	UNIPROT_AC:P52272	HNRPM_HUMAN	human|Homo sapiens	ANIMAL	UNIPROT_AC:Q7CGZ2	LPLT_YERPE	yerpe|Yersinia pestis	BACTERIA	pubmed:20711500|imex:IM-13779	psi-mi:MI:0398(two hybrid pooling approach)	psi-mi:MI:0915(physical association)	IntAct
tr|A1JI85|A1JI85_YERE8	1e-161	100	91.53	UNIPROT_AC:Q7CKY7	BACTERIA	UNIPROT_AC:P19838	NFKB1_HUMAN	human|Homo sapiens	ANIMAL	UNIPROT_AC:Q7CKY7	Q7CKY7_YERPE	yerpe|Yersinia pestis	BACTERIA	pubmed:20711500|imex:IM-13779	psi-mi:MI:0398(two hybrid pooling approach)	psi-mi:MI:0915(physical association)	IntAct
tr|A1JQ72|A1JQ72_YERE8	0	100	91.38	UNIPROT_AC:Q7CIN4	BACTERIA	UNIPROT_AC:Q92793	CBP_HUMAN	human|Homo sapiens	ANIMAL	UNIPROT_AC:Q7CIN4	Q7CIN4_YERPE	yerpe|Yersinia pestis	BACTERIA	pubmed:20711500|imex:IM-13779	psi-mi:MI:0398(two hybrid pooling approach)	psi-mi:MI:0915(physical association)	IntAct
tr|A1JQ72|A1JQ72_YERE8	0	100	91.38	UNIPROT_AC:Q7CIN4	BACTERIA	UNIPROT_AC:Q16825	PTN21_HUMAN	human|Homo sapiens	ANIMAL	UNIPROT_AC:Q7CIN4	Q7CIN4_YERPE	yerpe|Yersinia pestis	BACTERIA	pubmed:20711500|imex:IM-13779	psi-mi:MI:0398(two hybrid pooling approach)	psi-mi:MI:0915(physical association)	IntAct
tr|A1JTW1|A1JTW1_YERE8	7e-136	100	91.33	UNIPROT_AC:Q8ZFX8	BACTERIA	UNIPROT_AC:O15033	AREL1_HUMAN	human|Homo sapiens	ANIMAL	UNIPROT_AC:Q8ZFX8	HIS5_YERPE	yerpe|Yersinia pestis	BACTERIA	pubmed:20711500|imex:IM-13779	psi-mi:MI:0398(two hybrid pooling approach)	psi-mi:MI:0915(physical association)	IntAct
sp|A1JJQ7|DGTP_YERE8	0	100	91.3	UNIPROT_AC:Q8ZBM5	BACTERIA	UNIPROT_AC:Q8N8E3	CE112_HUMAN	human|Homo sapiens	ANIMAL	UNIPROT_AC:Q8ZBM5	DGTP_YERPE	yerpe|Yersinia pestis	BACTERIA	pubmed:20711500|imex:IM-13779	psi-mi:MI:0398(two hybrid pooling approach)	psi-mi:MI:0915(physical association)	IntAct
sp|A1JJQ7|DGTP_YERE8	0	100	91.3	UNIPROT_AC:Q8ZBM5	BACTERIA	UNIPROT_AC:Q8TEW8	PAR3L_HUMAN	human|Homo sapiens	ANIMAL	UNIPROT_AC:Q8ZBM5	DGTP_YERPE	yerpe|Yersinia pestis	BACTERIA	pubmed:20711500|imex:IM-13779	psi-mi:MI:0398(two hybrid pooling approach)	psi-mi:MI:0915(physical association)	IntAct
sp|A1JJQ7|DGTP_YERE8	0	100	91.3	UNIPROT_AC:Q8ZBM5	BACTERIA	UNIPROT_AC:Q9UJ70	NAGK_HUMAN	human|Homo sapiens	ANIMAL	UNIPROT_AC:Q8ZBM5	DGTP_YERPE	yerpe|Yersinia pestis	BACTERIA	pubmed:20711500|imex:IM-13779	psi-mi:MI:0398(two hybrid pooling approach)	psi-mi:MI:0915(physical association)	IntAct
tr|A1JRN7|A1JRN7_YERE8	0	100	91.18	UNIPROT_AC:Q8D1N3	BACTERIA	UNIPROT_AC:Q4LDE5	SVEP1_HUMAN	human|Homo sapiens	ANIMAL	UNIPROT_AC:Q8D1N3	Q8D1N3_YERPE	yerpe|Yersinia pestis	BACTERIA	pubmed:20711500|imex:IM-13779	psi-mi:MI:0398(two hybrid pooling approach)	psi-mi:MI:0915(physical association)	IntAct
tr|A1JI71|A1JI71_YERE8	0	99	91.17	UNIPROT_AC:Q8D1K6	BACTERIA	UNIPROT_AC:P27448	MARK3_HUMAN	human|Homo sapiens	ANIMAL	UNIPROT_AC:Q8D1K6	Q8D1K6_YERPE	yerpe|Yersinia pestis	BACTERIA	pubmed:20711500|imex:IM-13779	psi-mi:MI:0398(two hybrid pooling approach)	psi-mi:MI:0915(physical association)	IntAct
tr|A1JI71|A1JI71_YERE8	0	99	91.17	UNIPROT_AC:Q8D1K6	BACTERIA	UNIPROT_AC:Q03431	PTH1R_HUMAN	human|Homo sapiens	ANIMAL	UNIPROT_AC:Q8D1K6	Q8D1K6_YERPE	yerpe|Yersinia pestis	BACTERIA	pubmed:20711500|imex:IM-13779	psi-mi:MI:0398(two hybrid pooling approach)	psi-mi:MI:0915(physical association)	IntAct
tr|A1JI71|A1JI71_YERE8	0	99	91.17	UNIPROT_AC:Q8D1K6	BACTERIA	UNIPROT_AC:Q96DB2	HDA11_HUMAN	human|Homo sapiens	ANIMAL	UNIPROT_AC:Q8D1K6	Q8D1K6_YERPE	yerpe|Yersinia pestis	BACTERIA	pubmed:20711500|imex:IM-13779	psi-mi:MI:0398(two hybrid pooling approach)	psi-mi:MI:0915(physical association)	IntAct
tr|A1JSW0|A1JSW0_YERE8	0	100	90.94	UNIPROT_AC:Q7CFS1	BACTERIA	UNIPROT_AC:Q13227	GPS2_HUMAN	human|Homo sapiens	ANIMAL	UNIPROT_AC:Q7CFS1	Q7CFS1_YERPE	yerpe|Yersinia pestis	BACTERIA	pubmed:20711500|imex:IM-13779	psi-mi:MI:0398(two hybrid pooling approach)	psi-mi:MI:0915(physical association)	IntAct
tr|A1JSW0|A1JSW0_YERE8	0	100	90.94	UNIPROT_AC:Q7CFS1	BACTERIA	UNIPROT_AC:P42892	ECE1_HUMAN	human|Homo sapiens	ANIMAL	UNIPROT_AC:Q7CFS1	Q7CFS1_YERPE	yerpe|Yersinia pestis	BACTERIA	pubmed:20711500|imex:IM-13779	psi-mi:MI:0398(two hybrid pooling approach)	psi-mi:MI:0915(physical association)	IntAct
tr|A1JSW0|A1JSW0_YERE8	0	100	90.94	UNIPROT_AC:Q7CFS1	BACTERIA	UNIPROT_AC:Q07092	COGA1_HUMAN	human|Homo sapiens	ANIMAL	UNIPROT_AC:Q7CFS1	Q7CFS1_YERPE	yerpe|Yersinia pestis	BACTERIA	pubmed:20711500|imex:IM-13779	psi-mi:MI:0398(two hybrid pooling approach)	psi-mi:MI:0915(physical association)	IntAct
tr|A1JSW0|A1JSW0_YERE8	0	100	90.94	UNIPROT_AC:Q7CFS1	BACTERIA	UNIPROT_AC:Q92802	N42L2_HUMAN	human|Homo sapiens	ANIMAL	UNIPROT_AC:Q7CFS1	Q7CFS1_YERPE	yerpe|Yersinia pestis	BACTERIA	pubmed:20711500|imex:IM-13779	psi-mi:MI:0398(two hybrid pooling approach)	psi-mi:MI:0915(physical association)	IntAct
tr|A1JSW0|A1JSW0_YERE8	0	100	90.94	UNIPROT_AC:Q7CFS1	BACTERIA	UNIPROT_AC:Q96I30	Q96I30_HUMAN	human|Homo sapiens	ANIMAL	UNIPROT_AC:Q7CFS1	Q7CFS1_YERPE	yerpe|Yersinia pestis	BACTERIA	pubmed:20711500|imex:IM-13779	psi-mi:MI:0398(two hybrid pooling approach)	psi-mi:MI:0915(physical association)	IntAct
tr|A1JSW0|A1JSW0_YERE8	0	100	90.94	UNIPROT_AC:Q7CFS1	BACTERIA	UNIPROT_AC:Q96PV6	LENG8_HUMAN	human|Homo sapiens	ANIMAL	UNIPROT_AC:Q7CFS1	Q7CFS1_YERPE	yerpe|Yersinia pestis	BACTERIA	pubmed:20711500|imex:IM-13779	psi-mi:MI:0398(two hybrid pooling approach)	psi-mi:MI:0915(physical association)	IntAct
sp|A1JP69|LPXA_YERE8	3e-178	100	90.84	UNIPROT_AC:Q8ZH56	BACTERIA	INTACT:EBI-1033611	INTACT:EBI-1033611	human|Homo sapiens	ANIMAL	UNIPROT_AC:Q8ZH56	LPXA_YERPE	yerpe|Yersinia pestis	BACTERIA	pubmed:20711500|imex:IM-13779	psi-mi:MI:0398(two hybrid pooling approach)	psi-mi:MI:0915(physical association)	IntAct
tr|A1JSB1|A1JSB1_YERE8	0	100	90.8	UNIPROT_AC:Q7CFV9	BACTERIA	UNIPROT_AC:P30048	PRDX3_HUMAN	human|Homo sapiens	ANIMAL	UNIPROT_AC:Q7CFV9	Q7CFV9_YERPE	yerpe|Yersinia pestis	BACTERIA	pubmed:20711500|imex:IM-13779	psi-mi:MI:0398(two hybrid pooling approach)	psi-mi:MI:0915(physical association)	IntAct
tr|A1JSB1|A1JSB1_YERE8	0	100	90.8	UNIPROT_AC:Q7CFV9	BACTERIA	UNIPROT_AC:Q9BZF1	OSBL8_HUMAN	human|Homo sapiens	ANIMAL	UNIPROT_AC:Q7CFV9	Q7CFV9_YERPE	yerpe|Yersinia pestis	BACTERIA	pubmed:20711500|imex:IM-13779	psi-mi:MI:0398(two hybrid pooling approach)	psi-mi:MI:0915(physical association)	IntAct
tr|A1JSG2|A1JSG2_YERE8	0	100	90.66	UNIPROT_AC:Q8CZJ9	BACTERIA	UNIPROT_AC:O14964	HGS_HUMAN	human|Homo sapiens	ANIMAL	UNIPROT_AC:Q8CZJ9	Q8CZJ9_YERPE	yerpe|Yersinia pestis	BACTERIA	pubmed:20711500|imex:IM-13779	psi-mi:MI:0398(two hybrid pooling approach)	psi-mi:MI:0915(physical association)	IntAct
tr|A1JSG2|A1JSG2_YERE8	0	100	90.66	UNIPROT_AC:Q8CZJ9	BACTERIA	UNIPROT_AC:Q9NY15	STAB1_HUMAN	human|Homo sapiens	ANIMAL	UNIPROT_AC:Q8CZJ9	Q8CZJ9_YERPE	yerpe|Yersinia pestis	BACTERIA	pubmed:20711500|imex:IM-13779	psi-mi:MI:0398(two hybrid pooling approach)	psi-mi:MI:0915(physical association)	IntAct
tr|A1JNS4|A1JNS4_YERE8	0	100	90.51	UNIPROT_AC:Q7CK43	BACTERIA	UNIPROT_AC:O60825	F262_HUMAN	human|Homo sapiens	ANIMAL	UNIPROT_AC:Q7CK43	Q7CK43_YERPE	yerpe|Yersinia pestis	BACTERIA	pubmed:20711500|imex:IM-13779	psi-mi:MI:0398(two hybrid pooling approach)	psi-mi:MI:0915(physical association)	IntAct
tr|A1JPV8|A1JPV8_YERE8	0	100	90.38	UNIPROT_AC:Q7CIM3	BACTERIA	UNIPROT_AC:Q9UKK3	PARP4_HUMAN	human|Homo sapiens	ANIMAL	UNIPROT_AC:Q7CIM3	Q7CIM3_YERPE	yerpe|Yersinia pestis	BACTERIA	pubmed:20711500|imex:IM-13779	psi-mi:MI:0398(two hybrid pooling approach)	psi-mi:MI:0915(physical association)	IntAct
tr|A1JPV8|A1JPV8_YERE8	0	100	90.38	UNIPROT_AC:Q7CIM3	BACTERIA	UNIPROT_AC:O75807	PR15A_HUMAN	human|Homo sapiens	ANIMAL	UNIPROT_AC:Q7CIM3	Q7CIM3_YERPE	yerpe|Yersinia pestis	BACTERIA	pubmed:20711500|imex:IM-13779	psi-mi:MI:0398(two hybrid pooling approach)	psi-mi:MI:0915(physical association)	IntAct
tr|A1JPV8|A1JPV8_YERE8	0	100	90.38	UNIPROT_AC:Q7CIM3	BACTERIA	UNIPROT_AC:P43034	LIS1_HUMAN	human|Homo sapiens	ANIMAL	UNIPROT_AC:Q7CIM3	Q7CIM3_YERPE	yerpe|Yersinia pestis	BACTERIA	pubmed:20711500|imex:IM-13779	psi-mi:MI:0398(two hybrid pooling approach)	psi-mi:MI:0915(physical association)	IntAct
tr|A1JPV8|A1JPV8_YERE8	0	100	90.38	UNIPROT_AC:Q7CIM3	BACTERIA	UNIPROT_AC:O75821	EIF3G_HUMAN	human|Homo sapiens	ANIMAL	UNIPROT_AC:Q7CIM3	Q7CIM3_YERPE	yerpe|Yersinia pestis	BACTERIA	pubmed:20711500|imex:IM-13779	psi-mi:MI:0398(two hybrid pooling approach)	psi-mi:MI:0915(physical association)	IntAct
tr|A1JPV8|A1JPV8_YERE8	0	100	90.38	UNIPROT_AC:Q7CIM3	BACTERIA	UNIPROT_AC:O94913	PCF11_HUMAN	human|Homo sapiens	ANIMAL	UNIPROT_AC:Q7CIM3	Q7CIM3_YERPE	yerpe|Yersinia pestis	BACTERIA	pubmed:20711500|imex:IM-13779	psi-mi:MI:0398(two hybrid pooling approach)	psi-mi:MI:0915(physical association)	IntAct
tr|A1JPV8|A1JPV8_YERE8	0	100	90.38	UNIPROT_AC:Q7CIM3	BACTERIA	UNIPROT_AC:P13639	EF2_HUMAN	human|Homo sapiens	ANIMAL	UNIPROT_AC:Q7CIM3	Q7CIM3_YERPE	yerpe|Yersinia pestis	BACTERIA	pubmed:20711500|imex:IM-13779	psi-mi:MI:0398(two hybrid pooling approach)	psi-mi:MI:0915(physical association)	IntAct
tr|A1JPV8|A1JPV8_YERE8	0	100	90.38	UNIPROT_AC:Q7CIM3	BACTERIA	UNIPROT_AC:Q5SXM2	SNPC4_HUMAN	human|Homo sapiens	ANIMAL	UNIPROT_AC:Q7CIM3	Q7CIM3_YERPE	yerpe|Yersinia pestis	BACTERIA	pubmed:20711500|imex:IM-13779	psi-mi:MI:0398(two hybrid pooling approach)	psi-mi:MI:0915(physical association)	IntAct
tr|A1JPV8|A1JPV8_YERE8	0	100	90.38	UNIPROT_AC:Q7CIM3	BACTERIA	UNIPROT_AC:Q8TDM2	Q8TDM2_HUMAN	human|Homo sapiens	ANIMAL	UNIPROT_AC:Q7CIM3	Q7CIM3_YERPE	yerpe|Yersinia pestis	BACTERIA	pubmed:20711500|imex:IM-13779	psi-mi:MI:0398(two hybrid pooling approach)	psi-mi:MI:0915(physical association)	IntAct
tr|A1JPV8|A1JPV8_YERE8	0	100	90.38	UNIPROT_AC:Q7CIM3	BACTERIA	UNIPROT_AC:Q96LM7	Q96LM7_HUMAN	human|Homo sapiens	ANIMAL	UNIPROT_AC:Q7CIM3	Q7CIM3_YERPE	yerpe|Yersinia pestis	BACTERIA	pubmed:20711500|imex:IM-13779	psi-mi:MI:0398(two hybrid pooling approach)	psi-mi:MI:0915(physical association)	IntAct
tr|A1JPV8|A1JPV8_YERE8	0	100	90.38	UNIPROT_AC:Q7CIM3	BACTERIA	UNIPROT_AC:Q9UHI8	ATS1_HUMAN	human|Homo sapiens	ANIMAL	UNIPROT_AC:Q7CIM3	Q7CIM3_YERPE	yerpe|Yersinia pestis	BACTERIA	pubmed:20711500|imex:IM-13779	psi-mi:MI:0398(two hybrid pooling approach)	psi-mi:MI:0915(physical association)	IntAct
tr|A1JQ18|A1JQ18_YERE8	0	100	90.16	UNIPROT_AC:Q7CJU9	BACTERIA	UNIPROT_AC:P62993	GRB2_HUMAN	human|Homo sapiens	ANIMAL	UNIPROT_AC:Q7CJU9	Q7CJU9_YERPE	yerpe|Yersinia pestis	BACTERIA	pubmed:20711500|imex:IM-13779	psi-mi:MI:0398(two hybrid pooling approach)	psi-mi:MI:0915(physical association)	IntAct
tr|A1JQ18|A1JQ18_YERE8	0	100	90.16	UNIPROT_AC:Q7CJU9	BACTERIA	UNIPROT_AC:Q9UF98	Q9UF98_HUMAN	human|Homo sapiens	ANIMAL	UNIPROT_AC:Q7CJU9	Q7CJU9_YERPE	yerpe|Yersinia pestis	BACTERIA	pubmed:20711500|imex:IM-13779	psi-mi:MI:0398(two hybrid pooling approach)	psi-mi:MI:0915(physical association)	IntAct
sp|A1JJQ6|MTNN_YERE8	1e-146	100	90.13	UNIPROT_AC:Q7CKD4	BACTERIA	UNIPROT_AC:Q9HAV4	XPO5_HUMAN	human|Homo sapiens	ANIMAL	UNIPROT_AC:Q7CKD4	MTNN_YERPE	yerpe|Yersinia pestis	BACTERIA	pubmed:20711500|imex:IM-13779	psi-mi:MI:0398(two hybrid pooling approach)	psi-mi:MI:0915(physical association)	IntAct
sp|A1JJQ6|MTNN_YERE8	1e-146	100	90.13	UNIPROT_AC:Q7CKD4	BACTERIA	UNIPROT_AC:O95104	SFR15_HUMAN	human|Homo sapiens	ANIMAL	UNIPROT_AC:Q7CKD4	MTNN_YERPE	yerpe|Yersinia pestis	BACTERIA	pubmed:20711500|imex:IM-13779	psi-mi:MI:0398(two hybrid pooling approach)	psi-mi:MI:0915(physical association)	IntAct
sp|A1JJQ6|MTNN_YERE8	1e-146	100	90.13	UNIPROT_AC:Q7CKD4	BACTERIA	UNIPROT_AC:P01834	IGKC_HUMAN	human|Homo sapiens	ANIMAL	UNIPROT_AC:Q7CKD4	MTNN_YERPE	yerpe|Yersinia pestis	BACTERIA	pubmed:20711500|imex:IM-13779	psi-mi:MI:0398(two hybrid pooling approach)	psi-mi:MI:0915(physical association)	IntAct
sp|A1JJQ6|MTNN_YERE8	1e-146	100	90.13	UNIPROT_AC:Q7CKD4	BACTERIA	UNIPROT_AC:P30520	PURA2_HUMAN	human|Homo sapiens	ANIMAL	UNIPROT_AC:Q7CKD4	MTNN_YERPE	yerpe|Yersinia pestis	BACTERIA	pubmed:20711500|imex:IM-13779	psi-mi:MI:0398(two hybrid pooling approach)	psi-mi:MI:0915(physical association)	IntAct
tr|A1JJR2|A1JJR2_YERE8	0	100	90	UNIPROT_AC:Q7CKD1	BACTERIA	UNIPROT_AC:P19838	NFKB1_HUMAN	human|Homo sapiens	ANIMAL	UNIPROT_AC:Q7CKD1	Q7CKD1_YERPE	yerpe|Yersinia pestis	BACTERIA	pubmed:20711500|imex:IM-13779	psi-mi:MI:0398(two hybrid pooling approach)	psi-mi:MI:0915(physical association)	IntAct
tr|A1JJR2|A1JJR2_YERE8	0	100	90	UNIPROT_AC:Q7CKD1	BACTERIA	UNIPROT_AC:Q04917	1433F_HUMAN	human|Homo sapiens	ANIMAL	UNIPROT_AC:Q7CKD1	Q7CKD1_YERPE	yerpe|Yersinia pestis	BACTERIA	pubmed:20711500|imex:IM-13779	psi-mi:MI:0398(two hybrid pooling approach)	psi-mi:MI:0915(physical association)	IntAct
sp|A1JS71|6PGL_YERE8	0	98	89.94	UNIPROT_AC:Q8ZGX4	BACTERIA	UNIPROT_AC:Q9HCK8	CHD8_HUMAN	human|Homo sapiens	ANIMAL	UNIPROT_AC:Q8ZGX4	6PGL_YERPE	yerpe|Yersinia pestis	BACTERIA	pubmed:20711500|imex:IM-13779	psi-mi:MI:0398(two hybrid pooling approach)	psi-mi:MI:0915(physical association)	IntAct
sp|A1JS71|6PGL_YERE8	0	98	89.94	UNIPROT_AC:Q8ZGX4	BACTERIA	UNIPROT_AC:P46379	BAG6_HUMAN	human|Homo sapiens	ANIMAL	UNIPROT_AC:Q8ZGX4	6PGL_YERPE	yerpe|Yersinia pestis	BACTERIA	pubmed:20711500|imex:IM-13779	psi-mi:MI:0398(two hybrid pooling approach)	psi-mi:MI:0915(physical association)	IntAct
sp|A1JS71|6PGL_YERE8	0	98	89.94	UNIPROT_AC:Q8ZGX4	BACTERIA	INTACT:EBI-1033611	INTACT:EBI-1033611	human|Homo sapiens	ANIMAL	UNIPROT_AC:Q8ZGX4	6PGL_YERPE	yerpe|Yersinia pestis	BACTERIA	pubmed:20711500|imex:IM-13779	psi-mi:MI:0398(two hybrid pooling approach)	psi-mi:MI:0915(physical association)	IntAct
sp|A1JS71|6PGL_YERE8	0	98	89.94	UNIPROT_AC:Q8ZGX4	BACTERIA	UNIPROT_AC:P15822	ZEP1_HUMAN	human|Homo sapiens	ANIMAL	UNIPROT_AC:Q8ZGX4	6PGL_YERPE	yerpe|Yersinia pestis	BACTERIA	pubmed:20711500|imex:IM-13779	psi-mi:MI:0398(two hybrid pooling approach)	psi-mi:MI:0915(physical association)	IntAct
sp|A1JS71|6PGL_YERE8	0	98	89.94	UNIPROT_AC:Q8ZGX4	BACTERIA	UNIPROT_AC:P17927	CR1_HUMAN	human|Homo sapiens	ANIMAL	UNIPROT_AC:Q8ZGX4	6PGL_YERPE	yerpe|Yersinia pestis	BACTERIA	pubmed:20711500|imex:IM-13779	psi-mi:MI:0398(two hybrid pooling approach)	psi-mi:MI:0915(physical association)	IntAct
sp|A1JS71|6PGL_YERE8	0	98	89.94	UNIPROT_AC:Q8ZGX4	BACTERIA	UNIPROT_AC:Q6AHZ1	Z518A_HUMAN	human|Homo sapiens	ANIMAL	UNIPROT_AC:Q8ZGX4	6PGL_YERPE	yerpe|Yersinia pestis	BACTERIA	pubmed:20711500|imex:IM-13779	psi-mi:MI:0398(two hybrid pooling approach)	psi-mi:MI:0915(physical association)	IntAct
sp|A1JS71|6PGL_YERE8	0	98	89.94	UNIPROT_AC:Q8ZGX4	BACTERIA	UNIPROT_AC:Q7Z3K3	POGZ_HUMAN	human|Homo sapiens	ANIMAL	UNIPROT_AC:Q8ZGX4	6PGL_YERPE	yerpe|Yersinia pestis	BACTERIA	pubmed:20711500|imex:IM-13779	psi-mi:MI:0398(two hybrid pooling approach)	psi-mi:MI:0915(physical association)	IntAct
sp|A1JS71|6PGL_YERE8	0	98	89.94	UNIPROT_AC:Q8ZGX4	BACTERIA	UNIPROT_AC:Q969X6	CIR1A_HUMAN	human|Homo sapiens	ANIMAL	UNIPROT_AC:Q8ZGX4	6PGL_YERPE	yerpe|Yersinia pestis	BACTERIA	pubmed:20711500|imex:IM-13779	psi-mi:MI:0398(two hybrid pooling approach)	psi-mi:MI:0915(physical association)	IntAct
tr|A1JSF5|A1JSF5_YERE8	0	100	89.83	UNIPROT_AC:Q7CFX4	BACTERIA	UNIPROT_AC:P14618	KPYM_HUMAN	human|Homo sapiens	ANIMAL	UNIPROT_AC:Q7CFX4	Q7CFX4_YERPE	yerpe|Yersinia pestis	BACTERIA	pubmed:20711500|imex:IM-13779	psi-mi:MI:0398(two hybrid pooling approach)	psi-mi:MI:0915(physical association)	IntAct
tr|A1JSF5|A1JSF5_YERE8	0	100	89.83	UNIPROT_AC:Q7CFX4	BACTERIA	UNIPROT_AC:Q6PKC3	TXD11_HUMAN	human|Homo sapiens	ANIMAL	UNIPROT_AC:Q7CFX4	Q7CFX4_YERPE	yerpe|Yersinia pestis	BACTERIA	pubmed:20711500|imex:IM-13779	psi-mi:MI:0398(two hybrid pooling approach)	psi-mi:MI:0915(physical association)	IntAct
tr|A1JSF5|A1JSF5_YERE8	0	100	89.83	UNIPROT_AC:Q7CFX4	BACTERIA	UNIPROT_AC:P20591	MX1_HUMAN	human|Homo sapiens	ANIMAL	UNIPROT_AC:Q7CFX4	Q7CFX4_YERPE	yerpe|Yersinia pestis	BACTERIA	pubmed:20711500|imex:IM-13779	psi-mi:MI:0398(two hybrid pooling approach)	psi-mi:MI:0915(physical association)	IntAct
tr|A1JSF5|A1JSF5_YERE8	0	100	89.83	UNIPROT_AC:Q7CFX4	BACTERIA	UNIPROT_AC:O75157	T22D2_HUMAN	human|Homo sapiens	ANIMAL	UNIPROT_AC:Q7CFX4	Q7CFX4_YERPE	yerpe|Yersinia pestis	BACTERIA	pubmed:20711500|imex:IM-13779	psi-mi:MI:0398(two hybrid pooling approach)	psi-mi:MI:0915(physical association)	IntAct
tr|A1JSF5|A1JSF5_YERE8	0	100	89.83	UNIPROT_AC:Q7CFX4	BACTERIA	UNIPROT_AC:O95273	CCDB1_HUMAN	human|Homo sapiens	ANIMAL	UNIPROT_AC:Q7CFX4	Q7CFX4_YERPE	yerpe|Yersinia pestis	BACTERIA	pubmed:20711500|imex:IM-13779	psi-mi:MI:0398(two hybrid pooling approach)	psi-mi:MI:0915(physical association)	IntAct
tr|A1JSF5|A1JSF5_YERE8	0	100	89.83	UNIPROT_AC:Q7CFX4	BACTERIA	UNIPROT_AC:O95751	LDOC1_HUMAN	human|Homo sapiens	ANIMAL	UNIPROT_AC:Q7CFX4	Q7CFX4_YERPE	yerpe|Yersinia pestis	BACTERIA	pubmed:20711500|imex:IM-13779	psi-mi:MI:0398(two hybrid pooling approach)	psi-mi:MI:0915(physical association)	IntAct
tr|A1JSF5|A1JSF5_YERE8	0	100	89.83	UNIPROT_AC:Q7CFX4	BACTERIA	UNIPROT_AC:Q14511	CASL_HUMAN	human|Homo sapiens	ANIMAL	UNIPROT_AC:Q7CFX4	Q7CFX4_YERPE	yerpe|Yersinia pestis	BACTERIA	pubmed:20711500|imex:IM-13779	psi-mi:MI:0398(two hybrid pooling approach)	psi-mi:MI:0915(physical association)	IntAct
tr|A1JSF5|A1JSF5_YERE8	0	100	89.83	UNIPROT_AC:Q7CFX4	BACTERIA	UNIPROT_AC:Q9UG01	IF172_HUMAN	human|Homo sapiens	ANIMAL	UNIPROT_AC:Q7CFX4	Q7CFX4_YERPE	yerpe|Yersinia pestis	BACTERIA	pubmed:20711500|imex:IM-13779	psi-mi:MI:0398(two hybrid pooling approach)	psi-mi:MI:0915(physical association)	IntAct
sp|A1JI79|WECF_YERE8	0	100	89.75	UNIPROT_AC:Q8ZAF0	BACTERIA	UNIPROT_AC:A0JNW5	UH1BL_HUMAN	human|Homo sapiens	ANIMAL	UNIPROT_AC:Q8ZAF0	WECF_YERPE	yerpe|Yersinia pestis	BACTERIA	pubmed:20711500|imex:IM-13779	psi-mi:MI:0398(two hybrid pooling approach)	psi-mi:MI:0915(physical association)	IntAct
sp|A1JI79|WECF_YERE8	0	100	89.75	UNIPROT_AC:Q8ZAF0	BACTERIA	UNIPROT_AC:Q9BUU2	MET22_HUMAN	human|Homo sapiens	ANIMAL	UNIPROT_AC:Q8ZAF0	WECF_YERPE	yerpe|Yersinia pestis	BACTERIA	pubmed:20711500|imex:IM-13779	psi-mi:MI:0398(two hybrid pooling approach)	psi-mi:MI:0915(physical association)	IntAct
tr|A1JKB4|A1JKB4_YERE8	0	100	89.57	UNIPROT_AC:Q7CJT3	BACTERIA	UNIPROT_AC:Q9P1T7	MDFIC_HUMAN	human|Homo sapiens	ANIMAL	UNIPROT_AC:Q7CJT3	Q7CJT3_YERPE	yerpe|Yersinia pestis	BACTERIA	pubmed:20711500|imex:IM-13779	psi-mi:MI:0398(two hybrid pooling approach)	psi-mi:MI:0915(physical association)	IntAct
tr|A1JKB4|A1JKB4_YERE8	0	100	89.57	UNIPROT_AC:Q7CJT3	BACTERIA	UNIPROT_AC:P13747	HLAE_HUMAN	human|Homo sapiens	ANIMAL	UNIPROT_AC:Q7CJT3	Q7CJT3_YERPE	yerpe|Yersinia pestis	BACTERIA	pubmed:20711500|imex:IM-13779	psi-mi:MI:0398(two hybrid pooling approach)	psi-mi:MI:0915(physical association)	IntAct
tr|A1JKB4|A1JKB4_YERE8	0	100	89.57	UNIPROT_AC:Q7CJT3	BACTERIA	UNIPROT_AC:O60861	GAS7_HUMAN	human|Homo sapiens	ANIMAL	UNIPROT_AC:Q7CJT3	Q7CJT3_YERPE	yerpe|Yersinia pestis	BACTERIA	pubmed:20711500|imex:IM-13779	psi-mi:MI:0398(two hybrid pooling approach)	psi-mi:MI:0915(physical association)	IntAct
tr|A1JKB4|A1JKB4_YERE8	0	100	89.57	UNIPROT_AC:Q7CJT3	BACTERIA	UNIPROT_AC:P23142	FBLN1_HUMAN	human|Homo sapiens	ANIMAL	UNIPROT_AC:Q7CJT3	Q7CJT3_YERPE	yerpe|Yersinia pestis	BACTERIA	pubmed:20711500|imex:IM-13779	psi-mi:MI:0398(two hybrid pooling approach)	psi-mi:MI:0915(physical association)	IntAct
tr|A1JKB4|A1JKB4_YERE8	0	100	89.57	UNIPROT_AC:Q7CJT3	BACTERIA	UNIPROT_AC:P50995	ANX11_HUMAN	human|Homo sapiens	ANIMAL	UNIPROT_AC:Q7CJT3	Q7CJT3_YERPE	yerpe|Yersinia pestis	BACTERIA	pubmed:20711500|imex:IM-13779	psi-mi:MI:0398(two hybrid pooling approach)	psi-mi:MI:0915(physical association)	IntAct
tr|A1JKB4|A1JKB4_YERE8	0	100	89.57	UNIPROT_AC:Q7CJT3	BACTERIA	UNIPROT_AC:Q15154	PCM1_HUMAN	human|Homo sapiens	ANIMAL	UNIPROT_AC:Q7CJT3	Q7CJT3_YERPE	yerpe|Yersinia pestis	BACTERIA	pubmed:20711500|imex:IM-13779	psi-mi:MI:0398(two hybrid pooling approach)	psi-mi:MI:0915(physical association)	IntAct
tr|A1JKB4|A1JKB4_YERE8	0	100	89.57	UNIPROT_AC:Q7CJT3	BACTERIA	UNIPROT_AC:Q7Z7M0	MEGF8_HUMAN	human|Homo sapiens	ANIMAL	UNIPROT_AC:Q7CJT3	Q7CJT3_YERPE	yerpe|Yersinia pestis	BACTERIA	pubmed:20711500|imex:IM-13779	psi-mi:MI:0398(two hybrid pooling approach)	psi-mi:MI:0915(physical association)	IntAct
tr|A1JKB4|A1JKB4_YERE8	0	100	89.57	UNIPROT_AC:Q7CJT3	BACTERIA	UNIPROT_AC:Q8WVT3	TPC12_HUMAN	human|Homo sapiens	ANIMAL	UNIPROT_AC:Q7CJT3	Q7CJT3_YERPE	yerpe|Yersinia pestis	BACTERIA	pubmed:20711500|imex:IM-13779	psi-mi:MI:0398(two hybrid pooling approach)	psi-mi:MI:0915(physical association)	IntAct
tr|A1JKB4|A1JKB4_YERE8	0	100	89.57	UNIPROT_AC:Q7CJT3	BACTERIA	UNIPROT_AC:Q9GZM7	TINAL_HUMAN	human|Homo sapiens	ANIMAL	UNIPROT_AC:Q7CJT3	Q7CJT3_YERPE	yerpe|Yersinia pestis	BACTERIA	pubmed:20711500|imex:IM-13779	psi-mi:MI:0398(two hybrid pooling approach)	psi-mi:MI:0915(physical association)	IntAct
tr|A1JKB4|A1JKB4_YERE8	0	100	89.57	UNIPROT_AC:Q7CJT3	BACTERIA	UNIPROT_AC:Q9HCC8	GDPD2_HUMAN	human|Homo sapiens	ANIMAL	UNIPROT_AC:Q7CJT3	Q7CJT3_YERPE	yerpe|Yersinia pestis	BACTERIA	pubmed:20711500|imex:IM-13779	psi-mi:MI:0398(two hybrid pooling approach)	psi-mi:MI:0915(physical association)	IntAct
sp|A1JLK9|PURT_YERE8	0	100	89.57	UNIPROT_AC:Q7CHW4	BACTERIA	UNIPROT_AC:Q16594	TAF9_HUMAN	human|Homo sapiens	ANIMAL	UNIPROT_AC:Q7CHW4	PURT_YERPE	yerpe|Yersinia pestis	BACTERIA	pubmed:20711500|imex:IM-13779	psi-mi:MI:0398(two hybrid pooling approach)	psi-mi:MI:0915(physical association)	IntAct
sp|A1JLK9|PURT_YERE8	0	100	89.57	UNIPROT_AC:Q7CHW4	BACTERIA	UNIPROT_AC:P07339	CATD_HUMAN	human|Homo sapiens	ANIMAL	UNIPROT_AC:Q7CHW4	PURT_YERPE	yerpe|Yersinia pestis	BACTERIA	pubmed:20711500|imex:IM-13779	psi-mi:MI:0398(two hybrid pooling approach)	psi-mi:MI:0915(physical association)	IntAct
sp|A1JLK9|PURT_YERE8	0	100	89.57	UNIPROT_AC:Q7CHW4	BACTERIA	UNIPROT_AC:O75629	CREG1_HUMAN	human|Homo sapiens	ANIMAL	UNIPROT_AC:Q7CHW4	PURT_YERPE	yerpe|Yersinia pestis	BACTERIA	pubmed:20711500|imex:IM-13779	psi-mi:MI:0398(two hybrid pooling approach)	psi-mi:MI:0915(physical association)	IntAct
sp|A1JLK9|PURT_YERE8	0	100	89.57	UNIPROT_AC:Q7CHW4	BACTERIA	UNIPROT_AC:P49019	HCAR3_HUMAN	human|Homo sapiens	ANIMAL	UNIPROT_AC:Q7CHW4	PURT_YERPE	yerpe|Yersinia pestis	BACTERIA	pubmed:20711500|imex:IM-13779	psi-mi:MI:0398(two hybrid pooling approach)	psi-mi:MI:0915(physical association)	IntAct
sp|A1JLK9|PURT_YERE8	0	100	89.57	UNIPROT_AC:Q7CHW4	BACTERIA	UNIPROT_AC:Q2M2A3	Q2M2A3_HUMAN	human|Homo sapiens	ANIMAL	UNIPROT_AC:Q7CHW4	PURT_YERPE	yerpe|Yersinia pestis	BACTERIA	pubmed:20711500|imex:IM-13779	psi-mi:MI:0398(two hybrid pooling approach)	psi-mi:MI:0915(physical association)	IntAct
sp|A1JLK9|PURT_YERE8	0	100	89.57	UNIPROT_AC:Q7CHW4	BACTERIA	UNIPROT_AC:Q5HYW2	NHSL2_HUMAN	human|Homo sapiens	ANIMAL	UNIPROT_AC:Q7CHW4	PURT_YERPE	yerpe|Yersinia pestis	BACTERIA	pubmed:20711500|imex:IM-13779	psi-mi:MI:0398(two hybrid pooling approach)	psi-mi:MI:0915(physical association)	IntAct
sp|A1JLK9|PURT_YERE8	0	100	89.57	UNIPROT_AC:Q7CHW4	BACTERIA	UNIPROT_AC:Q96LX7	CCD17_HUMAN	human|Homo sapiens	ANIMAL	UNIPROT_AC:Q7CHW4	PURT_YERPE	yerpe|Yersinia pestis	BACTERIA	pubmed:20711500|imex:IM-13779	psi-mi:MI:0398(two hybrid pooling approach)	psi-mi:MI:0915(physical association)	IntAct
sp|A1JLK9|PURT_YERE8	0	100	89.57	UNIPROT_AC:Q7CHW4	BACTERIA	UNIPROT_AC:Q9NR19	ACSA_HUMAN	human|Homo sapiens	ANIMAL	UNIPROT_AC:Q7CHW4	PURT_YERPE	yerpe|Yersinia pestis	BACTERIA	pubmed:20711500|imex:IM-13779	psi-mi:MI:0398(two hybrid pooling approach)	psi-mi:MI:0915(physical association)	IntAct
tr|A1JSR0|A1JSR0_YERE8	0	99	89.44	UNIPROT_AC:Q7CH75	BACTERIA	UNIPROT_AC:Q9BR61	ACBD6_HUMAN	human|Homo sapiens	ANIMAL	UNIPROT_AC:Q7CH75	Q7CH75_YERPE	yerpe|Yersinia pestis	BACTERIA	pubmed:20711500|imex:IM-13779	psi-mi:MI:0398(two hybrid pooling approach)	psi-mi:MI:0915(physical association)	IntAct
tr|A1JJP9|A1JJP9_YERE8	0	100	89.17	UNIPROT_AC:Q8D1A4	BACTERIA	UNIPROT_AC:O75643	U520_HUMAN	human|Homo sapiens	ANIMAL	UNIPROT_AC:Q8D1A4	Q8D1A4_YERPE	yerpe|Yersinia pestis	BACTERIA	pubmed:20711500|imex:IM-13779	psi-mi:MI:0398(two hybrid pooling approach)	psi-mi:MI:0915(physical association)	IntAct
tr|A1JJP9|A1JJP9_YERE8	0	100	89.17	UNIPROT_AC:Q8D1A4	BACTERIA	UNIPROT_AC:P19838	NFKB1_HUMAN	human|Homo sapiens	ANIMAL	UNIPROT_AC:Q8D1A4	Q8D1A4_YERPE	yerpe|Yersinia pestis	BACTERIA	pubmed:20711500|imex:IM-13779	psi-mi:MI:0398(two hybrid pooling approach)	psi-mi:MI:0915(physical association)	IntAct
tr|A1JJP9|A1JJP9_YERE8	0	100	89.17	UNIPROT_AC:Q8D1A4	BACTERIA	UNIPROT_AC:Q15366	PCBP2_HUMAN	human|Homo sapiens	ANIMAL	UNIPROT_AC:Q8D1A4	Q8D1A4_YERPE	yerpe|Yersinia pestis	BACTERIA	pubmed:20711500|imex:IM-13779	psi-mi:MI:0398(two hybrid pooling approach)	psi-mi:MI:0915(physical association)	IntAct
tr|A1JJP9|A1JJP9_YERE8	0	100	89.17	UNIPROT_AC:Q8D1A4	BACTERIA	UNIPROT_AC:Q6PKC3	TXD11_HUMAN	human|Homo sapiens	ANIMAL	UNIPROT_AC:Q8D1A4	Q8D1A4_YERPE	yerpe|Yersinia pestis	BACTERIA	pubmed:20711500|imex:IM-13779	psi-mi:MI:0398(two hybrid pooling approach)	psi-mi:MI:0915(physical association)	IntAct
tr|A1JJP9|A1JJP9_YERE8	0	100	89.17	UNIPROT_AC:Q8D1A4	BACTERIA	UNIPROT_AC:P18850	ATF6A_HUMAN	human|Homo sapiens	ANIMAL	UNIPROT_AC:Q8D1A4	Q8D1A4_YERPE	yerpe|Yersinia pestis	BACTERIA	pubmed:20711500|imex:IM-13779	psi-mi:MI:0398(two hybrid pooling approach)	psi-mi:MI:0915(physical association)	IntAct
tr|A1JJP9|A1JJP9_YERE8	0	100	89.17	UNIPROT_AC:Q8D1A4	BACTERIA	UNIPROT_AC:Q16881	TRXR1_HUMAN	human|Homo sapiens	ANIMAL	UNIPROT_AC:Q8D1A4	Q8D1A4_YERPE	yerpe|Yersinia pestis	BACTERIA	pubmed:20711500|imex:IM-13779	psi-mi:MI:0398(two hybrid pooling approach)	psi-mi:MI:0915(physical association)	IntAct
tr|A1JJP9|A1JJP9_YERE8	0	100	89.17	UNIPROT_AC:Q8D1A4	BACTERIA	UNIPROT_AC:Q9NYY3	PLK2_HUMAN	human|Homo sapiens	ANIMAL	UNIPROT_AC:Q8D1A4	Q8D1A4_YERPE	yerpe|Yersinia pestis	BACTERIA	pubmed:20711500|imex:IM-13779	psi-mi:MI:0398(two hybrid pooling approach)	psi-mi:MI:0915(physical association)	IntAct
sp|A1JJE5|DAPB_YERE8	5e-179	100	89.01	UNIPROT_AC:Q8ZIL6	BACTERIA	UNIPROT_AC:Q9NR12	PDLI7_HUMAN	human|Homo sapiens	ANIMAL	UNIPROT_AC:Q8ZIL6	DAPB_YERPE	yerpe|Yersinia pestis	BACTERIA	pubmed:20711500|imex:IM-13779	psi-mi:MI:0398(two hybrid pooling approach)	psi-mi:MI:0915(physical association)	IntAct
tr|A1JL93|A1JL93_YERE8	2e-158	99	88.8	UNIPROT_AC:Q8D0T7	BACTERIA	UNIPROT_AC:Q96B36	AKTS1_HUMAN	human|Homo sapiens	ANIMAL	UNIPROT_AC:Q8D0T7	Q8D0T7_YERPE	yerpe|Yersinia pestis	BACTERIA	pubmed:20711500|imex:IM-13779	psi-mi:MI:0398(two hybrid pooling approach)	psi-mi:MI:0915(physical association)	IntAct
tr|A1JSC8|A1JSC8_YERE8	9e-141	100	88.36	UNIPROT_AC:Q8ZJF3	BACTERIA	UNIPROT_AC:Q8TB72	PUM2_HUMAN	human|Homo sapiens	ANIMAL	UNIPROT_AC:Q8ZJF3	GPH_YERPE	yerpe|Yersinia pestis	BACTERIA	pubmed:20711500|imex:IM-13779	psi-mi:MI:0398(two hybrid pooling approach)	psi-mi:MI:0915(physical association)	IntAct
tr|A1JSC8|A1JSC8_YERE8	9e-141	100	88.36	UNIPROT_AC:Q8ZJF3	BACTERIA	UNIPROT_AC:P01871	IGHM_HUMAN	human|Homo sapiens	ANIMAL	UNIPROT_AC:Q8ZJF3	GPH_YERPE	yerpe|Yersinia pestis	BACTERIA	pubmed:20711500|imex:IM-13779	psi-mi:MI:0398(two hybrid pooling approach)	psi-mi:MI:0915(physical association)	IntAct
tr|A1JSC8|A1JSC8_YERE8	9e-141	100	88.36	UNIPROT_AC:Q8ZJF3	BACTERIA	UNIPROT_AC:Q02218	ODO1_HUMAN	human|Homo sapiens	ANIMAL	UNIPROT_AC:Q8ZJF3	GPH_YERPE	yerpe|Yersinia pestis	BACTERIA	pubmed:20711500|imex:IM-13779	psi-mi:MI:0398(two hybrid pooling approach)	psi-mi:MI:0915(physical association)	IntAct
tr|A1JSC8|A1JSC8_YERE8	9e-141	100	88.36	UNIPROT_AC:Q8ZJF3	BACTERIA	UNIPROT_AC:Q15513	SPHAR_HUMAN	human|Homo sapiens	ANIMAL	UNIPROT_AC:Q8ZJF3	GPH_YERPE	yerpe|Yersinia pestis	BACTERIA	pubmed:20711500|imex:IM-13779	psi-mi:MI:0398(two hybrid pooling approach)	psi-mi:MI:0915(physical association)	IntAct
tr|A1JSC8|A1JSC8_YERE8	9e-141	100	88.36	UNIPROT_AC:Q8ZJF3	BACTERIA	UNIPROT_AC:Q7Z3K3	POGZ_HUMAN	human|Homo sapiens	ANIMAL	UNIPROT_AC:Q8ZJF3	GPH_YERPE	yerpe|Yersinia pestis	BACTERIA	pubmed:20711500|imex:IM-13779	psi-mi:MI:0398(two hybrid pooling approach)	psi-mi:MI:0915(physical association)	IntAct
tr|A1JSC8|A1JSC8_YERE8	9e-141	100	88.36	UNIPROT_AC:Q8ZJF3	BACTERIA	UNIPROT_AC:Q9Y4P8	WIPI2_HUMAN	human|Homo sapiens	ANIMAL	UNIPROT_AC:Q8ZJF3	GPH_YERPE	yerpe|Yersinia pestis	BACTERIA	pubmed:20711500|imex:IM-13779	psi-mi:MI:0398(two hybrid pooling approach)	psi-mi:MI:0915(physical association)	IntAct
tr|A1JPW9|A1JPW9_YERE8	0	99	88.24	UNIPROT_AC:Q8ZEG8	BACTERIA	UNIPROT_AC:P31153	METK2_HUMAN	human|Homo sapiens	ANIMAL	UNIPROT_AC:Q8ZEG8	TRPC_YERPE	yerpe|Yersinia pestis	BACTERIA	pubmed:20711500|imex:IM-13779	psi-mi:MI:0398(two hybrid pooling approach)	psi-mi:MI:0915(physical association)	IntAct
tr|A1JPW9|A1JPW9_YERE8	0	99	88.24	UNIPROT_AC:Q8ZEG8	BACTERIA	UNIPROT_AC:Q9UBK9	UXT_HUMAN	human|Homo sapiens	ANIMAL	UNIPROT_AC:Q8ZEG8	TRPC_YERPE	yerpe|Yersinia pestis	BACTERIA	pubmed:20711500|imex:IM-13779	psi-mi:MI:0398(two hybrid pooling approach)	psi-mi:MI:0915(physical association)	IntAct
tr|A1JJI9|A1JJI9_YERE8	0	100	87.55	UNIPROT_AC:Q7CGA9	BACTERIA	UNIPROT_AC:P67870	CSK2B_HUMAN	human|Homo sapiens	ANIMAL	UNIPROT_AC:Q7CGA9	Q7CGA9_YERPE	yerpe|Yersinia pestis	BACTERIA	pubmed:20711500|imex:IM-13779	psi-mi:MI:0398(two hybrid pooling approach)	psi-mi:MI:0915(physical association)	IntAct
tr|A1JJI9|A1JJI9_YERE8	0	100	87.55	UNIPROT_AC:Q7CGA9	BACTERIA	UNIPROT_AC:O60711	LPXN_HUMAN	human|Homo sapiens	ANIMAL	UNIPROT_AC:Q7CGA9	Q7CGA9_YERPE	yerpe|Yersinia pestis	BACTERIA	pubmed:20711500|imex:IM-13779	psi-mi:MI:0398(two hybrid pooling approach)	psi-mi:MI:0915(physical association)	IntAct
tr|A1JJI9|A1JJI9_YERE8	0	100	87.55	UNIPROT_AC:Q7CGA9	BACTERIA	UNIPROT_AC:Q92620	PRP16_HUMAN	human|Homo sapiens	ANIMAL	UNIPROT_AC:Q7CGA9	Q7CGA9_YERPE	yerpe|Yersinia pestis	BACTERIA	pubmed:20711500|imex:IM-13779	psi-mi:MI:0398(two hybrid pooling approach)	psi-mi:MI:0915(physical association)	IntAct
tr|A1JMY0|A1JMY0_YERE8	0	100	87.3	UNIPROT_AC:Q8D0H8	BACTERIA	UNIPROT_AC:P05771	KPCB_HUMAN	human|Homo sapiens	ANIMAL	UNIPROT_AC:Q8D0H8	Q8D0H8_YERPE	yerpe|Yersinia pestis	BACTERIA	pubmed:20711500|imex:IM-13779	psi-mi:MI:0398(two hybrid pooling approach)	psi-mi:MI:0915(physical association)	IntAct
tr|A1JMY0|A1JMY0_YERE8	0	100	87.3	UNIPROT_AC:Q8D0H8	BACTERIA	UNIPROT_AC:P40222	TXLNA_HUMAN	human|Homo sapiens	ANIMAL	UNIPROT_AC:Q8D0H8	Q8D0H8_YERPE	yerpe|Yersinia pestis	BACTERIA	pubmed:20711500|imex:IM-13779	psi-mi:MI:0398(two hybrid pooling approach)	psi-mi:MI:0915(physical association)	IntAct
tr|A1JMY0|A1JMY0_YERE8	0	100	87.3	UNIPROT_AC:Q8D0H8	BACTERIA	UNIPROT_AC:Q96GC9	VMP1_HUMAN	human|Homo sapiens	ANIMAL	UNIPROT_AC:Q8D0H8	Q8D0H8_YERPE	yerpe|Yersinia pestis	BACTERIA	pubmed:20711500|imex:IM-13779	psi-mi:MI:0398(two hybrid pooling approach)	psi-mi:MI:0915(physical association)	IntAct
tr|A1JJN0|A1JJN0_YERE8	0	100	86.49	UNIPROT_AC:Q8ZBK0	BACTERIA	UNIPROT_AC:P19838	NFKB1_HUMAN	human|Homo sapiens	ANIMAL	UNIPROT_AC:Q8ZBK0	CUEO_YERPE	yerpe|Yersinia pestis	BACTERIA	pubmed:20711500|imex:IM-13779	psi-mi:MI:0398(two hybrid pooling approach)	psi-mi:MI:0915(physical association)	IntAct
tr|A1JJN0|A1JJN0_YERE8	0	100	86.49	UNIPROT_AC:Q8ZBK0	BACTERIA	UNIPROT_AC:Q9ULJ1	ODF2L_HUMAN	human|Homo sapiens	ANIMAL	UNIPROT_AC:Q8ZBK0	CUEO_YERPE	yerpe|Yersinia pestis	BACTERIA	pubmed:20711500|imex:IM-13779	psi-mi:MI:0398(two hybrid pooling approach)	psi-mi:MI:0915(physical association)	IntAct
tr|A1JKP2|A1JKP2_YERE8	0	100	86.11	UNIPROT_AC:Q8ZCR0	BACTERIA	UNIPROT_AC:Q99607	ELF4_HUMAN	human|Homo sapiens	ANIMAL	UNIPROT_AC:Q8ZCR0	HMP_YERPE	yerpe|Yersinia pestis	BACTERIA	pubmed:20711500|imex:IM-13779	psi-mi:MI:0398(two hybrid pooling approach)	psi-mi:MI:0915(physical association)	IntAct
tr|A1JMB5|A1JMB5_YERE8	0	100	85.8	UNIPROT_AC:Q7CHV2	BACTERIA	UNIPROT_AC:P14625	ENPL_HUMAN	human|Homo sapiens	ANIMAL	UNIPROT_AC:Q7CHV2	Q7CHV2_YERPE	yerpe|Yersinia pestis	BACTERIA	pubmed:20711500|imex:IM-13779	psi-mi:MI:0398(two hybrid pooling approach)	psi-mi:MI:0915(physical association)	IntAct
tr|A1JMB5|A1JMB5_YERE8	0	100	85.8	UNIPROT_AC:Q7CHV2	BACTERIA	UNIPROT_AC:Q93034	CUL5_HUMAN	human|Homo sapiens	ANIMAL	UNIPROT_AC:Q7CHV2	Q7CHV2_YERPE	yerpe|Yersinia pestis	BACTERIA	pubmed:20711500|imex:IM-13779	psi-mi:MI:0398(two hybrid pooling approach)	psi-mi:MI:0915(physical association)	IntAct
tr|A1JMB5|A1JMB5_YERE8	0	100	85.8	UNIPROT_AC:Q7CHV2	BACTERIA	UNIPROT_AC:P04440	DPB1_HUMAN	human|Homo sapiens	ANIMAL	UNIPROT_AC:Q7CHV2	Q7CHV2_YERPE	yerpe|Yersinia pestis	BACTERIA	pubmed:20711500|imex:IM-13779	psi-mi:MI:0398(two hybrid pooling approach)	psi-mi:MI:0915(physical association)	IntAct
tr|A1JMB5|A1JMB5_YERE8	0	100	85.8	UNIPROT_AC:Q7CHV2	BACTERIA	UNIPROT_AC:P14384	CBPM_HUMAN	human|Homo sapiens	ANIMAL	UNIPROT_AC:Q7CHV2	Q7CHV2_YERPE	yerpe|Yersinia pestis	BACTERIA	pubmed:20711500|imex:IM-13779	psi-mi:MI:0398(two hybrid pooling approach)	psi-mi:MI:0915(physical association)	IntAct
tr|A1JMB5|A1JMB5_YERE8	0	100	85.8	UNIPROT_AC:Q7CHV2	BACTERIA	UNIPROT_AC:P49773	HINT1_HUMAN	human|Homo sapiens	ANIMAL	UNIPROT_AC:Q7CHV2	Q7CHV2_YERPE	yerpe|Yersinia pestis	BACTERIA	pubmed:20711500|imex:IM-13779	psi-mi:MI:0398(two hybrid pooling approach)	psi-mi:MI:0915(physical association)	IntAct
tr|A1JMB5|A1JMB5_YERE8	0	100	85.8	UNIPROT_AC:Q7CHV2	BACTERIA	UNIPROT_AC:P49915	GUAA_HUMAN	human|Homo sapiens	ANIMAL	UNIPROT_AC:Q7CHV2	Q7CHV2_YERPE	yerpe|Yersinia pestis	BACTERIA	pubmed:20711500|imex:IM-13779	psi-mi:MI:0398(two hybrid pooling approach)	psi-mi:MI:0915(physical association)	IntAct
tr|A1JMB5|A1JMB5_YERE8	0	100	85.8	UNIPROT_AC:Q7CHV2	BACTERIA	UNIPROT_AC:Q13506	NAB1_HUMAN	human|Homo sapiens	ANIMAL	UNIPROT_AC:Q7CHV2	Q7CHV2_YERPE	yerpe|Yersinia pestis	BACTERIA	pubmed:20711500|imex:IM-13779	psi-mi:MI:0398(two hybrid pooling approach)	psi-mi:MI:0915(physical association)	IntAct
tr|A1JMB5|A1JMB5_YERE8	0	100	85.8	UNIPROT_AC:Q7CHV2	BACTERIA	UNIPROT_AC:Q15942	ZYX_HUMAN	human|Homo sapiens	ANIMAL	UNIPROT_AC:Q7CHV2	Q7CHV2_YERPE	yerpe|Yersinia pestis	BACTERIA	pubmed:20711500|imex:IM-13779	psi-mi:MI:0398(two hybrid pooling approach)	psi-mi:MI:0915(physical association)	IntAct
tr|A1JMB5|A1JMB5_YERE8	0	100	85.8	UNIPROT_AC:Q7CHV2	BACTERIA	UNIPROT_AC:Q5HYD9	Q5HYD9_HUMAN	human|Homo sapiens	ANIMAL	UNIPROT_AC:Q7CHV2	Q7CHV2_YERPE	yerpe|Yersinia pestis	BACTERIA	pubmed:20711500|imex:IM-13779	psi-mi:MI:0398(two hybrid pooling approach)	psi-mi:MI:0915(physical association)	IntAct
tr|A1JMB5|A1JMB5_YERE8	0	100	85.8	UNIPROT_AC:Q7CHV2	BACTERIA	UNIPROT_AC:Q6UX65	DRAM2_HUMAN	human|Homo sapiens	ANIMAL	UNIPROT_AC:Q7CHV2	Q7CHV2_YERPE	yerpe|Yersinia pestis	BACTERIA	pubmed:20711500|imex:IM-13779	psi-mi:MI:0398(two hybrid pooling approach)	psi-mi:MI:0915(physical association)	IntAct
tr|A1JMB5|A1JMB5_YERE8	0	100	85.8	UNIPROT_AC:Q7CHV2	BACTERIA	UNIPROT_AC:Q9ULJ6	ZMIZ1_HUMAN	human|Homo sapiens	ANIMAL	UNIPROT_AC:Q7CHV2	Q7CHV2_YERPE	yerpe|Yersinia pestis	BACTERIA	pubmed:20711500|imex:IM-13779	psi-mi:MI:0398(two hybrid pooling approach)	psi-mi:MI:0915(physical association)	IntAct
tr|A1JII7|A1JII7_YERE8	3e-125	99	85.57	UNIPROT_AC:Q8ZAQ1	BACTERIA	UNIPROT_AC:Q14498	RBM39_HUMAN	human|Homo sapiens	ANIMAL	UNIPROT_AC:Q8ZAQ1	THIE_YERPE	yerpe|Yersinia pestis	BACTERIA	pubmed:20711500|imex:IM-13779	psi-mi:MI:0398(two hybrid pooling approach)	psi-mi:MI:0915(physical association)	IntAct
sp|A1JKT8|MEND_YERE8	0	99	85.15	UNIPROT_AC:Q7CJ76	BACTERIA	UNIPROT_AC:Q96PV6	LENG8_HUMAN	human|Homo sapiens	ANIMAL	UNIPROT_AC:Q7CJ76	MEND_YERPE	yerpe|Yersinia pestis	BACTERIA	pubmed:20711500|imex:IM-13779	psi-mi:MI:0398(two hybrid pooling approach)	psi-mi:MI:0915(physical association)	IntAct
tr|A1JRV3|A1JRV3_YERE8	0	97	84.62	UNIPROT_AC:P02928	BACTERIA	UNIPROT_AC:P37288	V1AR_HUMAN	Homo sapiens	ANIMAL	UNIPROT_AC:P02928	MALE_ECO57	Escherichia coli	BACTERIA	pubmed:16511036	psi-mi:MI:0114(x-ray diffraction)	-	BIND
sp|A1JIN7|DSBD_YERE8	0	99	84.43	UNIPROT_AC:Q8ZIY9	BACTERIA	UNIPROT_AC:Q14318	FKBP8_HUMAN	human|Homo sapiens	ANIMAL	UNIPROT_AC:Q8ZIY9	DSBD_YERPE	yerpe|Yersinia pestis	BACTERIA	pubmed:20711500|imex:IM-13779	psi-mi:MI:0398(two hybrid pooling approach)	psi-mi:MI:0915(physical association)	IntAct
sp|A1JIN7|DSBD_YERE8	0	99	84.43	UNIPROT_AC:Q8ZIY9	BACTERIA	UNIPROT_AC:Q03252	LMNB2_HUMAN	human|Homo sapiens	ANIMAL	UNIPROT_AC:Q8ZIY9	DSBD_YERPE	yerpe|Yersinia pestis	BACTERIA	pubmed:20711500|imex:IM-13779	psi-mi:MI:0398(two hybrid pooling approach)	psi-mi:MI:0915(physical association)	IntAct
sp|A1JIN7|DSBD_YERE8	0	99	84.43	UNIPROT_AC:Q8ZIY9	BACTERIA	UNIPROT_AC:P30046	DOPD_HUMAN	human|Homo sapiens	ANIMAL	UNIPROT_AC:Q8ZIY9	DSBD_YERPE	yerpe|Yersinia pestis	BACTERIA	pubmed:20711500|imex:IM-13779	psi-mi:MI:0398(two hybrid pooling approach)	psi-mi:MI:0915(physical association)	IntAct
sp|A1JSI8|GLGX_YERE8	0	99	84.42	UNIPROT_AC:Q8ZA76	BACTERIA	UNIPROT_AC:P14618	KPYM_HUMAN	human|Homo sapiens	ANIMAL	UNIPROT_AC:Q8ZA76	GLGX_YERPE	yerpe|Yersinia pestis	BACTERIA	pubmed:20711500|imex:IM-13779	psi-mi:MI:0398(two hybrid pooling approach)	psi-mi:MI:0915(physical association)	IntAct
sp|A1JSI8|GLGX_YERE8	0	99	84.42	UNIPROT_AC:Q8ZA76	BACTERIA	UNIPROT_AC:P55795	HNRH2_HUMAN	human|Homo sapiens	ANIMAL	UNIPROT_AC:Q8ZA76	GLGX_YERPE	yerpe|Yersinia pestis	BACTERIA	pubmed:20711500|imex:IM-13779	psi-mi:MI:0398(two hybrid pooling approach)	psi-mi:MI:0915(physical association)	IntAct
sp|A1JSI8|GLGX_YERE8	0	99	84.42	UNIPROT_AC:Q8ZA76	BACTERIA	UNIPROT_AC:P19387	RPB3_HUMAN	human|Homo sapiens	ANIMAL	UNIPROT_AC:Q8ZA76	GLGX_YERPE	yerpe|Yersinia pestis	BACTERIA	pubmed:20711500|imex:IM-13779	psi-mi:MI:0398(two hybrid pooling approach)	psi-mi:MI:0915(physical association)	IntAct
sp|A1JSI8|GLGX_YERE8	0	99	84.42	UNIPROT_AC:Q8ZA76	BACTERIA	UNIPROT_AC:P13236	CCL4_HUMAN	human|Homo sapiens	ANIMAL	UNIPROT_AC:Q8ZA76	GLGX_YERPE	yerpe|Yersinia pestis	BACTERIA	pubmed:20711500|imex:IM-13779	psi-mi:MI:0398(two hybrid pooling approach)	psi-mi:MI:0915(physical association)	IntAct
sp|A1JSI8|GLGX_YERE8	0	99	84.42	UNIPROT_AC:Q8ZA76	BACTERIA	UNIPROT_AC:P52565	GDIR1_HUMAN	human|Homo sapiens	ANIMAL	UNIPROT_AC:Q8ZA76	GLGX_YERPE	yerpe|Yersinia pestis	BACTERIA	pubmed:20711500|imex:IM-13779	psi-mi:MI:0398(two hybrid pooling approach)	psi-mi:MI:0915(physical association)	IntAct
sp|A1JSI8|GLGX_YERE8	0	99	84.42	UNIPROT_AC:Q8ZA76	BACTERIA	UNIPROT_AC:P00558	PGK1_HUMAN	human|Homo sapiens	ANIMAL	UNIPROT_AC:Q8ZA76	GLGX_YERPE	yerpe|Yersinia pestis	BACTERIA	pubmed:20711500|imex:IM-13779	psi-mi:MI:0398(two hybrid pooling approach)	psi-mi:MI:0915(physical association)	IntAct
sp|A1JSI8|GLGX_YERE8	0	99	84.42	UNIPROT_AC:Q8ZA76	BACTERIA	UNIPROT_AC:P54259	ATN1_HUMAN	human|Homo sapiens	ANIMAL	UNIPROT_AC:Q8ZA76	GLGX_YERPE	yerpe|Yersinia pestis	BACTERIA	pubmed:20711500|imex:IM-13779	psi-mi:MI:0398(two hybrid pooling approach)	psi-mi:MI:0915(physical association)	IntAct
sp|A1JSI8|GLGX_YERE8	0	99	84.42	UNIPROT_AC:Q8ZA76	BACTERIA	UNIPROT_AC:P61224	RAP1B_HUMAN	human|Homo sapiens	ANIMAL	UNIPROT_AC:Q8ZA76	GLGX_YERPE	yerpe|Yersinia pestis	BACTERIA	pubmed:20711500|imex:IM-13779	psi-mi:MI:0398(two hybrid pooling approach)	psi-mi:MI:0915(physical association)	IntAct
sp|A1JSI8|GLGX_YERE8	0	99	84.42	UNIPROT_AC:Q8ZA76	BACTERIA	UNIPROT_AC:Q15027	ACAP1_HUMAN	human|Homo sapiens	ANIMAL	UNIPROT_AC:Q8ZA76	GLGX_YERPE	yerpe|Yersinia pestis	BACTERIA	pubmed:20711500|imex:IM-13779	psi-mi:MI:0398(two hybrid pooling approach)	psi-mi:MI:0915(physical association)	IntAct
sp|A1JSI8|GLGX_YERE8	0	99	84.42	UNIPROT_AC:Q8ZA76	BACTERIA	UNIPROT_AC:Q6ZNJ1	NBEL2_HUMAN	human|Homo sapiens	ANIMAL	UNIPROT_AC:Q8ZA76	GLGX_YERPE	yerpe|Yersinia pestis	BACTERIA	pubmed:20711500|imex:IM-13779	psi-mi:MI:0398(two hybrid pooling approach)	psi-mi:MI:0915(physical association)	IntAct
sp|A1JSI8|GLGX_YERE8	0	99	84.42	UNIPROT_AC:Q8ZA76	BACTERIA	UNIPROT_AC:Q7Z3K3	POGZ_HUMAN	human|Homo sapiens	ANIMAL	UNIPROT_AC:Q8ZA76	GLGX_YERPE	yerpe|Yersinia pestis	BACTERIA	pubmed:20711500|imex:IM-13779	psi-mi:MI:0398(two hybrid pooling approach)	psi-mi:MI:0915(physical association)	IntAct
sp|A1JSI8|GLGX_YERE8	0	99	84.42	UNIPROT_AC:Q8ZA76	BACTERIA	UNIPROT_AC:Q96JH7	VCIP1_HUMAN	human|Homo sapiens	ANIMAL	UNIPROT_AC:Q8ZA76	GLGX_YERPE	yerpe|Yersinia pestis	BACTERIA	pubmed:20711500|imex:IM-13779	psi-mi:MI:0398(two hybrid pooling approach)	psi-mi:MI:0915(physical association)	IntAct
sp|A1JSI8|GLGX_YERE8	0	99	84.42	UNIPROT_AC:Q8ZA76	BACTERIA	UNIPROT_AC:Q96L73	NSD1_HUMAN	human|Homo sapiens	ANIMAL	UNIPROT_AC:Q8ZA76	GLGX_YERPE	yerpe|Yersinia pestis	BACTERIA	pubmed:20711500|imex:IM-13779	psi-mi:MI:0398(two hybrid pooling approach)	psi-mi:MI:0915(physical association)	IntAct
sp|A1JSI8|GLGX_YERE8	0	99	84.42	UNIPROT_AC:Q8ZA76	BACTERIA	UNIPROT_AC:Q9Y228	T3JAM_HUMAN	human|Homo sapiens	ANIMAL	UNIPROT_AC:Q8ZA76	GLGX_YERPE	yerpe|Yersinia pestis	BACTERIA	pubmed:20711500|imex:IM-13779	psi-mi:MI:0398(two hybrid pooling approach)	psi-mi:MI:0915(physical association)	IntAct
tr|A1JPJ4|A1JPJ4_YERE8	0	100	84.38	UNIPROT_AC:Q7CKC3	BACTERIA	UNIPROT_AC:P13501	CCL5_HUMAN	human|Homo sapiens	ANIMAL	UNIPROT_AC:Q7CKC3	Q7CKC3_YERPE	yerpe|Yersinia pestis	BACTERIA	pubmed:20711500|imex:IM-13779	psi-mi:MI:0398(two hybrid pooling approach)	psi-mi:MI:0915(physical association)	IntAct
tr|A1JPJ4|A1JPJ4_YERE8	0	100	84.38	UNIPROT_AC:Q7CKC3	BACTERIA	UNIPROT_AC:Q8NFM4	ADCY4_HUMAN	human|Homo sapiens	ANIMAL	UNIPROT_AC:Q7CKC3	Q7CKC3_YERPE	yerpe|Yersinia pestis	BACTERIA	pubmed:20711500|imex:IM-13779	psi-mi:MI:0398(two hybrid pooling approach)	psi-mi:MI:0915(physical association)	IntAct
tr|A1JPJ4|A1JPJ4_YERE8	0	100	84.38	UNIPROT_AC:Q7CKC3	BACTERIA	UNIPROT_AC:O14908	GIPC1_HUMAN	human|Homo sapiens	ANIMAL	UNIPROT_AC:Q7CKC3	Q7CKC3_YERPE	yerpe|Yersinia pestis	BACTERIA	pubmed:20711500|imex:IM-13779	psi-mi:MI:0398(two hybrid pooling approach)	psi-mi:MI:0915(physical association)	IntAct
tr|A1JPJ4|A1JPJ4_YERE8	0	100	84.38	UNIPROT_AC:Q7CKC3	BACTERIA	UNIPROT_AC:O43464	HTRA2_HUMAN	human|Homo sapiens	ANIMAL	UNIPROT_AC:Q7CKC3	Q7CKC3_YERPE	yerpe|Yersinia pestis	BACTERIA	pubmed:20711500|imex:IM-13779	psi-mi:MI:0398(two hybrid pooling approach)	psi-mi:MI:0915(physical association)	IntAct
tr|A1JPJ4|A1JPJ4_YERE8	0	100	84.38	UNIPROT_AC:Q7CKC3	BACTERIA	UNIPROT_AC:P49773	HINT1_HUMAN	human|Homo sapiens	ANIMAL	UNIPROT_AC:Q7CKC3	Q7CKC3_YERPE	yerpe|Yersinia pestis	BACTERIA	pubmed:20711500|imex:IM-13779	psi-mi:MI:0398(two hybrid pooling approach)	psi-mi:MI:0915(physical association)	IntAct
tr|A1JLE1|A1JLE1_YERE8	0	100	83.6	UNIPROT_AC:Q7CHA0	BACTERIA	UNIPROT_AC:P14222	PERF_HUMAN	human|Homo sapiens	ANIMAL	UNIPROT_AC:Q7CHA0	Q7CHA0_YERPE	yerpe|Yersinia pestis	BACTERIA	pubmed:20711500|imex:IM-13779	psi-mi:MI:0398(two hybrid pooling approach)	psi-mi:MI:0915(physical association)	IntAct
tr|A1JLE1|A1JLE1_YERE8	0	100	83.6	UNIPROT_AC:Q7CHA0	BACTERIA	UNIPROT_AC:Q9BV19	CA050_HUMAN	human|Homo sapiens	ANIMAL	UNIPROT_AC:Q7CHA0	Q7CHA0_YERPE	yerpe|Yersinia pestis	BACTERIA	pubmed:20711500|imex:IM-13779	psi-mi:MI:0398(two hybrid pooling approach)	psi-mi:MI:0915(physical association)	IntAct
tr|A1JK18|A1JK18_YERE8	0	100	83.53	UNIPROT_AC:Q8D0V0	BACTERIA	UNIPROT_AC:P04275	VWF_HUMAN	human|Homo sapiens	ANIMAL	UNIPROT_AC:Q8D0V0	Q8D0V0_YERPE	yerpe|Yersinia pestis	BACTERIA	pubmed:20711500|imex:IM-13779	psi-mi:MI:0398(two hybrid pooling approach)	psi-mi:MI:0915(physical association)	IntAct
tr|A1JK18|A1JK18_YERE8	0	100	83.53	UNIPROT_AC:Q8D0V0	BACTERIA	UNIPROT_AC:P50591	TNF10_HUMAN	human|Homo sapiens	ANIMAL	UNIPROT_AC:Q8D0V0	Q8D0V0_YERPE	yerpe|Yersinia pestis	BACTERIA	pubmed:20711500|imex:IM-13779	psi-mi:MI:0398(two hybrid pooling approach)	psi-mi:MI:0915(physical association)	IntAct
tr|A1JK18|A1JK18_YERE8	0	100	83.53	UNIPROT_AC:Q8D0V0	BACTERIA	UNIPROT_AC:A3KN83	SBNO1_HUMAN	human|Homo sapiens	ANIMAL	UNIPROT_AC:Q8D0V0	Q8D0V0_YERPE	yerpe|Yersinia pestis	BACTERIA	pubmed:20711500|imex:IM-13779	psi-mi:MI:0398(two hybrid pooling approach)	psi-mi:MI:0915(physical association)	IntAct
tr|A1JK18|A1JK18_YERE8	0	100	83.53	UNIPROT_AC:Q8D0V0	BACTERIA	UNIPROT_AC:O60281	ZN292_HUMAN	human|Homo sapiens	ANIMAL	UNIPROT_AC:Q8D0V0	Q8D0V0_YERPE	yerpe|Yersinia pestis	BACTERIA	pubmed:20711500|imex:IM-13779	psi-mi:MI:0398(two hybrid pooling approach)	psi-mi:MI:0915(physical association)	IntAct
tr|A1JK18|A1JK18_YERE8	0	100	83.53	UNIPROT_AC:Q8D0V0	BACTERIA	UNIPROT_AC:Q14494	NF2L1_HUMAN	human|Homo sapiens	ANIMAL	UNIPROT_AC:Q8D0V0	Q8D0V0_YERPE	yerpe|Yersinia pestis	BACTERIA	pubmed:20711500|imex:IM-13779	psi-mi:MI:0398(two hybrid pooling approach)	psi-mi:MI:0915(physical association)	IntAct
tr|A1JK18|A1JK18_YERE8	0	100	83.53	UNIPROT_AC:Q8D0V0	BACTERIA	UNIPROT_AC:Q5H9K5	ZMAT1_HUMAN	human|Homo sapiens	ANIMAL	UNIPROT_AC:Q8D0V0	Q8D0V0_YERPE	yerpe|Yersinia pestis	BACTERIA	pubmed:20711500|imex:IM-13779	psi-mi:MI:0398(two hybrid pooling approach)	psi-mi:MI:0915(physical association)	IntAct
tr|A1JK18|A1JK18_YERE8	0	100	83.53	UNIPROT_AC:Q8D0V0	BACTERIA	UNIPROT_AC:Q9P267	MBD5_HUMAN	human|Homo sapiens	ANIMAL	UNIPROT_AC:Q8D0V0	Q8D0V0_YERPE	yerpe|Yersinia pestis	BACTERIA	pubmed:20711500|imex:IM-13779	psi-mi:MI:0398(two hybrid pooling approach)	psi-mi:MI:0915(physical association)	IntAct
tr|A1JK18|A1JK18_YERE8	0	100	83.53	UNIPROT_AC:Q8D0V0	BACTERIA	UNIPROT_AC:Q9Y2L8	ZKSC5_HUMAN	human|Homo sapiens	ANIMAL	UNIPROT_AC:Q8D0V0	Q8D0V0_YERPE	yerpe|Yersinia pestis	BACTERIA	pubmed:20711500|imex:IM-13779	psi-mi:MI:0398(two hybrid pooling approach)	psi-mi:MI:0915(physical association)	IntAct
sp|A1JPM4|ARNT_YERE8	0	100	82.67	UNIPROT_AC:Q8ZDX9	BACTERIA	UNIPROT_AC:Q92503	S14L1_HUMAN	human|Homo sapiens	ANIMAL	UNIPROT_AC:Q8ZDX9	ARNT_YERPE	yerpe|Yersinia pestis	BACTERIA	pubmed:20711500|imex:IM-13779	psi-mi:MI:0398(two hybrid pooling approach)	psi-mi:MI:0915(physical association)	IntAct
sp|A1JRY4|AROE_YERE8	7e-169	100	82.05	UNIPROT_AC:Q8ZJ74	BACTERIA	UNIPROT_AC:P06239	LCK_HUMAN	human|Homo sapiens	ANIMAL	UNIPROT_AC:Q8ZJ74	AROE_YERPE	yerpe|Yersinia pestis	BACTERIA	pubmed:20711500|imex:IM-13779	psi-mi:MI:0398(two hybrid pooling approach)	psi-mi:MI:0915(physical association)	IntAct
sp|A1JRY4|AROE_YERE8	7e-169	100	82.05	UNIPROT_AC:Q8ZJ74	BACTERIA	UNIPROT_AC:Q9NRY6	PLS3_HUMAN	human|Homo sapiens	ANIMAL	UNIPROT_AC:Q8ZJ74	AROE_YERPE	yerpe|Yersinia pestis	BACTERIA	pubmed:20711500|imex:IM-13779	psi-mi:MI:0398(two hybrid pooling approach)	psi-mi:MI:0915(physical association)	IntAct
sp|A1JRY4|AROE_YERE8	7e-169	100	82.05	UNIPROT_AC:Q8ZJ74	BACTERIA	UNIPROT_AC:Q9NZJ5	E2AK3_HUMAN	human|Homo sapiens	ANIMAL	UNIPROT_AC:Q8ZJ74	AROE_YERPE	yerpe|Yersinia pestis	BACTERIA	pubmed:20711500|imex:IM-13779	psi-mi:MI:0398(two hybrid pooling approach)	psi-mi:MI:0915(physical association)	IntAct
sp|A1JPX6|TRPB_YERE8	0	100	81.31	UNIPROT_AC:Q5NE79	BACTERIA	UNIPROT_AC:P55072	TERA_HUMAN	human|Homo sapiens	ANIMAL	UNIPROT_AC:Q5NE79	TRPB_FRATT	fratt|Francisella tularensis subsp. tularensis	BACTERIA	pubmed:20711500|imex:IM-13779	psi-mi:MI:0398(two hybrid pooling approach)	psi-mi:MI:0915(physical association)	IntAct
sp|A1JPX6|TRPB_YERE8	0	100	81.31	UNIPROT_AC:Q5NE79	BACTERIA	UNIPROT_AC:Q6ZV49	Q6ZV49_HUMAN	human|Homo sapiens	ANIMAL	UNIPROT_AC:Q5NE79	TRPB_FRATT	fratt|Francisella tularensis subsp. tularensis	BACTERIA	pubmed:20711500|imex:IM-13779	psi-mi:MI:0398(two hybrid pooling approach)	psi-mi:MI:0915(physical association)	IntAct
sp|A1JPX6|TRPB_YERE8	0	100	81.31	UNIPROT_AC:Q5NE79	BACTERIA	UNIPROT_AC:Q96ST8	CEP89_HUMAN	human|Homo sapiens	ANIMAL	UNIPROT_AC:Q5NE79	TRPB_FRATT	fratt|Francisella tularensis subsp. tularensis	BACTERIA	pubmed:20711500|imex:IM-13779	psi-mi:MI:0398(two hybrid pooling approach)	psi-mi:MI:0915(physical association)	IntAct
sp|A1JPX6|TRPB_YERE8	0	100	81.31	UNIPROT_AC:Q5NE79	BACTERIA	UNIPROT_AC:Q9NYI0	PSD3_HUMAN	human|Homo sapiens	ANIMAL	UNIPROT_AC:Q5NE79	TRPB_FRATT	fratt|Francisella tularensis subsp. tularensis	BACTERIA	pubmed:20711500|imex:IM-13779	psi-mi:MI:0398(two hybrid pooling approach)	psi-mi:MI:0915(physical association)	IntAct
tr|A1JLK4|A1JLK4_YERE8	0	99	81.19	UNIPROT_AC:Q7CHW3	BACTERIA	UNIPROT_AC:Q9NUY8	TBC23_HUMAN	human|Homo sapiens	ANIMAL	UNIPROT_AC:Q7CHW3	Q7CHW3_YERPE	yerpe|Yersinia pestis	BACTERIA	pubmed:20711500|imex:IM-13779	psi-mi:MI:0398(two hybrid pooling approach)	psi-mi:MI:0915(physical association)	IntAct
tr|A1JI76|A1JI76_YERE8	3e-119	100	80.77	UNIPROT_AC:Q8D1K3	BACTERIA	UNIPROT_AC:P04233	HG2A_HUMAN	human|Homo sapiens	ANIMAL	UNIPROT_AC:Q8D1K3	Q8D1K3_YERPE	yerpe|Yersinia pestis	BACTERIA	pubmed:20711500|imex:IM-13779	psi-mi:MI:0398(two hybrid pooling approach)	psi-mi:MI:0915(physical association)	IntAct
tr|A1JSC5|A1JSC5_YERE8	4e-120	99	79.34	UNIPROT_AC:Q8ZGW9	BACTERIA	UNIPROT_AC:O00182	LEG9_HUMAN	human|Homo sapiens	ANIMAL	UNIPROT_AC:Q8ZGW9	BIOD1_YERPE	yerpe|Yersinia pestis	BACTERIA	pubmed:20711500|imex:IM-13779	psi-mi:MI:0398(two hybrid pooling approach)	psi-mi:MI:0915(physical association)	IntAct
tr|A1JSC5|A1JSC5_YERE8	4e-120	99	79.34	UNIPROT_AC:Q8ZGW9	BACTERIA	UNIPROT_AC:O00562	PITM1_HUMAN	human|Homo sapiens	ANIMAL	UNIPROT_AC:Q8ZGW9	BIOD1_YERPE	yerpe|Yersinia pestis	BACTERIA	pubmed:20711500|imex:IM-13779	psi-mi:MI:0398(two hybrid pooling approach)	psi-mi:MI:0915(physical association)	IntAct
tr|A1JSC5|A1JSC5_YERE8	4e-120	99	79.34	UNIPROT_AC:Q8ZGW9	BACTERIA	UNIPROT_AC:Q9BV73	CP250_HUMAN	human|Homo sapiens	ANIMAL	UNIPROT_AC:Q8ZGW9	BIOD1_YERPE	yerpe|Yersinia pestis	BACTERIA	pubmed:20711500|imex:IM-13779	psi-mi:MI:0398(two hybrid pooling approach)	psi-mi:MI:0915(physical association)	IntAct
tr|A1JSC5|A1JSC5_YERE8	4e-120	99	79.34	UNIPROT_AC:Q8ZGW9	BACTERIA	UNIPROT_AC:Q9Y2K5	R3HD2_HUMAN	human|Homo sapiens	ANIMAL	UNIPROT_AC:Q8ZGW9	BIOD1_YERPE	yerpe|Yersinia pestis	BACTERIA	pubmed:20711500|imex:IM-13779	psi-mi:MI:0398(two hybrid pooling approach)	psi-mi:MI:0915(physical association)	IntAct
tr|A1JNE3|A1JNE3_YERE8	2e-137	100	79.15	UNIPROT_AC:Q7CIQ1	BACTERIA	UNIPROT_AC:Q96B97	SH3K1_HUMAN	human|Homo sapiens	ANIMAL	UNIPROT_AC:Q7CIQ1	Q7CIQ1_YERPE	yerpe|Yersinia pestis	BACTERIA	pubmed:20711500|imex:IM-13779	psi-mi:MI:0398(two hybrid pooling approach)	psi-mi:MI:0915(physical association)	IntAct
tr|A1JNE3|A1JNE3_YERE8	2e-137	100	79.15	UNIPROT_AC:Q7CIQ1	BACTERIA	UNIPROT_AC:P62306	RUXF_HUMAN	human|Homo sapiens	ANIMAL	UNIPROT_AC:Q7CIQ1	Q7CIQ1_YERPE	yerpe|Yersinia pestis	BACTERIA	pubmed:20711500|imex:IM-13779	psi-mi:MI:0398(two hybrid pooling approach)	psi-mi:MI:0915(physical association)	IntAct
tr|A1JNE3|A1JNE3_YERE8	2e-137	100	79.15	UNIPROT_AC:Q7CIQ1	BACTERIA	UNIPROT_AC:P16671	CD36_HUMAN	human|Homo sapiens	ANIMAL	UNIPROT_AC:Q7CIQ1	Q7CIQ1_YERPE	yerpe|Yersinia pestis	BACTERIA	pubmed:20711500|imex:IM-13779	psi-mi:MI:0398(two hybrid pooling approach)	psi-mi:MI:0915(physical association)	IntAct
tr|A1JNE3|A1JNE3_YERE8	2e-137	100	79.15	UNIPROT_AC:Q7CIQ1	BACTERIA	UNIPROT_AC:Q8IYM2	SLN12_HUMAN	human|Homo sapiens	ANIMAL	UNIPROT_AC:Q7CIQ1	Q7CIQ1_YERPE	yerpe|Yersinia pestis	BACTERIA	pubmed:20711500|imex:IM-13779	psi-mi:MI:0398(two hybrid pooling approach)	psi-mi:MI:0915(physical association)	IntAct
tr|A1JRV1|A1JRV1_YERE8	9e-140	96	75.93	UNIPROT_AC:P62616	BACTERIA	UNIPROT_AC:Q8TEQ6	GEMI5_HUMAN	human|Homo sapiens	ANIMAL	UNIPROT_AC:P62616	ISPE_ECO57	eco57|Escherichia coli O157:H7	BACTERIA	pubmed:11714716|mint:MINT-5214807	psi-mi:MI:0096(pull down)	psi-mi:MI:0914(association)	MINT
tr|A1JM10|A1JM10_YERE8	7e-128	100	74.89	UNIPROT_AC:Q9X6B7	BACTERIA	UNIPROT_AC:Q9HD26	GOPC_HUMAN	human|Homo sapiens	ANIMAL	UNIPROT_AC:Q9X6B7	Q9X6B7_YERPE	yerpe|Yersinia pestis	BACTERIA	pubmed:20711500|imex:IM-13779	psi-mi:MI:0398(two hybrid pooling approach)	psi-mi:MI:0915(physical association)	IntAct
tr|A1JSR7|A1JSR7_YERE8	6e-131	97	74.57	UNIPROT_AC:Q8ZA34	BACTERIA	UNIPROT_AC:P04233	HG2A_HUMAN	human|Homo sapiens	ANIMAL	UNIPROT_AC:Q8ZA34	CDH_YERPE	yerpe|Yersinia pestis	BACTERIA	pubmed:20711500|imex:IM-13779	psi-mi:MI:0398(two hybrid pooling approach)	psi-mi:MI:0915(physical association)	IntAct
sp|A1JT51|SYGA_YERE8	7e-158	97	72.54	UNIPROT_AC:Q5NHM9	BACTERIA	UNIPROT_AC:P81877	SSBP2_HUMAN	human|Homo sapiens	ANIMAL	UNIPROT_AC:Q5NHM9	Q5NHM9_FRATT	fratt|Francisella tularensis subsp. tularensis	BACTERIA	pubmed:20711500|imex:IM-13779	psi-mi:MI:0398(two hybrid pooling approach)	psi-mi:MI:0915(physical association)	IntAct
sp|A1JT51|SYGA_YERE8	7e-158	97	72.54	UNIPROT_AC:Q5NHM9	BACTERIA	UNIPROT_AC:P78347	GTF2I_HUMAN	human|Homo sapiens	ANIMAL	UNIPROT_AC:Q5NHM9	Q5NHM9_FRATT	fratt|Francisella tularensis subsp. tularensis	BACTERIA	pubmed:20711500|imex:IM-13779	psi-mi:MI:0398(two hybrid pooling approach)	psi-mi:MI:0915(physical association)	IntAct
sp|A1JT51|SYGA_YERE8	7e-158	97	72.54	UNIPROT_AC:Q5NHM9	BACTERIA	UNIPROT_AC:P01871	IGHM_HUMAN	human|Homo sapiens	ANIMAL	UNIPROT_AC:Q5NHM9	Q5NHM9_FRATT	fratt|Francisella tularensis subsp. tularensis	BACTERIA	pubmed:20711500|imex:IM-13779	psi-mi:MI:0398(two hybrid pooling approach)	psi-mi:MI:0915(physical association)	IntAct
tr|A1JM82|A1JM82_YERE8	8e-131	100	71.6	UNIPROT_AC:Q8D033	BACTERIA	UNIPROT_AC:O95905	SGT1_HUMAN	human|Homo sapiens	ANIMAL	UNIPROT_AC:Q8D033	Q8D033_YERPE	yerpe|Yersinia pestis	BACTERIA	pubmed:20711500|imex:IM-13779	psi-mi:MI:0398(two hybrid pooling approach)	psi-mi:MI:0915(physical association)	IntAct
tr|A1JM82|A1JM82_YERE8	8e-131	100	71.6	UNIPROT_AC:Q8D033	BACTERIA	UNIPROT_AC:Q8NEZ2	VP37A_HUMAN	human|Homo sapiens	ANIMAL	UNIPROT_AC:Q8D033	Q8D033_YERPE	yerpe|Yersinia pestis	BACTERIA	pubmed:20711500|imex:IM-13779	psi-mi:MI:0398(two hybrid pooling approach)	psi-mi:MI:0915(physical association)	IntAct
tr|A1JII8|A1JII8_YERE8	0	97	63.47	UNIPROT_AC:Q81WY7	BACTERIA	UNIPROT_AC:P19838	NFKB1_HUMAN	human|Homo sapiens	ANIMAL	UNIPROT_AC:Q81WY7	THIC_BACAN	bacan|Bacillus anthracis	BACTERIA	pubmed:20711500|imex:IM-13779	psi-mi:MI:0398(two hybrid pooling approach)	psi-mi:MI:0915(physical association)	IntAct
tr|A1JN09|A1JN09_YERE8	7e-147	97	63.33	UNIPROT_AC:Q8D1N3	BACTERIA	UNIPROT_AC:Q4LDE5	SVEP1_HUMAN	human|Homo sapiens	ANIMAL	UNIPROT_AC:Q8D1N3	Q8D1N3_YERPE	yerpe|Yersinia pestis	BACTERIA	pubmed:20711500|imex:IM-13779	psi-mi:MI:0398(two hybrid pooling approach)	psi-mi:MI:0915(physical association)	IntAct
sp|A1JK48|AROC_YERE8	2e-162	97	63.14	UNIPROT_AC:Q5NGG6	BACTERIA	UNIPROT_AC:P20073	ANXA7_HUMAN	human|Homo sapiens	ANIMAL	UNIPROT_AC:Q5NGG6	AROC_FRATT	fratt|Francisella tularensis subsp. tularensis	BACTERIA	pubmed:20711500|imex:IM-13779	psi-mi:MI:0398(two hybrid pooling approach)	psi-mi:MI:0915(physical association)	IntAct
tr|A1JLE1|A1JLE1_YERE8	8e-152	100	62.97	UNIPROT_AC:Q8D051	BACTERIA	UNIPROT_AC:P07998	RNAS1_HUMAN	human|Homo sapiens	ANIMAL	UNIPROT_AC:Q8D051	Q8D051_YERPE	yerpe|Yersinia pestis	BACTERIA	pubmed:20711500|imex:IM-13779	psi-mi:MI:0398(two hybrid pooling approach)	psi-mi:MI:0915(physical association)	IntAct
tr|A1JLE1|A1JLE1_YERE8	8e-152	100	62.97	UNIPROT_AC:Q8D051	BACTERIA	UNIPROT_AC:P78318	IGBP1_HUMAN	human|Homo sapiens	ANIMAL	UNIPROT_AC:Q8D051	Q8D051_YERPE	yerpe|Yersinia pestis	BACTERIA	pubmed:20711500|imex:IM-13779	psi-mi:MI:0398(two hybrid pooling approach)	psi-mi:MI:0915(physical association)	IntAct
tr|A1JIN6|A1JIN6_YERE8	6e-152	98	62.96	UNIPROT_AC:Q7CG09	BACTERIA	UNIPROT_AC:P29692	EF1D_HUMAN	human|Homo sapiens	ANIMAL	UNIPROT_AC:Q7CG09	Q7CG09_YERPE	yerpe|Yersinia pestis	BACTERIA	pubmed:20711500|imex:IM-13779	psi-mi:MI:0398(two hybrid pooling approach)	psi-mi:MI:0915(physical association)	IntAct
sp|A1JRP2|NADA_YERE8	2e-136	91	59.06	UNIPROT_AC:Q5NEY7	BACTERIA	UNIPROT_AC:P49458	SRP09_HUMAN	human|Homo sapiens	ANIMAL	UNIPROT_AC:Q5NEY7	Q5NEY7_FRATT	fratt|Francisella tularensis subsp. tularensis	BACTERIA	pubmed:20711500|imex:IM-13779	psi-mi:MI:0398(two hybrid pooling approach)	psi-mi:MI:0915(physical association)	IntAct
sp|A1JRP2|NADA_YERE8	2e-136	91	59.06	UNIPROT_AC:Q5NEY7	BACTERIA	UNIPROT_AC:Q9H0U3	MAGT1_HUMAN	human|Homo sapiens	ANIMAL	UNIPROT_AC:Q5NEY7	Q5NEY7_FRATT	fratt|Francisella tularensis subsp. tularensis	BACTERIA	pubmed:20711500|imex:IM-13779	psi-mi:MI:0398(two hybrid pooling approach)	psi-mi:MI:0915(physical association)	IntAct
sp|A1JRP2|NADA_YERE8	2e-136	91	59.06	UNIPROT_AC:Q5NEY7	BACTERIA	UNIPROT_AC:O95715	CXL14_HUMAN	human|Homo sapiens	ANIMAL	UNIPROT_AC:Q5NEY7	Q5NEY7_FRATT	fratt|Francisella tularensis subsp. tularensis	BACTERIA	pubmed:20711500|imex:IM-13779	psi-mi:MI:0398(two hybrid pooling approach)	psi-mi:MI:0915(physical association)	IntAct
sp|A1JRP2|NADA_YERE8	2e-136	91	59.06	UNIPROT_AC:Q5NEY7	BACTERIA	UNIPROT_AC:Q3MJ13	WDR72_HUMAN	human|Homo sapiens	ANIMAL	UNIPROT_AC:Q5NEY7	Q5NEY7_FRATT	fratt|Francisella tularensis subsp. tularensis	BACTERIA	pubmed:20711500|imex:IM-13779	psi-mi:MI:0398(two hybrid pooling approach)	psi-mi:MI:0915(physical association)	IntAct
tr|A1JI41|A1JI41_YERE8	0	99	58.45	UNIPROT_AC:Q8ZAA1	BACTERIA	UNIPROT_AC:Q13523	PRP4B_HUMAN	human|Homo sapiens	ANIMAL	UNIPROT_AC:Q8ZAA1	BTUB_YERPE	yerpe|Yersinia pestis	BACTERIA	pubmed:20711500|imex:IM-13779	psi-mi:MI:0398(two hybrid pooling approach)	psi-mi:MI:0915(physical association)	IntAct
tr|A1JI41|A1JI41_YERE8	0	99	58.45	UNIPROT_AC:Q8ZAA1	BACTERIA	UNIPROT_AC:O14672	ADA10_HUMAN	human|Homo sapiens	ANIMAL	UNIPROT_AC:Q8ZAA1	BTUB_YERPE	yerpe|Yersinia pestis	BACTERIA	pubmed:20711500|imex:IM-13779	psi-mi:MI:0398(two hybrid pooling approach)	psi-mi:MI:0915(physical association)	IntAct
tr|A1JI41|A1JI41_YERE8	0	99	58.45	UNIPROT_AC:Q8ZAA1	BACTERIA	UNIPROT_AC:O75427	LRCH4_HUMAN	human|Homo sapiens	ANIMAL	UNIPROT_AC:Q8ZAA1	BTUB_YERPE	yerpe|Yersinia pestis	BACTERIA	pubmed:20711500|imex:IM-13779	psi-mi:MI:0398(two hybrid pooling approach)	psi-mi:MI:0915(physical association)	IntAct
tr|A1JI41|A1JI41_YERE8	0	99	58.45	UNIPROT_AC:Q8ZAA1	BACTERIA	UNIPROT_AC:P19105	ML12A_HUMAN	human|Homo sapiens	ANIMAL	UNIPROT_AC:Q8ZAA1	BTUB_YERPE	yerpe|Yersinia pestis	BACTERIA	pubmed:20711500|imex:IM-13779	psi-mi:MI:0398(two hybrid pooling approach)	psi-mi:MI:0915(physical association)	IntAct
tr|A1JI41|A1JI41_YERE8	0	99	58.45	UNIPROT_AC:Q8ZAA1	BACTERIA	UNIPROT_AC:P55263	ADK_HUMAN	human|Homo sapiens	ANIMAL	UNIPROT_AC:Q8ZAA1	BTUB_YERPE	yerpe|Yersinia pestis	BACTERIA	pubmed:20711500|imex:IM-13779	psi-mi:MI:0398(two hybrid pooling approach)	psi-mi:MI:0915(physical association)	IntAct
tr|A1JI41|A1JI41_YERE8	0	99	58.45	UNIPROT_AC:Q8ZAA1	BACTERIA	UNIPROT_AC:P69905	HBA_HUMAN	human|Homo sapiens	ANIMAL	UNIPROT_AC:Q8ZAA1	BTUB_YERPE	yerpe|Yersinia pestis	BACTERIA	pubmed:20711500|imex:IM-13779	psi-mi:MI:0398(two hybrid pooling approach)	psi-mi:MI:0915(physical association)	IntAct
tr|A1JI41|A1JI41_YERE8	0	99	58.45	UNIPROT_AC:Q8ZAA1	BACTERIA	UNIPROT_AC:Q15810	Q15810_HUMAN	human|Homo sapiens	ANIMAL	UNIPROT_AC:Q8ZAA1	BTUB_YERPE	yerpe|Yersinia pestis	BACTERIA	pubmed:20711500|imex:IM-13779	psi-mi:MI:0398(two hybrid pooling approach)	psi-mi:MI:0915(physical association)	IntAct
sp|A1JJA0|DEOD_YERE8	8e-100	95	58.26	UNIPROT_AC:Q81T09	BACTERIA	UNIPROT_AC:Q16236	NF2L2_HUMAN	human|Homo sapiens	ANIMAL	UNIPROT_AC:Q81T09	DEOD_BACAN	bacan|Bacillus anthracis	BACTERIA	pubmed:20711500|imex:IM-13779	psi-mi:MI:0398(two hybrid pooling approach)	psi-mi:MI:0915(physical association)	IntAct
tr|A1JMR8|A1JMR8_YERE8	0	99	58.13	UNIPROT_AC:Q8D0R5	BACTERIA	UNIPROT_AC:P04275	VWF_HUMAN	human|Homo sapiens	ANIMAL	UNIPROT_AC:Q8D0R5	Q8D0R5_YERPE	yerpe|Yersinia pestis	BACTERIA	pubmed:20711500|imex:IM-13779	psi-mi:MI:0398(two hybrid pooling approach)	psi-mi:MI:0915(physical association)	IntAct
tr|A1JMR8|A1JMR8_YERE8	0	99	58.13	UNIPROT_AC:Q8D0R5	BACTERIA	UNIPROT_AC:O60264	SMCA5_HUMAN	human|Homo sapiens	ANIMAL	UNIPROT_AC:Q8D0R5	Q8D0R5_YERPE	yerpe|Yersinia pestis	BACTERIA	pubmed:20711500|imex:IM-13779	psi-mi:MI:0398(two hybrid pooling approach)	psi-mi:MI:0915(physical association)	IntAct
tr|A1JMR8|A1JMR8_YERE8	0	99	58.13	UNIPROT_AC:Q8D0R5	BACTERIA	UNIPROT_AC:P51159	RB27A_HUMAN	human|Homo sapiens	ANIMAL	UNIPROT_AC:Q8D0R5	Q8D0R5_YERPE	yerpe|Yersinia pestis	BACTERIA	pubmed:20711500|imex:IM-13779	psi-mi:MI:0398(two hybrid pooling approach)	psi-mi:MI:0915(physical association)	IntAct
tr|A1JMR8|A1JMR8_YERE8	0	99	58.13	UNIPROT_AC:Q8D0R5	BACTERIA	UNIPROT_AC:Q5T9S5	CCD18_HUMAN	human|Homo sapiens	ANIMAL	UNIPROT_AC:Q8D0R5	Q8D0R5_YERPE	yerpe|Yersinia pestis	BACTERIA	pubmed:20711500|imex:IM-13779	psi-mi:MI:0398(two hybrid pooling approach)	psi-mi:MI:0915(physical association)	IntAct
tr|A1JMR8|A1JMR8_YERE8	0	99	58.13	UNIPROT_AC:Q8D0R5	BACTERIA	UNIPROT_AC:Q92619	HMHA1_HUMAN	human|Homo sapiens	ANIMAL	UNIPROT_AC:Q8D0R5	Q8D0R5_YERPE	yerpe|Yersinia pestis	BACTERIA	pubmed:20711500|imex:IM-13779	psi-mi:MI:0398(two hybrid pooling approach)	psi-mi:MI:0915(physical association)	IntAct
tr|A1JMR8|A1JMR8_YERE8	0	99	58.13	UNIPROT_AC:Q8D0R5	BACTERIA	UNIPROT_AC:Q9NWH9	SLTM_HUMAN	human|Homo sapiens	ANIMAL	UNIPROT_AC:Q8D0R5	Q8D0R5_YERPE	yerpe|Yersinia pestis	BACTERIA	pubmed:20711500|imex:IM-13779	psi-mi:MI:0398(two hybrid pooling approach)	psi-mi:MI:0915(physical association)	IntAct
tr|A1JJH2|A1JJH2_YERE8	2e-163	97	57.49	UNIPROT_AC:Q7CHD8	BACTERIA	UNIPROT_AC:Q15038	DAZP2_HUMAN	human|Homo sapiens	ANIMAL	UNIPROT_AC:Q7CHD8	Q7CHD8_YERPE	yerpe|Yersinia pestis	BACTERIA	pubmed:20711500|imex:IM-13779	psi-mi:MI:0398(two hybrid pooling approach)	psi-mi:MI:0915(physical association)	IntAct
tr|A1JJH2|A1JJH2_YERE8	2e-163	97	57.49	UNIPROT_AC:Q7CHD8	BACTERIA	UNIPROT_AC:Q53SQ1	Q53SQ1_HUMAN	human|Homo sapiens	ANIMAL	UNIPROT_AC:Q7CHD8	Q7CHD8_YERPE	yerpe|Yersinia pestis	BACTERIA	pubmed:20711500|imex:IM-13779	psi-mi:MI:0398(two hybrid pooling approach)	psi-mi:MI:0915(physical association)	IntAct
tr|A1JJH2|A1JJH2_YERE8	2e-163	97	57.49	UNIPROT_AC:Q7CHD8	BACTERIA	UNIPROT_AC:Q659B4	Q659B4_HUMAN	human|Homo sapiens	ANIMAL	UNIPROT_AC:Q7CHD8	Q7CHD8_YERPE	yerpe|Yersinia pestis	BACTERIA	pubmed:20711500|imex:IM-13779	psi-mi:MI:0398(two hybrid pooling approach)	psi-mi:MI:0915(physical association)	IntAct
tr|A1JJH2|A1JJH2_YERE8	2e-163	97	57.49	UNIPROT_AC:Q7CHD8	BACTERIA	UNIPROT_AC:Q6ULP2	AFTIN_HUMAN	human|Homo sapiens	ANIMAL	UNIPROT_AC:Q7CHD8	Q7CHD8_YERPE	yerpe|Yersinia pestis	BACTERIA	pubmed:20711500|imex:IM-13779	psi-mi:MI:0398(two hybrid pooling approach)	psi-mi:MI:0915(physical association)	IntAct
tr|A1JJH2|A1JJH2_YERE8	2e-163	97	57.49	UNIPROT_AC:Q7CHD8	BACTERIA	UNIPROT_AC:Q9H0Z9	RBM38_HUMAN	human|Homo sapiens	ANIMAL	UNIPROT_AC:Q7CHD8	Q7CHD8_YERPE	yerpe|Yersinia pestis	BACTERIA	pubmed:20711500|imex:IM-13779	psi-mi:MI:0398(two hybrid pooling approach)	psi-mi:MI:0915(physical association)	IntAct
tr|A1JJH2|A1JJH2_YERE8	2e-163	97	57.49	UNIPROT_AC:Q7CHD8	BACTERIA	UNIPROT_AC:Q9Y6X8	ZHX2_HUMAN	human|Homo sapiens	ANIMAL	UNIPROT_AC:Q7CHD8	Q7CHD8_YERPE	yerpe|Yersinia pestis	BACTERIA	pubmed:20711500|imex:IM-13779	psi-mi:MI:0398(two hybrid pooling approach)	psi-mi:MI:0915(physical association)	IntAct
sp|A1JPX6|TRPB_YERE8	6e-148	96	55.91	UNIPROT_AC:Q81TL8	BACTERIA	UNIPROT_AC:Q12805	FBLN3_HUMAN	human|Homo sapiens	ANIMAL	UNIPROT_AC:Q81TL8	TRPB_BACAN	bacan|Bacillus anthracis	BACTERIA	pubmed:20711500|imex:IM-13779	psi-mi:MI:0398(two hybrid pooling approach)	psi-mi:MI:0915(physical association)	IntAct
sp|A1JPX6|TRPB_YERE8	6e-148	96	55.91	UNIPROT_AC:Q81TL8	BACTERIA	UNIPROT_AC:P04275	VWF_HUMAN	human|Homo sapiens	ANIMAL	UNIPROT_AC:Q81TL8	TRPB_BACAN	bacan|Bacillus anthracis	BACTERIA	pubmed:20711500|imex:IM-13779	psi-mi:MI:0398(two hybrid pooling approach)	psi-mi:MI:0915(physical association)	IntAct
sp|A1JPX6|TRPB_YERE8	6e-148	96	55.91	UNIPROT_AC:Q81TL8	BACTERIA	UNIPROT_AC:P61769	B2MG_HUMAN	human|Homo sapiens	ANIMAL	UNIPROT_AC:Q81TL8	TRPB_BACAN	bacan|Bacillus anthracis	BACTERIA	pubmed:20711500|imex:IM-13779	psi-mi:MI:0398(two hybrid pooling approach)	psi-mi:MI:0915(physical association)	IntAct
sp|A1JPX6|TRPB_YERE8	6e-148	96	55.91	UNIPROT_AC:Q81TL8	BACTERIA	UNIPROT_AC:Q9ULV3	CIZ1_HUMAN	human|Homo sapiens	ANIMAL	UNIPROT_AC:Q81TL8	TRPB_BACAN	bacan|Bacillus anthracis	BACTERIA	pubmed:20711500|imex:IM-13779	psi-mi:MI:0398(two hybrid pooling approach)	psi-mi:MI:0915(physical association)	IntAct
tr|A1JN33|A1JN33_YERE8	2e-66	98	55.21	UNIPROT_AC:Q81MB6	BACTERIA	UNIPROT_AC:P19838	NFKB1_HUMAN	human|Homo sapiens	ANIMAL	UNIPROT_AC:Q81MB6	RIBBA_BACAN	bacan|Bacillus anthracis	BACTERIA	pubmed:20711500|imex:IM-13779	psi-mi:MI:0398(two hybrid pooling approach)	psi-mi:MI:0915(physical association)	IntAct
sp|A1JJ99|DEOB_YERE8	3e-150	99	54.26	UNIPROT_AC:Q5NIF9	BACTERIA	UNIPROT_AC:P68871	HBB_HUMAN	human|Homo sapiens	ANIMAL	UNIPROT_AC:Q5NIF9	Q5NIF9_FRATT	fratt|Francisella tularensis subsp. tularensis	BACTERIA	pubmed:20711500|imex:IM-13779	psi-mi:MI:0398(two hybrid pooling approach)	psi-mi:MI:0915(physical association)	IntAct
sp|A1JJ99|DEOB_YERE8	3e-150	99	54.26	UNIPROT_AC:Q5NIF9	BACTERIA	UNIPROT_AC:Q01459	DIAC_HUMAN	human|Homo sapiens	ANIMAL	UNIPROT_AC:Q5NIF9	Q5NIF9_FRATT	fratt|Francisella tularensis subsp. tularensis	BACTERIA	pubmed:20711500|imex:IM-13779	psi-mi:MI:0398(two hybrid pooling approach)	psi-mi:MI:0915(physical association)	IntAct
sp|A1JJ99|DEOB_YERE8	3e-150	99	54.26	UNIPROT_AC:Q5NIF9	BACTERIA	UNIPROT_AC:Q6QIN9	Q6QIN9_HUMAN	human|Homo sapiens	ANIMAL	UNIPROT_AC:Q5NIF9	Q5NIF9_FRATT	fratt|Francisella tularensis subsp. tularensis	BACTERIA	pubmed:20711500|imex:IM-13779	psi-mi:MI:0398(two hybrid pooling approach)	psi-mi:MI:0915(physical association)	IntAct
sp|A1JJ99|DEOB_YERE8	3e-150	99	54.26	UNIPROT_AC:Q5NIF9	BACTERIA	UNIPROT_AC:Q9UHZ2	MALAT_HUMAN	human|Homo sapiens	ANIMAL	UNIPROT_AC:Q5NIF9	Q5NIF9_FRATT	fratt|Francisella tularensis subsp. tularensis	BACTERIA	pubmed:20711500|imex:IM-13779	psi-mi:MI:0398(two hybrid pooling approach)	psi-mi:MI:0915(physical association)	IntAct
tr|A1JSJ7|A1JSJ7_YERE8	2e-135	99	52.04	UNIPROT_AC:Q8G8T7	BACTERIA	UNIPROT_AC:P13598	ICAM2_HUMAN	human|Homo sapiens	ANIMAL	UNIPROT_AC:Q8G8T7	Q8G8T7_FRATL	fratl|Francisella tularensis subsp. tularensis	BACTERIA	pubmed:20711500|imex:IM-13779	psi-mi:MI:0398(two hybrid pooling approach)	psi-mi:MI:0915(physical association)	IntAct
tr|A1JSJ7|A1JSJ7_YERE8	2e-135	99	52.04	UNIPROT_AC:Q8G8T7	BACTERIA	UNIPROT_AC:P19838	NFKB1_HUMAN	human|Homo sapiens	ANIMAL	UNIPROT_AC:Q8G8T7	Q8G8T7_FRATL	fratl|Francisella tularensis subsp. tularensis	BACTERIA	pubmed:20711500|imex:IM-13779	psi-mi:MI:0398(two hybrid pooling approach)	psi-mi:MI:0915(physical association)	IntAct
tr|A1JSJ7|A1JSJ7_YERE8	2e-135	99	52.04	UNIPROT_AC:Q8G8T7	BACTERIA	UNIPROT_AC:Q9BV68	RN126_HUMAN	human|Homo sapiens	ANIMAL	UNIPROT_AC:Q8G8T7	Q8G8T7_FRATL	fratl|Francisella tularensis subsp. tularensis	BACTERIA	pubmed:20711500|imex:IM-13779	psi-mi:MI:0398(two hybrid pooling approach)	psi-mi:MI:0915(physical association)	IntAct
tr|A1JSJ7|A1JSJ7_YERE8	2e-135	99	52.04	UNIPROT_AC:Q8G8T7	BACTERIA	UNIPROT_AC:P62314	SMD1_HUMAN	human|Homo sapiens	ANIMAL	UNIPROT_AC:Q8G8T7	Q8G8T7_FRATL	fratl|Francisella tularensis subsp. tularensis	BACTERIA	pubmed:20711500|imex:IM-13779	psi-mi:MI:0398(two hybrid pooling approach)	psi-mi:MI:0915(physical association)	IntAct
tr|A1JSJ7|A1JSJ7_YERE8	2e-135	99	52.04	UNIPROT_AC:Q8G8T7	BACTERIA	UNIPROT_AC:O60763	USO1_HUMAN	human|Homo sapiens	ANIMAL	UNIPROT_AC:Q8G8T7	Q8G8T7_FRATL	fratl|Francisella tularensis subsp. tularensis	BACTERIA	pubmed:20711500|imex:IM-13779	psi-mi:MI:0398(two hybrid pooling approach)	psi-mi:MI:0915(physical association)	IntAct
tr|A1JSJ7|A1JSJ7_YERE8	2e-135	99	52.04	UNIPROT_AC:Q8G8T7	BACTERIA	UNIPROT_AC:P01877	IGHA2_HUMAN	human|Homo sapiens	ANIMAL	UNIPROT_AC:Q8G8T7	Q8G8T7_FRATL	fratl|Francisella tularensis subsp. tularensis	BACTERIA	pubmed:20711500|imex:IM-13779	psi-mi:MI:0398(two hybrid pooling approach)	psi-mi:MI:0915(physical association)	IntAct
tr|A1JSJ7|A1JSJ7_YERE8	2e-135	99	52.04	UNIPROT_AC:Q8G8T7	BACTERIA	UNIPROT_AC:P52566	GDIR2_HUMAN	human|Homo sapiens	ANIMAL	UNIPROT_AC:Q8G8T7	Q8G8T7_FRATL	fratl|Francisella tularensis subsp. tularensis	BACTERIA	pubmed:20711500|imex:IM-13779	psi-mi:MI:0398(two hybrid pooling approach)	psi-mi:MI:0915(physical association)	IntAct
tr|A1JSJ7|A1JSJ7_YERE8	2e-135	99	52.04	UNIPROT_AC:Q8G8T7	BACTERIA	UNIPROT_AC:P69905	HBA_HUMAN	human|Homo sapiens	ANIMAL	UNIPROT_AC:Q8G8T7	Q8G8T7_FRATL	fratl|Francisella tularensis subsp. tularensis	BACTERIA	pubmed:20711500|imex:IM-13779	psi-mi:MI:0398(two hybrid pooling approach)	psi-mi:MI:0915(physical association)	IntAct
tr|A1JSJ7|A1JSJ7_YERE8	2e-135	99	52.04	UNIPROT_AC:Q8G8T7	BACTERIA	UNIPROT_AC:Q7Z3K3	POGZ_HUMAN	human|Homo sapiens	ANIMAL	UNIPROT_AC:Q8G8T7	Q8G8T7_FRATL	fratl|Francisella tularensis subsp. tularensis	BACTERIA	pubmed:20711500|imex:IM-13779	psi-mi:MI:0398(two hybrid pooling approach)	psi-mi:MI:0915(physical association)	IntAct
tr|A1JSJ7|A1JSJ7_YERE8	2e-135	99	52.04	UNIPROT_AC:Q8G8T7	BACTERIA	UNIPROT_AC:Q9Y6C2	EMIL1_HUMAN	human|Homo sapiens	ANIMAL	UNIPROT_AC:Q8G8T7	Q8G8T7_FRATL	fratl|Francisella tularensis subsp. tularensis	BACTERIA	pubmed:20711500|imex:IM-13779	psi-mi:MI:0398(two hybrid pooling approach)	psi-mi:MI:0915(physical association)	IntAct
tr|A1JL94|A1JL94_YERE8	0	98	50.79	UNIPROT_AC:Q81MI1	BACTERIA	UNIPROT_AC:Q8WYB5	KAT6B_HUMAN	human|Homo sapiens	ANIMAL	UNIPROT_AC:Q81MI1	Q81MI1_BACAN	bacan|Bacillus anthracis	BACTERIA	pubmed:20711500|imex:IM-13779	psi-mi:MI:0398(two hybrid pooling approach)	psi-mi:MI:0915(physical association)	IntAct
sp|A1JS69|BIOB_YERE8	2e-107	87	50	UNIPROT_AC:Q5NGB2	BACTERIA	UNIPROT_AC:P19838	NFKB1_HUMAN	human|Homo sapiens	ANIMAL	UNIPROT_AC:Q5NGB2	BIOB_FRATT	fratt|Francisella tularensis subsp. tularensis	BACTERIA	pubmed:20711500|imex:IM-13779	psi-mi:MI:0398(two hybrid pooling approach)	psi-mi:MI:0915(physical association)	IntAct
