# Supplementary material for: Elucidating potential molecular signatures through host-microbe interactions for reactive arthritis and inflammatory bowel disease using combinatorial approach
Source: Sci Rep. 2020 Sep 15;10:15131. doi: 10.1038/s41598-020-71674-8 (PMC7492238; doi:10.1038/s41598-020-71674-8)
Supplement: Supplementary file 8 — Supplementary Table S8. [file 41598_2020_71674_MOESM8_ESM.xlsx]

## Sheet: Human essential proteins
Elucidating potential molecular signatures through host-microbe interactions for reactive arthritis and inflammatory bowel disease using combinatorial approach Anukriti Verma1, Shivani Sharda1*, Bhawna Rathi1, Pallavi Somvanshi2, Bimlesh Dhar Pandey3
Essential genes and corresponding proteins of human
Human essential proteins	Host proteins having interaction with microbes
IPT	KYNU
2001-10-01	TIA1
2002-10-01	PCY1A
12LO	TERA
2DD	Q6ZV49
A14GALT	CEP89
A4GALT	PSD3
A4GALT1	FBLN3
A4GNT	VWF
AACS	B2MG
AADAC	CIZ1
AADAT	CHD4
AADC	ZMYM2
AAG5	HAX1
AANAT	NF2L2
AASDHPPT	INTACT:EBI-1033611
AASS	TOX4
AAT1	GRAP
AAT2	KEAP1
ABAT	ZHX2
ABC1	ENPL
ABCA1	ING5
ABCB4	CAV1
ABCB6	PP1B
ABCC1	M4K4
ABCC3	METK2
ABCC4	NFKB1
ABCC5	IQGA1
ABCD1	Q59H65
ABO	GEMI5
ACACB	ZYX
ACADM	ACTG
ACADSB	WWP1
ACAS2	ANXA7
ACAT	VP37A
ACAT1	PLIN3
ACAT2	BNIP2
ACATN	TAXB1
ACC2	F10A1
ACCB	SCYL2
ACE	FBX9
ACE2	PDLI7
ACGNAT	RBM39
ACLY	CTNB1
ACMSD	SEM4D
ACOT12	MED14
ACOT8	FLI1
ACOX2	YYAP1
ACP2	LEG9
ACSF1	PITM1
ACSS2	CP250
ACSVL1	R3HD2
ACTEIII	PDIA3
ACTL	TR150
AD-018	PURA2
ADA	TRPC1
ADA1	CCNI
ADC	KI2S1
ADE2	TSNAX
ADH5	TTC7A
ADHX	IGHA2
ADI1	PUM2
ADO	IGHM
ADPGK	ODO1
ADPRH	SPHAR
ADXR	POGZ
AFMID	WIPI2
AGA	NCOA3
AGAT	USO1
AGK	1C04
AGL	SRTD3
AGM1	CNO11
AGMAT	PRP4B
AGPHD1	ADA10
AGPS	LRCH4
AGT1	ML12A
AGT2	ADK
AGTBP	HBA
AGXT	Q15810
AGXT2	TBC23
AGXT2L1	FKBP8
AGXT2L2	LMNB2
AICDA	DOPD
AID	UXT
AIRC	RB
AK3	TNIP1
AK3L1	PABP1
AK5	IF4E2
AK6	DECR
AKL3L	LFG4
AKR1A1	SYNC
AKR1C1	RNAS1
AKR1C3	Q53G34
AKR1C4	Q9HB66
AKR1D1	TBB5
ALAD	PRS7
ALD	SPF45
ALDH18A1	CCNC
ALDH4	LEG3
ALDH4A1	AHDC1
ALDH6A1	ZN318
ALDH7	HMCN1
ALDH7A1	HNRPM
ALDH9	RHOA
ALDH9A1	TOPRS
ALDR1	IF4A1
ALDRL6	OSER1
ALG1	XPO5
ALG10	SFR15
ALG10A	IGKC
ALG11	LIS1
ALG12	TXD11
ALG2	CO3A1
ALG3	EST2
ALG5	TAF9
ALG6	CATD
ALG8	CREG1
ALG9	HCAR3
ALLC	Q2M2A3
ALOX12	NHSL2
ALOX12B	CCD17
ALOX5	ACSA
ALR	ODF2L
ALT2	EI2BA
AMACR	MTMR2
AMD	Q59EG5
AMD1	PPCEL
AMDD	HPS1
AMDHD1	E2AK1
AMDHD2
AMT
AO
AOAH
AOC3
AOX1
APAH1
APIP
APRT
AQP8
AQP9
ARH1
ARSA
ARSB
ARSC1
AS3MT
ASAH
ASAH1
ASMT
ASNS
ASS
ASS1
AT1
ATE1
ATIC
ATPGD1
ATQ1
ATRC2
ATX
AUH
AZIN2
B3GALNT1
B3GALT3
B3GALT5
B3GALT6
B3GALT7
B3GALT8
B3GNT1
B3GNT2
B3GNT3
B3GNT5
B3GNT6
B4GALNT1
B4GALT5
B4GALT7
BAAT
BBH
BBOX
BBOX1
BCAT1
BCAT2
BCATE2
BCATM
BCDO
BCDO1
BCKDK
BCMO1
BCO1
BCT1
BCT2
BLOCK25
BLVRB
BM32A
BMP1
BPGM
BT
BTD
BUP1
BWR1A
BWSCR1A
C10orf22
C10orf65
C12orf1
C14orf160
C14orf66
C1orf57
C20orf147
C20orf155
C20orf37
C21orf124
C21orf97
C9orf12
CAB1
CAC
CACH
CACH1
CACT
CAD
CAP1A
CARKL
CARNS1
CAT
CAT1
CAT2
CBR
CBR1
CBS
CCBL1
CCHL
CD36L1
CD98LC
CDA03
CDIPT
CDO1
CERK
CERP
CERT
CES2
CES2ICE
CGI-10
CGI-14
CGI-26
CGI-29
CGI-30
CGI-80
CGT
CH25H
CHAT
CHDH
CHDR
CHIA
CHST7
CHT1
CL640
CLA1
CLB
CLN2
CLPS
CLS1
CLYBL
CMA1
CMAS
CMK
CMOAT2
CMPK
CMPK1
CMPK2
CMTR1
CNP
CNT1
CNT2
CNT3
COAB
COAC
COASY
COL4A3BP
COPT1
COQ2
COQ3
COQ5
COQ6
COQ7
COT
CPO
CPOX
CPS1
CPX
CRAT
CRLS1
CRN
CROT
CRYZ
CS
CST
CTH
CTR1
CUA002
CYBRD1
CYH
CYM
CYP11A
CYP11A1
CYP11B2
CYP12
CYP17
CYP17A1
CYP1A2
CYP1ALPHA
CYP1B1
CYP21
CYP21A2
CYP21B
CYP24
CYP24A1
CYP26
CYP26A1
CYP26A2
CYP26B1
CYP27
CYP27A1
CYP27B
CYP27B1
CYP2C10
CYP2C18
CYP2C19
CYP2C8
CYP2C9
CYP2E
CYP2E1
CYP2F1
CYP2R1
CYP39A1
CYP3A3
CYP3A4
CYP3A43
CYP3A7
CYP46
CYP46A1
CYP4F12
CYP4F8
CYP5
CYP51
CYP51A1
CYP5A1
CYP7
CYP7A1
CYP7B1
CYP8
CYP8A1
CYP8B1
CYPOR
CYT19
D7SR
DAC
DAK
DAMOX
DAO
DAPAT
DAT1
DBH
DBI
DBT
DCK
DCP
DCP1
DCT
DCTD
DCTPP1
DCXR
DCYTB
DDC
DDH
DDH1
DDO
DEGS1
DEGS2
DER12
DERA
DES1
DGK
DGUOK
DHAPAT
DHCR24
DHCR7
DHDDS
DHDH
DHDPSL
DHODH
DHPR
DHPS
DIA4
DIBD1
DIC
DKFZ
DLAT
DLD
DLTA
DMGDH
DMGDHL1
DNC
DNT1
DNT2
DOLK
DOLPP1
DPAGT1
DPAGT2
DPH5
DPYD
DPYS
DS
DS2ST
DTYMK
DUT
DYT5
EBP
ECA39
ECA40
ECHD
ECHDC2
EDH17B4
EHHADH
ELNR1
ENGASE
ENOPH1
ENPP2
ENPP6
ENT1
ENT2
ENT3
ENT4
EPHX
EPHX1
EPOX
ERG1
ESD
ETNPPL
FAAH
FAAH1
FAAH2
FACVL1
FAH
FAS
FASN
FATP2
FDFT1
FDH
FDXR
FECH
FH
FHIP
FHIT
FIG1
FLOT1
FLR
FMT
FMT1
FPGS
FPN1
FRRS3
FT3B
FTCD
FTSJD2
FUCT1
FUK
FUT3
FUT8
FUT9
FVT1
G17
G2AN
G3PP
G6PD
GA
GAA
GABAT
GAL3ST1
GALC
GALE
GALGT
GALM
GALT
GAMT
GANAB
GARS
GART
GAT
GATM
GBA3
GBE1
GBGT1
GCAT
GCDH
GCH
GCH1
GCNT1
GCNT2
GCNT5
GCS1
GCSL
GCST
GDA
GDE
GDE1
GDE5
GGH
GGNT1
GGNT3
GGNT5
GIG1
GLA
GLB1
GLCE
GLCNE
GLCT1
GLIF
GLS
GLS1
GLS2
GLTP
GLUR
GLUT1
GLUT3
GLUT9
GLXR
GLYAT
GLYCTK
GLYT1
GLYT2
GM2A
GMDS
GMK
GMPS
GNA1
GNE
GNMT
GNPAT
GNPNAT1
GNPTA
GNPTAB
GNS
GOT1
GOT1L1
GOT2
GPAT
GPCPD1
GPD1
GPD2
GPH
GPHN
GPI
GPLD1
GPSN2
GPT
GPT1
GPT2
GRD1
GRHPR
GSAS
GSR
GSS
GSTZ1
GT8
GUK1
GUSB
H105E3
HAAO
HAH-P
HAL
HBEBP4
HCCS
hCG_14925
hCG_15747
hCG_15776
hCG_15829
hCG_15830
hCG_1640559
hCG_1640683
hCG_1640726
hCG_1640945
hCG_16876
hCG_17246
hCG_1727047
hCG_1743024
hCG_1774069
hCG_1787419
hCG_1789357
hCG_1789838
hCG_1818102
hCG_18894
hCG_19343
hCG_1999608
hCG_20056
hCG_2006995
hCG_2018530
hCG_2024989
hCG_2027161
hCG_20308
hCG_20330
hCG_21199
hCG_21715
hCG_21917
hCG_22125
hCG_22265
hCG_22915
hCG_24976
hCG_25164
hCG_27402
hCG_28204
hCG_28821
hCG_29397
hCG_30593
hCG_32062
hCG_32849
hCG_33147
hCG_34035
hCG_37330
hCG_37455
hCG_39487
hCG_39526
hCG_39606
hCG_39815
hCG_401111
hCG_401113
hCG_401289
hCG_40321
hCG_41784
hCG_42582
hCG_93868
hCG_96727
HCP1
HDHD4
HDS
HET
HFRC
HGD
HGO
HGSNAT
HIBCH
HIF1A
HIS
HLCS
HMAT1
HMBS
HMFT1272
HMFT1638
HMGCL
HMGCR
HMT1
HNMT
HNP36
HOGA1
HPD
HPGD
HPRT
HPRT1
HS2ST
HS2ST1
HSD11
HSD11B1
HSD11B2
HSD11K
HSD11L
HSD17B12
HSD17B4
HSD17B5
HSD17B7
HSD17B9
HSD33
HSD-33
HSD3B7
HSPC143
HSPC149
HSPC223
HSPC233
HSS
HSST2
HST
HT036
HTT
HUSSY-01
HUSSY-02
HYI
HYKK
ICMT
IDS
IDUA
II
IL4I1
IMPK
IMPT1
INMT
INO1
INPP1
IPMK
IPPK
IREG1
ISYNA1
ITM
ITPA
ITPK1
IVD
JM24
KARS
KAT2
KBL
KDSR
KHK
KIAA0018
KIAA0024
KIAA0070
KIAA0082
KIAA0088
KIAA0245
KIAA0260
KIAA0361
KIAA0398
KIAA0448
KIAA0581
KIAA0836
KIAA0838
KIAA0880
KIAA0908
KIAA0981
KIAA1094
KIAA1208
KIAA1226
KIAA1252
KIAA1258
KIAA1385
KIAA1394
KIAA1434
KIAA1646
KIAA1945
KMO
KSP32
KYNU
L2HGDH
LAD
LAS
LAT1
LCAT
LCT
LDHA
LDHD
LDLR
LE
LIAS
LIPD
LIPT1
LIPT2
LOG12
LOG5
LP5910
LPH
LPL
LPP1
LSFR2
LSS
LSSOSC
LST1
LTA4
LTA4H
LTC4S
MAAI
MANB1
MANBA
MASA
MAT
MCBPE
MCEE
MCT1
MCT10
MCT8
MDH2
MDR3
MDS018
METTL1
METTL3
MGA
MGAM
MGAML
MGAT
MGAT1
MGAT2
MGAT3
MGAT4C
MGAT5
MGMT
MIF
MIG11
MIG15
MINPP1
MIOX
MIPP
MIR16
MLD
MLN64
MLP2
MLYCD
MMAC1
MMIF
MMSDH
MOCO1
MOCS1
MOCS2
MOD5
MOGS
MOP1
MPD
MPE16
MPI
MRDI
MRI1
MRP
MRP1
MRP3
MRP4
MRP5
MSAP
MSRA
MSTP035
MSTP079
MSTP134
MSTP145
MSTP576
MTA70
MTABC3
MTAP
MTCBP1
MTFMT
MTHFC
MTHFD
MTHFD1
MTHFD2
MTHFR
MTHFS
MTR
MTR1
MTRR
MTU1
MULK
MUP1
MUT
MVD
MVK
My046
My049
NACGT1
NACGT2
NACT
NADC1
NADC3
NADSYN1
NAGA
NAGK
NAGLU
NAGPA
NAGS
NAGT
NAMPT
NANP
NANS
NAPRT
NAPRT1
NAS1
NASI1
NAT1
NBC2
NBC2B
NBC3
NBCn1
Nbla03646
NCC
NCKX6
NCLX
NET1
NGLY1
NIS
NIT2
NLN
NM23D
NMDMC
NME4
NMNAT
NMNAT1
NMOR1
NNMT
NNT
NOT
NOT56L
NP
NPC1L1
NPD015
NPT1
NQO1
NSDHL
NT5
NT5C
NT5C3
NT5C3A
NT5E
NT5M
NTE
NTPCR
NUDT12
NUDT2
OAT
OATL4
OATP
OATP1
OATP1A2
OATP1B1
OATP2
OATP2A1
OATP2B1
OATPB
OATPC
OCTN2
ODC
ODC1
ODCP
OK
OPLAH
ORCTL2
ORNT2
OTC
P450RAI1
P450RAI2
P5CDH
P5CS
P5N1
p779O1248
PAFAH
PAH
PAHX
PAICS
PAIS
PAM
PAPST1
PASD8
PAT1
PBEF
PBEF1
PBGD
PC
PCCMT
PCFT
PCK1
PCK2
PCL1
PCMT1
PCOLC
PCTP
PCYOX1
PCYT2
PDF
PDF1A
PDNP2
PDS
PDXK
PEMPT
PEMT
PENT
PEP
PEPCK1
PEPCK2
PFAS
PGAP1
PGD
PGDH
PGDH1
PGDH3
PGFS
PGFT
PGM2L1
PGM3
PGP
PGS1
PGY3
PHC
PHE3
PHGDH
PHOSPHO1
PHYH
PHYKPL
PIG19
PIGB
PIGL
PIGN
PIGPLD1
PIGV
PIGZ
PIK3C3
PIKFYVE
PIP5K3
PIPOX
PIS
PIS1
PISD
PKH
PLA2G7
PLCB1
PLOD3
PLPP1
PMAT
PMI1
PMKI
PMP34
PMVK
PNG1
PNK
PNKP
PNMT
PNP
PNPASE
PNPO
PNPT1
POR
PP14673
PP7194
PP8985
PP9286
PPAP2A
PPAT
PPCDC
PPCS
PPD
PPOX
PRED79
PREP
PRGS
PRO1074
PRO1129
PRO1183
PRO1265
PRO1266
PRO1298
PRO1359
PRO1380
PRO1478
PRO1870
PRO1885
PRO1917
PRO21135
PRO304
PRO34004
PRO34154
PRO351
PRO4334
PRO4980
PRO5995
PRO5998
PRO6002
PRO6079
PRO6243
PRO848
PRO9822
PRODH2
PROSC
PROT
PRP
PSA
PSAT1
PSEC0055
PSEC0061
PSEC0106
PSEC0113
PSEC0149
PSEC0260
PSO
PSS2
PSSA
PTDSS1
PTDSS2
PTE1
PTE2
PTEN
PTGIS
PTS
PURH
PUS1
PYCS
QARS
QDPR
QPCT
QPRT
RBKS
RBSK
RDH1
RDH5
RENBP
RFC1
RFK
RH50
RHAG
RNGTT
RNMT
RP11-311P8.3
RPE65
RPI
RPIA
RPUSD4
RSOR
S17AH
SAMC
SARDH
SAS
SAT1
SB156
SBC2
SC2
SC5D
SC5DL
SCARB1
SCL
SCLY
SDCT1
SDCT2
SDR12C1
SDR20C1
SDR21C1
SDR26C1
SDR33C1
SDR35C1
SDR36C1
SDR37C1
SDR4E1
SDR8C1
SDR9C3
SDR9C5
SERT
SFXN3
SGLT1
SGLT4
SGPL1
SGPP1
SGSH
SHMT1
SHMT2
SHPK
SI
SIAEYSG2
SIAT10
SIAT2
SIAT7A
SIAT7B
SIAT7F
SIAT8
SIAT8A
SIAT8E
SIAT9
SIATL1
SIDS
SLC10A6
SLC11A3
SLC12A3
SLC13A1
SLC13A2
SLC13A3
SLC13A5
SLC16A1
SLC16A10
SLC16A2
SLC17A1
SLC17A5
SLC18A3
SLC19A1
SLC20A3
SLC20A4
SLC21A2
SLC21A3
SLC21A6
SLC21A9
SLC22A1
SLC22A12
SLC22A18
SLC22A1L
SLC22A2
SLC22A5
SLC24A6
SLC25A1
SLC25A10
SLC25A11
SLC25A16
SLC25A17
SLC25A19
SLC25A2
SLC25A20
SLC25A21
SLC25A26
SLC25A3
SLC26A1
SLC26A4
SLC26A6
SLC27A2
SLC28A1
SLC28A2
SLC28A3
SLC29A1
SLC29A2
SLC29A3
SLC29A4
SLC2A1
SLC2A13
SLC2A3
SLC2A9
SLC30A1
SLC31A1
SLC32A1
SLC33A1
SLC35A1
SLC35A2
SLC35B2
SLC35B4
SLC35C1
SLC35D1
SLC35D2
SLC36A1
SLC37A1
SLC37A4
SLC38A3
SLC38A5
SLC40A1
SLC46A1
SLC4A6
SLC4A7
SLC5A1
SLC5A3
SLC5A5
SLC5A6
SLC5A7
SLC5A9
SLC6A12
SLC6A3
SLC6A4
SLC6A5
SLC6A6
SLC6A7
SLC7A2
SLC7A5
SLC7A6
SLC8B1
SLCO1A2
SLCO1B1
SLCO2A1
SLCO2B1
SMP3
SMPD3
SMVT
SN1
SN2
SNAT
SNAT3
SNAT5
SOAT
SOD1
SOD2
SOD3
SORD
SPAT
SPR
SPS1
SQLE
SRD5B1
SRM
SRML1
SSC1
ST3GAL5
ST3GAL6
ST6GALNAC1
ST6GALNAC2
ST6GALNAC6
ST8SIA1
ST8SIA5
STARD11
STARD15
STARD2
STARD3
STD
STE
STHM
STS
SULT1E1
SULT2A1
SULT2B1
SUOX
SW-cl.21
SW-cl.29
SW-cl.48
SW-cl.86
SW-cl.9
TAL
TALDO
TALDO1
TALDOR
TAT
TAT1
TBXAS1
TECR
TEP1
TGDS
TH
THTYH
THNSL1
THOP1
THTPA
TK1
TK2
TKFC
TMEM15
TMEM3
TMEM76
TMLH
TMLHE
TMPK
TPK1
TPO
TPP1
TRHDE
TRIT1
TRMT1
TRMU
TS
TS11
TSC
TSSC5
TSTA3
TYMK
TYMS
TYR
TYRP2
UCK
UFHSD1
UG0215E05
UGALT
UGCG
UGDH
UGT
UGT4
UGT8
UGTL
UGTREL7
UGTREL8
UMAT
UMK
UMPH1
UMPH2
UMPK
UMPS
UNQ1889
UNQ2422
UNQ2507
UNQ251
UNQ2510
UNQ2538
UNQ2563
UNQ267
UNQ3024
UNQ308
UNQ531
UNQ543
UNQ568
UNQ597
UNQ636
UNQ637
UNQ6390
UNQ6453
UNQ666
UNQ708
UNQ717
UNQ748
UNQ861
UNQ868
UNQ900
UNQ9365
UPB1
UPRT
UPS
URAT1
UROC1
UROD
UROS
UST
UXS1
VACHT
VAP1
VGAT
VIAAT
VKOR
VKORC1
VLACS
VPS34
x0005
XDH
XDHA
XGALT1
XPCT
XTP3TPA
XYLB
YEA4
ZADH2
ZNT1
