# Supplementary material for: Elucidating potential molecular signatures through host-microbe interactions for reactive arthritis and inflammatory bowel disease using combinatorial approach
Source: Sci Rep. 2020 Sep 15;10:15131. doi: 10.1038/s41598-020-71674-8 (PMC7492238; doi:10.1038/s41598-020-71674-8)
Supplement: Supplementary file 9 — Supplementary Table S9. [file 41598_2020_71674_MOESM9_ESM.xlsx]

## Sheet: protein interactors of KYNU
Elucidating potential molecular signatures through host-microbe interactions for reactive arthritis and inflammatory bowel disease using combinatorial approach Anukriti Verma1, Shivani Sharda1*, Bhawna Rathi1, Pallavi Somvanshi2, Bimlesh Dhar Pandey3
Essential host proteome complement
#node1	node2	node1_string_internal_id	node2_string_internal_id	node1_external_id	node2_external_id	neighborhood_on_chromosome	gene_fusion	phylogenetic_cooccurrence	homology	coexpression	experimentally_determined_interaction	database_annotated	automated_textmining	combined_score
ACACA	ACACB	1852858	1852406	9606.ENSP00000344789	9606.ENSP00000341044	0.824	0	0	0.982	0.952	0.95	0.903	0.94	0.999
OXCT2	OXCT1	1855763	1842370	9606.ENSP00000361914	9606.ENSP00000196371	0.505	0	0.527	0.981	0.269	0.989	0.903	0.953	0.999
CTH	CBS	1855373	1852819	9606.ENSP00000359976	9606.ENSP00000344460	0.309	0	0.41	0	0.094	0.453	0.941	0.911	0.998
GMPS	PFAS	1861442	1849628	9606.ENSP00000419851	9606.ENSP00000313490	0.809	0	0	0	0.954	0	0	0.823	0.998
SOD2	CAT	1854504	1843587	9606.ENSP00000356022	9606.ENSP00000241052	0	0	0	0	0.056	0.417	0.941	0.943	0.997
KMO	KYNU	1854396	1845495	9606.ENSP00000355517	9606.ENSP00000264170	0.309	0	0.494	0	0.141	0	0.941	0.845	0.996
HAAO	KYNU	1847517	1845495	9606.ENSP00000294973	9606.ENSP00000264170	0.309	0	0.508	0	0.145	0	0.941	0.699	0.993
TDO2	KYNU	1862280	1845495	9606.ENSP00000444788	9606.ENSP00000264170	0.309	0	0.376	0	0.1	0	0.9	0.827	0.992
ACMSD	HAAO	1853300	1847517	9606.ENSP00000348459	9606.ENSP00000294973	0.309	0	0.442	0	0.054	0	0.941	0.67	0.991
TAT	HPD	1853275	1847151	9606.ENSP00000348234	9606.ENSP00000289004	0	0	0	0	0.423	0	0.942	0.747	0.99
CAT	GSR	1843587	1842813	9606.ENSP00000241052	9606.ENSP00000221130	0	0	0	0	0.195	0.529	0	0.973	0.989
ENSG00000255154	ACACB	1862055	1852406	9606.ENSP00000437142	9606.ENSP00000341044	0.353	0	0	0	0.883	0.292	0.603	0.572	0.989
ENSG00000255154	ACACA	1862055	1852858	9606.ENSP00000437142	9606.ENSP00000344789	0.353	0	0	0	0.883	0.292	0.603	0.572	0.989
CCBL1	AADAT	1848386	1843100	9606.ENSP00000302227	9606.ENSP00000226840	0	0	0.203	0	0.062	0.044	0.814	0.921	0.987
TDO2	IDO2	1862280	1862252	9606.ENSP00000444788	9606.ENSP00000443432	0	0	0	0	0.053	0	0.9	0.866	0.986
BHMT	DMGDH	1846377	1844361	9606.ENSP00000274353	9606.ENSP00000255189	0.061	0	0	0	0.262	0	0.941	0.705	0.986
IL8	IL6	1848852	1844631	9606.ENSP00000306512	9606.ENSP00000258743	0	0	0	0	0.437	0	0	0.973	0.984
ADSS	ASS1	1854390	1844185	9606.ENSP00000355493	9606.ENSP00000253004	0.063	0	0	0	0.25	0	0.9	0.785	0.982
FAH	GSTZ1	1844986	1842600	9606.ENSP00000261755	9606.ENSP00000216465	0.095	0.303	0	0	0.115	0	0.942	0.551	0.982
KMO	CCBL1	1854396	1848386	9606.ENSP00000355517	9606.ENSP00000302227	0	0	0	0	0.061	0	0.941	0.626	0.977
CBS	BHMT	1852819	1846377	9606.ENSP00000344460	9606.ENSP00000274353	0	0	0	0	0.053	0	0.908	0.751	0.976
SOD2	SIRT1	1854504	1842473	9606.ENSP00000356022	9606.ENSP00000212015	0	0	0	0	0.054	0	0.9	0.768	0.976
AMPD3	ADK	1858402	1847021	9606.ENSP00000379802	9606.ENSP00000286621	0	0	0	0	0.055	0.169	0.941	0.529	0.975
CCBL1	KYNU	1848386	1845495	9606.ENSP00000302227	9606.ENSP00000264170	0	0	0	0	0.055	0	0.941	0.603	0.975
KMO	CCBL2	1854396	1844797	9606.ENSP00000355517	9606.ENSP00000260508	0	0	0	0	0.061	0	0.941	0.575	0.974
ASS1	ASNS	1844185	1842325	9606.ENSP00000253004	9606.ENSP00000175506	0	0	0	0	0.366	0.417	0.9	0.359	0.973
NAPRT1	QPRT	1860287	1858293	9606.ENSP00000401508	9606.ENSP00000378782	0	0	0	0	0.056	0.295	0.9	0.638	0.972
KMO	AFMID	1854396	1851092	9606.ENSP00000355517	9606.ENSP00000328938	0.048	0	0	0	0.055	0	0.9	0.71	0.97
AFMID	KYNU	1851092	1845495	9606.ENSP00000328938	9606.ENSP00000264170	0.098	0	0	0	0.053	0	0.924	0.581	0.969
KYNU	CCBL2	1845495	1844797	9606.ENSP00000264170	9606.ENSP00000260508	0	0	0	0	0.055	0	0.941	0.464	0.967
ALDH2	CAT	1844978	1843587	9606.ENSP00000261733	9606.ENSP00000241052	0	0	0	0	0.145	0	0.941	0.41	0.967
IL6	IFNG	1844631	1843180	9606.ENSP00000258743	9606.ENSP00000229135	0	0	0	0	0.053	0	0	0.965	0.966
CTH	BHMT	1855373	1846377	9606.ENSP00000359976	9606.ENSP00000274353	0.087	0	0	0	0.054	0	0.882	0.698	0.965
TDO2	IDO1	1862280	1861841	9606.ENSP00000444788	9606.ENSP00000430505	0	0	0	0	0.047	0	0.9	0.659	0.964
TDO2	AFMID	1862280	1851092	9606.ENSP00000444788	9606.ENSP00000328938	0.104	0	0	0	0.052	0	0.9	0.59	0.96
HPD	FAH	1847151	1844986	9606.ENSP00000289004	9606.ENSP00000261755	0.309	0	0.385	0	0.156	0	0	0.902	0.96
IDO1	KYNU	1861841	1845495	9606.ENSP00000430505	9606.ENSP00000264170	0.064	0	0	0	0.053	0	0.9	0.579	0.957
KMO	AADAT	1854396	1843100	9606.ENSP00000355517	9606.ENSP00000226840	0	0	0	0	0.055	0	0.9	0.559	0.954
CYCS	SUOX	1848998	1845907	9606.ENSP00000307786	9606.ENSP00000266971	0.071	0	0	0	0	0	0.9	0.543	0.953
IDO2	KYNU	1862252	1845495	9606.ENSP00000443432	9606.ENSP00000264170	0.064	0	0	0	0.055	0	0.9	0.524	0.952
CYCS	CAT	1848998	1843587	9606.ENSP00000307786	9606.ENSP00000241052	0	0	0	0	0.125	0.417	0	0.91	0.95
PAH	TAT	1862478	1853275	9606.ENSP00000448059	9606.ENSP00000348234	0	0	0	0	0.145	0	0.9	0.469	0.95
AMPD3	ADSS	1858402	1854390	9606.ENSP00000379802	9606.ENSP00000355493	0.063	0	0	0	0.064	0	0.9	0.498	0.95
KYNU	AADAT	1845495	1843100	9606.ENSP00000264170	9606.ENSP00000226840	0	0	0	0	0.055	0	0.9	0.487	0.947
PIPOX	DMGDH	1849980	1844361	9606.ENSP00000317721	9606.ENSP00000255189	0.06	0	0	0.627	0.142	0.309	0.9	0.193	0.94
FH	OGDH	1854397	1842933	9606.ENSP00000355518	9606.ENSP00000222673	0	0	0	0	0.541	0	0.36	0.789	0.932
CSE1L	TP53I3	1845260	1843498	9606.ENSP00000262982	9606.ENSP00000238721	0	0	0	0	0	0.344	0.9	0	0.931
TDO2	TPH1	1862280	1843985	9606.ENSP00000444788	9606.ENSP00000250018	0.059	0	0	0	0.073	0	0.9	0.304	0.931
PIPOX	DAO	1849980	1843145	9606.ENSP00000317721	9606.ENSP00000228476	0	0	0	0	0.202	0	0.9	0.204	0.931
CTH	CCBL1	1855373	1848386	9606.ENSP00000359976	9606.ENSP00000302227	0	0	0	0	0.122	0	0.9	0.254	0.928
LDHA	FH	1862289	1854397	9606.ENSP00000445175	9606.ENSP00000355518	0.309	0	0	0	0.312	0.462	0.435	0.564	0.925
SMS	SMOX	1859066	1848937	9606.ENSP00000385746	9606.ENSP00000307252	0	0	0	0	0	0	0.9	0.264	0.923
IDO2	AFMID	1862252	1851092	9606.ENSP00000443432	9606.ENSP00000328938	0	0	0	0	0.042	0	0.9	0.261	0.923
AFMID	CCBL1	1851092	1848386	9606.ENSP00000328938	9606.ENSP00000302227	0.047	0	0	0	0.099	0	0.9	0.205	0.922
IDO1	TPH1	1861841	1843985	9606.ENSP00000430505	9606.ENSP00000250018	0	0	0	0	0.049	0	0.9	0.245	0.921
ETFA	CYCS	1862814	1848998	9606.ENSP00000452762	9606.ENSP00000307786	0.048	0	0	0	0.166	0	0.9	0.122	0.921
AFMID	AADAT	1851092	1843100	9606.ENSP00000328938	9606.ENSP00000226840	0	0	0	0	0.055	0	0.9	0.217	0.919
CTH	CCBL2	1855373	1844797	9606.ENSP00000359976	9606.ENSP00000260508	0	0	0	0	0.122	0	0.9	0.148	0.918
AFMID	CCBL2	1851092	1844797	9606.ENSP00000328938	9606.ENSP00000260508	0.047	0	0	0	0.099	0	0.9	0.138	0.916
GMPS	ADSS	1861442	1854390	9606.ENSP00000419851	9606.ENSP00000355493	0.505	0	0.262	0	0.351	0	0	0.689	0.916
IDO1	AFMID	1861841	1851092	9606.ENSP00000430505	9606.ENSP00000328938	0	0	0	0	0.042	0	0.9	0.195	0.916
ADSS	ASNS	1854390	1842325	9606.ENSP00000355493	9606.ENSP00000175506	0	0	0	0	0.124	0	0.9	0.114	0.915
GPT	FH	1858252	1854397	9606.ENSP00000378408	9606.ENSP00000355518	0	0	0	0	0.091	0	0.882	0.274	0.915
FH	GPT2	1854397	1852917	9606.ENSP00000355518	9606.ENSP00000345282	0	0	0	0	0.091	0	0.882	0.264	0.914
KHSRP	IL8	1858577	1848852	9606.ENSP00000381216	9606.ENSP00000306512	0	0	0	0	0	0	0.9	0.169	0.913
TDO2	TPH2	1862280	1851106	9606.ENSP00000444788	9606.ENSP00000329093	0.059	0	0	0	0.073	0	0.9	0.124	0.913
HAAO	CAT	1847517	1843587	9606.ENSP00000294973	9606.ENSP00000241052	0	0	0	0	0.074	0	0.9	0.143	0.913
TAT	BHMT	1853275	1846377	9606.ENSP00000348234	9606.ENSP00000274353	0	0	0	0	0.065	0	0.9	0.126	0.911
IDO2	TPH1	1862252	1843985	9606.ENSP00000443432	9606.ENSP00000250018	0	0	0	0	0.052	0	0.9	0.141	0.911
IDO1	TPH2	1861841	1851106	9606.ENSP00000430505	9606.ENSP00000329093	0	0	0	0	0.049	0	0.9	0.144	0.911
KYNU	CAT	1845495	1843587	9606.ENSP00000264170	9606.ENSP00000241052	0	0	0	0	0.053	0	0.9	0.129	0.91
IDO2	MRPL1	1862252	1849750	9606.ENSP00000443432	9606.ENSP00000315017	0	0	0	0	0	0	0	0.91	0.91
IDO2	IDO1	1862252	1861841	9606.ENSP00000443432	9606.ENSP00000430505	0	0	0.527	0.926	0	0	0.9	0.707	0.908
IDO2	TPH2	1862252	1851106	9606.ENSP00000443432	9606.ENSP00000329093	0	0	0	0	0.052	0	0.9	0.07	0.904
IL8	IFNG	1848852	1843180	9606.ENSP00000306512	9606.ENSP00000229135	0	0	0	0	0	0	0	0.898	0.899
TDO2	TAT	1862280	1853275	9606.ENSP00000444788	9606.ENSP00000348234	0	0	0	0	0.268	0	0.435	0.777	0.899
ACACA	OXCT1	1852858	1842370	9606.ENSP00000344789	9606.ENSP00000196371	0.823	0	0	0	0.126	0	0	0.399	0.898
NCEH1	MGLL	1862223	1845675	9606.ENSP00000442464	9606.ENSP00000265052	0	0	0	0	0	0	0	0.886	0.886
CCBL2	AADAT	1844797	1843100	9606.ENSP00000260508	9606.ENSP00000226840	0	0	0	0.621	0.073	0.044	0.814	0.921	0.883
KMO	HAAO	1854396	1847517	9606.ENSP00000355517	9606.ENSP00000294973	0.146	0	0.519	0	0.125	0	0	0.711	0.882
ADSS	PFAS	1854390	1849628	9606.ENSP00000355493	9606.ENSP00000313490	0.385	0	0	0	0.285	0.296	0	0.66	0.88
ACACB	ACADL	1852406	1843363	9606.ENSP00000341044	9606.ENSP00000233710	0.384	0	0	0	0.365	0	0.381	0.565	0.88
ACACA	ACADL	1852858	1843363	9606.ENSP00000344789	9606.ENSP00000233710	0.384	0	0	0	0.365	0	0.381	0.561	0.879
ACACB	OXCT1	1852406	1842370	9606.ENSP00000341044	9606.ENSP00000196371	0.823	0	0	0	0.126	0	0	0.28	0.878
OXCT2	ACACA	1855763	1852858	9606.ENSP00000361914	9606.ENSP00000344789	0.823	0	0	0	0.126	0	0	0.28	0.878
OXCT2	ACACB	1855763	1852406	9606.ENSP00000361914	9606.ENSP00000341044	0.823	0	0	0	0.126	0	0	0.28	0.878
RET	ACACA	1853238	1852858	9606.ENSP00000347942	9606.ENSP00000344789	0	0	0	0	0.087	0.747	0	0.504	0.875
RET	ACACB	1853238	1852406	9606.ENSP00000347942	9606.ENSP00000341044	0	0	0	0	0.087	0.747	0	0.504	0.875
FH	FAH	1854397	1844986	9606.ENSP00000355518	9606.ENSP00000261755	0	0	0	0	0.058	0	0.848	0.188	0.874
IVD	ACACB	1861355	1852406	9606.ENSP00000418397	9606.ENSP00000341044	0.384	0	0	0	0.365	0	0.381	0.523	0.869
IVD	ACACA	1861355	1852858	9606.ENSP00000418397	9606.ENSP00000344789	0.384	0	0	0	0.365	0	0.381	0.515	0.867
GSR	NME8	1842813	1842383	9606.ENSP00000221130	9606.ENSP00000199447	0	0	0	0	0.292	0.603	0	0.552	0.863
LDHA	ACACA	1862289	1852858	9606.ENSP00000445175	9606.ENSP00000344789	0.083	0	0	0	0.061	0	0.532	0.7	0.862
GCH1	SPR	1858303	1843403	9606.ENSP00000378890	9606.ENSP00000234454	0	0	0	0	0	0	0	0.858	0.858
SOD2	GSR	1854504	1842813	9606.ENSP00000356022	9606.ENSP00000221130	0.048	0	0	0	0.112	0	0	0.846	0.858
GLRX	GSR	1843473	1842813	9606.ENSP00000237858	9606.ENSP00000221130	0.067	0	0	0	0.124	0	0	0.837	0.855
OGDH	GSR	1842933	1842813	9606.ENSP00000222673	9606.ENSP00000221130	0.309	0	0	0	0.124	0.295	0.435	0.489	0.854
NAPRT1	NAMPT	1860287	1842925	9606.ENSP00000401508	9606.ENSP00000222553	0	0	0	0	0	0.417	0	0.755	0.851
LDHA	ACACB	1862289	1852406	9606.ENSP00000445175	9606.ENSP00000341044	0.083	0	0	0	0.061	0	0.532	0.673	0.85
NAMPT	SIRT1	1842925	1842473	9606.ENSP00000222553	9606.ENSP00000212015	0.057	0	0	0	0.072	0.129	0	0.82	0.845
ACACB	LDHAL6B	1852406	1848400	9606.ENSP00000341044	9606.ENSP00000302393	0.083	0	0	0	0.061	0	0.532	0.647	0.838
ACACA	LDHAL6B	1852858	1848400	9606.ENSP00000344789	9606.ENSP00000302393	0.083	0	0	0	0.061	0	0.532	0.647	0.838
SOD2	CYCS	1854504	1848998	9606.ENSP00000356022	9606.ENSP00000307786	0	0	0	0	0.122	0	0	0.823	0.838
PPIA	CFL1	1861418	1849206	9606.ENSP00000419425	9606.ENSP00000309629	0	0	0	0	0.068	0.774	0	0.28	0.835
LDHA	GPT2	1862289	1852917	9606.ENSP00000445175	9606.ENSP00000345282	0.055	0	0	0	0.057	0	0.435	0.708	0.833
IDO1	IFNG	1861841	1843180	9606.ENSP00000430505	9606.ENSP00000229135	0	0	0	0	0.054	0	0	0.825	0.827
TDO2	KMO	1862280	1854396	9606.ENSP00000444788	9606.ENSP00000355517	0.08	0	0	0	0.1	0	0	0.808	0.827
ACACA	GSR	1852858	1842813	9606.ENSP00000344789	9606.ENSP00000221130	0.062	0	0	0	0.237	0.119	0.394	0.608	0.823
ETFA	IVD	1862814	1861355	9606.ENSP00000452762	9606.ENSP00000418397	0	0.03	0	0	0.27	0.41	0	0.621	0.822
CTH	LDHAL6B	1855373	1848400	9606.ENSP00000359976	9606.ENSP00000302393	0	0	0	0	0.054	0	0.8	0.126	0.82
IL6	NAMPT	1844631	1842925	9606.ENSP00000258743	9606.ENSP00000222553	0	0	0	0	0.111	0	0	0.801	0.816
LDHA	GPT	1862289	1858252	9606.ENSP00000445175	9606.ENSP00000378408	0.055	0	0	0	0.057	0	0.435	0.67	0.811
SMARCD2	SIRT1	1859660	1842473	9606.ENSP00000392617	9606.ENSP00000212015	0	0	0	0	0.053	0.806	0	0.046	0.811
ACACB	GSR	1852406	1842813	9606.ENSP00000341044	9606.ENSP00000221130	0.062	0	0	0	0.237	0.119	0.394	0.58	0.81
CCBL1	CCBL2	1848386	1844797	9606.ENSP00000302227	9606.ENSP00000260508	0	0	0.527	0.961	0	0	0.8	0.91	0.81
GPT	GPT2	1858252	1852917	9606.ENSP00000378408	9606.ENSP00000345282	0	0	0.527	0.98	0	0	0.8	0.815	0.805
FH	AFMID	1854397	1851092	9606.ENSP00000355518	9606.ENSP00000328938	0.049	0	0	0	0.053	0	0.8	0	0.804
TPH2	TPH1	1851106	1843985	9606.ENSP00000329093	9606.ENSP00000250018	0	0	0.527	0.982	0	0	0.8	0.826	0.804
LDHA	FAH	1862289	1844986	9606.ENSP00000445175	9606.ENSP00000261755	0	0	0	0	0.056	0.774	0	0.145	0.802
TAT	FAH	1853275	1844986	9606.ENSP00000348234	9606.ENSP00000261755	0.056	0	0	0	0.125	0	0	0.776	0.799
DMGDH	GSR	1844361	1842813	9606.ENSP00000255189	9606.ENSP00000221130	0.349	0	0	0	0.119	0	0.535	0.306	0.79
FH	LDHAL6B	1854397	1848400	9606.ENSP00000355518	9606.ENSP00000302393	0.309	0	0	0	0.231	0.116	0.435	0.331	0.79
DMGDH	PEPD	1844361	1843701	9606.ENSP00000255189	9606.ENSP00000244137	0.344	0	0	0	0.135	0	0.535	0.284	0.786
HSD17B6	CYCS	1850063	1848998	9606.ENSP00000318631	9606.ENSP00000307786	0	0	0	0	0	0	0	0.781	0.781
LDHA	OGDH	1862289	1842933	9606.ENSP00000445175	9606.ENSP00000222673	0.309	0	0	0	0.25	0	0	0.612	0.781
IDO1	IL6	1861841	1844631	9606.ENSP00000430505	9606.ENSP00000258743	0	0	0	0	0	0	0	0.78	0.78
LDHA	ALDH2	1862289	1844978	9606.ENSP00000445175	9606.ENSP00000261733	0.048	0	0	0	0.066	0.432	0.435	0.331	0.775
KYNU	SIRT1	1845495	1842473	9606.ENSP00000264170	9606.ENSP00000212015	0	0	0	0	0	0.774	0	0.045	0.775
SEC23IP	KYNU	1854946	1845495	9606.ENSP00000358071	9606.ENSP00000264170	0	0	0	0	0	0.774	0	0	0.774
SEC23IP	SSU72	1854946	1847280	9606.ENSP00000358071	9606.ENSP00000291386	0	0	0	0	0	0.774	0	0	0.774
GMPS	ACACB	1861442	1852406	9606.ENSP00000419851	9606.ENSP00000341044	0.356	0	0	0	0.22	0	0	0.568	0.764
ACACB	ACCS	1852406	1845412	9606.ENSP00000341044	9606.ENSP00000263776	0.08	0	0	0	0.071	0.531	0	0.468	0.758
IL8	NAMPT	1848852	1842925	9606.ENSP00000306512	9606.ENSP00000222553	0	0	0	0	0.3	0	0	0.662	0.753
GMPS	ACACA	1861442	1852858	9606.ENSP00000419851	9606.ENSP00000344789	0.356	0	0	0	0.22	0	0	0.549	0.753
GLRX	NME8	1843473	1842383	9606.ENSP00000237858	9606.ENSP00000199447	0	0	0	0	0.182	0.118	0.435	0.461	0.751
ADSS	ADK	1854390	1847021	9606.ENSP00000355493	9606.ENSP00000286621	0.069	0	0	0	0.055	0.511	0	0.482	0.747
GPT	ACACA	1858252	1852858	9606.ENSP00000378408	9606.ENSP00000344789	0.08	0	0	0	0.071	0.531	0	0.44	0.745
GPT2	ACACA	1852917	1852858	9606.ENSP00000345282	9606.ENSP00000344789	0.08	0	0	0	0.071	0.531	0	0.44	0.745
ACMSD	KYNU	1853300	1845495	9606.ENSP00000348459	9606.ENSP00000264170	0.309	0	0.309	0	0.053	0	0	0.501	0.744
CNDP2	ASS1	1850747	1844185	9606.ENSP00000325548	9606.ENSP00000253004	0.309	0	0	0	0.119	0.157	0.435	0.255	0.744
ACACA	ACCS	1852858	1845412	9606.ENSP00000344789	9606.ENSP00000263776	0.08	0	0	0	0.071	0.531	0	0.436	0.743
GPT	ACACB	1858252	1852406	9606.ENSP00000378408	9606.ENSP00000341044	0.08	0	0	0	0.102	0.531	0	0.416	0.743
SOD2	FH	1854504	1854397	9606.ENSP00000356022	9606.ENSP00000355518	0.087	0	0	0	0.154	0.424	0	0.488	0.742
ACACB	PFAS	1852406	1849628	9606.ENSP00000341044	9606.ENSP00000313490	0.05	0	0	0	0.222	0	0	0.677	0.74
GMPS	ASNS	1861442	1842325	9606.ENSP00000419851	9606.ENSP00000175506	0.06	0	0	0	0.289	0	0	0.641	0.739
CYCS	GSR	1848998	1842813	9606.ENSP00000307786	9606.ENSP00000221130	0	0	0	0	0.111	0	0	0.718	0.738
ACACA	CCBL2	1852858	1844797	9606.ENSP00000344789	9606.ENSP00000260508	0.08	0	0	0	0.071	0.531	0	0.416	0.734
ACACB	CCBL2	1852406	1844797	9606.ENSP00000341044	9606.ENSP00000260508	0.08	0	0	0	0.071	0.531	0	0.416	0.734
ACACA	CCBL1	1852858	1848386	9606.ENSP00000344789	9606.ENSP00000302227	0.08	0	0	0	0.071	0.531	0	0.416	0.734
TAT	ACACB	1853275	1852406	9606.ENSP00000348234	9606.ENSP00000341044	0.08	0	0	0	0.071	0.531	0	0.416	0.734
TAT	ACACA	1853275	1852858	9606.ENSP00000348234	9606.ENSP00000344789	0.08	0	0	0	0.071	0.531	0	0.416	0.734
ACACB	CCBL1	1852406	1848386	9606.ENSP00000341044	9606.ENSP00000302227	0.08	0	0	0	0.071	0.531	0	0.416	0.734
GPT2	ACACB	1852917	1852406	9606.ENSP00000345282	9606.ENSP00000341044	0.08	0	0	0	0.071	0.531	0	0.416	0.734
ACCSL	ACACB	1856936	1852406	9606.ENSP00000368109	9606.ENSP00000341044	0.08	0	0	0	0.071	0.531	0	0.416	0.734
ACCSL	ACACA	1856936	1852858	9606.ENSP00000368109	9606.ENSP00000344789	0.08	0	0	0	0.071	0.531	0	0.416	0.734
ACACA	PFAS	1852858	1849628	9606.ENSP00000344789	9606.ENSP00000313490	0.05	0	0	0	0.222	0	0	0.666	0.731
ACACB	OGDH	1852406	1842933	9606.ENSP00000341044	9606.ENSP00000222673	0	0	0	0	0.13	0	0.274	0.607	0.73
LDHA	CAT	1862289	1843587	9606.ENSP00000445175	9606.ENSP00000241052	0	0	0	0	0.093	0.42	0	0.526	0.729
PAH	HPD	1862478	1847151	9606.ENSP00000448059	9606.ENSP00000289004	0.309	0	0.25	0	0.292	0	0	0.343	0.727
ACACA	OGDH	1852858	1842933	9606.ENSP00000344789	9606.ENSP00000222673	0	0	0	0	0.13	0	0.274	0.591	0.719
ACACB	ALDH2	1852406	1844978	9606.ENSP00000341044	9606.ENSP00000261733	0.056	0	0	0	0.073	0	0.274	0.602	0.713
ACACA	ALDH2	1852858	1844978	9606.ENSP00000344789	9606.ENSP00000261733	0.056	0	0	0	0.073	0	0.274	0.601	0.712
HSD17B6	CAT	1850063	1843587	9606.ENSP00000318631	9606.ENSP00000241052	0	0	0	0	0.054	0	0	0.705	0.708
SOD2	IL6	1854504	1844631	9606.ENSP00000356022	9606.ENSP00000258743	0	0	0	0	0.122	0	0	0.677	0.705
KMO	ACMSD	1854396	1853300	9606.ENSP00000355517	9606.ENSP00000348459	0.086	0	0.373	0	0.055	0	0	0.519	0.704
ACACA	ASS1	1852858	1844185	9606.ENSP00000344789	9606.ENSP00000253004	0	0	0	0	0.064	0.405	0.435	0.159	0.7
ACACB	ASS1	1852406	1844185	9606.ENSP00000341044	9606.ENSP00000253004	0	0	0	0	0.064	0.405	0.435	0.159	0.699
ACACB	ADK	1852406	1847021	9606.ENSP00000341044	9606.ENSP00000286621	0.384	0	0	0	0.095	0	0	0.504	0.699
ACACA	ADK	1852858	1847021	9606.ENSP00000344789	9606.ENSP00000286621	0.384	0	0	0	0.095	0	0	0.504	0.699
TDO2	MRPL1	1862280	1849750	9606.ENSP00000444788	9606.ENSP00000315017	0	0	0	0	0	0	0	0.697	0.697
HPDL	FAH	1851802	1844986	9606.ENSP00000335060	9606.ENSP00000261755	0.309	0	0.394	0	0.133	0	0	0.262	0.696
CAT	GLRX	1843587	1843473	9606.ENSP00000241052	9606.ENSP00000237858	0	0	0	0	0.101	0	0	0.675	0.696
PAH	GCH1	1862478	1858303	9606.ENSP00000448059	9606.ENSP00000378890	0	0	0	0	0.067	0.292	0	0.567	0.689
NDUFAF6	ACACB	1858366	1852406	9606.ENSP00000379430	9606.ENSP00000341044	0	0	0	0	0	0.544	0	0.319	0.676
NDUFAF6	ACACA	1858366	1852858	9606.ENSP00000379430	9606.ENSP00000344789	0	0	0	0	0	0.544	0	0.319	0.676
SOD2	ALDH2	1854504	1844978	9606.ENSP00000356022	9606.ENSP00000261733	0	0	0	0	0.053	0.462	0	0.406	0.671
PFAS	ASS1	1849628	1844185	9606.ENSP00000313490	9606.ENSP00000253004	0.073	0	0	0	0.41	0	0	0.446	0.67
LDHA	GSR	1862289	1842813	9606.ENSP00000445175	9606.ENSP00000221130	0.081	0	0	0	0.123	0.171	0.274	0.42	0.667
IL6	CAT	1844631	1843587	9606.ENSP00000258743	9606.ENSP00000241052	0	0	0	0	0	0	0	0.663	0.663
QPRT	AADAT	1858293	1843100	9606.ENSP00000378782	9606.ENSP00000226840	0.064	0	0	0	0.053	0	0	0.649	0.662
SOD2	NME8	1854504	1842383	9606.ENSP00000356022	9606.ENSP00000199447	0	0	0	0	0.222	0	0	0.58	0.659
COQ6	KYNU	1851649	1845495	9606.ENSP00000333946	9606.ENSP00000264170	0.309	0	0	0	0.085	0	0.435	0.158	0.658
SQLE	KYNU	1845823	1845495	9606.ENSP00000265896	9606.ENSP00000264170	0.309	0	0	0	0.085	0	0.435	0.158	0.658
CAT	DAO	1843587	1843145	9606.ENSP00000241052	9606.ENSP00000228476	0	0	0	0	0.054	0	0	0.649	0.654
TPM3	CFL1	1854817	1849206	9606.ENSP00000357516	9606.ENSP00000309629	0	0	0	0	0.066	0.17	0	0.59	0.654
GMPS	AMPD3	1861442	1858402	9606.ENSP00000419851	9606.ENSP00000379802	0.085	0	0	0	0.268	0	0	0.521	0.651
MGLL	LIPE	1845675	1843708	9606.ENSP00000265052	9606.ENSP00000244289	0	0	0	0	0	0	0	0.65	0.65
FH	CAT	1854397	1843587	9606.ENSP00000355518	9606.ENSP00000241052	0	0	0	0	0.054	0	0	0.642	0.647
TAT	HPDL	1853275	1851802	9606.ENSP00000348234	9606.ENSP00000335060	0	0	0	0	0.359	0	0.435	0.1	0.645
SOD2	NAMPT	1854504	1842925	9606.ENSP00000356022	9606.ENSP00000222553	0	0	0	0	0.536	0	0	0.267	0.645
GPT2	OGDH	1852917	1842933	9606.ENSP00000345282	9606.ENSP00000222673	0	0	0	0	0.1	0	0	0.615	0.639
LDHA	GMPS	1862289	1861442	9606.ENSP00000445175	9606.ENSP00000419851	0	0	0	0	0.256	0	0	0.533	0.638
GMPS	WARS	1861442	1853177	9606.ENSP00000419851	9606.ENSP00000347495	0.062	0	0	0	0.356	0	0	0.445	0.636
GMPS	ADK	1861442	1847021	9606.ENSP00000419851	9606.ENSP00000286621	0.066	0	0	0	0.117	0.095	0	0.567	0.634
CAT	NME8	1843587	1842383	9606.ENSP00000241052	9606.ENSP00000199447	0	0	0	0	0.123	0.117	0	0.563	0.632
HSD17B6	GSR	1850063	1842813	9606.ENSP00000318631	9606.ENSP00000221130	0	0	0	0	0	0	0	0.63	0.63
CYCS	IL6	1848998	1844631	9606.ENSP00000307786	9606.ENSP00000258743	0	0	0	0	0	0	0	0.63	0.63
RTN4IP1	ACACB	1854941	1852406	9606.ENSP00000358059	9606.ENSP00000341044	0.064	0	0	0	0	0	0	0.619	0.628
ACACA	TP53I3	1852858	1843498	9606.ENSP00000344789	9606.ENSP00000238721	0.064	0	0	0	0	0	0	0.619	0.628
ACACA	VAT1L	1852858	1848493	9606.ENSP00000344789	9606.ENSP00000303129	0.064	0	0	0	0	0	0	0.619	0.628
ACACB	TP53I3	1852406	1843498	9606.ENSP00000341044	9606.ENSP00000238721	0.064	0	0	0	0	0	0	0.619	0.628
CRYZL1	ACACB	1857397	1852406	9606.ENSP00000370966	9606.ENSP00000341044	0.064	0	0	0	0	0	0	0.619	0.628
RTN4IP1	ACACA	1854941	1852858	9606.ENSP00000358059	9606.ENSP00000344789	0.064	0	0	0	0	0	0	0.619	0.628
ACACB	VAT1L	1852406	1848493	9606.ENSP00000341044	9606.ENSP00000303129	0.064	0	0	0	0	0	0	0.619	0.628
VAT1	ACACA	1853226	1852858	9606.ENSP00000347872	9606.ENSP00000344789	0.064	0	0	0	0	0	0	0.619	0.628
VAT1	ACACB	1853226	1852406	9606.ENSP00000347872	9606.ENSP00000341044	0.064	0	0	0	0	0	0	0.619	0.628
CRYZL1	ACACA	1857397	1852858	9606.ENSP00000370966	9606.ENSP00000344789	0.064	0	0	0	0	0	0	0.619	0.628
GMPS	PUSL1	1861442	1856970	9606.ENSP00000419851	9606.ENSP00000368318	0.068	0	0	0	0.259	0	0	0.504	0.627
GMPS	PUS3	1861442	1843115	9606.ENSP00000419851	9606.ENSP00000227474	0.068	0	0	0	0.259	0	0	0.504	0.627
GMPS	PUS1	1861442	1856533	9606.ENSP00000419851	9606.ENSP00000365837	0.068	0	0	0	0.259	0	0	0.504	0.627
ACACB	PEPD	1852406	1843701	9606.ENSP00000341044	9606.ENSP00000244137	0.493	0	0	0	0.053	0	0	0.284	0.626
ACACA	PEPD	1852858	1843701	9606.ENSP00000344789	9606.ENSP00000244137	0.493	0	0	0	0.053	0	0	0.284	0.626
GMPS	ASS1	1861442	1844185	9606.ENSP00000419851	9606.ENSP00000253004	0.067	0	0	0	0.181	0	0	0.549	0.625
LDHA	PPIA	1862289	1861418	9606.ENSP00000445175	9606.ENSP00000419425	0.062	0	0	0	0.131	0.417	0	0.303	0.625
SMOX	IL8	1848937	1848852	9606.ENSP00000307252	9606.ENSP00000306512	0	0	0	0	0	0	0	0.622	0.622
GCH1	TPH1	1858303	1843985	9606.ENSP00000378890	9606.ENSP00000250018	0	0	0	0	0.067	0.292	0	0.472	0.621
CNDP2	PEPD	1850747	1843701	9606.ENSP00000325548	9606.ENSP00000244137	0.066	0	0	0	0.09	0.157	0	0.53	0.618
ETFA	ACACA	1862814	1852858	9606.ENSP00000452762	9606.ENSP00000344789	0.048	0	0	0	0.104	0	0.534	0.148	0.616
ETFA	ACACB	1862814	1852406	9606.ENSP00000452762	9606.ENSP00000341044	0.048	0	0	0	0.104	0	0.534	0.148	0.616
GMPS	CSE1L	1861442	1845260	9606.ENSP00000419851	9606.ENSP00000262982	0	0	0	0	0.615	0	0	0	0.615
IDO1	KMO	1861841	1854396	9606.ENSP00000430505	9606.ENSP00000355517	0	0	0	0	0.055	0	0	0.609	0.615
DMGDH	DAO	1844361	1843145	9606.ENSP00000255189	9606.ENSP00000228476	0.06	0	0	0	0.231	0.309	0	0.316	0.613
LDHA	TAT	1862289	1853275	9606.ENSP00000445175	9606.ENSP00000348234	0.055	0	0	0	0.057	0	0.435	0.32	0.612
GPT2	CCBL2	1852917	1844797	9606.ENSP00000345282	9606.ENSP00000260508	0	0	0	0	0.056	0.417	0	0.351	0.611
SOD2	ACACA	1854504	1852858	9606.ENSP00000356022	9606.ENSP00000344789	0	0	0	0	0.067	0	0	0.597	0.608
TPM3	DSTN	1854817	1843797	9606.ENSP00000357516	9606.ENSP00000246069	0	0	0	0	0.073	0.17	0	0.53	0.607
ACACA	SIRT1	1852858	1842473	9606.ENSP00000344789	9606.ENSP00000212015	0.062	0	0	0	0.072	0.359	0	0.373	0.604
PSAT1	ASNS	1856523	1842325	9606.ENSP00000365773	9606.ENSP00000175506	0	0	0	0	0.366	0	0	0.398	0.602
GMPS	GDA	1861442	1843476	9606.ENSP00000419851	9606.ENSP00000238018	0	0	0	0	0.095	0	0	0.578	0.602
HPDL	TPH1	1851802	1843985	9606.ENSP00000335060	9606.ENSP00000250018	0.309	0	0.325	0	0.104	0	0	0.161	0.602
AFMID	HAAO	1851092	1847517	9606.ENSP00000328938	9606.ENSP00000294973	0.059	0	0	0	0.053	0	0	0.588	0.601
HPDL	TPH2	1851802	1851106	9606.ENSP00000335060	9606.ENSP00000329093	0.309	0	0.324	0	0.104	0	0	0.161	0.601
TNFAIP6	NME8	1843667	1842383	9606.ENSP00000243347	9606.ENSP00000199447	0	0	0	0	0.054	0	0	0.595	0.6
TDO2	CCBL1	1862280	1848386	9606.ENSP00000444788	9606.ENSP00000302227	0	0	0	0	0.054	0	0.435	0.312	0.6
PSAT1	FH	1856523	1854397	9606.ENSP00000365773	9606.ENSP00000355518	0	0	0	0	0.089	0.503	0	0.187	0.6
SOD2	ACACB	1854504	1852406	9606.ENSP00000356022	9606.ENSP00000341044	0	0	0	0	0.067	0	0	0.587	0.598
LDHAL6B	OGDH	1848400	1842933	9606.ENSP00000302393	9606.ENSP00000222673	0.309	0	0	0	0.25	0	0	0.285	0.597
GPT2	LDHAL6B	1852917	1848400	9606.ENSP00000345282	9606.ENSP00000302393	0.055	0	0	0	0.057	0	0.435	0.292	0.595
ACACA	CAT	1852858	1843587	9606.ENSP00000344789	9606.ENSP00000241052	0.053	0	0	0	0.054	0	0	0.584	0.595
NAPRT1	ACMSD	1860287	1853300	9606.ENSP00000401508	9606.ENSP00000348459	0	0	0	0	0	0	0	0.593	0.593
GPT	LDHAL6B	1858252	1848400	9606.ENSP00000378408	9606.ENSP00000302393	0.055	0	0	0	0.057	0	0.435	0.285	0.592
FH	CYCS	1854397	1848998	9606.ENSP00000355518	9606.ENSP00000307786	0	0	0	0	0.216	0	0	0.501	0.592
ENSG00000255154	CAT	1862055	1843587	9606.ENSP00000437142	9606.ENSP00000241052	0	0	0	0	0.234	0	0.435	0.134	0.592
DSTN	SGTA	1843797	1842851	9606.ENSP00000246069	9606.ENSP00000221566	0	0	0	0	0.084	0.515	0	0.152	0.591
PAH	HPDL	1862478	1851802	9606.ENSP00000448059	9606.ENSP00000335060	0.309	0	0.305	0	0.104	0	0	0.161	0.59
CBS	ACACB	1852819	1852406	9606.ENSP00000344460	9606.ENSP00000341044	0.098	0	0	0	0	0.068	0	0.549	0.588
GPT2	ASNS	1852917	1842325	9606.ENSP00000345282	9606.ENSP00000175506	0	0	0	0	0.054	0	0.435	0.287	0.586
LDHAL6B	ALDH2	1848400	1844978	9606.ENSP00000302393	9606.ENSP00000261733	0.048	0	0	0	0.066	0.067	0.435	0.254	0.586
ETFA	LDHA	1862814	1862289	9606.ENSP00000452762	9606.ENSP00000445175	0.055	0	0	0	0.225	0.43	0	0.123	0.586
GPT	OGDH	1858252	1842933	9606.ENSP00000378408	9606.ENSP00000222673	0	0	0	0	0.1	0	0	0.558	0.585
LDHA	ADK	1862289	1847021	9606.ENSP00000445175	9606.ENSP00000286621	0	0	0	0	0.145	0.417	0	0.232	0.584
DAO	GSR	1843145	1842813	9606.ENSP00000228476	9606.ENSP00000221130	0	0	0	0	0.055	0	0.426	0.288	0.58
ACACA	CBS	1852858	1852819	9606.ENSP00000344789	9606.ENSP00000344460	0.098	0	0	0	0	0.068	0	0.541	0.58
ACACA	SQLE	1852858	1845823	9606.ENSP00000344789	9606.ENSP00000265896	0.061	0	0	0	0.059	0	0	0.562	0.579
HSD17B6	GLRX	1850063	1843473	9606.ENSP00000318631	9606.ENSP00000237858	0	0	0	0	0.045	0	0	0.576	0.577
HSD17B6	OGDH	1850063	1842933	9606.ENSP00000318631	9606.ENSP00000222673	0	0	0	0	0	0	0	0.577	0.577
HPD	TPH1	1847151	1843985	9606.ENSP00000289004	9606.ENSP00000250018	0.309	0	0.263	0	0.106	0	0	0.18	0.576
IL8	CAT	1848852	1843587	9606.ENSP00000306512	9606.ENSP00000241052	0	0	0	0	0	0	0	0.574	0.574
LDHA	ACCSL	1862289	1856936	9606.ENSP00000445175	9606.ENSP00000368109	0.055	0	0	0	0.057	0	0.435	0.254	0.574
TAT	LDHAL6B	1853275	1848400	9606.ENSP00000348234	9606.ENSP00000302393	0.055	0	0	0	0.057	0	0.435	0.254	0.574
LDHA	CCBL2	1862289	1844797	9606.ENSP00000445175	9606.ENSP00000260508	0.055	0	0	0	0.057	0	0.435	0.254	0.574
LDHA	ACCS	1862289	1845412	9606.ENSP00000445175	9606.ENSP00000263776	0.055	0	0	0	0.057	0	0.435	0.254	0.574
LDHAL6B	CCBL1	1848400	1848386	9606.ENSP00000302393	9606.ENSP00000302227	0.055	0	0	0	0.057	0	0.435	0.254	0.574
ACCSL	LDHAL6B	1856936	1848400	9606.ENSP00000368109	9606.ENSP00000302393	0.055	0	0	0	0.057	0	0.435	0.254	0.574
LDHA	CCBL1	1862289	1848386	9606.ENSP00000445175	9606.ENSP00000302227	0.055	0	0	0	0.057	0	0.435	0.254	0.574
LDHAL6B	ACCS	1848400	1845412	9606.ENSP00000302393	9606.ENSP00000263776	0.055	0	0	0	0.057	0	0.435	0.254	0.574
LDHAL6B	CCBL2	1848400	1844797	9606.ENSP00000302393	9606.ENSP00000260508	0.055	0	0	0	0.057	0	0.435	0.254	0.574
CAT	OGDH	1843587	1842933	9606.ENSP00000241052	9606.ENSP00000222673	0	0	0	0	0.054	0	0	0.567	0.573
ACACB	SQLE	1852406	1845823	9606.ENSP00000341044	9606.ENSP00000265896	0.061	0	0	0	0.059	0	0	0.552	0.57
MVD	SQLE	1848229	1845823	9606.ENSP00000301012	9606.ENSP00000265896	0	0	0	0	0.237	0	0	0.46	0.57
FH	ACACB	1854397	1852406	9606.ENSP00000355518	9606.ENSP00000341044	0	0	0	0	0.053	0	0	0.565	0.57
ALDH2	OGDH	1844978	1842933	9606.ENSP00000261733	9606.ENSP00000222673	0	0	0	0	0.099	0	0.435	0.22	0.568
CBS	DMGDH	1852819	1844361	9606.ENSP00000344460	9606.ENSP00000255189	0	0	0	0	0.055	0	0	0.559	0.566
ALDH2	OXCT1	1844978	1842370	9606.ENSP00000261733	9606.ENSP00000196371	0.088	0	0	0	0.054	0	0	0.536	0.565
IL8	TNFAIP6	1848852	1843667	9606.ENSP00000306512	9606.ENSP00000243347	0	0	0	0	0.102	0.36	0	0.304	0.565
IDO2	IFNG	1862252	1843180	9606.ENSP00000443432	9606.ENSP00000229135	0	0	0	0	0.054	0	0	0.557	0.563
GPT	ASNS	1858252	1842325	9606.ENSP00000378408	9606.ENSP00000175506	0	0	0	0	0.054	0	0.435	0.249	0.563
TPH2	HPD	1851106	1847151	9606.ENSP00000329093	9606.ENSP00000289004	0.309	0	0.254	0	0.106	0	0	0.161	0.561
IL8	CHI3L1	1848852	1844377	9606.ENSP00000306512	9606.ENSP00000255409	0	0	0	0	0	0	0	0.56	0.56
RET	IL6	1853238	1844631	9606.ENSP00000347942	9606.ENSP00000258743	0	0	0	0	0	0	0	0.56	0.56
FH	ACACA	1854397	1852858	9606.ENSP00000355518	9606.ENSP00000344789	0	0	0	0	0.053	0	0	0.555	0.56
PFAS	CAT	1849628	1843587	9606.ENSP00000313490	9606.ENSP00000241052	0	0	0	0	0	0	0	0.56	0.56
LDHA	PEPD	1862289	1843701	9606.ENSP00000445175	9606.ENSP00000244137	0.052	0	0	0	0.068	0.417	0	0.247	0.56
ALDH2	TP53I3	1844978	1843498	9606.ENSP00000261733	9606.ENSP00000238721	0	0	0	0	0.055	0.118	0.435	0.174	0.559
QPRT	PFAS	1858293	1849628	9606.ENSP00000378782	9606.ENSP00000313490	0.068	0	0	0	0	0.116	0	0.508	0.559
VAT1	ALDH2	1853226	1844978	9606.ENSP00000347872	9606.ENSP00000261733	0	0	0	0	0.055	0.118	0.435	0.172	0.558
RET	PPM1G	1853238	1845605	9606.ENSP00000347942	9606.ENSP00000264714	0.309	0	0	0	0.092	0.169	0	0.254	0.558
ACACB	CAT	1852406	1843587	9606.ENSP00000341044	9606.ENSP00000241052	0.053	0	0	0	0.054	0	0	0.545	0.557
ACACA	ASNS	1852858	1842325	9606.ENSP00000344789	9606.ENSP00000175506	0.064	0	0	0	0.071	0	0	0.528	0.554
ACACB	SIRT1	1852406	1842473	9606.ENSP00000341044	9606.ENSP00000212015	0.062	0	0	0	0.072	0.292	0	0.359	0.552
CRYZL1	ALDH2	1857397	1844978	9606.ENSP00000370966	9606.ENSP00000261733	0	0	0	0	0.055	0.118	0.435	0.161	0.552
RTN4IP1	ALDH2	1854941	1844978	9606.ENSP00000358059	9606.ENSP00000261733	0	0	0	0	0.055	0.118	0.435	0.161	0.552
VAT1L	ALDH2	1848493	1844978	9606.ENSP00000303129	9606.ENSP00000261733	0	0	0	0	0.055	0.118	0.435	0.161	0.552
QPRT	NAMPT	1858293	1842925	9606.ENSP00000378782	9606.ENSP00000222553	0	0	0	0	0.056	0.191	0	0.458	0.55
CFL1	CAT	1849206	1843587	9606.ENSP00000309629	9606.ENSP00000241052	0	0	0	0	0.054	0.424	0	0.237	0.549
CYCS	OGDH	1848998	1842933	9606.ENSP00000307786	9606.ENSP00000222673	0	0	0	0	0.054	0	0	0.54	0.547
GPR35	QPRT	1861185	1858293	9606.ENSP00000415890	9606.ENSP00000378782	0	0	0	0	0	0	0	0.547	0.547
SOD2	IL8	1854504	1848852	9606.ENSP00000356022	9606.ENSP00000306512	0	0	0	0	0.28	0	0	0.397	0.547
QPRT	ACMSD	1858293	1853300	9606.ENSP00000378782	9606.ENSP00000348459	0	0	0	0	0	0	0	0.547	0.547
ACACB	LIPE	1852406	1843708	9606.ENSP00000341044	9606.ENSP00000244289	0	0	0	0	0.228	0	0	0.435	0.546
KMO	TAT	1854396	1853275	9606.ENSP00000355517	9606.ENSP00000348234	0	0	0	0	0.061	0	0.435	0.212	0.545
GMPS	NAPRT1	1861442	1860287	9606.ENSP00000419851	9606.ENSP00000401508	0.069	0	0	0	0.087	0	0	0.507	0.544
GMPS	CBS	1861442	1852819	9606.ENSP00000419851	9606.ENSP00000344460	0	0	0	0	0.073	0	0	0.527	0.543
CBS	COIL	1852819	1843558	9606.ENSP00000344460	9606.ENSP00000240316	0	0	0	0	0	0	0	0.543	0.543
PEPD	DAO	1843701	1843145	9606.ENSP00000244137	9606.ENSP00000228476	0.065	0	0	0	0.094	0	0.432	0.16	0.542
GMPS	NAMPTL	1861442	1860696	9606.ENSP00000419851	9606.ENSP00000407952	0.069	0	0	0	0.087	0	0	0.504	0.541
GMPS	NAMPT	1861442	1842925	9606.ENSP00000419851	9606.ENSP00000222553	0.069	0	0	0	0.087	0	0	0.504	0.541
SUOX	CAT	1845907	1843587	9606.ENSP00000266971	9606.ENSP00000241052	0	0	0	0	0.054	0	0	0.534	0.541
GPT2	CNDP2	1852917	1850747	9606.ENSP00000345282	9606.ENSP00000325548	0.084	0	0	0	0.042	0	0.435	0.181	0.54
IFNG	SIRT1	1843180	1842473	9606.ENSP00000229135	9606.ENSP00000212015	0	0	0	0	0	0	0	0.54	0.54
ACACA	HPD	1852858	1847151	9606.ENSP00000344789	9606.ENSP00000289004	0	0	0	0	0.093	0	0	0.513	0.539
GMPS	CTH	1861442	1855373	9606.ENSP00000419851	9606.ENSP00000359976	0	0	0	0	0.053	0	0	0.534	0.539
PFAS	ASNS	1849628	1842325	9606.ENSP00000313490	9606.ENSP00000175506	0.076	0	0	0	0.12	0	0	0.477	0.538
LDHA	DMGDH	1862289	1844361	9606.ENSP00000445175	9606.ENSP00000255189	0	0	0	0	0.104	0	0	0.506	0.538
GMPS	SOD2	1861442	1854504	9606.ENSP00000419851	9606.ENSP00000356022	0	0	0	0	0.101	0	0	0.508	0.538
TDO2	GPT	1862280	1858252	9606.ENSP00000444788	9606.ENSP00000378408	0	0	0	0	0.054	0	0.435	0.203	0.537
TDO2	CCBL2	1862280	1844797	9606.ENSP00000444788	9606.ENSP00000260508	0	0	0	0	0.054	0	0.435	0.201	0.536
IDO2	KMO	1862252	1854396	9606.ENSP00000443432	9606.ENSP00000355517	0	0	0	0	0.057	0	0	0.528	0.536
CNDP2	CCBL1	1850747	1848386	9606.ENSP00000325548	9606.ENSP00000302227	0.084	0	0	0	0.042	0	0.435	0.171	0.534
ACACB	HPD	1852406	1847151	9606.ENSP00000341044	9606.ENSP00000289004	0	0	0	0	0.093	0	0	0.506	0.533
PSAT1	PFAS	1856523	1849628	9606.ENSP00000365773	9606.ENSP00000313490	0	0	0	0	0.215	0	0	0.43	0.533
ACACB	ASNS	1852406	1842325	9606.ENSP00000341044	9606.ENSP00000175506	0.064	0	0	0	0.071	0	0	0.506	0.533
PFAS	DMGDH	1849628	1844361	9606.ENSP00000313490	9606.ENSP00000255189	0.083	0	0	0	0.054	0	0	0.504	0.532
FH	TAT	1854397	1853275	9606.ENSP00000355518	9606.ENSP00000348234	0	0	0	0	0.054	0	0.435	0.196	0.532
ASS1	GSR	1844185	1842813	9606.ENSP00000253004	9606.ENSP00000221130	0.056	0	0	0	0.055	0.417	0	0.206	0.532
CAT	SIRT1	1843587	1842473	9606.ENSP00000241052	9606.ENSP00000212015	0	0	0	0	0.054	0	0	0.526	0.532
IL6	GLRX	1844631	1843473	9606.ENSP00000258743	9606.ENSP00000237858	0	0	0	0	0	0	0	0.531	0.531
SQLE	OXCT1	1845823	1842370	9606.ENSP00000265896	9606.ENSP00000196371	0.106	0	0	0	0.053	0	0	0.49	0.531
FH	OXCT1	1854397	1842370	9606.ENSP00000355518	9606.ENSP00000196371	0	0	0	0	0.095	0.417	0	0.181	0.531
ADSS	SGTA	1854390	1842851	9606.ENSP00000355493	9606.ENSP00000221566	0.063	0	0	0	0.055	0.503	0	0.056	0.529
GPT	KMO	1858252	1854396	9606.ENSP00000378408	9606.ENSP00000355517	0	0	0	0	0.103	0	0.435	0.146	0.529
ACACB	HPDL	1852406	1851802	9606.ENSP00000341044	9606.ENSP00000335060	0	0	0	0	0.093	0	0	0.503	0.529
ACACA	HPDL	1852858	1851802	9606.ENSP00000344789	9606.ENSP00000335060	0	0	0	0	0.093	0	0	0.503	0.529
KMO	GPT2	1854396	1852917	9606.ENSP00000355517	9606.ENSP00000345282	0	0	0	0	0.103	0	0.435	0.146	0.529
ENSG00000255154	OXCT2	1862055	1855763	9606.ENSP00000437142	9606.ENSP00000361914	0.384	0	0	0	0	0	0	0.266	0.528
ENSG00000255154	OXCT1	1862055	1842370	9606.ENSP00000437142	9606.ENSP00000196371	0.384	0	0	0	0	0	0	0.266	0.528
ALDH2	DMGDH	1844978	1844361	9606.ENSP00000261733	9606.ENSP00000255189	0.05	0	0	0	0.073	0	0	0.507	0.528
TAT	KYNU	1853275	1845495	9606.ENSP00000348234	9606.ENSP00000264170	0	0	0	0	0.05	0	0.435	0.19	0.527
GMPS	ALDH2	1861442	1844978	9606.ENSP00000419851	9606.ENSP00000261733	0.052	0	0	0	0.073	0	0	0.504	0.526
ACCSL	HPDL	1856936	1851802	9606.ENSP00000368109	9606.ENSP00000335060	0	0	0	0	0.141	0	0.435	0.1	0.525
CCBL1	HPD	1848386	1847151	9606.ENSP00000302227	9606.ENSP00000289004	0	0	0	0	0.141	0	0.435	0.1	0.525
ACCSL	HPD	1856936	1847151	9606.ENSP00000368109	9606.ENSP00000289004	0	0	0	0	0.141	0	0.435	0.1	0.525
SOD2	GPT2	1854504	1852917	9606.ENSP00000356022	9606.ENSP00000345282	0	0	0	0	0.053	0.417	0	0.209	0.525
GPT	HPD	1858252	1847151	9606.ENSP00000378408	9606.ENSP00000289004	0	0	0	0	0.141	0	0.435	0.1	0.525
GPT2	HPDL	1852917	1851802	9606.ENSP00000345282	9606.ENSP00000335060	0	0	0	0	0.141	0	0.435	0.1	0.525
HPDL	CCBL2	1851802	1844797	9606.ENSP00000335060	9606.ENSP00000260508	0	0	0	0	0.141	0	0.435	0.1	0.525
TDO2	HAAO	1862280	1847517	9606.ENSP00000444788	9606.ENSP00000294973	0.134	0	0	0	0.1	0	0	0.439	0.525
HPDL	ACCS	1851802	1845412	9606.ENSP00000335060	9606.ENSP00000263776	0	0	0	0	0.141	0	0.435	0.1	0.525
FH	ASS1	1854397	1844185	9606.ENSP00000355518	9606.ENSP00000253004	0	0	0	0	0.054	0.417	0	0.208	0.525
HPD	ACCS	1847151	1845412	9606.ENSP00000289004	9606.ENSP00000263776	0	0	0	0	0.141	0	0.435	0.1	0.525
GPT	HPDL	1858252	1851802	9606.ENSP00000378408	9606.ENSP00000335060	0	0	0	0	0.141	0	0.435	0.1	0.525
HPD	CCBL2	1847151	1844797	9606.ENSP00000289004	9606.ENSP00000260508	0	0	0	0	0.141	0	0.435	0.1	0.525
HPDL	CCBL1	1851802	1848386	9606.ENSP00000335060	9606.ENSP00000302227	0	0	0	0	0.141	0	0.435	0.1	0.525
SOD2	GLRX	1854504	1843473	9606.ENSP00000356022	9606.ENSP00000237858	0	0	0	0	0.073	0	0	0.509	0.525
GPT2	HPD	1852917	1847151	9606.ENSP00000345282	9606.ENSP00000289004	0	0	0	0	0.141	0	0.435	0.1	0.525
KMO	OXCT1	1854396	1842370	9606.ENSP00000355517	9606.ENSP00000196371	0.106	0	0	0	0.053	0	0	0.483	0.524
LDHA	CYCS	1862289	1848998	9606.ENSP00000445175	9606.ENSP00000307786	0	0	0	0	0.145	0	0	0.464	0.523
PAH	SPR	1862478	1843403	9606.ENSP00000448059	9606.ENSP00000234454	0	0	0	0	0.053	0	0	0.517	0.523
GPT	CNDP2	1858252	1850747	9606.ENSP00000378408	9606.ENSP00000325548	0.084	0	0	0	0.042	0	0.435	0.149	0.522
TAT	CNDP2	1853275	1850747	9606.ENSP00000348234	9606.ENSP00000325548	0.084	0	0	0	0.042	0	0.435	0.149	0.521
ACCSL	CNDP2	1856936	1850747	9606.ENSP00000368109	9606.ENSP00000325548	0.084	0	0	0	0.042	0	0.435	0.149	0.521
CNDP2	CCBL2	1850747	1844797	9606.ENSP00000325548	9606.ENSP00000260508	0.084	0	0	0	0.042	0	0.435	0.149	0.521
RTN4IP1	HSD17B6	1854941	1850063	9606.ENSP00000358059	9606.ENSP00000318631	0	0	0	0	0	0	0	0.521	0.521
GPT2	SQLE	1852917	1845823	9606.ENSP00000345282	9606.ENSP00000265896	0	0	0	0	0.061	0	0.435	0.17	0.521
CNDP2	ACCS	1850747	1845412	9606.ENSP00000325548	9606.ENSP00000263776	0.084	0	0	0	0.042	0	0.435	0.149	0.521
GMPS	LDHAL6B	1861442	1848400	9606.ENSP00000419851	9606.ENSP00000302393	0	0	0	0	0.073	0	0	0.504	0.52
KYNU	ASNS	1845495	1842325	9606.ENSP00000264170	9606.ENSP00000175506	0	0	0	0	0	0.503	0	0.074	0.52
OXCT2	SQLE	1855763	1845823	9606.ENSP00000361914	9606.ENSP00000265896	0.106	0	0	0	0.053	0	0	0.479	0.52
OXCT2	KMO	1855763	1854396	9606.ENSP00000361914	9606.ENSP00000355517	0.106	0	0	0	0.053	0	0	0.479	0.52
OXCT2	COQ6	1855763	1851649	9606.ENSP00000361914	9606.ENSP00000333946	0.106	0	0	0	0.053	0	0	0.479	0.52
COQ6	OXCT1	1851649	1842370	9606.ENSP00000333946	9606.ENSP00000196371	0.106	0	0	0	0.053	0	0	0.479	0.52
TDO2	ACMSD	1862280	1853300	9606.ENSP00000444788	9606.ENSP00000348459	0.069	0	0	0	0	0	0	0.505	0.519
TDO2	GPT2	1862280	1852917	9606.ENSP00000444788	9606.ENSP00000345282	0	0	0	0	0.054	0	0.435	0.173	0.519
GMPS	GSR	1861442	1842813	9606.ENSP00000419851	9606.ENSP00000221130	0.053	0	0	0	0.058	0	0	0.504	0.518
LDHA	PFAS	1862289	1849628	9606.ENSP00000445175	9606.ENSP00000313490	0.064	0	0	0	0	0	0	0.506	0.518
ENSG00000255154	ALDH2	1862055	1844978	9606.ENSP00000437142	9606.ENSP00000261733	0	0	0	0	0.094	0	0.435	0.134	0.517
PFAS	SGTA	1849628	1842851	9606.ENSP00000313490	9606.ENSP00000221566	0	0	0	0	0.064	0.503	0	0	0.515
PFAS	LDHAL6B	1849628	1848400	9606.ENSP00000313490	9606.ENSP00000302393	0.064	0	0	0	0	0	0	0.504	0.515
COQ6	CCBL2	1851649	1844797	9606.ENSP00000333946	9606.ENSP00000260508	0	0	0	0	0.061	0	0.435	0.158	0.514
CBS	CAT	1852819	1843587	9606.ENSP00000344460	9606.ENSP00000241052	0	0	0	0	0.053	0	0	0.508	0.514
LDHAL6B	GSR	1848400	1842813	9606.ENSP00000302393	9606.ENSP00000221130	0.081	0	0	0	0.123	0.057	0.274	0.254	0.513
SQLE	ACCS	1845823	1845412	9606.ENSP00000265896	9606.ENSP00000263776	0	0	0	0	0.073	0	0.435	0.146	0.513
GMPS	DMGDH	1861442	1844361	9606.ENSP00000419851	9606.ENSP00000255189	0.057	0	0	0	0	0	0	0.505	0.513
CCBL1	DMGDH	1848386	1844361	9606.ENSP00000302227	9606.ENSP00000255189	0.065	0	0	0	0.072	0	0	0.483	0.513
ACCSL	SQLE	1856936	1845823	9606.ENSP00000368109	9606.ENSP00000265896	0	0	0	0	0.073	0	0.435	0.146	0.513
SMS	KYNU	1859066	1845495	9606.ENSP00000385746	9606.ENSP00000264170	0	0	0	0	0	0.503	0	0.059	0.512
GPT	SQLE	1858252	1845823	9606.ENSP00000378408	9606.ENSP00000265896	0	0	0	0	0.061	0	0.435	0.153	0.511
FAH	ALDH2	1844986	1844978	9606.ENSP00000261755	9606.ENSP00000261733	0.061	0	0	0	0.085	0	0.415	0.142	0.511
PPIA	CYCS	1861418	1848998	9606.ENSP00000419425	9606.ENSP00000307786	0	0	0	0	0.222	0	0	0.395	0.51
SEC23IP	DSTN	1854946	1843797	9606.ENSP00000358071	9606.ENSP00000246069	0	0	0	0	0.055	0.503	0	0	0.51
CYCS	CYB5R2	1848998	1848071	9606.ENSP00000307786	9606.ENSP00000299498	0	0	0	0	0.104	0	0	0.475	0.51
BHMT	GSR	1846377	1842813	9606.ENSP00000274353	9606.ENSP00000221130	0	0	0	0	0	0	0.435	0.168	0.51
CRYZL1	VAT1	1857397	1853226	9606.ENSP00000370966	9606.ENSP00000347872	0	0	0.509	0	0	0	0	0	0.509
KYNU	SGTA	1845495	1842851	9606.ENSP00000264170	9606.ENSP00000221566	0	0	0	0	0.053	0.503	0	0	0.509
QPRT	KYNU	1858293	1845495	9606.ENSP00000378782	9606.ENSP00000264170	0	0	0	0	0.074	0	0	0.491	0.509
CBS	ASNS	1852819	1842325	9606.ENSP00000344460	9606.ENSP00000175506	0	0	0	0	0.067	0.417	0	0.169	0.509
ACACB	COQ6	1852406	1851649	9606.ENSP00000341044	9606.ENSP00000333946	0.061	0	0	0	0.059	0	0	0.488	0.508
GPT2	DMGDH	1852917	1844361	9606.ENSP00000345282	9606.ENSP00000255189	0.065	0	0	0	0.072	0	0	0.479	0.508
TAT	DMGDH	1853275	1844361	9606.ENSP00000348234	9606.ENSP00000255189	0.065	0	0	0	0.072	0	0	0.479	0.508
ACCSL	DMGDH	1856936	1844361	9606.ENSP00000368109	9606.ENSP00000255189	0.065	0	0	0	0.072	0	0	0.479	0.508
GPT	DMGDH	1858252	1844361	9606.ENSP00000378408	9606.ENSP00000255189	0.065	0	0	0	0.072	0	0	0.479	0.508
CCBL2	DMGDH	1844797	1844361	9606.ENSP00000260508	9606.ENSP00000255189	0.065	0	0	0	0.072	0	0	0.479	0.508
ACCS	DMGDH	1845412	1844361	9606.ENSP00000263776	9606.ENSP00000255189	0.065	0	0	0	0.072	0	0	0.479	0.508
GPT	COQ6	1858252	1851649	9606.ENSP00000378408	9606.ENSP00000333946	0	0	0	0	0.061	0	0.435	0.146	0.507
COQ6	ACCS	1851649	1845412	9606.ENSP00000333946	9606.ENSP00000263776	0	0	0	0	0.061	0	0.435	0.146	0.507
TAT	SQLE	1853275	1845823	9606.ENSP00000348234	9606.ENSP00000265896	0	0	0	0	0.061	0	0.435	0.146	0.507
TAT	COQ6	1853275	1851649	9606.ENSP00000348234	9606.ENSP00000333946	0	0	0	0	0.061	0	0.435	0.146	0.507
ACACB	DMGDH	1852406	1844361	9606.ENSP00000341044	9606.ENSP00000255189	0.062	0	0	0	0.092	0	0.274	0.298	0.507
FAH	OGDH	1844986	1842933	9606.ENSP00000261755	9606.ENSP00000222673	0	0	0	0	0.054	0	0.435	0.152	0.507
CCBL1	SQLE	1848386	1845823	9606.ENSP00000302227	9606.ENSP00000265896	0	0	0	0	0.061	0	0.435	0.146	0.507
ACACA	DMGDH	1852858	1844361	9606.ENSP00000344789	9606.ENSP00000255189	0.062	0	0	0	0.092	0	0.274	0.298	0.507
GPT2	COQ6	1852917	1851649	9606.ENSP00000345282	9606.ENSP00000333946	0	0	0	0	0.061	0	0.435	0.146	0.507
COQ6	CCBL1	1851649	1848386	9606.ENSP00000333946	9606.ENSP00000302227	0	0	0	0	0.061	0	0.435	0.146	0.507
ASS1	SPR	1844185	1843403	9606.ENSP00000253004	9606.ENSP00000234454	0	0	0	0	0	0.503	0	0.048	0.507
ACCSL	KMO	1856936	1854396	9606.ENSP00000368109	9606.ENSP00000355517	0	0	0	0	0.061	0	0.435	0.146	0.507
SQLE	CCBL2	1845823	1844797	9606.ENSP00000265896	9606.ENSP00000260508	0	0	0	0	0.061	0	0.435	0.146	0.507
ACCSL	COQ6	1856936	1851649	9606.ENSP00000368109	9606.ENSP00000333946	0	0	0	0	0.061	0	0.435	0.146	0.507
KMO	ACCS	1854396	1845412	9606.ENSP00000355517	9606.ENSP00000263776	0	0	0	0	0.061	0	0.435	0.146	0.507
LDHA	CFL1	1862289	1849206	9606.ENSP00000445175	9606.ENSP00000309629	0	0	0	0	0.063	0.417	0	0.167	0.505
KHSRP	IL6	1858577	1844631	9606.ENSP00000381216	9606.ENSP00000258743	0	0	0	0	0	0	0	0.505	0.505
CYCS	IL8	1848998	1848852	9606.ENSP00000307786	9606.ENSP00000306512	0	0	0	0	0	0	0	0.505	0.505
KMO	ACACA	1854396	1852858	9606.ENSP00000355517	9606.ENSP00000344789	0.061	0	0	0	0.059	0	0	0.484	0.504
ACACA	COQ6	1852858	1851649	9606.ENSP00000344789	9606.ENSP00000333946	0.061	0	0	0	0.059	0	0	0.484	0.504
KMO	ACACB	1854396	1852406	9606.ENSP00000355517	9606.ENSP00000341044	0.061	0	0	0	0.059	0	0	0.484	0.504
SOD2	PEPD	1854504	1843701	9606.ENSP00000356022	9606.ENSP00000244137	0	0	0	0	0.054	0.417	0	0.173	0.504
CYCS	SIRT1	1848998	1842473	9606.ENSP00000307786	9606.ENSP00000212015	0	0	0	0	0	0	0	0.503	0.503
SMEK2	KYNU	1852249	1845495	9606.ENSP00000339769	9606.ENSP00000264170	0	0	0	0	0	0.503	0	0	0.503
SEC23IP	TPM3	1854946	1854817	9606.ENSP00000358071	9606.ENSP00000357516	0	0	0	0	0	0.503	0	0	0.503
SSU72	KYNU	1847280	1845495	9606.ENSP00000291386	9606.ENSP00000264170	0	0	0	0	0	0.503	0	0	0.503
TPM3	KYNU	1854817	1845495	9606.ENSP00000357516	9606.ENSP00000264170	0	0	0	0	0	0.503	0	0	0.503
PPM1G	SPR	1845605	1843403	9606.ENSP00000264714	9606.ENSP00000234454	0	0	0	0	0	0.503	0	0	0.503
GMPS	PPIA	1861442	1861418	9606.ENSP00000419851	9606.ENSP00000419425	0.055	0	0	0	0.127	0	0	0.446	0.503
KYNU	COIL	1845495	1843558	9606.ENSP00000264170	9606.ENSP00000240316	0	0	0	0	0	0.503	0	0	0.503
PALM2	KYNU	1850579	1845495	9606.ENSP00000323805	9606.ENSP00000264170	0	0	0	0	0	0.503	0	0	0.503
KYNU	NUP210	1845495	1844299	9606.ENSP00000264170	9606.ENSP00000254508	0	0	0	0	0	0.503	0	0	0.503
PPM1G	KYNU	1845605	1845495	9606.ENSP00000264714	9606.ENSP00000264170	0	0	0	0	0	0.503	0	0	0.503
SMARCD2	KYNU	1859660	1845495	9606.ENSP00000392617	9606.ENSP00000264170	0	0	0	0	0	0.503	0	0	0.503
AMPD3	PFAS	1858402	1849628	9606.ENSP00000379802	9606.ENSP00000313490	0.064	0	0	0	0.127	0	0	0.44	0.502
CCBL1	ASNS	1848386	1842325	9606.ENSP00000302227	9606.ENSP00000175506	0	0	0	0	0.058	0	0.435	0.141	0.502
CCBL2	ASNS	1844797	1842325	9606.ENSP00000260508	9606.ENSP00000175506	0	0	0	0	0.058	0	0.435	0.141	0.502
LDHAL6B	DMGDH	1848400	1844361	9606.ENSP00000302393	9606.ENSP00000255189	0	0	0	0	0.104	0	0	0.467	0.502
GMPS	PSAT1	1861442	1856523	9606.ENSP00000419851	9606.ENSP00000365773	0	0	0	0	0.212	0	0	0.392	0.501
SMS	ADSS	1859066	1854390	9606.ENSP00000385746	9606.ENSP00000355493	0	0	0	0	0.33	0	0	0.286	0.501
ADK	ASS1	1847021	1844185	9606.ENSP00000286621	9606.ENSP00000253004	0.048	0	0	0	0.054	0.417	0	0.161	0.501
PFAS	ALDH2	1849628	1844978	9606.ENSP00000313490	9606.ENSP00000261733	0	0	0	0	0.049	0	0	0.497	0.501
TAT	ASNS	1853275	1842325	9606.ENSP00000348234	9606.ENSP00000175506	0	0	0	0	0.053	0	0.435	0.141	0.5
PEPD	GSR	1843701	1842813	9606.ENSP00000244137	9606.ENSP00000221130	0.066	0	0	0	0.064	0.334	0	0.243	0.5
ACCS	ASNS	1845412	1842325	9606.ENSP00000263776	9606.ENSP00000175506	0	0	0	0	0.053	0	0.435	0.141	0.5
GPR35	KMO	1861185	1854396	9606.ENSP00000415890	9606.ENSP00000355517	0	0	0	0	0	0	0	0.5	0.5
ACCSL	ASNS	1856936	1842325	9606.ENSP00000368109	9606.ENSP00000175506	0	0	0	0	0.053	0	0.435	0.141	0.5
FH	CCBL1	1854397	1848386	9606.ENSP00000355518	9606.ENSP00000302227	0	0	0	0	0.061	0	0.435	0.132	0.499
KMO	ALDH2	1854396	1844978	9606.ENSP00000355517	9606.ENSP00000261733	0	0	0	0	0.066	0	0.422	0.147	0.499
LDHA	DSTN	1862289	1843797	9606.ENSP00000445175	9606.ENSP00000246069	0	0	0	0	0.108	0.417	0	0.112	0.498
ENSG00000255154	RTN4IP1	1862055	1854941	9606.ENSP00000437142	9606.ENSP00000358059	0	0	0	0	0.056	0	0.435	0.135	0.498
ACACA	MRPL1	1852858	1849750	9606.ENSP00000344789	9606.ENSP00000315017	0.048	0	0	0	0.142	0	0	0.434	0.497
ENSG00000255154	CRYZL1	1862055	1857397	9606.ENSP00000437142	9606.ENSP00000370966	0	0	0	0	0.055	0	0.435	0.135	0.497
ENSG00000255154	TP53I3	1862055	1843498	9606.ENSP00000437142	9606.ENSP00000238721	0	0	0	0	0.055	0	0.435	0.135	0.497
GPT2	KYNU	1852917	1845495	9606.ENSP00000345282	9606.ENSP00000264170	0	0	0	0	0.05	0	0.435	0.139	0.497
HSD17B6	IL6	1850063	1844631	9606.ENSP00000318631	9606.ENSP00000258743	0	0	0	0	0	0	0	0.497	0.497
ENSG00000255154	VAT1L	1862055	1848493	9606.ENSP00000437142	9606.ENSP00000303129	0	0	0	0	0.055	0	0.435	0.135	0.497
KYNU	ACCS	1845495	1845412	9606.ENSP00000264170	9606.ENSP00000263776	0	0	0	0	0.05	0	0.435	0.139	0.497
ENSG00000255154	VAT1	1862055	1853226	9606.ENSP00000437142	9606.ENSP00000347872	0	0	0	0	0.055	0	0.435	0.135	0.497
ACCSL	KYNU	1856936	1845495	9606.ENSP00000368109	9606.ENSP00000264170	0	0	0	0	0.05	0	0.435	0.139	0.497
CYB5R2	SUOX	1848071	1845907	9606.ENSP00000299498	9606.ENSP00000266971	0	0.099	0	0	0.054	0	0	0.456	0.497
ACACB	MRPL1	1852406	1849750	9606.ENSP00000341044	9606.ENSP00000315017	0.048	0	0	0	0.142	0	0	0.434	0.497
GPT	KYNU	1858252	1845495	9606.ENSP00000378408	9606.ENSP00000264170	0	0	0	0	0.05	0	0.435	0.139	0.497
FH	CCBL2	1854397	1844797	9606.ENSP00000355518	9606.ENSP00000260508	0	0	0	0	0.061	0	0.435	0.127	0.496
QPRT	KMO	1858293	1854396	9606.ENSP00000378782	9606.ENSP00000355517	0	0	0	0	0.053	0	0	0.489	0.495
GLRX	GSTZ1	1843473	1842600	9606.ENSP00000237858	9606.ENSP00000216465	0	0	0	0	0.091	0.069	0	0.45	0.494
TDO2	ACCS	1862280	1845412	9606.ENSP00000444788	9606.ENSP00000263776	0	0	0	0	0.054	0	0.435	0.128	0.493
TDO2	ACCSL	1862280	1856936	9606.ENSP00000444788	9606.ENSP00000368109	0	0	0	0	0.054	0	0.435	0.128	0.493
FH	SQLE	1854397	1845823	9606.ENSP00000355518	9606.ENSP00000265896	0	0	0	0	0.042	0	0.422	0.159	0.493
ENSG00000255154	IVD	1862055	1861355	9606.ENSP00000437142	9606.ENSP00000418397	0	0	0	0	0.101	0	0.435	0.081	0.492
ENSG00000255154	ACADL	1862055	1843363	9606.ENSP00000437142	9606.ENSP00000233710	0	0	0	0	0.101	0	0.435	0.081	0.492
QPRT	HAAO	1858293	1847517	9606.ENSP00000378782	9606.ENSP00000294973	0	0	0	0	0.074	0	0	0.474	0.492
FH	ACCS	1854397	1845412	9606.ENSP00000355518	9606.ENSP00000263776	0	0	0	0	0.054	0	0.435	0.127	0.492
ACCSL	FH	1856936	1854397	9606.ENSP00000368109	9606.ENSP00000355518	0	0	0	0	0.054	0	0.435	0.127	0.492
GMPS	GSTZ1	1861442	1842600	9606.ENSP00000419851	9606.ENSP00000216465	0	0	0	0	0.464	0	0	0.091	0.491
RTN4IP1	FAH	1854941	1844986	9606.ENSP00000358059	9606.ENSP00000261755	0.071	0	0	0	0.073	0	0.434	0.078	0.49
FAH	TP53I3	1844986	1843498	9606.ENSP00000261755	9606.ENSP00000238721	0.071	0	0	0	0.073	0	0.434	0.078	0.49
CRYZL1	FAH	1857397	1844986	9606.ENSP00000370966	9606.ENSP00000261755	0.071	0	0	0	0.073	0	0.434	0.078	0.49
VAT1L	FAH	1848493	1844986	9606.ENSP00000303129	9606.ENSP00000261755	0.071	0	0	0	0.073	0	0.434	0.078	0.49
VAT1	FAH	1853226	1844986	9606.ENSP00000347872	9606.ENSP00000261755	0.071	0	0	0	0.073	0	0.434	0.078	0.49
IL6	SIRT1	1844631	1842473	9606.ENSP00000258743	9606.ENSP00000212015	0	0	0	0	0	0	0	0.49	0.489
PIPOX	PEPD	1849980	1843701	9606.ENSP00000317721	9606.ENSP00000244137	0.065	0	0	0	0.053	0	0.432	0.104	0.489
ETFA	OXCT1	1862814	1842370	9606.ENSP00000452762	9606.ENSP00000196371	0.109	0	0	0	0.097	0	0	0.416	0.489
GMPS	FH	1861442	1854397	9606.ENSP00000419851	9606.ENSP00000355518	0	0	0	0	0.121	0	0	0.441	0.488
COQ6	CYCS	1851649	1848998	9606.ENSP00000333946	9606.ENSP00000307786	0	0	0	0	0.047	0.41	0	0.162	0.488
ETFA	OXCT2	1862814	1855763	9606.ENSP00000452762	9606.ENSP00000361914	0.109	0	0	0	0.097	0	0	0.415	0.488
IDO1	HAAO	1861841	1847517	9606.ENSP00000430505	9606.ENSP00000294973	0	0	0	0	0.068	0	0	0.473	0.488
CNDP2	NAMPT	1850747	1842925	9606.ENSP00000325548	9606.ENSP00000222553	0	0	0	0	0	0	0.435	0.128	0.486
NAMPTL	CNDP2	1860696	1850747	9606.ENSP00000407952	9606.ENSP00000325548	0	0	0	0	0	0	0.435	0.128	0.486
NAPRT1	CNDP2	1860287	1850747	9606.ENSP00000401508	9606.ENSP00000325548	0	0	0	0	0	0	0.435	0.128	0.486
COQ6	ALDH2	1851649	1844978	9606.ENSP00000333946	9606.ENSP00000261733	0	0	0	0	0.055	0	0.422	0.136	0.486
SQLE	ALDH2	1845823	1844978	9606.ENSP00000265896	9606.ENSP00000261733	0	0	0	0	0.055	0	0.422	0.136	0.486
OXCT2	ALDH2	1855763	1844978	9606.ENSP00000361914	9606.ENSP00000261733	0.088	0	0	0	0.054	0	0	0.452	0.485
PSAT1	CTH	1856523	1855373	9606.ENSP00000365773	9606.ENSP00000359976	0.064	0	0	0	0.118	0.293	0	0.217	0.482
LDHA	HSD17B6	1862289	1850063	9606.ENSP00000445175	9606.ENSP00000318631	0	0	0	0	0	0	0	0.481	0.481
GLRX	ASNS	1843473	1842325	9606.ENSP00000237858	9606.ENSP00000175506	0	0	0	0	0.065	0.417	0	0.125	0.481
SOD2	CYB5R2	1854504	1848071	9606.ENSP00000356022	9606.ENSP00000299498	0	0	0	0	0.11	0.097	0	0.405	0.48
CYB5R2	CAT	1848071	1843587	9606.ENSP00000299498	9606.ENSP00000241052	0	0	0	0	0.085	0	0	0.454	0.479
IFIT1	NME8	1855553	1842383	9606.ENSP00000360869	9606.ENSP00000199447	0.073	0	0	0	0.054	0.082	0.398	0.092	0.479
PSAT1	CNDP2	1856523	1850747	9606.ENSP00000365773	9606.ENSP00000325548	0	0	0	0	0	0	0.409	0.152	0.477
FH	ALDH2	1854397	1844978	9606.ENSP00000355518	9606.ENSP00000261733	0	0	0	0	0.095	0	0	0.445	0.476
PPIA	SOD2	1861418	1854504	9606.ENSP00000419425	9606.ENSP00000356022	0.048	0	0	0	0.056	0.295	0	0.271	0.476
FUBP1	CHORDC1	1855347	1850131	9606.ENSP00000359804	9606.ENSP00000319255	0	0	0	0	0.106	0.417	0	0.074	0.475
PFAS	GDA	1849628	1843476	9606.ENSP00000313490	9606.ENSP00000238018	0.065	0	0	0	0.074	0	0	0.443	0.475
PEPD	SGTA	1843701	1842851	9606.ENSP00000244137	9606.ENSP00000221566	0	0	0	0	0.054	0	0	0.468	0.475
CAT	IFNG	1843587	1843180	9606.ENSP00000241052	9606.ENSP00000229135	0	0	0	0	0	0	0	0.475	0.475
IDO1	CCBL1	1861841	1848386	9606.ENSP00000430505	9606.ENSP00000302227	0	0	0	0	0	0	0	0.473	0.473
WARS	PFAS	1853177	1849628	9606.ENSP00000347495	9606.ENSP00000313490	0.065	0	0	0	0.072	0.417	0	0.08	0.472
PIPOX	GSR	1849980	1842813	9606.ENSP00000317721	9606.ENSP00000221130	0	0	0	0	0.055	0	0.426	0.102	0.47
ACMSD	ALDH2	1853300	1844978	9606.ENSP00000348459	9606.ENSP00000261733	0	0	0	0	0	0	0.435	0.101	0.47
ADK	KYNU	1847021	1845495	9606.ENSP00000286621	9606.ENSP00000264170	0	0	0	0	0.126	0.417	0	0	0.469
GMPS	TAT	1861442	1853275	9606.ENSP00000419851	9606.ENSP00000348234	0.065	0	0	0	0.048	0	0	0.45	0.468
ACACA	LIPE	1852858	1843708	9606.ENSP00000344789	9606.ENSP00000244289	0	0	0	0	0.054	0	0	0.46	0.467
CNDP2	CSE1L	1850747	1845260	9606.ENSP00000325548	9606.ENSP00000262982	0	0	0	0	0	0.466	0	0	0.466
GMPS	NME8	1861442	1842383	9606.ENSP00000419851	9606.ENSP00000199447	0.06	0	0	0	0.061	0	0	0.444	0.466
AMPD3	ACACA	1858402	1852858	9606.ENSP00000379802	9606.ENSP00000344789	0.048	0	0	0	0.051	0.118	0	0.41	0.466
LDHA	SPR	1862289	1843403	9606.ENSP00000445175	9606.ENSP00000234454	0	0	0	0	0.122	0.417	0	0	0.466
AMPD3	ACACB	1858402	1852406	9606.ENSP00000379802	9606.ENSP00000341044	0.048	0	0	0	0.051	0.118	0	0.41	0.466
NAPRT1	SIRT1	1860287	1842473	9606.ENSP00000401508	9606.ENSP00000212015	0.057	0	0	0	0.045	0.173	0	0.366	0.464
FH	KMO	1854397	1854396	9606.ENSP00000355518	9606.ENSP00000355517	0	0	0	0	0.042	0	0.422	0.11	0.464
PFAS	NME8	1849628	1842383	9606.ENSP00000313490	9606.ENSP00000199447	0.063	0	0	0	0.103	0	0	0.414	0.464
IDO2	AADAT	1862252	1843100	9606.ENSP00000443432	9606.ENSP00000226840	0	0	0	0	0	0	0	0.463	0.463
GTDC1	ARHGAP15	1852246	1847533	9606.ENSP00000339750	9606.ENSP00000295095	0	0	0	0	0.138	0	0	0.401	0.462
FAH	GSR	1844986	1842813	9606.ENSP00000261755	9606.ENSP00000221130	0	0	0	0	0.055	0	0.435	0.071	0.461
GMPS	CCBL1	1861442	1848386	9606.ENSP00000419851	9606.ENSP00000302227	0.065	0	0	0	0.053	0	0	0.44	0.46
GMPS	CCBL2	1861442	1844797	9606.ENSP00000419851	9606.ENSP00000260508	0.065	0	0	0	0.053	0	0	0.44	0.46
FH	COQ6	1854397	1851649	9606.ENSP00000355518	9606.ENSP00000333946	0	0	0	0	0.054	0	0.422	0.092	0.46
QPRT	NFS1	1858293	1856041	9606.ENSP00000378782	9606.ENSP00000363205	0.309	0	0	0	0.056	0	0	0.238	0.459
ACACA	FAH	1852858	1844986	9606.ENSP00000344789	9606.ENSP00000261755	0.048	0	0	0	0.052	0	0.394	0.129	0.459
NFS1	CYCS	1856041	1848998	9606.ENSP00000363205	9606.ENSP00000307786	0	0	0	0	0.061	0	0.274	0.27	0.459
IDO1	QPRT	1861841	1858293	9606.ENSP00000430505	9606.ENSP00000378782	0	0	0	0	0	0	0	0.459	0.459
SOD2	DMGDH	1854504	1844361	9606.ENSP00000356022	9606.ENSP00000255189	0.061	0	0	0	0.052	0.054	0	0.433	0.459
RET	GSTZ1	1853238	1842600	9606.ENSP00000347942	9606.ENSP00000216465	0	0	0	0	0	0.112	0	0.414	0.458
GMPS	ACCS	1861442	1845412	9606.ENSP00000419851	9606.ENSP00000263776	0.065	0	0	0	0.048	0	0	0.44	0.457
CHI3L1	DAO	1844377	1843145	9606.ENSP00000255409	9606.ENSP00000228476	0	0	0	0	0.059	0	0	0.447	0.457
GMPS	GPT2	1861442	1852917	9606.ENSP00000419851	9606.ENSP00000345282	0.065	0	0	0	0.048	0	0	0.44	0.457
GMPS	ACCSL	1861442	1856936	9606.ENSP00000419851	9606.ENSP00000368109	0.065	0	0	0	0.048	0	0	0.44	0.457
GMPS	GPT	1861442	1858252	9606.ENSP00000419851	9606.ENSP00000378408	0.065	0	0	0	0.048	0	0	0.44	0.457
IDO2	CCBL1	1862252	1848386	9606.ENSP00000443432	9606.ENSP00000302227	0	0	0	0	0.053	0	0	0.449	0.456
QPRT	CCBL1	1858293	1848386	9606.ENSP00000378782	9606.ENSP00000302227	0	0	0	0	0.053	0	0.117	0.402	0.456
NDRG1	SIRT1	1850194	1842473	9606.ENSP00000319977	9606.ENSP00000212015	0	0	0	0	0.052	0	0	0.449	0.455
PUSL1	ADK	1856970	1847021	9606.ENSP00000368318	9606.ENSP00000286621	0.073	0	0	0	0.044	0	0.435	0	0.455
ACACB	CYB5R2	1852406	1848071	9606.ENSP00000341044	9606.ENSP00000299498	0.063	0	0	0	0.1	0	0	0.405	0.454
ACACA	CYB5R2	1852858	1848071	9606.ENSP00000344789	9606.ENSP00000299498	0.063	0	0	0	0.1	0	0	0.405	0.454
CNDP2	GDA	1850747	1843476	9606.ENSP00000325548	9606.ENSP00000238018	0.309	0	0	0	0.055	0	0.215	0.061	0.454
DMGDH	ASS1	1844361	1844185	9606.ENSP00000255189	9606.ENSP00000253004	0	0	0	0	0.19	0	0	0.352	0.453
MEMO1	DSTN	1847526	1843797	9606.ENSP00000295065	9606.ENSP00000246069	0	0	0	0	0.055	0.417	0	0.087	0.453
GMPS	CNDP2	1861442	1850747	9606.ENSP00000419851	9606.ENSP00000325548	0.098	0	0	0	0	0	0	0.419	0.453
ACACB	FAH	1852406	1844986	9606.ENSP00000341044	9606.ENSP00000261755	0.048	0	0	0	0.052	0	0.394	0.118	0.453
PUS1	ADK	1856533	1847021	9606.ENSP00000365837	9606.ENSP00000286621	0.073	0	0	0	0	0	0.435	0	0.453
ADK	PUS3	1847021	1843115	9606.ENSP00000286621	9606.ENSP00000227474	0.073	0	0	0	0	0	0.435	0	0.453
GMPS	NFS1	1861442	1856041	9606.ENSP00000419851	9606.ENSP00000363205	0	0	0	0	0.365	0	0	0.173	0.452
LDHA	SOD2	1862289	1854504	9606.ENSP00000445175	9606.ENSP00000356022	0.057	0	0	0	0.095	0	0	0.41	0.452
BCCIP	CSE1L	1854867	1845260	9606.ENSP00000357748	9606.ENSP00000262982	0	0	0	0	0.198	0.343	0	0	0.451
TDO2	QPRT	1862280	1858293	9606.ENSP00000444788	9606.ENSP00000378782	0	0	0	0	0.054	0	0	0.443	0.45
LDHAL6B	AADAT	1848400	1843100	9606.ENSP00000302393	9606.ENSP00000226840	0	0	0	0	0	0	0.435	0.065	0.449
LDHA	AADAT	1862289	1843100	9606.ENSP00000445175	9606.ENSP00000226840	0	0	0	0	0	0	0.435	0.065	0.449
IDO1	AADAT	1861841	1843100	9606.ENSP00000430505	9606.ENSP00000226840	0	0	0	0	0	0	0	0.447	0.447
HPD	AADAT	1847151	1843100	9606.ENSP00000289004	9606.ENSP00000226840	0.048	0	0	0	0.073	0	0.399	0.08	0.446
ADSS	GSR	1854390	1842813	9606.ENSP00000355493	9606.ENSP00000221130	0	0	0	0	0.125	0.183	0	0.286	0.445
CBS	CYB5R2	1852819	1848071	9606.ENSP00000344460	9606.ENSP00000299498	0	0	0	0	0.052	0	0.433	0.051	0.445
GMPS	PPM1G	1861442	1845605	9606.ENSP00000419851	9606.ENSP00000264714	0	0	0	0	0.233	0	0	0.305	0.444
FH	GSR	1854397	1842813	9606.ENSP00000355518	9606.ENSP00000221130	0.044	0	0	0	0.155	0	0	0.367	0.444
PSAT1	KYNU	1856523	1845495	9606.ENSP00000365773	9606.ENSP00000264170	0	0	0	0	0	0.417	0	0.086	0.444
CFL1	KYNU	1849206	1845495	9606.ENSP00000309629	9606.ENSP00000264170	0	0	0	0	0.061	0.417	0	0.065	0.443
FH	HSD17B6	1854397	1850063	9606.ENSP00000355518	9606.ENSP00000318631	0	0	0	0	0	0	0	0.443	0.443
KYNU	DSTN	1845495	1843797	9606.ENSP00000264170	9606.ENSP00000246069	0	0	0	0	0.061	0.417	0	0.065	0.443
CYCS	IFNG	1848998	1843180	9606.ENSP00000307786	9606.ENSP00000229135	0	0	0	0	0	0	0	0.443	0.443
UROC1	GDA	1857700	1843476	9606.ENSP00000373073	9606.ENSP00000238018	0.309	0	0	0	0	0	0.117	0.16	0.443
SOD2	PFAS	1854504	1849628	9606.ENSP00000356022	9606.ENSP00000313490	0	0	0	0	0.054	0	0	0.435	0.442
HPDL	GSTZ1	1851802	1842600	9606.ENSP00000335060	9606.ENSP00000216465	0.074	0	0.235	0	0.054	0	0	0.266	0.442
GPR35	AADAT	1861185	1843100	9606.ENSP00000415890	9606.ENSP00000226840	0	0	0	0	0	0	0	0.442	0.442
TDO2	HSD17B6	1862280	1850063	9606.ENSP00000444788	9606.ENSP00000318631	0	0	0	0	0.232	0	0	0.303	0.442
SOD2	HSD17B6	1854504	1850063	9606.ENSP00000356022	9606.ENSP00000318631	0	0	0	0	0	0	0	0.442	0.442
ADSS	ACACB	1854390	1852406	9606.ENSP00000355493	9606.ENSP00000341044	0.062	0	0	0	0.073	0	0	0.409	0.441
ADSS	ACACA	1854390	1852858	9606.ENSP00000355493	9606.ENSP00000344789	0.062	0	0	0	0.073	0	0	0.409	0.441
PPIA	TMLHE	1861418	1851827	9606.ENSP00000419425	9606.ENSP00000335261	0	0	0	0	0	0	0	0.44	0.44
LDHA	SMS	1862289	1859066	9606.ENSP00000445175	9606.ENSP00000385746	0	0	0	0	0.146	0.326	0	0.102	0.439
CYCS	GLRX	1848998	1843473	9606.ENSP00000307786	9606.ENSP00000237858	0	0	0	0	0.09	0	0	0.409	0.439
ETFA	APMAP	1862814	1842671	9606.ENSP00000452762	9606.ENSP00000217456	0	0	0	0	0.055	0.417	0	0.062	0.438
HPDL	AADAT	1851802	1843100	9606.ENSP00000335060	9606.ENSP00000226840	0.048	0	0	0	0.059	0	0.399	0.08	0.438
PSAT1	DMGDH	1856523	1844361	9606.ENSP00000365773	9606.ENSP00000255189	0.069	0	0	0	0.061	0.07	0	0.389	0.437
PPIA	KYNU	1861418	1845495	9606.ENSP00000419425	9606.ENSP00000264170	0	0	0	0	0.065	0.417	0	0.046	0.435
CRYZL1	CCBL1	1857397	1848386	9606.ENSP00000370966	9606.ENSP00000302227	0	0	0	0	0.053	0	0	0.427	0.434
ETFA	ENSG00000255154	1862814	1862055	9606.ENSP00000452762	9606.ENSP00000437142	0.103	0	0	0	0.126	0	0.274	0.124	0.434
IDO1	IL8	1861841	1848852	9606.ENSP00000430505	9606.ENSP00000306512	0	0	0	0	0	0	0	0.433	0.433
RGN	SIRT1	1844213	1842473	9606.ENSP00000253303	9606.ENSP00000212015	0	0	0	0	0	0	0	0.433	0.433
CBS	PFAS	1852819	1849628	9606.ENSP00000344460	9606.ENSP00000313490	0.057	0	0	0	0.056	0	0	0.412	0.431
GCH1	ASS1	1858303	1844185	9606.ENSP00000378890	9606.ENSP00000253004	0.053	0	0	0	0	0	0	0.424	0.431
NFS1	SUOX	1856041	1845907	9606.ENSP00000363205	9606.ENSP00000266971	0	0	0	0	0.203	0	0	0.314	0.43
ETFA	NUP210	1862814	1844299	9606.ENSP00000452762	9606.ENSP00000254508	0	0	0	0	0	0.429	0	0	0.43
TPH1	SPR	1843985	1843403	9606.ENSP00000250018	9606.ENSP00000234454	0	0	0	0	0.053	0	0	0.423	0.43
KYNU	ASS1	1845495	1844185	9606.ENSP00000264170	9606.ENSP00000253004	0	0	0	0	0	0.417	0	0.061	0.429
ETFA	NFS1	1862814	1856041	9606.ENSP00000452762	9606.ENSP00000363205	0.309	0	0	0	0.078	0.064	0	0.154	0.429
CNDP2	DMGDH	1850747	1844361	9606.ENSP00000325548	9606.ENSP00000255189	0.048	0	0	0	0.055	0	0	0.417	0.429
NFS1	CBS	1856041	1852819	9606.ENSP00000363205	9606.ENSP00000344460	0.146	0	0	0	0.126	0	0	0.295	0.428
CTH	SGTA	1855373	1842851	9606.ENSP00000359976	9606.ENSP00000221566	0.048	0	0	0	0.053	0.417	0	0	0.428
IDO1	MRPL1	1861841	1849750	9606.ENSP00000430505	9606.ENSP00000315017	0	0	0	0	0	0	0	0.427	0.427
ACACA	BHMT	1852858	1846377	9606.ENSP00000344789	9606.ENSP00000274353	0.048	0	0	0	0	0	0	0.423	0.427
TAT	HSD17B6	1853275	1850063	9606.ENSP00000348234	9606.ENSP00000318631	0	0	0	0	0.21	0	0	0.304	0.427
GPT2	CFL1	1852917	1849206	9606.ENSP00000345282	9606.ENSP00000309629	0	0	0	0	0.055	0.417	0	0	0.426
TDO2	CAT	1862280	1843587	9606.ENSP00000444788	9606.ENSP00000241052	0	0	0	0	0.055	0	0	0.418	0.426
GPT	CFL1	1858252	1849206	9606.ENSP00000378408	9606.ENSP00000309629	0	0	0	0	0.055	0.417	0	0	0.426
LDHAL6B	PEPD	1848400	1843701	9606.ENSP00000302393	9606.ENSP00000244137	0.052	0	0	0	0.068	0.326	0	0.149	0.425
SGTA	NME8	1842851	1842383	9606.ENSP00000221566	9606.ENSP00000199447	0.073	0	0	0	0.054	0	0.398	0	0.425
PPIA	IFIT1	1861418	1855553	9606.ENSP00000419425	9606.ENSP00000360869	0.069	0	0	0	0.054	0.097	0	0.362	0.424
ETFA	COQ6	1862814	1851649	9606.ENSP00000452762	9606.ENSP00000333946	0	0	0	0	0	0.41	0	0.065	0.424
IDO2	QPRT	1862252	1858293	9606.ENSP00000443432	9606.ENSP00000378782	0	0	0	0	0	0	0	0.422	0.422
CRYZL1	CCBL2	1857397	1844797	9606.ENSP00000370966	9606.ENSP00000260508	0	0	0	0	0.053	0	0	0.415	0.422
NDUFAF6	MVD	1858366	1848229	9606.ENSP00000379430	9606.ENSP00000301012	0.063	0	0	0	0.351	0	0	0.125	0.421
ACACB	BHMT	1852406	1846377	9606.ENSP00000341044	9606.ENSP00000274353	0.048	0	0	0	0	0	0	0.417	0.421
KYNU	GLRX	1845495	1843473	9606.ENSP00000264170	9606.ENSP00000237858	0	0	0	0	0	0.417	0	0.047	0.421
RPS6KA1	MVD	1862001	1848229	9606.ENSP00000435412	9606.ENSP00000301012	0	0	0	0	0	0.232	0	0.277	0.421
GDA	ASNS	1843476	1842325	9606.ENSP00000238018	9606.ENSP00000175506	0	0	0	0	0	0.417	0	0.047	0.421
CHI3L1	SIRT1	1844377	1842473	9606.ENSP00000255409	9606.ENSP00000212015	0.048	0	0	0	0	0	0	0.416	0.42
IDO2	HAAO	1862252	1847517	9606.ENSP00000443432	9606.ENSP00000294973	0	0	0	0	0.072	0	0	0.399	0.419
PUS1	PFAS	1856533	1849628	9606.ENSP00000365837	9606.ENSP00000313490	0.065	0	0	0	0.197	0	0	0.287	0.418
FH	KYNU	1854397	1845495	9606.ENSP00000355518	9606.ENSP00000264170	0	0	0	0	0	0.417	0	0	0.417
FUBP1	KYNU	1855347	1845495	9606.ENSP00000359804	9606.ENSP00000264170	0	0	0	0	0	0.417	0	0	0.417
MEMO1	KYNU	1847526	1845495	9606.ENSP00000295065	9606.ENSP00000264170	0	0	0	0	0	0.417	0	0	0.417
FUBP1	SPR	1855347	1843403	9606.ENSP00000359804	9606.ENSP00000234454	0	0	0	0	0	0.417	0	0	0.417
DSTN	SPR	1843797	1843403	9606.ENSP00000246069	9606.ENSP00000234454	0	0	0	0	0	0.417	0	0	0.417
SMS	PFAS	1859066	1849628	9606.ENSP00000385746	9606.ENSP00000313490	0.117	0	0	0	0.351	0	0	0.065	0.417
ETFA	KYNU	1862814	1845495	9606.ENSP00000452762	9606.ENSP00000264170	0	0	0	0	0	0.417	0	0	0.417
KHSRP	KYNU	1858577	1845495	9606.ENSP00000381216	9606.ENSP00000264170	0	0	0	0	0	0.417	0	0	0.417
KYNU	SPR	1845495	1843403	9606.ENSP00000264170	9606.ENSP00000234454	0	0	0	0	0	0.417	0	0	0.417
SOD2	OGDH	1854504	1842933	9606.ENSP00000356022	9606.ENSP00000222673	0.057	0	0	0	0.073	0	0	0.386	0.416
SMS	CSE1L	1859066	1845260	9606.ENSP00000385746	9606.ENSP00000262982	0	0	0	0	0.139	0.339	0	0.054	0.415
IDO2	CCBL2	1862252	1844797	9606.ENSP00000443432	9606.ENSP00000260508	0	0	0	0	0	0	0	0.415	0.415
IFIT1	IL6	1855553	1844631	9606.ENSP00000360869	9606.ENSP00000258743	0	0	0	0	0.055	0	0	0.407	0.415
ACACA	CNDP2	1852858	1850747	9606.ENSP00000344789	9606.ENSP00000325548	0.074	0	0	0	0.157	0	0	0.31	0.414
ACACB	CNDP2	1852406	1850747	9606.ENSP00000341044	9606.ENSP00000325548	0.074	0	0	0	0.157	0	0	0.31	0.414
IL6	GSR	1844631	1842813	9606.ENSP00000258743	9606.ENSP00000221130	0	0	0	0	0	0	0	0.413	0.412
CTH	TAT	1855373	1853275	9606.ENSP00000359976	9606.ENSP00000348234	0	0	0	0	0.122	0	0	0.357	0.411
NFS1	OXCT2	1856041	1855763	9606.ENSP00000363205	9606.ENSP00000361914	0	0	0	0	0	0.41	0	0	0.41
NAMPT	GSR	1842925	1842813	9606.ENSP00000222553	9606.ENSP00000221130	0	0	0	0	0.065	0.248	0	0.227	0.409
GMPS	KYNU	1861442	1845495	9606.ENSP00000419851	9606.ENSP00000264170	0	0	0	0	0	0	0	0.408	0.408
PAH	FAH	1862478	1844986	9606.ENSP00000448059	9606.ENSP00000261755	0.089	0	0	0	0.062	0	0	0.363	0.408
IDO1	CCBL2	1861841	1844797	9606.ENSP00000430505	9606.ENSP00000260508	0	0	0	0	0	0	0	0.408	0.408
TDO2	AADAT	1862280	1843100	9606.ENSP00000444788	9606.ENSP00000226840	0	0	0	0	0.053	0	0	0.401	0.408
IL6	LIPE	1844631	1843708	9606.ENSP00000258743	9606.ENSP00000244289	0	0	0	0	0	0	0	0.408	0.408
PPIA	IL6	1861418	1844631	9606.ENSP00000419425	9606.ENSP00000258743	0	0	0	0	0	0	0	0.407	0.407
NAPRT1	HAAO	1860287	1847517	9606.ENSP00000401508	9606.ENSP00000294973	0	0	0	0	0.054	0.292	0	0.184	0.406
CTH	DMGDH	1855373	1844361	9606.ENSP00000359976	9606.ENSP00000255189	0	0	0	0	0.101	0	0	0.365	0.405
PPIA	ACACA	1861418	1852858	9606.ENSP00000419425	9606.ENSP00000344789	0.065	0	0	0	0.054	0	0	0.381	0.405
NFS1	FH	1856041	1854397	9606.ENSP00000363205	9606.ENSP00000355518	0	0	0	0	0.077	0	0	0.381	0.405
HSD17B6	SQLE	1850063	1845823	9606.ENSP00000318631	9606.ENSP00000265896	0	0	0	0	0	0.129	0	0.344	0.404
RTN4IP1	GSTZ1	1854941	1842600	9606.ENSP00000358059	9606.ENSP00000216465	0	0	0	0	0.073	0.17	0	0.287	0.404
ACMSD	DMGDH	1853300	1844361	9606.ENSP00000348459	9606.ENSP00000255189	0	0	0	0	0.22	0	0	0.266	0.403
TPH1	GSTZ1	1843985	1842600	9606.ENSP00000250018	9606.ENSP00000216465	0.052	0	0.26	0	0.06	0	0	0.199	0.401
IL6	TNFAIP6	1844631	1843667	9606.ENSP00000258743	9606.ENSP00000243347	0	0	0	0	0.124	0	0	0.345	0.401
GCH1	TPH2	1858303	1851106	9606.ENSP00000378890	9606.ENSP00000329093	0	0	0	0	0.067	0.292	0	0.166	0.401
HSD17B6	LIPE	1850063	1843708	9606.ENSP00000318631	9606.ENSP00000244289	0	0	0	0	0.044	0	0	0.399	0.4
DMGDH	OGDH	1844361	1842933	9606.ENSP00000255189	9606.ENSP00000222673	0	0	0	0	0.124	0	0	0.342	0.399
PAH	GSTZ1	1862478	1842600	9606.ENSP00000448059	9606.ENSP00000216465	0.052	0	0.255	0	0.06	0	0	0.202	0.399
QPRT	CCBL2	1858293	1844797	9606.ENSP00000378782	9606.ENSP00000260508	0	0	0	0	0.053	0	0.117	0.336	0.396
BCCIP	CHORDC1	1854867	1850131	9606.ENSP00000357748	9606.ENSP00000319255	0	0	0	0	0.109	0.347	0	0	0.394
SMS	LDHAL6B	1859066	1848400	9606.ENSP00000385746	9606.ENSP00000302393	0	0	0	0	0.064	0.347	0	0.089	0.394
SMS	BCCIP	1859066	1854867	9606.ENSP00000385746	9606.ENSP00000357748	0	0	0	0	0.11	0.347	0	0	0.394
RPS6KA1	ACACA	1862001	1852858	9606.ENSP00000435412	9606.ENSP00000344789	0	0	0	0	0.045	0.184	0	0.283	0.393
PSAT1	ADSS	1856523	1854390	9606.ENSP00000365773	9606.ENSP00000355493	0.309	0	0	0	0.125	0	0	0.076	0.392
TPH2	GSTZ1	1851106	1842600	9606.ENSP00000329093	9606.ENSP00000216465	0.052	0	0.251	0	0.06	0	0	0.194	0.39
NFS1	SOD2	1856041	1854504	9606.ENSP00000363205	9606.ENSP00000356022	0	0	0	0	0.125	0	0	0.33	0.389
RPS6KA1	CYCS	1862001	1848998	9606.ENSP00000435412	9606.ENSP00000307786	0	0	0	0	0	0	0	0.389	0.389
GCH1	SOD2	1858303	1854504	9606.ENSP00000378890	9606.ENSP00000356022	0	0	0	0	0.098	0	0	0.348	0.388
SOD2	CBS	1854504	1852819	9606.ENSP00000356022	9606.ENSP00000344460	0	0	0	0	0.074	0	0	0.366	0.388
WARS	ACACA	1853177	1852858	9606.ENSP00000347495	9606.ENSP00000344789	0.061	0	0	0	0.072	0	0	0.353	0.386
ACACB	KYNU	1852406	1845495	9606.ENSP00000341044	9606.ENSP00000264170	0.058	0	0	0	0.1	0	0	0.334	0.386
WARS	ACACB	1853177	1852406	9606.ENSP00000347495	9606.ENSP00000341044	0.061	0	0	0	0.072	0	0	0.353	0.386
QPRT	FH	1858293	1854397	9606.ENSP00000378782	9606.ENSP00000355518	0	0	0	0	0	0	0.274	0.187	0.385
GMPS	SMS	1861442	1859066	9606.ENSP00000419851	9606.ENSP00000385746	0	0	0	0	0.296	0	0	0.161	0.384
PEPD	GDA	1843701	1843476	9606.ENSP00000244137	9606.ENSP00000238018	0.139	0	0	0	0.113	0.183	0	0.126	0.381
NAPRT1	KMO	1860287	1854396	9606.ENSP00000401508	9606.ENSP00000355517	0	0	0	0	0.053	0.292	0	0.151	0.381
HSD17B6	IL8	1850063	1848852	9606.ENSP00000318631	9606.ENSP00000306512	0	0	0	0	0	0	0	0.38	0.38
IL6	CHI3L1	1844631	1844377	9606.ENSP00000258743	9606.ENSP00000255409	0	0	0	0	0	0	0	0.38	0.38
RPS6KA1	SOD2	1862001	1854504	9606.ENSP00000435412	9606.ENSP00000356022	0	0	0	0	0	0.102	0	0.338	0.38
NAMPTL	QPRT	1860696	1858293	9606.ENSP00000407952	9606.ENSP00000378782	0	0	0	0	0.056	0.191	0	0.254	0.38
CTH	GSR	1855373	1842813	9606.ENSP00000359976	9606.ENSP00000221130	0	0	0	0	0.094	0	0	0.342	0.378
AADAT	OGDH	1843100	1842933	9606.ENSP00000226840	9606.ENSP00000222673	0	0	0	0	0	0	0.17	0.282	0.378
ENSG00000255154	GPT	1862055	1858252	9606.ENSP00000437142	9606.ENSP00000378408	0	0	0	0	0.351	0	0	0.082	0.378
ENSG00000255154	GPT2	1862055	1852917	9606.ENSP00000437142	9606.ENSP00000345282	0	0	0	0	0.351	0	0	0.082	0.378
SQLE	PEPD	1845823	1843701	9606.ENSP00000265896	9606.ENSP00000244137	0.309	0	0	0	0.061	0	0	0.117	0.377
RPS6KA1	GSR	1862001	1842813	9606.ENSP00000435412	9606.ENSP00000221130	0	0	0	0	0.053	0.347	0	0.073	0.377
KMO	PEPD	1854396	1843701	9606.ENSP00000355517	9606.ENSP00000244137	0.309	0	0	0	0.061	0	0	0.117	0.377
COQ6	PEPD	1851649	1843701	9606.ENSP00000333946	9606.ENSP00000244137	0.309	0	0	0	0.061	0	0	0.117	0.377
PFAS	GSR	1849628	1842813	9606.ENSP00000313490	9606.ENSP00000221130	0	0	0	0	0	0	0	0.376	0.376
AADACL3	KYNU	1853824	1845495	9606.ENSP00000352268	9606.ENSP00000264170	0.098	0	0	0	0	0	0.274	0.122	0.374
DMGDH	AADAC	1844361	1843326	9606.ENSP00000255189	9606.ENSP00000232892	0	0	0	0	0.098	0.094	0	0.296	0.374
NCEH1	KYNU	1862223	1845495	9606.ENSP00000442464	9606.ENSP00000264170	0.098	0	0	0	0	0	0.274	0.122	0.374
KYNU	LIPE	1845495	1843708	9606.ENSP00000264170	9606.ENSP00000244289	0.098	0	0	0	0	0	0.274	0.122	0.374
AADACL2	KYNU	1853369	1845495	9606.ENSP00000348911	9606.ENSP00000264170	0.098	0	0	0	0	0	0.274	0.122	0.374
AADACL4	KYNU	1856457	1845495	9606.ENSP00000365395	9606.ENSP00000264170	0.098	0	0	0	0	0	0.274	0.122	0.374
KYNU	AADAC	1845495	1843326	9606.ENSP00000264170	9606.ENSP00000232892	0.098	0	0	0	0	0	0.274	0.122	0.374
PFAS	KYNU	1849628	1845495	9606.ENSP00000313490	9606.ENSP00000264170	0	0	0	0	0	0	0	0.374	0.374
TPH1	CAT	1843985	1843587	9606.ENSP00000250018	9606.ENSP00000241052	0	0	0	0	0.054	0	0	0.364	0.372
PAH	CAT	1862478	1843587	9606.ENSP00000448059	9606.ENSP00000241052	0	0	0	0	0.057	0	0	0.362	0.372
PFAS	BHMT	1849628	1846377	9606.ENSP00000313490	9606.ENSP00000274353	0.063	0	0	0	0	0	0	0.358	0.372
CNDP2	ASNS	1850747	1842325	9606.ENSP00000325548	9606.ENSP00000175506	0.08	0	0	0	0.053	0	0	0.336	0.371
LDHAL6B	GDA	1848400	1843476	9606.ENSP00000302393	9606.ENSP00000238018	0	0	0	0	0.055	0.347	0	0.064	0.371
NFS1	GLRX	1856041	1843473	9606.ENSP00000363205	9606.ENSP00000237858	0	0	0	0	0	0	0	0.37	0.37
ADK	GDA	1847021	1843476	9606.ENSP00000286621	9606.ENSP00000238018	0.048	0	0	0	0.053	0	0	0.358	0.37
NAPRT1	KYNU	1860287	1845495	9606.ENSP00000401508	9606.ENSP00000264170	0	0	0	0	0	0.292	0	0.145	0.369
GMPS	MRPL1	1861442	1849750	9606.ENSP00000419851	9606.ENSP00000315017	0	0	0	0	0.352	0	0	0.066	0.368
HSD17B6	SUOX	1850063	1845907	9606.ENSP00000318631	9606.ENSP00000266971	0	0	0	0	0	0	0	0.366	0.366
GPT	CCBL1	1858252	1848386	9606.ENSP00000378408	9606.ENSP00000302227	0	0	0	0	0.056	0	0	0.355	0.365
PPIA	PFAS	1861418	1849628	9606.ENSP00000419425	9606.ENSP00000313490	0.05	0	0	0	0.053	0	0	0.35	0.364
UROC1	DMGDH	1857700	1844361	9606.ENSP00000373073	9606.ENSP00000255189	0.061	0	0	0	0.073	0	0	0.328	0.364
KHSRP	CBS	1858577	1852819	9606.ENSP00000381216	9606.ENSP00000344460	0	0	0	0	0.042	0	0	0.363	0.363
PAH	DMGDH	1862478	1844361	9606.ENSP00000448059	9606.ENSP00000255189	0	0	0	0	0.254	0	0	0.181	0.363
PFAS	PEPD	1849628	1843701	9606.ENSP00000313490	9606.ENSP00000244137	0	0	0	0	0.154	0	0	0.277	0.362
ALDH2	GSR	1844978	1842813	9606.ENSP00000261733	9606.ENSP00000221130	0	0	0	0	0.053	0	0	0.354	0.362
ENSG00000255154	LIPE	1862055	1843708	9606.ENSP00000437142	9606.ENSP00000244289	0.057	0	0	0	0.352	0	0	0	0.362
GPT2	CCBL1	1852917	1848386	9606.ENSP00000345282	9606.ENSP00000302227	0	0	0	0	0.056	0	0	0.351	0.361
GPT	CCBL2	1858252	1844797	9606.ENSP00000378408	9606.ENSP00000260508	0	0	0	0	0.056	0	0	0.351	0.361
GLRX	OGDH	1843473	1842933	9606.ENSP00000237858	9606.ENSP00000222673	0	0	0	0	0.072	0	0	0.339	0.36
SMEK2	CYCS	1852249	1848998	9606.ENSP00000339769	9606.ENSP00000307786	0	0	0	0	0	0	0.36	0.041	0.36
PPM1G	COIL	1845605	1843558	9606.ENSP00000264714	9606.ENSP00000240316	0	0	0	0	0	0.36	0	0	0.36
ETFA	FH	1862814	1854397	9606.ENSP00000452762	9606.ENSP00000355518	0	0	0	0	0.282	0	0	0.143	0.359
CTH	GPT2	1855373	1852917	9606.ENSP00000359976	9606.ENSP00000345282	0	0	0	0	0.122	0	0	0.3	0.359
OGDH	ASNS	1842933	1842325	9606.ENSP00000222673	9606.ENSP00000175506	0	0	0	0	0	0	0	0.359	0.359
LDHAL6B	KYNU	1848400	1845495	9606.ENSP00000302393	9606.ENSP00000264170	0	0	0	0	0.059	0.347	0	0	0.359
CTH	CAT	1855373	1843587	9606.ENSP00000359976	9606.ENSP00000241052	0	0	0	0	0.084	0	0	0.328	0.358
SMS	GDA	1859066	1843476	9606.ENSP00000385746	9606.ENSP00000238018	0	0	0	0	0.054	0.347	0	0.045	0.358
GPR35	CCBL1	1861185	1848386	9606.ENSP00000415890	9606.ENSP00000302227	0	0	0	0	0	0	0	0.358	0.358
CBS	GSR	1852819	1842813	9606.ENSP00000344460	9606.ENSP00000221130	0	0	0	0	0	0.07	0	0.338	0.358
MVD	GDA	1848229	1843476	9606.ENSP00000301012	9606.ENSP00000238018	0	0	0	0	0	0.347	0	0.056	0.357
IDO1	WARS	1861841	1853177	9606.ENSP00000430505	9606.ENSP00000347495	0	0	0	0	0.147	0	0	0.275	0.356
HPD	GSTZ1	1847151	1842600	9606.ENSP00000289004	9606.ENSP00000216465	0.074	0	0	0	0.061	0	0	0.319	0.356
PSAT1	CBS	1856523	1852819	9606.ENSP00000365773	9606.ENSP00000344460	0.048	0	0	0	0.187	0	0	0.233	0.355
BCCIP	LDHAL6B	1854867	1848400	9606.ENSP00000357748	9606.ENSP00000302393	0	0	0	0	0.054	0.347	0	0	0.355
KHSRP	COIL	1858577	1843558	9606.ENSP00000381216	9606.ENSP00000240316	0	0	0	0	0	0	0	0.354	0.354
GPT	LIPE	1858252	1843708	9606.ENSP00000378408	9606.ENSP00000244289	0.047	0	0	0	0.313	0	0	0.092	0.354
IDO1	NAPRT1	1861841	1860287	9606.ENSP00000430505	9606.ENSP00000401508	0	0	0	0	0	0.257	0	0.165	0.353
TAT	ACCS	1853275	1845412	9606.ENSP00000348234	9606.ENSP00000263776	0	0	0	0.623	0	0	0	0.866	0.352
SMARCD2	FUBP1	1859660	1855347	9606.ENSP00000392617	9606.ENSP00000359804	0	0	0	0	0.055	0.275	0	0.13	0.352
NDRG1	NAMPT	1850194	1842925	9606.ENSP00000319977	9606.ENSP00000222553	0	0	0	0	0.047	0.347	0	0	0.351
ASS1	PEPD	1844185	1843701	9606.ENSP00000253004	9606.ENSP00000244137	0.048	0	0	0	0.109	0.266	0	0.08	0.351
CBS	SUOX	1852819	1845907	9606.ENSP00000344460	9606.ENSP00000266971	0.052	0	0	0	0.105	0	0	0.297	0.351
KYNU	GDA	1845495	1843476	9606.ENSP00000264170	9606.ENSP00000238018	0	0	0	0	0	0.347	0	0.047	0.351
LDHAL6B	CAT	1848400	1843587	9606.ENSP00000302393	9606.ENSP00000241052	0	0	0	0	0.093	0.047	0	0.308	0.35
ACACA	KYNU	1852858	1845495	9606.ENSP00000344789	9606.ENSP00000264170	0.058	0	0	0	0.1	0	0	0.295	0.35
TPM3	RET	1854817	1853238	9606.ENSP00000357516	9606.ENSP00000347942	0	0	0	0	0	0.053	0	0.341	0.35
TPH1	DAO	1843985	1843145	9606.ENSP00000250018	9606.ENSP00000228476	0	0	0	0	0.053	0	0	0.34	0.349
MVD	ASS1	1848229	1844185	9606.ENSP00000301012	9606.ENSP00000253004	0	0	0	0	0	0.326	0	0.074	0.349
PPIA	CAT	1861418	1843587	9606.ENSP00000419425	9606.ENSP00000241052	0	0	0	0	0.055	0.086	0	0.307	0.349
GNS	PEPD	1844574	1843701	9606.ENSP00000258145	9606.ENSP00000244137	0	0	0	0	0.042	0.235	0	0.182	0.348
CHORDC1	CSE1L	1850131	1845260	9606.ENSP00000319255	9606.ENSP00000262982	0	0	0	0	0.062	0.326	0	0.052	0.348
RET	HSD17B6	1853238	1850063	9606.ENSP00000347942	9606.ENSP00000318631	0	0	0	0	0.053	0.12	0	0.28	0.348
NAGK	C11orf58	1859399	1843132	9606.ENSP00000389087	9606.ENSP00000228136	0	0	0	0	0	0.347	0	0	0.347
NAGK	CHORDC1	1859399	1850131	9606.ENSP00000389087	9606.ENSP00000319255	0	0	0	0	0	0.347	0	0	0.347
SMOX	CAT	1848937	1843587	9606.ENSP00000307252	9606.ENSP00000241052	0	0	0	0	0.054	0	0	0.339	0.347
BCCIP	KYNU	1854867	1845495	9606.ENSP00000357748	9606.ENSP00000264170	0	0	0	0	0	0.347	0	0	0.347
CHORDC1	KYNU	1850131	1845495	9606.ENSP00000319255	9606.ENSP00000264170	0	0	0	0	0	0.347	0	0	0.347
NDRG1	GSR	1850194	1842813	9606.ENSP00000319977	9606.ENSP00000221130	0	0	0	0	0	0.347	0	0	0.347
NAGK	LDHAL6B	1859399	1848400	9606.ENSP00000389087	9606.ENSP00000302393	0	0	0	0	0	0.347	0	0	0.347
WARS	CBS	1853177	1852819	9606.ENSP00000347495	9606.ENSP00000344460	0.062	0	0	0	0.053	0	0	0.324	0.347
BCCIP	GDA	1854867	1843476	9606.ENSP00000357748	9606.ENSP00000238018	0	0	0	0	0	0.347	0	0	0.347
CHORDC1	C11orf58	1850131	1843132	9606.ENSP00000319255	9606.ENSP00000228136	0	0	0	0	0	0.347	0	0	0.347
RPS6KA1	PEPD	1862001	1843701	9606.ENSP00000435412	9606.ENSP00000244137	0	0	0	0	0.054	0.338	0	0	0.347
MVD	PEPD	1848229	1843701	9606.ENSP00000301012	9606.ENSP00000244137	0	0	0	0	0	0.347	0	0	0.347
NAGK	SMS	1859399	1859066	9606.ENSP00000389087	9606.ENSP00000385746	0	0	0	0	0	0.347	0	0	0.347
SMS	CHORDC1	1859066	1850131	9606.ENSP00000385746	9606.ENSP00000319255	0	0	0	0	0	0.347	0	0	0.347
MVD	NAMPT	1848229	1842925	9606.ENSP00000301012	9606.ENSP00000222553	0	0	0	0	0	0.347	0	0	0.347
PUSL1	PFAS	1856970	1849628	9606.ENSP00000368318	9606.ENSP00000313490	0.065	0	0	0	0.098	0	0	0.287	0.346
LDHA	CNDP2	1862289	1850747	9606.ENSP00000445175	9606.ENSP00000325548	0	0	0	0	0.054	0.16	0	0.242	0.346
PFAS	PUS3	1849628	1843115	9606.ENSP00000313490	9606.ENSP00000227474	0.065	0	0	0	0.098	0	0	0.287	0.346
VAT1	GSTZ1	1853226	1842600	9606.ENSP00000347872	9606.ENSP00000216465	0	0	0	0	0.073	0.17	0	0.218	0.346
RPS6KA1	IL6	1862001	1844631	9606.ENSP00000435412	9606.ENSP00000258743	0	0	0	0	0	0	0	0.346	0.345
GPT	GSR	1858252	1842813	9606.ENSP00000378408	9606.ENSP00000221130	0	0	0	0	0.059	0	0	0.332	0.345
LDHA	LDHAL6B	1862289	1848400	9606.ENSP00000445175	9606.ENSP00000302393	0	0	0.527	0.977	0	0.331	0	0.438	0.345
PSAT1	GPT2	1856523	1852917	9606.ENSP00000365773	9606.ENSP00000345282	0	0	0	0	0.172	0.076	0	0.211	0.344
WARS	SIRT1	1853177	1842473	9606.ENSP00000347495	9606.ENSP00000212015	0.309	0	0	0	0.053	0	0	0.079	0.344
AADACL2	DMGDH	1853369	1844361	9606.ENSP00000348911	9606.ENSP00000255189	0	0	0	0	0.055	0.094	0	0.296	0.344
IFIT1	IFNG	1855553	1843180	9606.ENSP00000360869	9606.ENSP00000229135	0	0	0	0	0	0	0	0.343	0.343
IFIT1	IL8	1855553	1848852	9606.ENSP00000360869	9606.ENSP00000306512	0	0	0	0	0	0	0	0.343	0.343
DMGDH	LIPE	1844361	1843708	9606.ENSP00000255189	9606.ENSP00000244289	0	0	0	0	0.054	0.094	0	0.296	0.343
NCEH1	DMGDH	1862223	1844361	9606.ENSP00000442464	9606.ENSP00000255189	0	0	0	0	0.054	0.094	0	0.296	0.343
AFMID	DMGDH	1851092	1844361	9606.ENSP00000328938	9606.ENSP00000255189	0	0	0	0	0.054	0.094	0	0.296	0.343
AADACL4	DMGDH	1856457	1844361	9606.ENSP00000365395	9606.ENSP00000255189	0	0	0	0	0.054	0.094	0	0.296	0.343
ACMSD	AADAT	1853300	1843100	9606.ENSP00000348459	9606.ENSP00000226840	0	0	0	0	0.073	0	0	0.32	0.343
AADACL3	DMGDH	1853824	1844361	9606.ENSP00000352268	9606.ENSP00000255189	0	0	0	0	0.054	0.094	0	0.296	0.343
SF3B3	CSE1L	1848773	1845260	9606.ENSP00000305790	9606.ENSP00000262982	0	0	0	0	0.311	0.061	0	0.064	0.342
GPT2	GSR	1852917	1842813	9606.ENSP00000345282	9606.ENSP00000221130	0	0	0	0	0.059	0	0	0.329	0.342
HSD17B6	SPR	1850063	1843403	9606.ENSP00000318631	9606.ENSP00000234454	0	0	0	0	0.055	0	0	0.332	0.341
RET	IL8	1853238	1848852	9606.ENSP00000347942	9606.ENSP00000306512	0	0	0	0	0	0	0	0.341	0.341
PPIA	BBOX1	1861418	1845300	9606.ENSP00000419425	9606.ENSP00000263182	0	0	0	0	0	0	0	0.34	0.34
CRYZL1	CHST7	1857397	1846468	9606.ENSP00000370966	9606.ENSP00000276055	0	0	0	0	0	0	0	0.34	0.34
CNDP2	GSR	1850747	1842813	9606.ENSP00000325548	9606.ENSP00000221130	0	0	0	0	0.052	0.157	0	0.239	0.339
ACACA	MGLL	1852858	1845675	9606.ENSP00000344789	9606.ENSP00000265052	0	0	0	0	0.105	0	0	0.291	0.339
BCCIP	GNS	1854867	1844574	9606.ENSP00000357748	9606.ENSP00000258145	0	0	0	0	0	0.339	0	0	0.339
BHMT	ASS1	1846377	1844185	9606.ENSP00000274353	9606.ENSP00000253004	0	0	0	0	0.165	0	0	0.239	0.338
PFAS	ADK	1849628	1847021	9606.ENSP00000313490	9606.ENSP00000286621	0	0	0	0	0.054	0	0	0.329	0.338
DMGDH	CAT	1844361	1843587	9606.ENSP00000255189	9606.ENSP00000241052	0	0	0	0	0.054	0	0	0.328	0.337
WARS	ASS1	1853177	1844185	9606.ENSP00000347495	9606.ENSP00000253004	0.065	0	0	0	0.056	0	0	0.309	0.337
PUS1	PUS3	1856533	1843115	9606.ENSP00000365837	9606.ENSP00000227474	0	0	0	0.645	0.074	0	0	0.808	0.337
SOD2	SUOX	1854504	1845907	9606.ENSP00000356022	9606.ENSP00000266971	0	0	0	0	0.097	0	0	0.295	0.336
PUS1	CTH	1856533	1855373	9606.ENSP00000365837	9606.ENSP00000359976	0.309	0	0	0	0.054	0	0	0.065	0.335
GPT2	LIPE	1852917	1843708	9606.ENSP00000345282	9606.ENSP00000244289	0.047	0	0	0	0.294	0	0	0.092	0.335
CTH	DAO	1855373	1843145	9606.ENSP00000359976	9606.ENSP00000228476	0	0	0	0	0.096	0	0	0.294	0.335
TDO2	UROC1	1862280	1857700	9606.ENSP00000444788	9606.ENSP00000373073	0	0	0	0	0.22	0	0	0.182	0.335
CSE1L	GDA	1845260	1843476	9606.ENSP00000262982	9606.ENSP00000238018	0	0	0	0	0	0.334	0	0	0.334
HSD17B6	DAO	1850063	1843145	9606.ENSP00000318631	9606.ENSP00000228476	0	0	0	0	0.055	0	0	0.325	0.334
PUSL1	CTH	1856970	1855373	9606.ENSP00000368318	9606.ENSP00000359976	0.309	0	0	0	0.053	0	0	0.065	0.334
CNDP2	GNS	1850747	1844574	9606.ENSP00000325548	9606.ENSP00000258145	0	0	0	0	0.051	0.326	0	0	0.333
NDRG1	PEPD	1850194	1843701	9606.ENSP00000319977	9606.ENSP00000244137	0	0	0	0	0.052	0.326	0	0	0.333
PPIA	NME8	1861418	1842383	9606.ENSP00000419425	9606.ENSP00000199447	0.071	0	0	0	0.222	0.068	0	0.127	0.333
NFS1	DMGDH	1856041	1844361	9606.ENSP00000363205	9606.ENSP00000255189	0.053	0	0	0	0	0	0	0.325	0.333
TAT	OGDH	1853275	1842933	9606.ENSP00000348234	9606.ENSP00000222673	0	0	0	0	0.065	0	0	0.315	0.332
MVD	GSR	1848229	1842813	9606.ENSP00000301012	9606.ENSP00000221130	0	0	0	0	0	0.316	0	0.063	0.332
GCH1	WARS	1858303	1853177	9606.ENSP00000378890	9606.ENSP00000347495	0.06	0	0	0	0.118	0	0	0.257	0.332
PPIA	ACACB	1861418	1852406	9606.ENSP00000419425	9606.ENSP00000341044	0.065	0	0	0	0.054	0	0	0.305	0.332
CTH	PUS3	1855373	1843115	9606.ENSP00000359976	9606.ENSP00000227474	0.309	0	0	0	0.05	0	0	0.065	0.332
RPS6KA1	SIRT1	1862001	1842473	9606.ENSP00000435412	9606.ENSP00000212015	0	0	0	0	0.073	0.102	0	0.261	0.331
WARS	DMGDH	1853177	1844361	9606.ENSP00000347495	9606.ENSP00000255189	0.046	0	0	0	0.1	0.054	0	0.274	0.331
HSD17B6	HAAO	1850063	1847517	9606.ENSP00000318631	9606.ENSP00000294973	0	0	0	0	0.048	0	0	0.327	0.331
CBS	CYCS	1852819	1848998	9606.ENSP00000344460	9606.ENSP00000307786	0	0	0	0	0	0	0	0.331	0.331
BCCIP	MRPL1	1854867	1849750	9606.ENSP00000357748	9606.ENSP00000315017	0	0	0	0	0.331	0	0	0	0.331
PFAS	LIPE	1849628	1843708	9606.ENSP00000313490	9606.ENSP00000244289	0.064	0	0	0	0.072	0	0	0.292	0.331
CYB5R2	GSR	1848071	1842813	9606.ENSP00000299498	9606.ENSP00000221130	0	0	0	0	0.06	0	0	0.317	0.33
CYCS	FAH	1848998	1844986	9606.ENSP00000307786	9606.ENSP00000261755	0	0	0	0	0.067	0	0	0.312	0.33
ETFA	ACADL	1862814	1843363	9606.ENSP00000452762	9606.ENSP00000233710	0	0.014	0	0	0.27	0	0	0.12	0.33
RPS6KA1	ACACB	1862001	1852406	9606.ENSP00000435412	9606.ENSP00000341044	0	0	0	0	0.045	0.114	0	0.271	0.329
CNDP2	ALDH2	1850747	1844978	9606.ENSP00000325548	9606.ENSP00000261733	0.053	0	0	0	0.052	0	0.221	0.151	0.326
NDRG1	MVD	1850194	1848229	9606.ENSP00000319977	9606.ENSP00000301012	0	0	0	0	0	0.326	0	0	0.326
CNDP2	MVD	1850747	1848229	9606.ENSP00000325548	9606.ENSP00000301012	0	0	0	0	0	0.326	0	0	0.326
NDRG1	KYNU	1850194	1845495	9606.ENSP00000319977	9606.ENSP00000264170	0	0	0	0	0	0.326	0	0	0.326
KYNU	PEPD	1845495	1843701	9606.ENSP00000264170	9606.ENSP00000244137	0	0	0	0	0	0.325	0	0	0.325
KYNU	CSE1L	1845495	1845260	9606.ENSP00000264170	9606.ENSP00000262982	0	0	0	0	0	0.325	0	0	0.325
RPS6KA1	KYNU	1862001	1845495	9606.ENSP00000435412	9606.ENSP00000264170	0	0	0	0	0	0.324	0	0	0.324
NFS1	NME8	1856041	1842383	9606.ENSP00000363205	9606.ENSP00000199447	0.309	0	0	0	0.054	0	0	0.049	0.324
TDO2	HPD	1862280	1847151	9606.ENSP00000444788	9606.ENSP00000289004	0.088	0	0	0	0.24	0	0	0.101	0.323
GCH1	DMGDH	1858303	1844361	9606.ENSP00000378890	9606.ENSP00000255189	0.069	0	0	0	0.085	0	0	0.27	0.323
RPS6KA1	PPM1G	1862001	1845605	9606.ENSP00000435412	9606.ENSP00000264714	0	0	0	0	0.052	0.221	0	0.156	0.323
ASS1	TPH1	1844185	1843985	9606.ENSP00000253004	9606.ENSP00000250018	0	0	0	0	0.053	0	0	0.315	0.323
AFMID	PFAS	1851092	1849628	9606.ENSP00000328938	9606.ENSP00000313490	0.064	0	0	0	0.072	0	0	0.282	0.322
HAAO	AADAT	1847517	1843100	9606.ENSP00000294973	9606.ENSP00000226840	0	0	0	0	0.052	0	0	0.314	0.322
BBOX1	DMGDH	1845300	1844361	9606.ENSP00000263182	9606.ENSP00000255189	0	0	0	0	0.259	0	0	0.122	0.322
KYNU	DMGDH	1845495	1844361	9606.ENSP00000264170	9606.ENSP00000255189	0	0	0	0	0.069	0	0	0.301	0.321
CTH	SUOX	1855373	1845907	9606.ENSP00000359976	9606.ENSP00000266971	0	0	0	0	0.055	0	0	0.309	0.319
CBS	ALDH2	1852819	1844978	9606.ENSP00000344460	9606.ENSP00000261733	0.07	0	0	0	0.052	0.17	0	0.178	0.318
KYNU	GSR	1845495	1842813	9606.ENSP00000264170	9606.ENSP00000221130	0	0	0	0	0.055	0.258	0	0.104	0.317
AADACL3	PFAS	1853824	1849628	9606.ENSP00000352268	9606.ENSP00000313490	0.064	0	0	0	0.072	0	0	0.277	0.317
AADACL4	PFAS	1856457	1849628	9606.ENSP00000365395	9606.ENSP00000313490	0.064	0	0	0	0.072	0	0	0.277	0.317
NCEH1	PFAS	1862223	1849628	9606.ENSP00000442464	9606.ENSP00000313490	0.064	0	0	0	0.072	0	0	0.277	0.317
AADACL2	PFAS	1853369	1849628	9606.ENSP00000348911	9606.ENSP00000313490	0.064	0	0	0	0.072	0	0	0.277	0.317
HSD17B6	RGN	1850063	1844213	9606.ENSP00000318631	9606.ENSP00000253303	0	0	0	0	0.093	0	0	0.277	0.317
PFAS	AADAC	1849628	1843326	9606.ENSP00000313490	9606.ENSP00000232892	0.064	0	0	0	0.072	0	0	0.277	0.317
MVD	KYNU	1848229	1845495	9606.ENSP00000301012	9606.ENSP00000264170	0	0	0	0	0	0.316	0	0	0.316
GPT	CTH	1858252	1855373	9606.ENSP00000378408	9606.ENSP00000359976	0	0	0	0	0.122	0	0	0.253	0.316
ACACB	NME8	1852406	1842383	9606.ENSP00000341044	9606.ENSP00000199447	0.059	0	0	0	0.1	0	0	0.258	0.316
ACACA	NME8	1852858	1842383	9606.ENSP00000344789	9606.ENSP00000199447	0.059	0	0	0	0.1	0	0	0.258	0.316
HSD17B6	ALDH2	1850063	1844978	9606.ENSP00000318631	9606.ENSP00000261733	0	0	0	0	0.054	0	0	0.305	0.315
UROC1	HPD	1857700	1847151	9606.ENSP00000373073	9606.ENSP00000289004	0	0	0	0	0.161	0	0	0.217	0.315
SMARCD2	KHSRP	1859660	1858577	9606.ENSP00000392617	9606.ENSP00000381216	0	0	0	0	0.055	0.275	0	0.081	0.315
IDO2	NAPRT1	1862252	1860287	9606.ENSP00000443432	9606.ENSP00000401508	0	0	0	0	0	0.257	0	0.117	0.315
KMO	HPD	1854396	1847151	9606.ENSP00000355517	9606.ENSP00000289004	0.047	0	0.2	0	0.073	0	0	0.144	0.314
GMPS	BCCIP	1861442	1854867	9606.ENSP00000419851	9606.ENSP00000357748	0	0	0	0	0.313	0	0	0	0.313
NFS1	OGDH	1856041	1842933	9606.ENSP00000363205	9606.ENSP00000222673	0	0	0	0	0.054	0	0	0.302	0.311
SOD2	LDHAL6B	1854504	1848400	9606.ENSP00000356022	9606.ENSP00000302393	0.057	0	0	0	0.095	0	0	0.257	0.311
DMGDH	GSTZ1	1844361	1842600	9606.ENSP00000255189	9606.ENSP00000216465	0.049	0	0	0	0.054	0	0	0.296	0.311
QPRT	AFMID	1858293	1851092	9606.ENSP00000378782	9606.ENSP00000328938	0	0	0	0	0.049	0	0	0.304	0.31
IVD	SUOX	1861355	1845907	9606.ENSP00000418397	9606.ENSP00000266971	0	0	0	0	0	0	0	0.31	0.31
NAPRT1	CCBL2	1860287	1844797	9606.ENSP00000401508	9606.ENSP00000260508	0.048	0	0	0	0.06	0	0	0.29	0.309
CTH	ASNS	1855373	1842325	9606.ENSP00000359976	9606.ENSP00000175506	0	0	0	0	0.073	0	0	0.284	0.309
GSR	SIRT1	1842813	1842473	9606.ENSP00000221130	9606.ENSP00000212015	0	0	0	0	0	0	0	0.309	0.309
ASS1	OGDH	1844185	1842933	9606.ENSP00000253004	9606.ENSP00000222673	0.048	0	0	0	0.054	0	0	0.295	0.309
TDO2	OGDH	1862280	1842933	9606.ENSP00000444788	9606.ENSP00000222673	0	0	0	0	0	0	0	0.309	0.309
RET	DSTN	1853238	1843797	9606.ENSP00000347942	9606.ENSP00000246069	0	0	0	0	0.055	0.169	0	0.19	0.309
NAPRT1	CCBL1	1860287	1848386	9606.ENSP00000401508	9606.ENSP00000302227	0.048	0	0	0	0.06	0	0	0.29	0.309
CYCS	ADK	1848998	1847021	9606.ENSP00000307786	9606.ENSP00000286621	0	0	0	0	0.059	0	0	0.296	0.309
NFS1	CAT	1856041	1843587	9606.ENSP00000363205	9606.ENSP00000241052	0	0	0	0	0.053	0	0	0.299	0.308
FAH	DMGDH	1844986	1844361	9606.ENSP00000261755	9606.ENSP00000255189	0.048	0	0	0	0.054	0	0	0.293	0.308
DMGDH	TP53I3	1844361	1843498	9606.ENSP00000255189	9606.ENSP00000238721	0	0	0	0	0.094	0	0	0.266	0.306
ACACA	PIPOX	1852858	1849980	9606.ENSP00000344789	9606.ENSP00000317721	0.048	0	0	0	0.054	0	0.274	0.065	0.306
ACACB	PIPOX	1852406	1849980	9606.ENSP00000341044	9606.ENSP00000317721	0.048	0	0	0	0.054	0	0.274	0.065	0.306
RTN4IP1	DMGDH	1854941	1844361	9606.ENSP00000358059	9606.ENSP00000255189	0	0	0	0	0.094	0	0	0.266	0.306
VAT1	DMGDH	1853226	1844361	9606.ENSP00000347872	9606.ENSP00000255189	0	0	0	0	0.094	0	0	0.266	0.306
ACACB	DAO	1852406	1843145	9606.ENSP00000341044	9606.ENSP00000228476	0.048	0	0	0	0.054	0	0.274	0.065	0.306
ACACA	DAO	1852858	1843145	9606.ENSP00000344789	9606.ENSP00000228476	0.048	0	0	0	0.054	0	0.274	0.065	0.306
CRYZL1	DMGDH	1857397	1844361	9606.ENSP00000370966	9606.ENSP00000255189	0	0	0	0	0.094	0	0	0.266	0.306
VAT1L	DMGDH	1848493	1844361	9606.ENSP00000303129	9606.ENSP00000255189	0	0	0	0	0.094	0	0	0.266	0.306
PAH	HSD17B6	1862478	1850063	9606.ENSP00000448059	9606.ENSP00000318631	0	0	0	0	0.086	0	0	0.27	0.305
IL8	GSR	1848852	1842813	9606.ENSP00000306512	9606.ENSP00000221130	0	0	0	0	0	0	0	0.305	0.305
PPIA	HSD17B6	1861418	1850063	9606.ENSP00000419425	9606.ENSP00000318631	0	0	0	0	0	0	0	0.305	0.305
IL8	SIRT1	1848852	1842473	9606.ENSP00000306512	9606.ENSP00000212015	0	0	0	0	0	0	0	0.304	0.304
HSD17B6	IFNG	1850063	1843180	9606.ENSP00000318631	9606.ENSP00000229135	0	0	0	0	0	0	0	0.304	0.304
HSD17B6	SIRT1	1850063	1842473	9606.ENSP00000318631	9606.ENSP00000212015	0	0	0	0	0	0	0	0.304	0.304
PPIA	IL8	1861418	1848852	9606.ENSP00000419425	9606.ENSP00000306512	0	0	0	0	0	0	0	0.304	0.304
SMOX	IL6	1848937	1844631	9606.ENSP00000307252	9606.ENSP00000258743	0	0	0	0	0	0	0	0.304	0.304
RPS6KA1	IL8	1862001	1848852	9606.ENSP00000435412	9606.ENSP00000306512	0	0	0	0	0	0	0	0.304	0.304
WARS	CNDP2	1853177	1850747	9606.ENSP00000347495	9606.ENSP00000325548	0	0	0	0	0.104	0	0	0.255	0.304
PAH	TDO2	1862478	1862280	9606.ENSP00000448059	9606.ENSP00000444788	0.059	0	0	0	0.133	0	0	0.212	0.302
FH	PFAS	1854397	1849628	9606.ENSP00000355518	9606.ENSP00000313490	0.048	0	0	0	0	0	0	0.297	0.302
LDHA	NDRG1	1862289	1850194	9606.ENSP00000445175	9606.ENSP00000319977	0	0	0	0	0.053	0.182	0	0.17	0.301
KYNU	NAMPT	1845495	1842925	9606.ENSP00000264170	9606.ENSP00000222553	0	0	0	0	0	0.176	0	0.185	0.3
NFS1	GSR	1856041	1842813	9606.ENSP00000363205	9606.ENSP00000221130	0.059	0	0	0	0.055	0	0	0.276	0.3
CRYZL1	CAT	1857397	1843587	9606.ENSP00000370966	9606.ENSP00000241052	0	0	0	0	0.131	0	0	0.227	0.299
TMLHE	BBOX1	1851827	1845300	9606.ENSP00000335261	9606.ENSP00000263182	0	0	0.526	0.781	0.056	0	0	0.762	0.298
KMO	PFAS	1854396	1849628	9606.ENSP00000355517	9606.ENSP00000313490	0	0	0	0	0.055	0	0	0.287	0.297
PFAS	SQLE	1849628	1845823	9606.ENSP00000313490	9606.ENSP00000265896	0	0	0	0	0.055	0	0	0.287	0.297
COQ6	PFAS	1851649	1849628	9606.ENSP00000333946	9606.ENSP00000313490	0	0	0	0	0.055	0	0	0.287	0.297
GCH1	CAT	1858303	1843587	9606.ENSP00000378890	9606.ENSP00000241052	0	0	0	0	0	0	0	0.296	0.296
GMPS	QPRT	1861442	1858293	9606.ENSP00000419851	9606.ENSP00000378782	0.065	0	0	0	0	0	0	0.278	0.296
OXCT2	HPDL	1855763	1851802	9606.ENSP00000361914	9606.ENSP00000335060	0.06	0	0	0	0.092	0.17	0	0.123	0.295
OXCT2	HPD	1855763	1847151	9606.ENSP00000361914	9606.ENSP00000289004	0.06	0	0	0	0.092	0.17	0	0.123	0.295
HPDL	OXCT1	1851802	1842370	9606.ENSP00000335060	9606.ENSP00000196371	0.06	0	0	0	0.092	0.17	0	0.123	0.295
BBOX1	OGDH	1845300	1842933	9606.ENSP00000263182	9606.ENSP00000222673	0	0	0	0	0	0	0	0.295	0.295
HPD	OXCT1	1847151	1842370	9606.ENSP00000289004	9606.ENSP00000196371	0.06	0	0	0	0.092	0.17	0	0.123	0.295
CYCS	DAO	1848998	1843145	9606.ENSP00000307786	9606.ENSP00000228476	0	0	0	0	0	0	0	0.295	0.295
TDO2	PFAS	1862280	1849628	9606.ENSP00000444788	9606.ENSP00000313490	0	0	0	0	0	0	0	0.294	0.294
GSR	OXCT1	1842813	1842370	9606.ENSP00000221130	9606.ENSP00000196371	0	0	0	0	0.17	0	0	0.185	0.294
HSD17B6	HPD	1850063	1847151	9606.ENSP00000318631	9606.ENSP00000289004	0	0	0	0	0.191	0	0	0.161	0.293
LDHA	PSAT1	1862289	1856523	9606.ENSP00000445175	9606.ENSP00000365773	0	0	0	0	0.148	0	0	0.203	0.293
KYNU	BBOX1	1845495	1845300	9606.ENSP00000264170	9606.ENSP00000263182	0	0	0	0	0.053	0	0.274	0.053	0.292
GPT	CAT	1858252	1843587	9606.ENSP00000378408	9606.ENSP00000241052	0	0	0	0	0.056	0	0	0.281	0.292
ADSS	OXCT1	1854390	1842370	9606.ENSP00000355493	9606.ENSP00000196371	0	0	0	0	0	0.224	0	0.125	0.292
CHI3L1	TPH1	1844377	1843985	9606.ENSP00000255409	9606.ENSP00000250018	0	0	0	0	0	0	0	0.292	0.292
PIPOX	KYNU	1849980	1845495	9606.ENSP00000317721	9606.ENSP00000264170	0	0	0	0	0.054	0	0	0.283	0.292
IDO1	GPR35	1861841	1861185	9606.ENSP00000430505	9606.ENSP00000415890	0	0	0	0	0.052	0	0	0.284	0.292
PAH	DAO	1862478	1843145	9606.ENSP00000448059	9606.ENSP00000228476	0	0	0	0	0.223	0	0	0.125	0.292
ACACA	IL6	1852858	1844631	9606.ENSP00000344789	9606.ENSP00000258743	0	0	0	0	0	0	0	0.292	0.292
TAT	ASS1	1853275	1844185	9606.ENSP00000348234	9606.ENSP00000253004	0	0	0	0	0.065	0.046	0	0.269	0.291
NFS1	KYNU	1856041	1845495	9606.ENSP00000363205	9606.ENSP00000264170	0	0	0	0	0	0	0.274	0.063	0.29
FH	ADK	1854397	1847021	9606.ENSP00000355518	9606.ENSP00000286621	0.063	0	0	0	0.13	0	0	0.197	0.289
KYNU	TPH1	1845495	1843985	9606.ENSP00000264170	9606.ENSP00000250018	0.059	0	0	0	0.05	0	0	0.269	0.289
WARS	MRPL1	1853177	1849750	9606.ENSP00000347495	9606.ENSP00000315017	0	0	0	0	0.081	0	0	0.258	0.289
CYCS	HPD	1848998	1847151	9606.ENSP00000307786	9606.ENSP00000289004	0	0	0	0	0	0	0	0.289	0.289
PAH	ASS1	1862478	1844185	9606.ENSP00000448059	9606.ENSP00000253004	0	0	0	0	0.141	0	0	0.205	0.288
HPD	KYNU	1847151	1845495	9606.ENSP00000289004	9606.ENSP00000264170	0.061	0	0.232	0	0.073	0	0	0.061	0.288
TAT	AADAT	1853275	1843100	9606.ENSP00000348234	9606.ENSP00000226840	0	0	0	0	0.094	0.044	0.112	0.184	0.288
PUS1	MRPL1	1856533	1849750	9606.ENSP00000365837	9606.ENSP00000315017	0.048	0	0	0	0.074	0	0	0.256	0.287
GCH1	ACACA	1858303	1852858	9606.ENSP00000378890	9606.ENSP00000344789	0.047	0	0	0	0	0	0	0.283	0.287
ACACB	MGLL	1852406	1845675	9606.ENSP00000341044	9606.ENSP00000265052	0	0	0	0	0.105	0	0	0.236	0.287
NUP210	OGDH	1844299	1842933	9606.ENSP00000254508	9606.ENSP00000222673	0	0	0	0	0.054	0	0	0.277	0.286
GCH1	IFNG	1858303	1843180	9606.ENSP00000378890	9606.ENSP00000229135	0	0	0	0	0	0	0	0.286	0.286
SUOX	ACADL	1845907	1843363	9606.ENSP00000266971	9606.ENSP00000233710	0	0	0	0	0	0	0	0.286	0.286
CYCS	KYNU	1848998	1845495	9606.ENSP00000307786	9606.ENSP00000264170	0	0	0	0	0	0	0.274	0.058	0.286
MGLL	AADAC	1845675	1843326	9606.ENSP00000265052	9606.ENSP00000232892	0	0	0	0	0	0	0	0.285	0.285
CYCS	ALDH2	1848998	1844978	9606.ENSP00000307786	9606.ENSP00000261733	0	0	0	0	0.053	0	0	0.275	0.285
NAGK	BCCIP	1859399	1854867	9606.ENSP00000389087	9606.ENSP00000357748	0	0	0	0	0	0.285	0	0	0.285
GPR35	KYNU	1861185	1845495	9606.ENSP00000415890	9606.ENSP00000264170	0	0	0	0	0	0	0	0.283	0.283
SUOX	KYNU	1845907	1845495	9606.ENSP00000266971	9606.ENSP00000264170	0	0	0	0	0	0	0.274	0.054	0.283
TMLHE	KYNU	1851827	1845495	9606.ENSP00000335261	9606.ENSP00000264170	0	0	0	0	0.053	0	0.274	0	0.283
BHMT	BBOX1	1846377	1845300	9606.ENSP00000274353	9606.ENSP00000263182	0	0	0	0	0.229	0	0	0.107	0.282
GPT	DAO	1858252	1843145	9606.ENSP00000378408	9606.ENSP00000228476	0.062	0	0	0	0.055	0	0	0.255	0.282
SMEK2	SIRT1	1852249	1842473	9606.ENSP00000339769	9606.ENSP00000212015	0	0	0	0	0.174	0	0	0.166	0.282
LIPE	CAT	1843708	1843587	9606.ENSP00000244289	9606.ENSP00000241052	0	0	0	0	0.074	0	0	0.255	0.281
GCH1	ACACB	1858303	1852406	9606.ENSP00000378890	9606.ENSP00000341044	0.047	0	0	0	0	0	0	0.277	0.281
NDRG1	BHMT	1850194	1846377	9606.ENSP00000319977	9606.ENSP00000274353	0	0	0	0	0	0	0	0.281	0.281
CBS	ASS1	1852819	1844185	9606.ENSP00000344460	9606.ENSP00000253004	0	0	0	0	0.047	0	0	0.277	0.281
IDO2	GPR35	1862252	1861185	9606.ENSP00000443432	9606.ENSP00000415890	0	0	0	0	0.044	0	0	0.279	0.281
GMPS	OGDH	1861442	1842933	9606.ENSP00000419851	9606.ENSP00000222673	0.047	0	0	0	0	0	0	0.275	0.28
FH	SPR	1854397	1843403	9606.ENSP00000355518	9606.ENSP00000234454	0	0	0	0	0.272	0	0	0.052	0.28
SOD2	ADK	1854504	1847021	9606.ENSP00000356022	9606.ENSP00000286621	0	0	0	0	0.055	0	0	0.269	0.28
PUS1	NFS1	1856533	1856041	9606.ENSP00000365837	9606.ENSP00000363205	0	0	0	0	0.074	0	0	0.254	0.28
MRPL1	PUS3	1849750	1843115	9606.ENSP00000315017	9606.ENSP00000227474	0.048	0	0	0	0.066	0	0	0.255	0.279
MVD	DMGDH	1848229	1844361	9606.ENSP00000301012	9606.ENSP00000255189	0	0	0	0	0	0	0.274	0.047	0.278
CRYZL1	KYNU	1857397	1845495	9606.ENSP00000370966	9606.ENSP00000264170	0	0	0	0	0	0	0	0.277	0.277
CFL1	CYCS	1849206	1848998	9606.ENSP00000309629	9606.ENSP00000307786	0	0	0	0	0.088	0	0	0.24	0.277
RTN4IP1	KYNU	1854941	1845495	9606.ENSP00000358059	9606.ENSP00000264170	0	0	0	0	0	0	0	0.277	0.277
SOD2	IFNG	1854504	1843180	9606.ENSP00000356022	9606.ENSP00000229135	0	0	0	0	0	0	0	0.277	0.277
VAT1	KYNU	1853226	1845495	9606.ENSP00000347872	9606.ENSP00000264170	0	0	0	0	0	0	0	0.277	0.277
PSAT1	SIRT1	1856523	1842473	9606.ENSP00000365773	9606.ENSP00000212015	0	0	0	0	0	0	0.274	0.045	0.277
KYNU	TP53I3	1845495	1843498	9606.ENSP00000264170	9606.ENSP00000238721	0	0	0	0	0	0	0	0.277	0.277
VAT1L	KYNU	1848493	1845495	9606.ENSP00000303129	9606.ENSP00000264170	0	0	0	0	0	0	0	0.277	0.277
GMPS	IL6	1861442	1844631	9606.ENSP00000419851	9606.ENSP00000258743	0	0	0	0	0	0	0	0.277	0.277
LDHA	TPH1	1862289	1843985	9606.ENSP00000445175	9606.ENSP00000250018	0	0	0	0	0	0	0	0.277	0.277
CBS	IL6	1852819	1844631	9606.ENSP00000344460	9606.ENSP00000258743	0	0	0	0	0	0	0	0.277	0.277
AADACL4	MGLL	1856457	1845675	9606.ENSP00000365395	9606.ENSP00000265052	0	0	0	0	0	0	0	0.276	0.276
AMPD3	GDA	1858402	1843476	9606.ENSP00000379802	9606.ENSP00000238018	0.091	0	0	0	0	0	0	0.236	0.276
PAH	OGDH	1862478	1842933	9606.ENSP00000448059	9606.ENSP00000222673	0	0	0	0	0	0	0	0.276	0.276
SOD2	LIPE	1854504	1843708	9606.ENSP00000356022	9606.ENSP00000244289	0	0	0	0	0.044	0	0	0.274	0.276
AADACL4	AADACL2	1856457	1853369	9606.ENSP00000365395	9606.ENSP00000348911	0	0	0.527	0.781	0	0	0	0.702	0.276
PSAT1	ASS1	1856523	1844185	9606.ENSP00000365773	9606.ENSP00000253004	0.059	0	0	0	0.098	0	0	0.214	0.275
SUOX	GSR	1845907	1842813	9606.ENSP00000266971	9606.ENSP00000221130	0.053	0	0	0	0	0	0	0.266	0.275
SF3B3	KYNU	1848773	1845495	9606.ENSP00000305790	9606.ENSP00000264170	0	0	0	0	0.058	0	0	0.262	0.275
CAT	GSTZ1	1843587	1842600	9606.ENSP00000241052	9606.ENSP00000216465	0	0	0	0	0.122	0	0	0.208	0.275
COQ6	HAAO	1851649	1847517	9606.ENSP00000333946	9606.ENSP00000294973	0.146	0	0	0	0.086	0	0	0.146	0.275
HAAO	SQLE	1847517	1845823	9606.ENSP00000294973	9606.ENSP00000265896	0.146	0	0	0	0.086	0	0	0.146	0.275
HPD	DMGDH	1847151	1844361	9606.ENSP00000289004	9606.ENSP00000255189	0	0	0	0	0.124	0	0	0.204	0.274
ACMSD	CCBL1	1853300	1848386	9606.ENSP00000348459	9606.ENSP00000302227	0	0	0	0	0.056	0	0	0.262	0.273
LDHA	BCCIP	1862289	1854867	9606.ENSP00000445175	9606.ENSP00000357748	0	0	0	0	0.054	0.263	0	0	0.273
NFS1	HSD17B6	1856041	1850063	9606.ENSP00000363205	9606.ENSP00000318631	0	0	0	0	0	0	0	0.272	0.272
TDO2	CTH	1862280	1855373	9606.ENSP00000444788	9606.ENSP00000359976	0	0	0	0	0.054	0	0	0.262	0.272
GPT2	DAO	1852917	1843145	9606.ENSP00000345282	9606.ENSP00000228476	0.062	0	0	0	0.055	0	0	0.243	0.271
GPT2	CAT	1852917	1843587	9606.ENSP00000345282	9606.ENSP00000241052	0	0	0	0	0.056	0	0	0.259	0.271
PUSL1	MRPL1	1856970	1849750	9606.ENSP00000368318	9606.ENSP00000315017	0.048	0	0	0	0.054	0	0	0.255	0.27
SMS	ASS1	1859066	1844185	9606.ENSP00000385746	9606.ENSP00000253004	0	0	0	0	0.104	0	0	0.218	0.27
IVD	FAH	1861355	1844986	9606.ENSP00000418397	9606.ENSP00000261755	0	0	0	0	0.055	0	0	0.258	0.269
RPS6KA1	GNS	1862001	1844574	9606.ENSP00000435412	9606.ENSP00000258145	0	0	0	0	0	0.258	0	0.054	0.269
BHMT	CAT	1846377	1843587	9606.ENSP00000274353	9606.ENSP00000241052	0	0	0	0	0.058	0	0	0.256	0.269
CYCS	NME8	1848998	1842383	9606.ENSP00000307786	9606.ENSP00000199447	0	0	0	0	0.119	0	0	0.205	0.269
OXCT2	GSR	1855763	1842813	9606.ENSP00000361914	9606.ENSP00000221130	0	0	0	0	0.17	0	0	0.156	0.269
NFS1	TAT	1856041	1853275	9606.ENSP00000363205	9606.ENSP00000348234	0.055	0	0	0	0	0	0.179	0.134	0.269
PFAS	NUP210	1849628	1844299	9606.ENSP00000313490	9606.ENSP00000254508	0	0	0	0	0.268	0	0	0	0.268
ENSG00000255154	AFMID	1862055	1851092	9606.ENSP00000437142	9606.ENSP00000328938	0.057	0	0	0	0.124	0	0	0.185	0.267
GPT	ALDH2	1858252	1844978	9606.ENSP00000378408	9606.ENSP00000261733	0	0	0	0	0.155	0	0	0.166	0.267
ACCSL	NFS1	1856936	1856041	9606.ENSP00000368109	9606.ENSP00000363205	0.055	0	0	0	0	0	0.179	0.131	0.266
CTH	KYNU	1855373	1845495	9606.ENSP00000359976	9606.ENSP00000264170	0	0	0	0	0.095	0	0	0.223	0.266
NFS1	GPT2	1856041	1852917	9606.ENSP00000363205	9606.ENSP00000345282	0.055	0	0	0	0	0	0.179	0.131	0.266
NFS1	CCBL2	1856041	1844797	9606.ENSP00000363205	9606.ENSP00000260508	0.055	0	0	0	0	0	0.179	0.131	0.266
NFS1	CCBL1	1856041	1848386	9606.ENSP00000363205	9606.ENSP00000302227	0.055	0	0	0	0	0	0.179	0.131	0.266
CCBL1	OGDH	1848386	1842933	9606.ENSP00000302227	9606.ENSP00000222673	0	0	0	0	0.065	0	0	0.247	0.266
NFS1	ACCS	1856041	1845412	9606.ENSP00000363205	9606.ENSP00000263776	0.055	0	0	0	0	0	0.179	0.131	0.266
GPT	NFS1	1858252	1856041	9606.ENSP00000378408	9606.ENSP00000363205	0.055	0	0	0	0	0	0.179	0.131	0.266
LDHA	IL6	1862289	1844631	9606.ENSP00000445175	9606.ENSP00000258743	0	0	0	0	0	0	0	0.266	0.266
RPS6KA1	CNDP2	1862001	1850747	9606.ENSP00000435412	9606.ENSP00000325548	0	0	0	0	0	0.258	0	0.05	0.265
ACMSD	DAO	1853300	1843145	9606.ENSP00000348459	9606.ENSP00000228476	0	0	0	0	0.214	0	0	0.103	0.265
KMO	OGDH	1854396	1842933	9606.ENSP00000355517	9606.ENSP00000222673	0	0	0	0	0.053	0	0	0.256	0.265
SMS	MRPL1	1859066	1849750	9606.ENSP00000385746	9606.ENSP00000315017	0	0	0	0	0.265	0	0	0	0.265
PUS3	NME8	1843115	1842383	9606.ENSP00000227474	9606.ENSP00000199447	0	0	0	0	0.055	0	0	0.254	0.264
LDHA	NAMPT	1862289	1842925	9606.ENSP00000445175	9606.ENSP00000222553	0	0	0	0	0.048	0	0	0.259	0.264
GMPS	TPH1	1861442	1843985	9606.ENSP00000419851	9606.ENSP00000250018	0	0	0	0	0	0	0	0.264	0.264
NDUFAF6	SQLE	1858366	1845823	9606.ENSP00000379430	9606.ENSP00000265896	0	0	0	0	0.168	0	0	0.149	0.263
PUS1	NME8	1856533	1842383	9606.ENSP00000365837	9606.ENSP00000199447	0	0	0	0	0.053	0	0	0.254	0.263
PEPD	NAMPT	1843701	1842925	9606.ENSP00000244137	9606.ENSP00000222553	0	0	0	0	0	0.216	0	0.098	0.263
LDHA	CSE1L	1862289	1845260	9606.ENSP00000445175	9606.ENSP00000262982	0	0	0	0	0.16	0.157	0	0	0.262
CYCS	LIPE	1848998	1843708	9606.ENSP00000307786	9606.ENSP00000244289	0	0	0	0	0	0	0	0.262	0.262
HPD	BHMT	1847151	1846377	9606.ENSP00000289004	9606.ENSP00000274353	0	0	0	0	0.149	0	0	0.168	0.262
LDHAL6B	GNS	1848400	1844574	9606.ENSP00000302393	9606.ENSP00000258145	0	0	0	0	0	0.224	0	0.088	0.262
PPIA	GSR	1861418	1842813	9606.ENSP00000419425	9606.ENSP00000221130	0	0	0	0	0.054	0	0	0.252	0.262
KYNU	DAO	1845495	1843145	9606.ENSP00000264170	9606.ENSP00000228476	0	0	0	0	0.054	0	0	0.252	0.262
GDA	C11orf58	1843476	1843132	9606.ENSP00000238018	9606.ENSP00000228136	0	0	0	0	0	0.261	0	0	0.261
BHMT	DAO	1846377	1843145	9606.ENSP00000274353	9606.ENSP00000228476	0	0	0	0	0.22	0	0	0.09	0.261
RTN4IP1	CAT	1854941	1843587	9606.ENSP00000358059	9606.ENSP00000241052	0	0	0	0	0.18	0	0	0.133	0.259
GMPS	TPH2	1861442	1851106	9606.ENSP00000419851	9606.ENSP00000329093	0	0	0	0	0	0	0	0.258	0.258
SMS	C11orf58	1859066	1843132	9606.ENSP00000385746	9606.ENSP00000228136	0	0	0	0	0	0.258	0	0	0.258
NAGK	KYNU	1859399	1845495	9606.ENSP00000389087	9606.ENSP00000264170	0	0	0	0	0	0.258	0	0	0.258
PAH	GMPS	1862478	1861442	9606.ENSP00000448059	9606.ENSP00000419851	0	0	0	0	0	0	0	0.258	0.258
IVD	IL6	1861355	1844631	9606.ENSP00000418397	9606.ENSP00000258743	0	0	0	0	0	0	0	0.259	0.258
IDO2	ACMSD	1862252	1853300	9606.ENSP00000443432	9606.ENSP00000348459	0	0	0	0	0.053	0	0	0.248	0.257
GPT	TAT	1858252	1853275	9606.ENSP00000378408	9606.ENSP00000348234	0	0	0.405	0.631	0.064	0	0	0.242	0.257
OXCT2	KYNU	1855763	1845495	9606.ENSP00000361914	9606.ENSP00000264170	0	0	0	0	0.256	0	0	0	0.256
LIPE	SIRT1	1843708	1842473	9606.ENSP00000244289	9606.ENSP00000212015	0	0	0	0	0	0	0	0.256	0.256
ETFA	OGDH	1862814	1842933	9606.ENSP00000452762	9606.ENSP00000222673	0	0	0	0	0.055	0	0	0.245	0.256
GPT2	NME8	1852917	1842383	9606.ENSP00000345282	9606.ENSP00000199447	0.062	0	0	0	0	0.098	0.123	0.116	0.256
KYNU	OXCT1	1845495	1842370	9606.ENSP00000264170	9606.ENSP00000196371	0	0	0	0	0.256	0	0	0	0.256
CBS	HSD17B6	1852819	1850063	9606.ENSP00000344460	9606.ENSP00000318631	0	0	0	0	0	0	0	0.256	0.256
GPT	NME8	1858252	1842383	9606.ENSP00000378408	9606.ENSP00000199447	0.062	0	0	0	0	0.098	0.123	0.116	0.256
ACMSD	AFMID	1853300	1851092	9606.ENSP00000348459	9606.ENSP00000328938	0.056	0	0	0	0.053	0	0	0.235	0.256
HSD17B6	TPH1	1850063	1843985	9606.ENSP00000318631	9606.ENSP00000250018	0	0	0	0	0.052	0	0	0.247	0.255
SOD2	WARS	1854504	1853177	9606.ENSP00000356022	9606.ENSP00000347495	0	0	0	0	0.055	0.059	0	0.229	0.255
FH	ADSS	1854397	1854390	9606.ENSP00000355518	9606.ENSP00000355493	0	0	0	0	0.104	0	0	0.202	0.255
PAH	BHMT	1862478	1846377	9606.ENSP00000448059	9606.ENSP00000274353	0	0	0	0	0.205	0	0	0.101	0.254
PUSL1	NME8	1856970	1842383	9606.ENSP00000368318	9606.ENSP00000199447	0	0	0	0	0	0	0	0.254	0.254
WARS	IFNG	1853177	1843180	9606.ENSP00000347495	9606.ENSP00000229135	0	0	0	0	0	0	0	0.254	0.254
GPT	PSAT1	1858252	1856523	9606.ENSP00000378408	9606.ENSP00000365773	0	0	0	0	0.056	0.076	0	0.212	0.253
IDO1	NAMPT	1861841	1842925	9606.ENSP00000430505	9606.ENSP00000222553	0	0	0	0	0	0.171	0	0.136	0.253
CBS	DAO	1852819	1843145	9606.ENSP00000344460	9606.ENSP00000228476	0	0	0	0	0	0	0	0.253	0.253
CTH	OGDH	1855373	1842933	9606.ENSP00000359976	9606.ENSP00000222673	0	0	0	0	0.073	0	0	0.227	0.253
IVD	HPD	1861355	1847151	9606.ENSP00000418397	9606.ENSP00000289004	0	0	0	0	0.125	0	0	0.182	0.253
NAMPTL	SIRT1	1860696	1842473	9606.ENSP00000407952	9606.ENSP00000212015	0.057	0	0	0	0	0.129	0	0.163	0.252
ENSG00000255154	COQ6	1862055	1851649	9606.ENSP00000437142	9606.ENSP00000333946	0	0	0	0	0.062	0	0	0.235	0.252
ADSS	GDA	1854390	1843476	9606.ENSP00000355493	9606.ENSP00000238018	0.073	0	0	0	0	0	0	0.227	0.252
SQLE	LIPE	1845823	1843708	9606.ENSP00000265896	9606.ENSP00000244289	0.048	0	0	0	0.054	0	0	0.236	0.252
GPT2	AADAT	1852917	1843100	9606.ENSP00000345282	9606.ENSP00000226840	0	0	0	0	0.062	0.051	0.112	0.165	0.251
GPT	AADAT	1858252	1843100	9606.ENSP00000378408	9606.ENSP00000226840	0	0	0	0	0.062	0.051	0.112	0.165	0.251
ACACA	CYCS	1852858	1848998	9606.ENSP00000344789	9606.ENSP00000307786	0	0	0	0	0.057	0	0	0.238	0.251
TAT	GPT2	1853275	1852917	9606.ENSP00000348234	9606.ENSP00000345282	0	0	0.425	0.641	0.064	0	0	0.215	0.251
IDO1	ACMSD	1861841	1853300	9606.ENSP00000430505	9606.ENSP00000348459	0	0	0	0	0.054	0	0	0.24	0.25
GMPS	CAT	1861442	1843587	9606.ENSP00000419851	9606.ENSP00000241052	0.048	0	0	0	0.066	0	0	0.222	0.248
LDHAL6B	CYB5R2	1848400	1848071	9606.ENSP00000302393	9606.ENSP00000299498	0.064	0	0	0	0.153	0	0	0.128	0.248
ASS1	NAMPT	1844185	1842925	9606.ENSP00000253004	9606.ENSP00000222553	0	0	0	0	0	0.248	0	0	0.248
CYCS	SMOX	1848998	1848937	9606.ENSP00000307786	9606.ENSP00000307252	0	0	0	0	0.053	0	0	0.239	0.248
TAT	RET	1853275	1853238	9606.ENSP00000348234	9606.ENSP00000347942	0	0	0	0	0.067	0.066	0	0.207	0.248
PFAS	OGDH	1849628	1842933	9606.ENSP00000313490	9606.ENSP00000222673	0	0	0	0	0	0	0	0.247	0.247
QPRT	SIRT1	1858293	1842473	9606.ENSP00000378782	9606.ENSP00000212015	0.055	0	0	0	0	0	0	0.236	0.247
ACCS	AADAT	1845412	1843100	9606.ENSP00000263776	9606.ENSP00000226840	0	0	0	0	0.062	0.044	0.112	0.165	0.246
LDHA	KYNU	1862289	1845495	9606.ENSP00000445175	9606.ENSP00000264170	0	0	0	0	0.059	0.221	0	0.054	0.246
ACCSL	AADAT	1856936	1843100	9606.ENSP00000368109	9606.ENSP00000226840	0	0	0	0	0.062	0.044	0.112	0.165	0.246
PAH	PIPOX	1862478	1849980	9606.ENSP00000448059	9606.ENSP00000317721	0	0	0	0	0.213	0	0	0.08	0.245
TAT	CAT	1853275	1843587	9606.ENSP00000348234	9606.ENSP00000241052	0	0	0	0	0.061	0	0	0.228	0.245
TDO2	RGN	1862280	1844213	9606.ENSP00000444788	9606.ENSP00000253303	0	0	0	0	0.124	0	0.17	0.045	0.245
LDHAL6B	NME8	1848400	1842383	9606.ENSP00000302393	9606.ENSP00000199447	0.066	0	0	0	0.132	0.047	0	0.138	0.245
RPS6KA1	CAT	1862001	1843587	9606.ENSP00000435412	9606.ENSP00000241052	0	0	0	0	0	0.082	0	0.212	0.245
GPT2	ALDH2	1852917	1844978	9606.ENSP00000345282	9606.ENSP00000261733	0	0	0	0	0.124	0	0	0.173	0.244
TDO2	AADAC	1862280	1843326	9606.ENSP00000444788	9606.ENSP00000232892	0.104	0	0	0	0.135	0	0	0.102	0.244
PPIA	OGDH	1861418	1842933	9606.ENSP00000419425	9606.ENSP00000222673	0	0	0	0	0.055	0	0	0.233	0.244
HPDL	KYNU	1851802	1845495	9606.ENSP00000335060	9606.ENSP00000264170	0.061	0	0.202	0	0.073	0	0	0	0.244
LDHA	VAT1	1862289	1853226	9606.ENSP00000445175	9606.ENSP00000347872	0.048	0	0	0	0.064	0	0	0.218	0.243
ADK	GSR	1847021	1842813	9606.ENSP00000286621	9606.ENSP00000221130	0	0	0	0	0.056	0	0	0.23	0.242
NAGK	GDA	1859399	1843476	9606.ENSP00000389087	9606.ENSP00000238018	0	0	0	0	0	0.242	0	0	0.242
CBS	ADK	1852819	1847021	9606.ENSP00000344460	9606.ENSP00000286621	0	0	0	0	0.054	0	0	0.232	0.242
IL6	TPH1	1844631	1843985	9606.ENSP00000258743	9606.ENSP00000250018	0	0	0	0	0	0	0	0.242	0.241
GCH1	IL6	1858303	1844631	9606.ENSP00000378890	9606.ENSP00000258743	0	0	0	0	0.055	0	0	0.23	0.241
IDO1	GCH1	1861841	1858303	9606.ENSP00000430505	9606.ENSP00000378890	0	0	0	0	0.053	0	0	0.232	0.241
TAT	IL6	1853275	1844631	9606.ENSP00000348234	9606.ENSP00000258743	0	0	0	0	0	0	0	0.242	0.241
KYNU	GNS	1845495	1844574	9606.ENSP00000264170	9606.ENSP00000258145	0	0	0	0	0	0.24	0	0	0.24
IL8	GSTZ1	1848852	1842600	9606.ENSP00000306512	9606.ENSP00000216465	0	0	0	0	0	0	0	0.241	0.24
PAH	CYCS	1862478	1848998	9606.ENSP00000448059	9606.ENSP00000307786	0	0	0	0	0	0	0	0.241	0.24
LDHA	ASNS	1862289	1842325	9606.ENSP00000445175	9606.ENSP00000175506	0.061	0	0	0	0.054	0	0	0.213	0.24
SMS	IL6	1859066	1844631	9606.ENSP00000385746	9606.ENSP00000258743	0	0	0	0	0	0	0	0.238	0.238
LDHA	CBS	1862289	1852819	9606.ENSP00000445175	9606.ENSP00000344460	0.048	0	0	0	0	0	0	0.233	0.238
ALDH2	ASS1	1844978	1844185	9606.ENSP00000261733	9606.ENSP00000253004	0	0	0	0	0.054	0.063	0	0.209	0.238
KMO	NAMPT	1854396	1842925	9606.ENSP00000355517	9606.ENSP00000222553	0	0	0	0	0.053	0.144	0	0.136	0.238
CBS	SMOX	1852819	1848937	9606.ENSP00000344460	9606.ENSP00000307252	0	0	0	0	0	0	0	0.237	0.237
ASS1	GSTZ1	1844185	1842600	9606.ENSP00000253004	9606.ENSP00000216465	0	0	0	0	0.063	0	0	0.219	0.237
AMPD3	SOD2	1858402	1854504	9606.ENSP00000379802	9606.ENSP00000356022	0	0	0	0	0.059	0	0	0.222	0.237
MVD	GNS	1848229	1844574	9606.ENSP00000301012	9606.ENSP00000258145	0	0	0	0	0	0.237	0	0	0.237
CFL1	NME8	1849206	1842383	9606.ENSP00000309629	9606.ENSP00000199447	0	0	0	0	0.237	0	0	0	0.237
SOD2	TNFAIP6	1854504	1843667	9606.ENSP00000356022	9606.ENSP00000243347	0	0	0	0	0.162	0	0	0.127	0.237
DAO	OGDH	1843145	1842933	9606.ENSP00000228476	9606.ENSP00000222673	0	0	0	0	0.055	0	0	0.225	0.237
DSTN	NME8	1843797	1842383	9606.ENSP00000246069	9606.ENSP00000199447	0	0	0	0	0.237	0	0	0	0.237
GCH1	PSAT1	1858303	1856523	9606.ENSP00000378890	9606.ENSP00000365773	0	0	0	0	0.094	0	0	0.191	0.236
PPIA	FH	1861418	1854397	9606.ENSP00000419425	9606.ENSP00000355518	0.06	0	0	0	0.106	0	0	0.163	0.236
LDHA	NME8	1862289	1842383	9606.ENSP00000445175	9606.ENSP00000199447	0.066	0	0	0	0.132	0.047	0	0.127	0.235
GPT2	CBS	1852917	1852819	9606.ENSP00000345282	9606.ENSP00000344460	0	0	0	0	0.11	0	0	0.175	0.235
PEPD	CAT	1843701	1843587	9606.ENSP00000244137	9606.ENSP00000241052	0	0	0	0	0.051	0	0	0.227	0.235
CTH	ADK	1855373	1847021	9606.ENSP00000359976	9606.ENSP00000286621	0	0	0	0	0.054	0.107	0	0.167	0.235
HAAO	LIPE	1847517	1843708	9606.ENSP00000294973	9606.ENSP00000244289	0.059	0	0	0	0.051	0	0	0.212	0.235
OXCT2	CYB5R2	1855763	1848071	9606.ENSP00000361914	9606.ENSP00000299498	0.074	0	0	0	0.094	0	0	0.16	0.234
RET	CFL1	1853238	1849206	9606.ENSP00000347942	9606.ENSP00000309629	0	0	0	0	0.055	0.169	0	0.103	0.234
MVD	IL6	1848229	1844631	9606.ENSP00000301012	9606.ENSP00000258743	0	0	0	0	0	0	0	0.234	0.234
CTH	CYCS	1855373	1848998	9606.ENSP00000359976	9606.ENSP00000307786	0	0	0	0	0	0	0	0.234	0.234
LDHAL6B	TP53I3	1848400	1843498	9606.ENSP00000302393	9606.ENSP00000238721	0.048	0	0	0	0.064	0	0	0.209	0.233
LDHA	TP53I3	1862289	1843498	9606.ENSP00000445175	9606.ENSP00000238721	0.048	0	0	0	0.064	0	0	0.209	0.233
LDHA	VAT1L	1862289	1848493	9606.ENSP00000445175	9606.ENSP00000303129	0.048	0	0	0	0.064	0	0	0.209	0.233
VAT1L	LDHAL6B	1848493	1848400	9606.ENSP00000303129	9606.ENSP00000302393	0.048	0	0	0	0.064	0	0	0.209	0.233
RTN4IP1	LDHAL6B	1854941	1848400	9606.ENSP00000358059	9606.ENSP00000302393	0.048	0	0	0	0.064	0	0	0.209	0.233
FH	CBS	1854397	1852819	9606.ENSP00000355518	9606.ENSP00000344460	0	0	0	0	0.045	0	0	0.23	0.233
GNS	GDA	1844574	1843476	9606.ENSP00000258145	9606.ENSP00000238018	0	0	0	0	0.052	0.224	0	0	0.233
SOD2	MRPL1	1854504	1849750	9606.ENSP00000356022	9606.ENSP00000315017	0	0	0	0	0.137	0	0	0.148	0.233
LDHA	RTN4IP1	1862289	1854941	9606.ENSP00000445175	9606.ENSP00000358059	0.048	0	0	0	0.064	0	0	0.209	0.233
VAT1	LDHAL6B	1853226	1848400	9606.ENSP00000347872	9606.ENSP00000302393	0.048	0	0	0	0.064	0	0	0.209	0.233
CRYZL1	LDHAL6B	1857397	1848400	9606.ENSP00000370966	9606.ENSP00000302393	0.048	0	0	0	0.064	0	0	0.209	0.233
LDHA	CRYZL1	1862289	1857397	9606.ENSP00000445175	9606.ENSP00000370966	0.048	0	0	0	0.064	0	0	0.209	0.233
PPIA	SIRT1	1861418	1842473	9606.ENSP00000419425	9606.ENSP00000212015	0	0	0	0	0.053	0.088	0	0.182	0.232
CYCS	TPH1	1848998	1843985	9606.ENSP00000307786	9606.ENSP00000250018	0	0	0	0	0	0	0	0.233	0.232
TP53I3	GSTZ1	1843498	1842600	9606.ENSP00000238721	9606.ENSP00000216465	0	0	0	0	0.073	0.17	0	0.081	0.231
CHI3L1	CAT	1844377	1843587	9606.ENSP00000255409	9606.ENSP00000241052	0	0	0	0	0.053	0	0	0.221	0.231
PIPOX	HPD	1849980	1847151	9606.ENSP00000317721	9606.ENSP00000289004	0	0	0	0	0.218	0	0	0.057	0.231
KMO	HSD17B6	1854396	1850063	9606.ENSP00000355517	9606.ENSP00000318631	0	0	0	0	0.054	0.129	0	0.142	0.231
UROC1	HSD17B6	1857700	1850063	9606.ENSP00000373073	9606.ENSP00000318631	0	0	0	0	0.23	0	0	0	0.231
CRYZL1	GSTZ1	1857397	1842600	9606.ENSP00000370966	9606.ENSP00000216465	0	0	0	0	0.073	0.17	0	0.081	0.231
VAT1L	GSTZ1	1848493	1842600	9606.ENSP00000303129	9606.ENSP00000216465	0	0	0	0	0.073	0.17	0	0.081	0.231
ASS1	CAT	1844185	1843587	9606.ENSP00000253004	9606.ENSP00000241052	0	0	0	0	0.06	0	0	0.215	0.23
ADK	BHMT	1847021	1846377	9606.ENSP00000286621	9606.ENSP00000274353	0	0	0	0	0.063	0	0	0.211	0.229
KYNU	C11orf58	1845495	1843132	9606.ENSP00000264170	9606.ENSP00000228136	0	0	0	0	0	0.229	0	0	0.229
KYNU	OGDH	1845495	1842933	9606.ENSP00000264170	9606.ENSP00000222673	0	0	0	0	0.063	0	0	0.211	0.229
HSD17B6	ACADL	1850063	1843363	9606.ENSP00000318631	9606.ENSP00000233710	0	0	0	0	0.053	0	0	0.219	0.228
CYCS	ACADL	1848998	1843363	9606.ENSP00000307786	9606.ENSP00000233710	0	0	0	0	0	0	0	0.229	0.228
OXCT2	LDHAL6B	1855763	1848400	9606.ENSP00000361914	9606.ENSP00000302393	0	0	0	0	0.187	0	0	0.089	0.228
HPD	CAT	1847151	1843587	9606.ENSP00000289004	9606.ENSP00000241052	0	0	0	0	0.085	0	0	0.191	0.228
LDHA	NAGK	1862289	1859399	9606.ENSP00000445175	9606.ENSP00000389087	0	0	0	0	0	0.198	0	0.077	0.228
HAAO	NAMPT	1847517	1842925	9606.ENSP00000294973	9606.ENSP00000222553	0	0	0	0	0.053	0.176	0	0.089	0.227
FH	DMGDH	1854397	1844361	9606.ENSP00000355518	9606.ENSP00000255189	0	0	0	0	0.106	0	0	0.171	0.227
GPT2	ASS1	1852917	1844185	9606.ENSP00000345282	9606.ENSP00000253004	0	0	0	0	0.106	0.046	0	0.166	0.227
NAMPTL	HAAO	1860696	1847517	9606.ENSP00000407952	9606.ENSP00000294973	0	0	0	0	0.053	0.176	0	0.089	0.227
RET	NME8	1853238	1842383	9606.ENSP00000347942	9606.ENSP00000199447	0	0	0	0	0.049	0.184	0	0.084	0.227
ENSG00000255154	KMO	1862055	1854396	9606.ENSP00000437142	9606.ENSP00000355517	0	0	0	0	0.094	0	0	0.181	0.227
NFS1	CTH	1856041	1855373	9606.ENSP00000363205	9606.ENSP00000359976	0.049	0	0	0	0	0	0	0.219	0.226
PAH	GSR	1862478	1842813	9606.ENSP00000448059	9606.ENSP00000221130	0	0	0	0	0	0	0	0.226	0.226
IDO1	GSTZ1	1861841	1842600	9606.ENSP00000430505	9606.ENSP00000216465	0	0	0	0	0.055	0	0	0.215	0.226
ACACA	HSD17B6	1852858	1850063	9606.ENSP00000344789	9606.ENSP00000318631	0	0	0	0	0.073	0	0	0.2	0.226
SQLE	ASNS	1845823	1842325	9606.ENSP00000265896	9606.ENSP00000175506	0	0	0	0	0	0	0	0.226	0.226
GLRX	SIRT1	1843473	1842473	9606.ENSP00000237858	9606.ENSP00000212015	0	0	0	0	0.054	0	0	0.215	0.225
FH	SMOX	1854397	1848937	9606.ENSP00000355518	9606.ENSP00000307252	0	0	0	0	0.054	0	0	0.214	0.224
NDUFAF6	COQ6	1858366	1851649	9606.ENSP00000379430	9606.ENSP00000333946	0	0	0	0	0.126	0	0	0.149	0.224
NDUFAF6	KMO	1858366	1854396	9606.ENSP00000379430	9606.ENSP00000355517	0	0	0	0	0.126	0	0	0.149	0.224
CBS	OGDH	1852819	1842933	9606.ENSP00000344460	9606.ENSP00000222673	0	0	0	0	0	0	0	0.224	0.224
PAH	ACMSD	1862478	1853300	9606.ENSP00000448059	9606.ENSP00000348459	0	0	0	0	0.21	0	0	0.056	0.223
MRPL1	CCBL2	1849750	1844797	9606.ENSP00000315017	9606.ENSP00000260508	0.061	0	0	0	0.16	0	0	0.093	0.223
WARS	GSR	1853177	1842813	9606.ENSP00000347495	9606.ENSP00000221130	0.065	0	0	0	0.067	0.054	0	0.17	0.223
PIPOX	GSTZ1	1849980	1842600	9606.ENSP00000317721	9606.ENSP00000216465	0.049	0	0	0	0.047	0	0	0.211	0.223
KMO	CAT	1854396	1843587	9606.ENSP00000355517	9606.ENSP00000241052	0	0	0	0	0.073	0	0	0.197	0.223
ENSG00000257046	SLCO1B7	1862173	1859780	9606.ENSP00000441269	9606.ENSP00000394168	0	0	0	0.984	0.22	0	0	0.204	0.223
CYB5R2	ALDH2	1848071	1844978	9606.ENSP00000299498	9606.ENSP00000261733	0	0	0	0	0.098	0	0	0.174	0.223
RTN4IP1	VAT1L	1854941	1848493	9606.ENSP00000358059	9606.ENSP00000303129	0	0	0.52	0.622	0	0	0	0	0.222
GCH1	HSD17B6	1858303	1850063	9606.ENSP00000378890	9606.ENSP00000318631	0	0	0	0	0	0	0	0.222	0.222
RET	CYCS	1853238	1848998	9606.ENSP00000347942	9606.ENSP00000307786	0	0	0	0	0.055	0	0	0.211	0.222
CAT	NAMPT	1843587	1842925	9606.ENSP00000241052	9606.ENSP00000222553	0	0	0	0	0	0	0	0.222	0.222
PSAT1	SQLE	1856523	1845823	9606.ENSP00000365773	9606.ENSP00000265896	0	0	0	0	0.105	0	0	0.166	0.222
CCBL1	DAO	1848386	1843145	9606.ENSP00000302227	9606.ENSP00000228476	0.062	0	0	0	0.055	0	0	0.193	0.222
ACMSD	BBOX1	1853300	1845300	9606.ENSP00000348459	9606.ENSP00000263182	0	0	0	0	0.222	0	0	0	0.222
LDHA	GSTZ1	1862289	1842600	9606.ENSP00000445175	9606.ENSP00000216465	0	0	0	0	0.151	0.066	0	0.096	0.222
CCBL1	CAT	1848386	1843587	9606.ENSP00000302227	9606.ENSP00000241052	0	0	0	0	0.056	0	0	0.208	0.221
GPR35	CCBL2	1861185	1844797	9606.ENSP00000415890	9606.ENSP00000260508	0	0	0	0	0	0	0	0.221	0.221
WARS	PEPD	1853177	1843701	9606.ENSP00000347495	9606.ENSP00000244137	0.072	0	0	0	0.066	0	0	0.174	0.221
ADSS	MRPL1	1854390	1849750	9606.ENSP00000355493	9606.ENSP00000315017	0.06	0	0	0	0.165	0	0	0.088	0.221
IFIT1	WARS	1855553	1853177	9606.ENSP00000360869	9606.ENSP00000347495	0.098	0	0	0	0.055	0	0	0.16	0.221
HAAO	RGN	1847517	1844213	9606.ENSP00000294973	9606.ENSP00000253303	0	0	0	0	0.055	0	0	0.21	0.221
CCBL1	HAAO	1848386	1847517	9606.ENSP00000302227	9606.ENSP00000294973	0	0	0	0	0	0	0	0.221	0.221
GSR	GSTZ1	1842813	1842600	9606.ENSP00000221130	9606.ENSP00000216465	0	0	0	0	0.074	0	0	0.192	0.22
RET	SGTA	1853238	1842851	9606.ENSP00000347942	9606.ENSP00000221566	0	0	0	0	0.052	0.069	0	0.188	0.22
KYNU	GSTZ1	1845495	1842600	9606.ENSP00000264170	9606.ENSP00000216465	0	0	0	0	0.22	0	0	0	0.22
ACMSD	BHMT	1853300	1846377	9606.ENSP00000348459	9606.ENSP00000274353	0	0	0	0	0.22	0	0	0	0.22
ENSG00000255154	TAT	1862055	1853275	9606.ENSP00000437142	9606.ENSP00000348234	0	0	0	0	0.11	0	0	0.159	0.22
GMPS	NUP210	1861442	1844299	9606.ENSP00000419851	9606.ENSP00000254508	0	0	0	0	0.22	0	0	0	0.22
ACCSL	CTH	1856936	1855373	9606.ENSP00000368109	9606.ENSP00000359976	0	0	0	0	0.122	0	0	0.148	0.219
ETFA	SMS	1862814	1859066	9606.ENSP00000452762	9606.ENSP00000385746	0	0	0	0	0.104	0.16	0	0.046	0.219
HSD17B6	PIPOX	1850063	1849980	9606.ENSP00000318631	9606.ENSP00000317721	0	0	0	0	0.119	0	0	0.15	0.219
CTH	ACCS	1855373	1845412	9606.ENSP00000359976	9606.ENSP00000263776	0	0	0	0	0.122	0	0	0.148	0.219
CYCS	ASS1	1848998	1844185	9606.ENSP00000307786	9606.ENSP00000253004	0	0	0	0	0	0	0	0.219	0.219
LIPE	ACADL	1843708	1843363	9606.ENSP00000244289	9606.ENSP00000233710	0	0	0	0	0.044	0	0	0.217	0.219
SMS	PEPD	1859066	1843701	9606.ENSP00000385746	9606.ENSP00000244137	0.048	0	0	0	0.06	0	0	0.197	0.218
CCBL1	NME8	1848386	1842383	9606.ENSP00000302227	9606.ENSP00000199447	0.062	0	0	0	0.052	0	0.123	0.116	0.218
ADK	ALDH2	1847021	1844978	9606.ENSP00000286621	9606.ENSP00000261733	0.072	0	0	0	0.062	0	0	0.174	0.218
CCBL2	NME8	1844797	1842383	9606.ENSP00000260508	9606.ENSP00000199447	0.062	0	0	0	0.052	0	0.123	0.116	0.218
CTH	ASS1	1855373	1844185	9606.ENSP00000359976	9606.ENSP00000253004	0.05	0	0	0	0.053	0	0	0.2	0.218
GCH1	IFIT1	1858303	1855553	9606.ENSP00000378890	9606.ENSP00000360869	0.074	0	0	0	0.093	0	0	0.144	0.218
PPIA	LIPE	1861418	1843708	9606.ENSP00000419425	9606.ENSP00000244289	0	0	0	0	0.049	0	0	0.21	0.217
PPIA	GLRX	1861418	1843473	9606.ENSP00000419425	9606.ENSP00000237858	0	0	0	0	0.066	0	0	0.196	0.217
LDHA	SIRT1	1862289	1842473	9606.ENSP00000445175	9606.ENSP00000212015	0.06	0	0	0	0.053	0	0	0.191	0.217
CYCS	SGTA	1848998	1842851	9606.ENSP00000307786	9606.ENSP00000221566	0	0	0	0	0.053	0	0	0.207	0.217
GPT	FAH	1858252	1844986	9606.ENSP00000378408	9606.ENSP00000261755	0.056	0	0	0	0.125	0	0	0.128	0.217
TDO2	WARS	1862280	1853177	9606.ENSP00000444788	9606.ENSP00000347495	0.048	0	0	0	0	0	0	0.212	0.217
AADACL2	SPR	1853369	1843403	9606.ENSP00000348911	9606.ENSP00000234454	0	0	0	0	0.054	0	0	0.206	0.216
RTN4IP1	VAT1	1854941	1853226	9606.ENSP00000358059	9606.ENSP00000347872	0	0	0.523	0.636	0	0	0	0	0.216
CRYZL1	RTN4IP1	1857397	1854941	9606.ENSP00000370966	9606.ENSP00000358059	0	0	0.516	0.645	0.049	0	0	0	0.216
AADACL2	MGLL	1853369	1845675	9606.ENSP00000348911	9606.ENSP00000265052	0	0	0	0	0	0	0	0.216	0.216
ALDH2	RGN	1844978	1844213	9606.ENSP00000261733	9606.ENSP00000253303	0.055	0	0	0	0.064	0	0.072	0.157	0.215
RTN4IP1	IL8	1854941	1848852	9606.ENSP00000358059	9606.ENSP00000306512	0	0	0	0	0	0	0	0.215	0.215
PPIA	IFNG	1861418	1843180	9606.ENSP00000419425	9606.ENSP00000229135	0	0	0	0	0	0	0	0.215	0.215
LIPE	NAMPT	1843708	1842925	9606.ENSP00000244289	9606.ENSP00000222553	0	0	0	0	0	0.05	0	0.208	0.215
SGTA	SIRT1	1842851	1842473	9606.ENSP00000221566	9606.ENSP00000212015	0	0	0	0	0.053	0.185	0	0.065	0.215
CAT	ACADL	1843587	1843363	9606.ENSP00000241052	9606.ENSP00000233710	0	0	0	0	0.116	0	0	0.148	0.215
QPRT	CAT	1858293	1843587	9606.ENSP00000378782	9606.ENSP00000241052	0	0	0	0	0	0	0	0.215	0.215
BBOX1	DAO	1845300	1843145	9606.ENSP00000263182	9606.ENSP00000228476	0	0	0	0	0.17	0	0	0.092	0.215
IFIT1	SIRT1	1855553	1842473	9606.ENSP00000360869	9606.ENSP00000212015	0	0	0	0	0.053	0.185	0	0.065	0.215
TDO2	GPR35	1862280	1861185	9606.ENSP00000444788	9606.ENSP00000415890	0	0	0	0	0	0	0	0.215	0.215
PAH	HAAO	1862478	1847517	9606.ENSP00000448059	9606.ENSP00000294973	0	0	0	0	0.055	0	0	0.202	0.214
ARHGAP15	KYNU	1847533	1845495	9606.ENSP00000295095	9606.ENSP00000264170	0	0	0	0	0.055	0	0	0.202	0.214
IL8	ASS1	1848852	1844185	9606.ENSP00000306512	9606.ENSP00000253004	0	0	0	0	0	0	0	0.214	0.214
COQ6	HSD17B6	1851649	1850063	9606.ENSP00000333946	9606.ENSP00000318631	0	0	0	0	0	0.175	0	0.087	0.214
TAT	CBS	1853275	1852819	9606.ENSP00000348234	9606.ENSP00000344460	0	0	0	0	0.063	0	0	0.195	0.214
ADK	IL6	1847021	1844631	9606.ENSP00000286621	9606.ENSP00000258743	0	0	0	0	0	0	0	0.214	0.214
HSD17B6	SMOX	1850063	1848937	9606.ENSP00000318631	9606.ENSP00000307252	0	0	0	0	0	0	0	0.214	0.214
TMLHE	GNS	1851827	1844574	9606.ENSP00000335261	9606.ENSP00000258145	0.055	0	0	0	0.129	0	0	0.121	0.214
RET	CBS	1853238	1852819	9606.ENSP00000347942	9606.ENSP00000344460	0.057	0	0	0	0.043	0.104	0	0.142	0.214
NFS1	PUS3	1856041	1843115	9606.ENSP00000363205	9606.ENSP00000227474	0	0	0	0	0.068	0	0	0.192	0.214
TDO2	SQLE	1862280	1845823	9606.ENSP00000444788	9606.ENSP00000265896	0.08	0	0	0	0.06	0	0	0.163	0.213
IDO1	TNFAIP6	1861841	1843667	9606.ENSP00000430505	9606.ENSP00000243347	0	0	0	0	0	0	0	0.213	0.213
HAAO	DSTN	1847517	1843797	9606.ENSP00000294973	9606.ENSP00000246069	0	0	0	0	0	0	0	0.213	0.213
OGDH	SIRT1	1842933	1842473	9606.ENSP00000222673	9606.ENSP00000212015	0	0	0	0	0.047	0	0	0.208	0.213
SMS	GSR	1859066	1842813	9606.ENSP00000385746	9606.ENSP00000221130	0.051	0	0	0	0.061	0	0	0.188	0.213
LIPE	OXCT1	1843708	1842370	9606.ENSP00000244289	9606.ENSP00000196371	0	0	0	0	0	0	0	0.212	0.212
FH	ASNS	1854397	1842325	9606.ENSP00000355518	9606.ENSP00000175506	0	0	0	0	0.057	0	0	0.198	0.212
ACACA	MVD	1852858	1848229	9606.ENSP00000344789	9606.ENSP00000301012	0	0	0	0	0.055	0	0	0.201	0.212
TDO2	BHMT	1862280	1846377	9606.ENSP00000444788	9606.ENSP00000274353	0	0	0	0	0.074	0	0	0.184	0.212
HSD17B6	DSTN	1850063	1843797	9606.ENSP00000318631	9606.ENSP00000246069	0	0	0	0	0	0	0	0.212	0.212
ACACB	HSD17B6	1852406	1850063	9606.ENSP00000341044	9606.ENSP00000318631	0	0	0	0	0.073	0	0	0.185	0.212
ETFA	HSD17B6	1862814	1850063	9606.ENSP00000452762	9606.ENSP00000318631	0	0	0	0	0	0	0	0.212	0.212
IVD	ACADL	1861355	1843363	9606.ENSP00000418397	9606.ENSP00000233710	0	0	0.51	0.853	0.054	0	0	0.704	0.211
DMGDH	RGN	1844361	1844213	9606.ENSP00000255189	9606.ENSP00000253303	0.057	0	0	0	0.099	0	0	0.146	0.211
IVD	CAT	1861355	1843587	9606.ENSP00000418397	9606.ENSP00000241052	0	0	0	0	0.093	0	0	0.166	0.211
TDO2	IL6	1862280	1844631	9606.ENSP00000444788	9606.ENSP00000258743	0	0	0	0	0	0	0	0.211	0.211
PIPOX	RGN	1849980	1844213	9606.ENSP00000317721	9606.ENSP00000253303	0	0	0	0	0.096	0	0	0.163	0.211
TDO2	IFNG	1862280	1843180	9606.ENSP00000444788	9606.ENSP00000229135	0	0	0	0	0	0	0	0.211	0.211
PUS1	KYNU	1856533	1845495	9606.ENSP00000365837	9606.ENSP00000264170	0	0	0	0	0.054	0	0	0.201	0.211
PPIA	SGTA	1861418	1842851	9606.ENSP00000419425	9606.ENSP00000221566	0.069	0	0	0	0.054	0.097	0	0.125	0.211
MGLL	IL6	1845675	1844631	9606.ENSP00000265052	9606.ENSP00000258743	0	0	0	0	0	0	0	0.211	0.211
MRPL1	NME8	1849750	1842383	9606.ENSP00000315017	9606.ENSP00000199447	0	0	0	0	0.206	0	0	0.048	0.211
TPM3	OGDH	1854817	1842933	9606.ENSP00000357516	9606.ENSP00000222673	0	0	0	0	0.061	0.17	0	0.068	0.21
SQLE	FAH	1845823	1844986	9606.ENSP00000265896	9606.ENSP00000261755	0.064	0	0	0	0.098	0	0	0.14	0.21
CFL1	IL6	1849206	1844631	9606.ENSP00000309629	9606.ENSP00000258743	0	0	0	0	0	0	0	0.21	0.21
NAMPTL	KYNU	1860696	1845495	9606.ENSP00000407952	9606.ENSP00000264170	0	0	0	0	0	0.176	0	0.081	0.21
LDHA	OXCT1	1862289	1842370	9606.ENSP00000445175	9606.ENSP00000196371	0	0	0	0	0.061	0	0	0.193	0.21
COQ6	FAH	1851649	1844986	9606.ENSP00000333946	9606.ENSP00000261755	0.064	0	0	0	0.098	0	0	0.14	0.21
KYNU	PUS3	1845495	1843115	9606.ENSP00000264170	9606.ENSP00000227474	0	0	0	0	0.052	0	0	0.201	0.21
PUSL1	KYNU	1856970	1845495	9606.ENSP00000368318	9606.ENSP00000264170	0	0	0	0	0.052	0	0	0.201	0.21
KMO	FAH	1854396	1844986	9606.ENSP00000355517	9606.ENSP00000261755	0.064	0	0	0	0.098	0	0	0.14	0.21
IDO1	CAT	1861841	1843587	9606.ENSP00000430505	9606.ENSP00000241052	0	0	0	0	0	0	0	0.21	0.21
LIPE	GSTZ1	1843708	1842600	9606.ENSP00000244289	9606.ENSP00000216465	0	0	0	0	0	0.051	0	0.202	0.21
SQLE	MGLL	1845823	1845675	9606.ENSP00000265896	9606.ENSP00000265052	0	0	0	0	0	0	0	0.209	0.209
ACCSL	NME8	1856936	1842383	9606.ENSP00000368109	9606.ENSP00000199447	0.062	0	0	0	0	0	0.123	0.116	0.209
LDHA	NFS1	1862289	1856041	9606.ENSP00000445175	9606.ENSP00000363205	0.06	0	0	0	0.053	0	0	0.182	0.209
WARS	ASNS	1853177	1842325	9606.ENSP00000347495	9606.ENSP00000175506	0	0	0	0	0.06	0	0	0.193	0.209
ACCS	NME8	1845412	1842383	9606.ENSP00000263776	9606.ENSP00000199447	0.062	0	0	0	0	0	0.123	0.116	0.209
CTH	WARS	1855373	1853177	9606.ENSP00000359976	9606.ENSP00000347495	0	0	0	0	0.054	0	0	0.198	0.209
CRYZL1	VAT1L	1857397	1848493	9606.ENSP00000370966	9606.ENSP00000303129	0	0	0.497	0.63	0	0	0	0	0.209
TAT	NME8	1853275	1842383	9606.ENSP00000348234	9606.ENSP00000199447	0.062	0	0	0	0	0	0.123	0.116	0.209
ADSS	KYNU	1854390	1845495	9606.ENSP00000355493	9606.ENSP00000264170	0	0	0	0	0	0.183	0	0.07	0.208
SMS	CYCS	1859066	1848998	9606.ENSP00000385746	9606.ENSP00000307786	0	0	0	0	0.13	0	0	0.127	0.208
ACACB	CYCS	1852406	1848998	9606.ENSP00000341044	9606.ENSP00000307786	0	0	0	0	0.057	0	0	0.195	0.208
HSD17B6	DMGDH	1850063	1844361	9606.ENSP00000318631	9606.ENSP00000255189	0	0	0	0	0.059	0	0	0.193	0.208
SMS	ACACB	1859066	1852406	9606.ENSP00000385746	9606.ENSP00000341044	0.088	0	0	0	0.116	0	0	0.096	0.207
AFMID	CAT	1851092	1843587	9606.ENSP00000328938	9606.ENSP00000241052	0	0	0	0	0.074	0	0	0.178	0.207
HSD17B6	ASS1	1850063	1844185	9606.ENSP00000318631	9606.ENSP00000253004	0	0	0	0	0.05	0	0	0.2	0.207
HSD17B6	NAMPT	1850063	1842925	9606.ENSP00000318631	9606.ENSP00000222553	0	0	0	0	0	0	0	0.207	0.207
ETFA	GSR	1862814	1842813	9606.ENSP00000452762	9606.ENSP00000221130	0	0	0	0	0.133	0	0	0.123	0.207
SMS	ACACA	1859066	1852858	9606.ENSP00000385746	9606.ENSP00000344789	0.088	0	0	0	0.116	0	0	0.096	0.207
GPT	PEPD	1858252	1843701	9606.ENSP00000378408	9606.ENSP00000244137	0.048	0	0	0	0.098	0	0	0.149	0.206
RGN	DSTN	1844213	1843797	9606.ENSP00000253303	9606.ENSP00000246069	0	0	0	0	0	0	0	0.206	0.206
ADK	CAT	1847021	1843587	9606.ENSP00000286621	9606.ENSP00000241052	0	0	0	0	0.085	0	0	0.167	0.206
CBS	IL8	1852819	1848852	9606.ENSP00000344460	9606.ENSP00000306512	0	0	0	0	0	0	0	0.206	0.206
GPT	HSD17B6	1858252	1850063	9606.ENSP00000378408	9606.ENSP00000318631	0	0	0	0	0	0	0	0.206	0.206
IFNG	NAMPT	1843180	1842925	9606.ENSP00000229135	9606.ENSP00000222553	0	0	0	0	0.068	0	0	0.183	0.206
SF3B3	SGTA	1848773	1842851	9606.ENSP00000305790	9606.ENSP00000221566	0	0	0	0	0.066	0.18	0	0.046	0.205
VAT1	CAT	1853226	1843587	9606.ENSP00000347872	9606.ENSP00000241052	0	0	0	0	0.131	0	0	0.123	0.205
BBOX1	IL6	1845300	1844631	9606.ENSP00000263182	9606.ENSP00000258743	0	0	0	0	0	0	0	0.205	0.205
CAT	TP53I3	1843587	1843498	9606.ENSP00000241052	9606.ENSP00000238721	0	0	0	0	0.131	0	0	0.123	0.205
MRPL1	CCBL1	1849750	1848386	9606.ENSP00000315017	9606.ENSP00000302227	0.061	0	0	0	0.105	0	0	0.13	0.205
ACACB	PPM1G	1852406	1845605	9606.ENSP00000341044	9606.ENSP00000264714	0.042	0	0	0	0.055	0.112	0	0.128	0.205
LDHAL6B	ADK	1848400	1847021	9606.ENSP00000302393	9606.ENSP00000286621	0	0	0	0	0.092	0	0	0.161	0.205
IFIT1	SF3B3	1855553	1848773	9606.ENSP00000360869	9606.ENSP00000305790	0	0	0	0	0.066	0.18	0	0.046	0.205
SOD2	ASS1	1854504	1844185	9606.ENSP00000356022	9606.ENSP00000253004	0	0	0	0	0.054	0	0	0.194	0.205
TNFAIP6	IFNG	1843667	1843180	9606.ENSP00000243347	9606.ENSP00000229135	0	0	0	0	0	0	0	0.205	0.205
IL6	ASS1	1844631	1844185	9606.ENSP00000258743	9606.ENSP00000253004	0	0	0	0	0	0	0	0.205	0.205
TDO2	DAO	1862280	1843145	9606.ENSP00000444788	9606.ENSP00000228476	0	0	0	0	0.057	0	0	0.191	0.205
GPT2	HSD17B6	1852917	1850063	9606.ENSP00000345282	9606.ENSP00000318631	0	0	0	0	0	0	0	0.205	0.205
ACACA	PPM1G	1852858	1845605	9606.ENSP00000344789	9606.ENSP00000264714	0.042	0	0	0	0.055	0.112	0	0.128	0.205
RTN4IP1	TP53I3	1854941	1843498	9606.ENSP00000358059	9606.ENSP00000238721	0	0	0.512	0.651	0	0	0	0	0.205
PAH	PFAS	1862478	1849628	9606.ENSP00000448059	9606.ENSP00000313490	0	0	0	0	0	0	0	0.205	0.205
IDO2	IL6	1862252	1844631	9606.ENSP00000443432	9606.ENSP00000258743	0	0	0	0	0	0	0	0.205	0.205
TPH1	GSR	1843985	1842813	9606.ENSP00000250018	9606.ENSP00000221130	0	0	0	0	0	0	0	0.205	0.205
RTN4IP1	RET	1854941	1853238	9606.ENSP00000358059	9606.ENSP00000347942	0	0	0	0	0	0.042	0	0.204	0.205
VAT1L	CAT	1848493	1843587	9606.ENSP00000303129	9606.ENSP00000241052	0	0	0	0	0.131	0	0	0.123	0.205
LDHA	CTH	1862289	1855373	9606.ENSP00000445175	9606.ENSP00000359976	0	0	0	0	0.054	0	0	0.193	0.204
CCBL1	FAH	1848386	1844986	9606.ENSP00000302227	9606.ENSP00000261755	0.056	0	0	0	0.125	0	0	0.114	0.204
ACCS	FAH	1845412	1844986	9606.ENSP00000263776	9606.ENSP00000261755	0.056	0	0	0	0.125	0	0	0.114	0.204
GPT2	FAH	1852917	1844986	9606.ENSP00000345282	9606.ENSP00000261755	0.056	0	0	0	0.125	0	0	0.114	0.204
IL8	MVD	1848852	1848229	9606.ENSP00000306512	9606.ENSP00000301012	0	0	0	0	0	0	0	0.204	0.204
GCH1	CYCS	1858303	1848998	9606.ENSP00000378890	9606.ENSP00000307786	0	0	0	0	0.103	0	0	0.149	0.204
FAH	CCBL2	1844986	1844797	9606.ENSP00000261755	9606.ENSP00000260508	0.056	0	0	0	0.125	0	0	0.114	0.204
RET	PEPD	1853238	1843701	9606.ENSP00000347942	9606.ENSP00000244137	0	0	0	0	0.045	0	0	0.201	0.204
ACCSL	FAH	1856936	1844986	9606.ENSP00000368109	9606.ENSP00000261755	0.056	0	0	0	0.125	0	0	0.114	0.204
CNDP2	CAT	1850747	1843587	9606.ENSP00000325548	9606.ENSP00000241052	0	0	0	0	0.053	0	0	0.193	0.203
GPT	CBS	1858252	1852819	9606.ENSP00000378408	9606.ENSP00000344460	0	0	0	0	0.063	0	0	0.185	0.203
PIPOX	LIPE	1849980	1843708	9606.ENSP00000317721	9606.ENSP00000244289	0	0	0	0	0.054	0.094	0	0.145	0.203
MRPL1	LDHAL6B	1849750	1848400	9606.ENSP00000315017	9606.ENSP00000302393	0.048	0	0	0	0.084	0	0	0.16	0.203
FAH	TPH1	1844986	1843985	9606.ENSP00000261755	9606.ENSP00000250018	0.089	0	0	0	0.062	0	0	0.143	0.203
SOD2	BHMT	1854504	1846377	9606.ENSP00000356022	9606.ENSP00000274353	0	0	0	0	0	0	0	0.203	0.203
TPH2	FAH	1851106	1844986	9606.ENSP00000329093	9606.ENSP00000261755	0.089	0	0	0	0.062	0	0	0.143	0.203
LDHA	MRPL1	1862289	1849750	9606.ENSP00000445175	9606.ENSP00000315017	0.048	0	0	0	0.084	0	0	0.16	0.203
PSAT1	TAT	1856523	1853275	9606.ENSP00000365773	9606.ENSP00000348234	0	0	0	0	0.054	0.07	0	0.166	0.202
ADK	OGDH	1847021	1842933	9606.ENSP00000286621	9606.ENSP00000222673	0	0	0	0	0.056	0	0	0.189	0.202
ETFA	ADK	1862814	1847021	9606.ENSP00000452762	9606.ENSP00000286621	0.049	0	0	0	0.151	0	0	0.092	0.202
FH	DAO	1854397	1843145	9606.ENSP00000355518	9606.ENSP00000228476	0	0	0	0	0.056	0	0	0.189	0.202
MRPL1	PFAS	1849750	1849628	9606.ENSP00000315017	9606.ENSP00000313490	0	0	0	0	0.124	0	0	0.127	0.202
RGN	GSTZ1	1844213	1842600	9606.ENSP00000253303	9606.ENSP00000216465	0	0	0	0	0.072	0.045	0	0.171	0.201
HSD17B6	AADAC	1850063	1843326	9606.ENSP00000318631	9606.ENSP00000232892	0	0	0	0	0.108	0	0	0.141	0.201
CAT	OXCT1	1843587	1842370	9606.ENSP00000241052	9606.ENSP00000196371	0	0	0	0	0.059	0	0	0.184	0.2
WARS	IL6	1853177	1844631	9606.ENSP00000347495	9606.ENSP00000258743	0	0	0	0	0	0	0	0.2	0.2
HSD17B6	GSTZ1	1850063	1842600	9606.ENSP00000318631	9606.ENSP00000216465	0	0	0	0	0	0	0	0.2	0.2
PAH	IVD	1862478	1861355	9606.ENSP00000448059	9606.ENSP00000418397	0	0	0	0	0.084	0	0	0.163	0.2
CRYZL1	TP53I3	1857397	1843498	9606.ENSP00000370966	9606.ENSP00000238721	0	0	0.486	0.644	0	0	0	0	0.199
IVD	IL8	1861355	1848852	9606.ENSP00000418397	9606.ENSP00000306512	0	0	0	0	0	0	0	0.199	0.199
RPS6KA1	RET	1862001	1853238	9606.ENSP00000435412	9606.ENSP00000347942	0	0	0	0.623	0.054	0.107	0	0.273	0.199
SOD2	ASNS	1854504	1842325	9606.ENSP00000356022	9606.ENSP00000175506	0.051	0	0	0	0.056	0	0	0.177	0.199
FH	GLRX	1854397	1843473	9606.ENSP00000355518	9606.ENSP00000237858	0	0	0	0	0.054	0	0	0.188	0.199
AADACL2	DAO	1853369	1843145	9606.ENSP00000348911	9606.ENSP00000228476	0	0	0	0	0.071	0.094	0	0.125	0.199
IDO1	HSD17B6	1861841	1850063	9606.ENSP00000430505	9606.ENSP00000318631	0	0	0	0	0	0	0	0.199	0.199
AADAC	DAO	1843326	1843145	9606.ENSP00000232892	9606.ENSP00000228476	0	0	0	0	0.071	0.094	0	0.125	0.199
AADACL4	DAO	1856457	1843145	9606.ENSP00000365395	9606.ENSP00000228476	0	0	0	0	0.071	0.094	0	0.125	0.199
NCEH1	DAO	1862223	1843145	9606.ENSP00000442464	9606.ENSP00000228476	0	0	0	0	0.071	0.094	0	0.125	0.199
IFIT1	ACACA	1855553	1852858	9606.ENSP00000360869	9606.ENSP00000344789	0.073	0	0	0	0.044	0.134	0	0.08	0.199
RGN	CAT	1844213	1843587	9606.ENSP00000253303	9606.ENSP00000241052	0	0	0	0	0.094	0	0	0.153	0.199
AADACL3	DAO	1853824	1843145	9606.ENSP00000352268	9606.ENSP00000228476	0	0	0	0	0.071	0.094	0	0.125	0.199
CBS	GLRX	1852819	1843473	9606.ENSP00000344460	9606.ENSP00000237858	0	0	0	0	0.049	0	0	0.192	0.199
UROC1	PIPOX	1857700	1849980	9606.ENSP00000373073	9606.ENSP00000317721	0	0	0	0	0.12	0	0	0.126	0.198
IL8	LIPE	1848852	1843708	9606.ENSP00000306512	9606.ENSP00000244289	0	0	0	0	0	0	0	0.198	0.198
IFNG	GSR	1843180	1842813	9606.ENSP00000229135	9606.ENSP00000221130	0	0	0	0	0	0	0	0.198	0.198
TDO2	COQ6	1862280	1851649	9606.ENSP00000444788	9606.ENSP00000333946	0.08	0	0	0	0.06	0	0	0.148	0.198
IL8	TFPI2	1848852	1842923	9606.ENSP00000306512	9606.ENSP00000222543	0	0	0	0	0	0	0	0.198	0.198
GMPS	PEPD	1861442	1843701	9606.ENSP00000419851	9606.ENSP00000244137	0.073	0	0	0	0.167	0	0	0.046	0.198
GCH1	UROC1	1858303	1857700	9606.ENSP00000378890	9606.ENSP00000373073	0	0	0	0	0	0	0	0.198	0.198
RTN4IP1	SQLE	1854941	1845823	9606.ENSP00000358059	9606.ENSP00000265896	0.064	0	0	0	0.101	0	0	0.123	0.197
CRYZL1	KMO	1857397	1854396	9606.ENSP00000370966	9606.ENSP00000355517	0.064	0	0	0	0.101	0	0	0.123	0.197
CRYZL1	COQ6	1857397	1851649	9606.ENSP00000370966	9606.ENSP00000333946	0.064	0	0	0	0.101	0	0	0.123	0.197
KMO	VAT1L	1854396	1848493	9606.ENSP00000355517	9606.ENSP00000303129	0.064	0	0	0	0.101	0	0	0.123	0.197
VAT1	COQ6	1853226	1851649	9606.ENSP00000347872	9606.ENSP00000333946	0.064	0	0	0	0.101	0	0	0.123	0.197
PIPOX	AADAC	1849980	1843326	9606.ENSP00000317721	9606.ENSP00000232892	0	0	0	0	0.098	0.099	0	0.092	0.197
CRYZL1	SQLE	1857397	1845823	9606.ENSP00000370966	9606.ENSP00000265896	0.064	0	0	0	0.101	0	0	0.123	0.197
VAT1	SQLE	1853226	1845823	9606.ENSP00000347872	9606.ENSP00000265896	0.064	0	0	0	0.101	0	0	0.123	0.197
VAT1	GSR	1853226	1842813	9606.ENSP00000347872	9606.ENSP00000221130	0	0	0	0	0.098	0	0	0.147	0.197
TP53I3	GSR	1843498	1842813	9606.ENSP00000238721	9606.ENSP00000221130	0	0	0	0	0.098	0	0	0.147	0.197
RTN4IP1	KMO	1854941	1854396	9606.ENSP00000358059	9606.ENSP00000355517	0.064	0	0	0	0.101	0	0	0.123	0.197
KHSRP	CYCS	1858577	1848998	9606.ENSP00000381216	9606.ENSP00000307786	0	0	0	0	0	0	0	0.197	0.197
COQ6	VAT1L	1851649	1848493	9606.ENSP00000333946	9606.ENSP00000303129	0.064	0	0	0	0.101	0	0	0.123	0.197
TAT	PIPOX	1853275	1849980	9606.ENSP00000348234	9606.ENSP00000317721	0.062	0	0	0	0.097	0	0	0.128	0.197
VAT1L	GSR	1848493	1842813	9606.ENSP00000303129	9606.ENSP00000221130	0	0	0	0	0.098	0	0	0.147	0.197
KMO	VAT1	1854396	1853226	9606.ENSP00000355517	9606.ENSP00000347872	0.064	0	0	0	0.101	0	0	0.123	0.197
KMO	TP53I3	1854396	1843498	9606.ENSP00000355517	9606.ENSP00000238721	0.064	0	0	0	0.101	0	0	0.123	0.197
RTN4IP1	GSR	1854941	1842813	9606.ENSP00000358059	9606.ENSP00000221130	0	0	0	0	0.098	0	0	0.147	0.197
RTN4IP1	COQ6	1854941	1851649	9606.ENSP00000358059	9606.ENSP00000333946	0.064	0	0	0	0.101	0	0	0.123	0.197
COQ6	TP53I3	1851649	1843498	9606.ENSP00000333946	9606.ENSP00000238721	0.064	0	0	0	0.101	0	0	0.123	0.197
SQLE	TP53I3	1845823	1843498	9606.ENSP00000265896	9606.ENSP00000238721	0.064	0	0	0	0.101	0	0	0.123	0.197
TDO2	APMAP	1862280	1842671	9606.ENSP00000444788	9606.ENSP00000217456	0	0	0	0	0.073	0	0.17	0	0.197
PSAT1	OGDH	1856523	1842933	9606.ENSP00000365773	9606.ENSP00000222673	0	0	0	0	0.053	0	0	0.186	0.197
CRYZL1	GSR	1857397	1842813	9606.ENSP00000370966	9606.ENSP00000221130	0	0	0	0	0.098	0	0	0.147	0.197
VAT1L	SQLE	1848493	1845823	9606.ENSP00000303129	9606.ENSP00000265896	0.064	0	0	0	0.101	0	0	0.123	0.197
RTN4IP1	SOD2	1854941	1854504	9606.ENSP00000358059	9606.ENSP00000356022	0	0	0	0	0.096	0	0	0.148	0.196
TPH2	KYNU	1851106	1845495	9606.ENSP00000329093	9606.ENSP00000264170	0.059	0	0	0	0.05	0	0	0.173	0.196
IDO2	NAMPTL	1862252	1860696	9606.ENSP00000443432	9606.ENSP00000407952	0	0	0	0	0	0.171	0	0.07	0.196
SMS	RET	1859066	1853238	9606.ENSP00000385746	9606.ENSP00000347942	0	0	0	0	0.046	0	0	0.192	0.196
RET	GNS	1853238	1844574	9606.ENSP00000347942	9606.ENSP00000258145	0	0	0	0	0	0	0	0.196	0.196
IDO2	NAMPT	1862252	1842925	9606.ENSP00000443432	9606.ENSP00000222553	0	0	0	0	0	0.171	0	0.07	0.196
CYCS	LDHAL6B	1848998	1848400	9606.ENSP00000307786	9606.ENSP00000302393	0	0	0	0	0.099	0	0	0.145	0.196
IDO1	NAMPTL	1861841	1860696	9606.ENSP00000430505	9606.ENSP00000407952	0	0	0	0	0	0.171	0	0.07	0.196
NFS1	ALDH2	1856041	1844978	9606.ENSP00000363205	9606.ENSP00000261733	0	0	0	0	0	0	0.118	0.126	0.196
TNFAIP6	NAMPT	1843667	1842925	9606.ENSP00000243347	9606.ENSP00000222553	0	0	0	0	0.117	0	0	0.127	0.196
KMO	GSTZ1	1854396	1842600	9606.ENSP00000355517	9606.ENSP00000216465	0	0	0	0	0.051	0.118	0	0.116	0.195
CYCS	HAAO	1848998	1847517	9606.ENSP00000307786	9606.ENSP00000294973	0	0	0	0	0	0	0	0.195	0.195
CNDP2	RGN	1850747	1844213	9606.ENSP00000325548	9606.ENSP00000253303	0	0	0	0	0.053	0	0.17	0.058	0.195
LDHA	SQLE	1862289	1845823	9606.ENSP00000445175	9606.ENSP00000265896	0	0	0	0	0.101	0	0	0.141	0.195
GPT	ASS1	1858252	1844185	9606.ENSP00000378408	9606.ENSP00000253004	0	0	0	0	0.059	0.046	0	0.175	0.195
BHMT	RGN	1846377	1844213	9606.ENSP00000274353	9606.ENSP00000253303	0	0	0	0	0.074	0	0	0.166	0.195
LDHA	CYB5R2	1862289	1848071	9606.ENSP00000445175	9606.ENSP00000299498	0.064	0	0	0	0.094	0	0	0.128	0.195
HSD17B6	OXCT1	1850063	1842370	9606.ENSP00000318631	9606.ENSP00000196371	0	0	0	0	0.053	0	0	0.184	0.194
DSTN	GSTZ1	1843797	1842600	9606.ENSP00000246069	9606.ENSP00000216465	0	0	0	0	0.074	0	0	0.166	0.194
SOD2	CHI3L1	1854504	1844377	9606.ENSP00000356022	9606.ENSP00000255409	0	0	0	0	0.096	0	0	0.145	0.194
NDUFAF6	SOD2	1858366	1854504	9606.ENSP00000379430	9606.ENSP00000356022	0.098	0	0	0	0.054	0	0	0.132	0.194
QPRT	CTH	1858293	1855373	9606.ENSP00000378782	9606.ENSP00000359976	0	0	0	0	0	0	0	0.194	0.194
HAAO	SGTA	1847517	1842851	9606.ENSP00000294973	9606.ENSP00000221566	0	0	0	0	0	0	0	0.194	0.194
LDHAL6B	GSTZ1	1848400	1842600	9606.ENSP00000302393	9606.ENSP00000216465	0	0	0	0	0.126	0.066	0	0.093	0.194
LDHA	IL8	1862289	1848852	9606.ENSP00000445175	9606.ENSP00000306512	0	0	0	0	0	0	0	0.194	0.194
ALDH2	TPH1	1844978	1843985	9606.ENSP00000261733	9606.ENSP00000250018	0	0	0	0	0.05	0	0	0.185	0.193
CYCS	SQLE	1848998	1845823	9606.ENSP00000307786	9606.ENSP00000265896	0	0	0	0	0.048	0	0	0.187	0.193
ACMSD	OGDH	1853300	1842933	9606.ENSP00000348459	9606.ENSP00000222673	0	0	0	0	0	0	0	0.193	0.193
TAT	AADAC	1853275	1843326	9606.ENSP00000348234	9606.ENSP00000232892	0.047	0	0	0	0.142	0	0	0.092	0.193
PAH	CTH	1862478	1855373	9606.ENSP00000448059	9606.ENSP00000359976	0.05	0	0	0	0	0	0	0.186	0.193
ASS1	NME8	1844185	1842383	9606.ENSP00000253004	9606.ENSP00000199447	0.09	0	0	0	0.069	0	0	0.124	0.193
IVD	HPDL	1861355	1851802	9606.ENSP00000418397	9606.ENSP00000335060	0	0	0	0	0.125	0	0	0.115	0.192
BBOX1	IFNG	1845300	1843180	9606.ENSP00000263182	9606.ENSP00000229135	0	0	0	0	0	0	0	0.192	0.192
HPDL	ACADL	1851802	1843363	9606.ENSP00000335060	9606.ENSP00000233710	0	0	0	0	0.125	0	0	0.115	0.192
PALM2	PUS3	1850579	1843115	9606.ENSP00000323805	9606.ENSP00000227474	0	0	0	0	0	0	0	0.192	0.192
HPD	ACADL	1847151	1843363	9606.ENSP00000289004	9606.ENSP00000233710	0	0	0	0	0.125	0	0	0.115	0.192
GMPS	AFMID	1861442	1851092	9606.ENSP00000419851	9606.ENSP00000328938	0.055	0	0	0	0.107	0	0	0.119	0.191
GMPS	AADACL4	1861442	1856457	9606.ENSP00000419851	9606.ENSP00000365395	0.055	0	0	0	0.107	0	0	0.119	0.191
GNS	RGN	1844574	1844213	9606.ENSP00000258145	9606.ENSP00000253303	0	0	0	0	0.042	0	0	0.19	0.191
SUOX	DMGDH	1845907	1844361	9606.ENSP00000266971	9606.ENSP00000255189	0	0	0	0	0.052	0	0	0.182	0.191
SOD2	KYNU	1854504	1845495	9606.ENSP00000356022	9606.ENSP00000264170	0	0	0	0	0.082	0	0	0.154	0.191
GMPS	AADACL3	1861442	1853824	9606.ENSP00000419851	9606.ENSP00000352268	0.055	0	0	0	0.107	0	0	0.119	0.191
GMPS	AADAC	1861442	1843326	9606.ENSP00000419851	9606.ENSP00000232892	0.055	0	0	0	0.107	0	0	0.119	0.191
GMPS	LIPE	1861442	1843708	9606.ENSP00000419851	9606.ENSP00000244289	0.055	0	0	0	0.107	0	0	0.119	0.191
IL6	TFPI2	1844631	1842923	9606.ENSP00000258743	9606.ENSP00000222543	0	0	0	0	0.056	0	0	0.178	0.191
IFIT1	NAMPT	1855553	1842925	9606.ENSP00000360869	9606.ENSP00000222553	0.048	0	0	0	0.053	0.113	0	0.108	0.191
LDHA	ADSS	1862289	1854390	9606.ENSP00000445175	9606.ENSP00000355493	0	0	0	0	0.06	0	0	0.175	0.191
NCEH1	GMPS	1862223	1861442	9606.ENSP00000442464	9606.ENSP00000419851	0.055	0	0	0	0.107	0	0	0.119	0.191
HPDL	HPD	1851802	1847151	9606.ENSP00000335060	9606.ENSP00000289004	0	0	0.526	0.704	0	0	0	0.069	0.191
GMPS	AADACL2	1861442	1853369	9606.ENSP00000419851	9606.ENSP00000348911	0.055	0	0	0	0.107	0	0	0.119	0.191
IL6	OGDH	1844631	1842933	9606.ENSP00000258743	9606.ENSP00000222673	0	0	0	0	0	0	0	0.191	0.191
GMPS	SQLE	1861442	1845823	9606.ENSP00000419851	9606.ENSP00000265896	0	0	0	0	0.165	0	0	0.07	0.191
KMO	CYB5R2	1854396	1848071	9606.ENSP00000355517	9606.ENSP00000299498	0	0	0	0	0.061	0	0	0.173	0.191
SOD2	TPH1	1854504	1843985	9606.ENSP00000356022	9606.ENSP00000250018	0	0	0	0	0	0	0	0.19	0.19
ETFA	GMPS	1862814	1861442	9606.ENSP00000452762	9606.ENSP00000419851	0	0	0	0	0.116	0	0	0.122	0.19
RET	PIPOX	1853238	1849980	9606.ENSP00000347942	9606.ENSP00000317721	0	0	0	0	0	0	0	0.19	0.19
CCBL2	ASS1	1844797	1844185	9606.ENSP00000260508	9606.ENSP00000253004	0	0	0	0	0.091	0.046	0	0.141	0.19
ALDH2	DAO	1844978	1843145	9606.ENSP00000261733	9606.ENSP00000228476	0.048	0	0	0	0.054	0	0	0.172	0.19
ADSS	GPT2	1854390	1852917	9606.ENSP00000355493	9606.ENSP00000345282	0.055	0	0	0	0.064	0	0	0.158	0.19
ALDH2	PEPD	1844978	1843701	9606.ENSP00000261733	9606.ENSP00000244137	0.081	0	0	0	0.072	0	0	0.127	0.19
CCBL1	ASS1	1848386	1844185	9606.ENSP00000302227	9606.ENSP00000253004	0	0	0	0	0.091	0.046	0	0.141	0.19
SMOX	GSTZ1	1848937	1842600	9606.ENSP00000307252	9606.ENSP00000216465	0	0	0	0	0	0.047	0	0.184	0.189
CHI3L1	IFNG	1844377	1843180	9606.ENSP00000255409	9606.ENSP00000229135	0	0	0	0	0	0	0	0.189	0.189
PPIA	TPH1	1861418	1843985	9606.ENSP00000419425	9606.ENSP00000250018	0	0	0	0	0	0	0	0.189	0.189
GMPS	CYCS	1861442	1848998	9606.ENSP00000419851	9606.ENSP00000307786	0	0	0	0	0.119	0	0	0.117	0.189
QPRT	ALDH2	1858293	1844978	9606.ENSP00000378782	9606.ENSP00000261733	0.057	0	0	0	0.054	0	0	0.163	0.188
RET	LIPE	1853238	1843708	9606.ENSP00000347942	9606.ENSP00000244289	0	0	0	0	0.06	0.042	0	0.171	0.188
RET	ASS1	1853238	1844185	9606.ENSP00000347942	9606.ENSP00000253004	0	0	0	0	0	0	0	0.188	0.188
PPIA	ALDH2	1861418	1844978	9606.ENSP00000419425	9606.ENSP00000261733	0	0	0	0	0.049	0	0	0.181	0.188
GPT2	PEPD	1852917	1843701	9606.ENSP00000345282	9606.ENSP00000244137	0.048	0	0	0	0.098	0	0	0.131	0.188
SOD2	DAO	1854504	1843145	9606.ENSP00000356022	9606.ENSP00000228476	0.048	0	0	0	0	0.054	0	0.171	0.188
TAT	DAO	1853275	1843145	9606.ENSP00000348234	9606.ENSP00000228476	0.062	0	0	0	0.055	0	0	0.158	0.188
PSAT1	WARS	1856523	1853177	9606.ENSP00000365773	9606.ENSP00000347495	0	0	0	0	0	0	0	0.188	0.188
CCBL2	RGN	1844797	1844213	9606.ENSP00000260508	9606.ENSP00000253303	0	0	0	0	0.072	0	0	0.161	0.188
HAAO	GSTZ1	1847517	1842600	9606.ENSP00000294973	9606.ENSP00000216465	0	0	0	0	0.066	0	0	0.167	0.188
CCBL1	RGN	1848386	1844213	9606.ENSP00000302227	9606.ENSP00000253303	0	0	0	0	0.072	0	0	0.161	0.188
CYB5R2	OXCT1	1848071	1842370	9606.ENSP00000299498	9606.ENSP00000196371	0.074	0	0	0	0	0	0	0.16	0.188
NFS1	LDHAL6B	1856041	1848400	9606.ENSP00000363205	9606.ENSP00000302393	0.06	0	0	0	0.053	0	0	0.161	0.187
WARS	HSD17B6	1853177	1850063	9606.ENSP00000347495	9606.ENSP00000318631	0	0	0	0	0	0	0	0.187	0.187
ALDH2	APMAP	1844978	1842671	9606.ENSP00000261733	9606.ENSP00000217456	0.055	0	0	0	0.064	0	0.072	0.127	0.187
SMOX	OGDH	1848937	1842933	9606.ENSP00000307252	9606.ENSP00000222673	0	0	0	0	0.053	0	0	0.177	0.187
HPD	RGN	1847151	1844213	9606.ENSP00000289004	9606.ENSP00000253303	0	0	0	0	0.129	0	0	0.104	0.187
GCH1	KYNU	1858303	1845495	9606.ENSP00000378890	9606.ENSP00000264170	0	0	0	0	0.056	0	0	0.174	0.187
CYCS	NAMPT	1848998	1842925	9606.ENSP00000307786	9606.ENSP00000222553	0	0	0	0	0	0	0	0.187	0.187
GPT	GDA	1858252	1843476	9606.ENSP00000378408	9606.ENSP00000238018	0.061	0	0	0	0.114	0	0	0.102	0.187
ADSS	NME8	1854390	1842383	9606.ENSP00000355493	9606.ENSP00000199447	0.079	0	0	0	0.1	0	0	0.097	0.186
NAPRT1	GSR	1860287	1842813	9606.ENSP00000401508	9606.ENSP00000221130	0	0	0	0	0.065	0	0	0.165	0.186
CYCS	CSE1L	1848998	1845260	9606.ENSP00000307786	9606.ENSP00000262982	0	0	0	0	0.107	0	0	0.126	0.186
KHSRP	SF3B3	1858577	1848773	9606.ENSP00000381216	9606.ENSP00000305790	0	0	0	0	0.157	0	0	0.074	0.186
SMS	ADK	1859066	1847021	9606.ENSP00000385746	9606.ENSP00000286621	0	0	0	0	0.089	0	0	0.143	0.186
HSD17B6	BHMT	1850063	1846377	9606.ENSP00000318631	9606.ENSP00000274353	0	0	0	0	0.059	0	0	0.171	0.186
RET	CAT	1853238	1843587	9606.ENSP00000347942	9606.ENSP00000241052	0.05	0	0	0	0.055	0.072	0	0.138	0.186
CYCS	COIL	1848998	1843558	9606.ENSP00000307786	9606.ENSP00000240316	0	0	0	0	0	0	0	0.186	0.186
TMLHE	DMGDH	1851827	1844361	9606.ENSP00000335261	9606.ENSP00000255189	0	0	0	0	0.1	0	0	0.132	0.186
CNDP2	PFAS	1850747	1849628	9606.ENSP00000325548	9606.ENSP00000313490	0.068	0	0	0	0	0	0	0.163	0.186
IFIT1	RET	1855553	1853238	9606.ENSP00000360869	9606.ENSP00000347942	0	0	0	0	0.052	0.069	0	0.152	0.186
SMS	HSD17B6	1859066	1850063	9606.ENSP00000385746	9606.ENSP00000318631	0	0	0	0	0	0	0	0.186	0.186
NAGK	OGDH	1859399	1842933	9606.ENSP00000389087	9606.ENSP00000222673	0	0	0	0	0	0	0	0.185	0.185
CFL1	IL8	1849206	1848852	9606.ENSP00000309629	9606.ENSP00000306512	0	0	0	0	0	0	0	0.185	0.185
ADK	PEPD	1847021	1843701	9606.ENSP00000286621	9606.ENSP00000244137	0.101	0	0	0	0.054	0	0	0.119	0.185
SQLE	GSTZ1	1845823	1842600	9606.ENSP00000265896	9606.ENSP00000216465	0	0	0	0	0.046	0.118	0	0.11	0.185
COQ6	GSTZ1	1851649	1842600	9606.ENSP00000333946	9606.ENSP00000216465	0	0	0	0	0.046	0.118	0	0.11	0.185
C11orf58	OXCT1	1843132	1842370	9606.ENSP00000228136	9606.ENSP00000196371	0	0	0	0	0	0.18	0	0.047	0.185
PSAT1	ACCS	1856523	1845412	9606.ENSP00000365773	9606.ENSP00000263776	0	0	0	0	0.054	0.07	0	0.147	0.184
CAT	SPR	1843587	1843403	9606.ENSP00000241052	9606.ENSP00000234454	0	0	0	0	0.059	0	0	0.168	0.184
PSAT1	CCBL2	1856523	1844797	9606.ENSP00000365773	9606.ENSP00000260508	0	0	0	0	0.054	0.07	0	0.147	0.184
ACCSL	PSAT1	1856936	1856523	9606.ENSP00000368109	9606.ENSP00000365773	0	0	0	0	0.054	0.07	0	0.147	0.184
PSAT1	CCBL1	1856523	1848386	9606.ENSP00000365773	9606.ENSP00000302227	0	0	0	0	0.054	0.07	0	0.147	0.184
PPIA	CSE1L	1861418	1845260	9606.ENSP00000419425	9606.ENSP00000262982	0	0	0	0	0.169	0	0	0.057	0.184
NCEH1	GSTZ1	1862223	1842600	9606.ENSP00000442464	9606.ENSP00000216465	0	0	0	0	0.052	0.051	0	0.165	0.184
PFAS	CYCS	1849628	1848998	9606.ENSP00000313490	9606.ENSP00000307786	0	0	0	0	0	0	0	0.184	0.184
ALDH2	GDA	1844978	1843476	9606.ENSP00000261733	9606.ENSP00000238018	0	0	0	0	0.097	0	0	0.133	0.184
GPT	ADSS	1858252	1854390	9606.ENSP00000378408	9606.ENSP00000355493	0.055	0	0	0	0.064	0	0	0.152	0.184
TPH1	OGDH	1843985	1842933	9606.ENSP00000250018	9606.ENSP00000222673	0	0	0	0	0	0	0	0.184	0.184
GCH1	PFAS	1858303	1849628	9606.ENSP00000378890	9606.ENSP00000313490	0.045	0	0	0	0.074	0	0	0.151	0.184
WARS	CYCS	1853177	1848998	9606.ENSP00000347495	9606.ENSP00000307786	0	0	0	0	0.073	0	0	0.155	0.184
GMPS	GCH1	1861442	1858303	9606.ENSP00000419851	9606.ENSP00000378890	0.057	0	0	0	0.074	0	0	0.14	0.183
NAPRT1	GPT	1860287	1858252	9606.ENSP00000401508	9606.ENSP00000378408	0.048	0	0	0	0.097	0	0	0.126	0.183
CYCS	PEPD	1848998	1843701	9606.ENSP00000307786	9606.ENSP00000244137	0	0	0	0	0.067	0	0	0.161	0.183
OGDH	OXCT1	1842933	1842370	9606.ENSP00000222673	9606.ENSP00000196371	0	0	0	0	0	0	0	0.184	0.183
CAT	ASNS	1843587	1842325	9606.ENSP00000241052	9606.ENSP00000175506	0	0	0	0	0.053	0	0	0.173	0.183
LDHA	ASS1	1862289	1844185	9606.ENSP00000445175	9606.ENSP00000253004	0	0	0	0	0.053	0	0	0.173	0.183
TDO2	NAPRT1	1862280	1860287	9606.ENSP00000444788	9606.ENSP00000401508	0	0	0	0	0	0	0	0.183	0.183
TPM3	HSD17B6	1854817	1850063	9606.ENSP00000357516	9606.ENSP00000318631	0	0	0	0	0.06	0	0	0.167	0.183
ADK	DMGDH	1847021	1844361	9606.ENSP00000286621	9606.ENSP00000255189	0.065	0	0	0	0.072	0	0	0.134	0.183
QPRT	OGDH	1858293	1842933	9606.ENSP00000378782	9606.ENSP00000222673	0	0	0	0	0	0	0	0.183	0.183
NAPRT1	GPT2	1860287	1852917	9606.ENSP00000401508	9606.ENSP00000345282	0.048	0	0	0	0.097	0	0	0.126	0.183
RET	BBOX1	1853238	1845300	9606.ENSP00000347942	9606.ENSP00000263182	0	0	0	0	0.053	0	0	0.173	0.183
TDO2	ASS1	1862280	1844185	9606.ENSP00000444788	9606.ENSP00000253004	0	0	0	0	0.085	0	0	0.143	0.182
PSAT1	KMO	1856523	1854396	9606.ENSP00000365773	9606.ENSP00000355517	0	0	0	0	0.055	0	0	0.17	0.182
BBOX1	GNS	1845300	1844574	9606.ENSP00000263182	9606.ENSP00000258145	0.055	0	0	0	0.095	0	0	0.121	0.182
ALDH2	NAMPT	1844978	1842925	9606.ENSP00000261733	9606.ENSP00000222553	0	0	0	0	0.053	0	0	0.172	0.182
KYNU	RGN	1845495	1844213	9606.ENSP00000264170	9606.ENSP00000253303	0.055	0	0	0	0	0	0.17	0	0.182
KYNU	APMAP	1845495	1842671	9606.ENSP00000264170	9606.ENSP00000217456	0.055	0	0	0	0	0	0.17	0	0.182
PSAT1	GDA	1856523	1843476	9606.ENSP00000365773	9606.ENSP00000238018	0.101	0	0	0	0.12	0	0	0.049	0.182
LDHA	C11orf58	1862289	1843132	9606.ENSP00000445175	9606.ENSP00000228136	0	0	0	0	0	0.182	0	0	0.182
GSR	ASNS	1842813	1842325	9606.ENSP00000221130	9606.ENSP00000175506	0	0	0	0	0.067	0	0	0.159	0.182
NAGK	AADACL2	1859399	1853369	9606.ENSP00000389087	9606.ENSP00000348911	0	0	0	0	0.182	0	0	0	0.181
TMLHE	GDA	1851827	1843476	9606.ENSP00000335261	9606.ENSP00000238018	0	0	0	0	0.181	0	0	0	0.181
NAGK	AADACL3	1859399	1853824	9606.ENSP00000389087	9606.ENSP00000352268	0	0	0	0	0.182	0	0	0	0.181
HSD17B6	ASNS	1850063	1842325	9606.ENSP00000318631	9606.ENSP00000175506	0	0	0	0	0	0	0	0.181	0.181
NAMPTL	GSR	1860696	1842813	9606.ENSP00000407952	9606.ENSP00000221130	0	0	0	0	0.065	0	0	0.161	0.181
ADSS	LDHAL6B	1854390	1848400	9606.ENSP00000355493	9606.ENSP00000302393	0	0	0	0	0.06	0	0	0.165	0.181
NCEH1	NAGK	1862223	1859399	9606.ENSP00000442464	9606.ENSP00000389087	0	0	0	0	0.182	0	0	0	0.181
CTH	PEPD	1855373	1843701	9606.ENSP00000359976	9606.ENSP00000244137	0	0	0	0	0.181	0	0	0	0.181
NAGK	AADAC	1859399	1843326	9606.ENSP00000389087	9606.ENSP00000232892	0	0	0	0	0.182	0	0	0	0.181
NAPRT1	ACCS	1860287	1845412	9606.ENSP00000401508	9606.ENSP00000263776	0.048	0	0	0	0.094	0	0	0.126	0.181
SMS	RGN	1859066	1844213	9606.ENSP00000385746	9606.ENSP00000253303	0	0	0	0	0.066	0	0	0.16	0.181
PUSL1	NFS1	1856970	1856041	9606.ENSP00000368318	9606.ENSP00000363205	0	0	0	0	0.068	0	0	0.158	0.181
BBOX1	GDA	1845300	1843476	9606.ENSP00000263182	9606.ENSP00000238018	0	0	0	0	0.181	0	0	0	0.181
NAGK	AADACL4	1859399	1856457	9606.ENSP00000389087	9606.ENSP00000365395	0	0	0	0	0.182	0	0	0	0.181
GPT	SOD2	1858252	1854504	9606.ENSP00000378408	9606.ENSP00000356022	0	0	0	0	0.053	0	0	0.171	0.181
GNS	C11orf58	1844574	1843132	9606.ENSP00000258145	9606.ENSP00000228136	0	0	0	0	0	0.181	0	0	0.181
SOD2	RET	1854504	1853238	9606.ENSP00000356022	9606.ENSP00000347942	0	0	0	0	0.053	0.074	0	0.14	0.18
SLCO1B7	KYNU	1859780	1845495	9606.ENSP00000394168	9606.ENSP00000264170	0	0	0	0	0.18	0	0	0	0.18
GMPS	IFIT1	1861442	1855553	9606.ENSP00000419851	9606.ENSP00000360869	0.072	0	0	0	0.153	0	0	0	0.18
PPIA	CBS	1861418	1852819	9606.ENSP00000419425	9606.ENSP00000344460	0	0	0	0	0.067	0	0	0.157	0.18
GMPS	SGTA	1861442	1842851	9606.ENSP00000419851	9606.ENSP00000221566	0.072	0	0	0	0.153	0	0	0	0.18
KYNU	TFPI2	1845495	1842923	9606.ENSP00000264170	9606.ENSP00000222543	0	0	0	0	0.091	0	0	0.134	0.18
CNDP2	APMAP	1850747	1842671	9606.ENSP00000325548	9606.ENSP00000217456	0	0	0	0	0.053	0	0.17	0	0.18
TDO2	GCH1	1862280	1858303	9606.ENSP00000444788	9606.ENSP00000378890	0	0	0	0	0.057	0	0	0.166	0.18
GMPS	SF3B3	1861442	1848773	9606.ENSP00000419851	9606.ENSP00000305790	0	0	0	0	0.178	0	0	0	0.179
ENSG00000255154	LDHAL6B	1862055	1848400	9606.ENSP00000437142	9606.ENSP00000302393	0.064	0	0	0	0.054	0	0	0.148	0.179
RET	IFNG	1853238	1843180	9606.ENSP00000347942	9606.ENSP00000229135	0	0	0	0	0	0	0	0.18	0.179
CBS	CNDP2	1852819	1850747	9606.ENSP00000344460	9606.ENSP00000325548	0.064	0	0	0	0.042	0	0	0.158	0.179
TAT	GSR	1853275	1842813	9606.ENSP00000348234	9606.ENSP00000221130	0	0	0	0	0.053	0	0	0.169	0.179
SPR	OGDH	1843403	1842933	9606.ENSP00000234454	9606.ENSP00000222673	0	0	0	0	0.18	0	0	0	0.179
PPIA	LDHAL6B	1861418	1848400	9606.ENSP00000419425	9606.ENSP00000302393	0.062	0	0	0	0.072	0	0	0.133	0.179
CNDP2	KYNU	1850747	1845495	9606.ENSP00000325548	9606.ENSP00000264170	0	0	0	0	0	0.157	0	0.066	0.179
GMPS	AADAT	1861442	1843100	9606.ENSP00000419851	9606.ENSP00000226840	0.064	0	0	0	0.068	0	0	0.135	0.179
LDHA	ENSG00000255154	1862289	1862055	9606.ENSP00000445175	9606.ENSP00000437142	0.064	0	0	0	0.054	0	0	0.148	0.179
SQLE	AADAC	1845823	1843326	9606.ENSP00000265896	9606.ENSP00000232892	0.048	0	0	0	0.054	0	0	0.16	0.178
MRPL1	GSR	1849750	1842813	9606.ENSP00000315017	9606.ENSP00000221130	0	0	0	0	0.099	0	0	0.126	0.178
KYNU	CHI3L1	1845495	1844377	9606.ENSP00000264170	9606.ENSP00000255409	0	0	0	0	0	0	0	0.178	0.178
ETFA	MRPL1	1862814	1849750	9606.ENSP00000452762	9606.ENSP00000315017	0	0	0	0	0.162	0	0	0.059	0.178
SOD2	CCBL1	1854504	1848386	9606.ENSP00000356022	9606.ENSP00000302227	0	0	0	0	0.06	0	0	0.161	0.177
KMO	HPDL	1854396	1851802	9606.ENSP00000355517	9606.ENSP00000335060	0.047	0	0	0	0.073	0	0	0.144	0.177
TAT	TPH1	1853275	1843985	9606.ENSP00000348234	9606.ENSP00000250018	0	0	0	0	0.098	0	0	0.126	0.177
LDHA	RET	1862289	1853238	9606.ENSP00000445175	9606.ENSP00000347942	0	0	0	0	0.054	0.117	0	0.094	0.177
COIL	IFNG	1843558	1843180	9606.ENSP00000240316	9606.ENSP00000229135	0	0	0	0	0	0	0	0.178	0.177
AMPD3	SF3B3	1858402	1848773	9606.ENSP00000379802	9606.ENSP00000305790	0	0	0	0	0.178	0	0	0	0.177
SOD2	CCBL2	1854504	1844797	9606.ENSP00000356022	9606.ENSP00000260508	0	0	0	0	0.06	0	0	0.161	0.177
LDHAL6B	COIL	1848400	1843558	9606.ENSP00000302393	9606.ENSP00000240316	0	0	0	0	0.176	0	0	0	0.176
ADSS	CCBL2	1854390	1844797	9606.ENSP00000355493	9606.ENSP00000260508	0.055	0	0	0	0.102	0	0	0.107	0.176
GMPS	FAH	1861442	1844986	9606.ENSP00000419851	9606.ENSP00000261755	0.092	0	0	0	0	0	0	0.129	0.176
GPT	IL6	1858252	1844631	9606.ENSP00000378408	9606.ENSP00000258743	0	0	0	0	0	0	0	0.176	0.176
ADSS	CCBL1	1854390	1848386	9606.ENSP00000355493	9606.ENSP00000302227	0.055	0	0	0	0.102	0	0	0.107	0.176
PPIA	RET	1861418	1853238	9606.ENSP00000419425	9606.ENSP00000347942	0	0	0	0	0.052	0.051	0	0.158	0.176
SMS	GSTZ1	1859066	1842600	9606.ENSP00000385746	9606.ENSP00000216465	0	0	0	0	0.1	0	0	0.123	0.176
CRYZL1	SOD2	1857397	1854504	9606.ENSP00000370966	9606.ENSP00000356022	0	0	0	0	0.072	0	0	0.148	0.175
SOD2	VAT1L	1854504	1848493	9606.ENSP00000356022	9606.ENSP00000303129	0	0	0	0	0.072	0	0	0.148	0.175
GPT2	GDA	1852917	1843476	9606.ENSP00000345282	9606.ENSP00000238018	0.061	0	0	0	0.114	0	0	0.088	0.175
BCCIP	PEPD	1854867	1843701	9606.ENSP00000357748	9606.ENSP00000244137	0	0	0	0	0.061	0.157	0	0	0.175
AADACL4	AADAC	1856457	1843326	9606.ENSP00000365395	9606.ENSP00000232892	0	0	0.527	0.823	0	0	0	0.343	0.175
QPRT	GPT2	1858293	1852917	9606.ENSP00000378782	9606.ENSP00000345282	0	0	0	0	0.053	0	0.117	0.093	0.175
ALDH2	IFNG	1844978	1843180	9606.ENSP00000261733	9606.ENSP00000229135	0	0	0	0	0	0	0	0.176	0.175
HPDL	COQ6	1851802	1851649	9606.ENSP00000335060	9606.ENSP00000333946	0.047	0	0	0	0.071	0	0	0.144	0.175
SOD2	TP53I3	1854504	1843498	9606.ENSP00000356022	9606.ENSP00000238721	0	0	0	0	0.072	0	0	0.148	0.175
COQ6	HPD	1851649	1847151	9606.ENSP00000333946	9606.ENSP00000289004	0.047	0	0	0	0.071	0	0	0.144	0.175
RET	ASNS	1853238	1842325	9606.ENSP00000347942	9606.ENSP00000175506	0	0	0	0	0	0.142	0	0.078	0.175
HPDL	SQLE	1851802	1845823	9606.ENSP00000335060	9606.ENSP00000265896	0.047	0	0	0	0.071	0	0	0.144	0.175
RET	RGN	1853238	1844213	9606.ENSP00000347942	9606.ENSP00000253303	0	0	0	0	0	0	0	0.175	0.175
SOD2	VAT1	1854504	1853226	9606.ENSP00000356022	9606.ENSP00000347872	0	0	0	0	0.072	0	0	0.148	0.175
ADSS	PEPD	1854390	1843701	9606.ENSP00000355493	9606.ENSP00000244137	0	0	0	0	0.095	0	0	0.126	0.175
HPD	SQLE	1847151	1845823	9606.ENSP00000289004	9606.ENSP00000265896	0.047	0	0	0	0.071	0	0	0.144	0.175
HSD17B6	KYNU	1850063	1845495	9606.ENSP00000318631	9606.ENSP00000264170	0	0	0	0	0.055	0	0	0.163	0.175
NAPRT1	COQ6	1860287	1851649	9606.ENSP00000401508	9606.ENSP00000333946	0	0	0	0	0.053	0.144	0	0.064	0.174
RGN	GSR	1844213	1842813	9606.ENSP00000253303	9606.ENSP00000221130	0	0	0	0	0.049	0.069	0	0.142	0.174
NAMPTL	COQ6	1860696	1851649	9606.ENSP00000407952	9606.ENSP00000333946	0	0	0	0	0.053	0.144	0	0.064	0.174
RET	LDHAL6B	1853238	1848400	9606.ENSP00000347942	9606.ENSP00000302393	0	0	0	0	0.054	0.117	0	0.091	0.174
NAMPTL	KMO	1860696	1854396	9606.ENSP00000407952	9606.ENSP00000355517	0	0	0	0	0.053	0.144	0	0.064	0.174
HSD17B6	ADK	1850063	1847021	9606.ENSP00000318631	9606.ENSP00000286621	0	0	0	0	0.058	0	0	0.16	0.174
ADSS	OGDH	1854390	1842933	9606.ENSP00000355493	9606.ENSP00000222673	0	0	0	0	0	0	0	0.174	0.174
COQ6	NAMPT	1851649	1842925	9606.ENSP00000333946	9606.ENSP00000222553	0	0	0	0	0.053	0.144	0	0.064	0.174
NAMPTL	SQLE	1860696	1845823	9606.ENSP00000407952	9606.ENSP00000265896	0	0	0	0	0.053	0.144	0	0.064	0.174
NAPRT1	SQLE	1860287	1845823	9606.ENSP00000401508	9606.ENSP00000265896	0	0	0	0	0.053	0.144	0	0.064	0.174
CBS	MGLL	1852819	1845675	9606.ENSP00000344460	9606.ENSP00000265052	0	0	0	0	0.054	0	0	0.163	0.174
SQLE	NAMPT	1845823	1842925	9606.ENSP00000265896	9606.ENSP00000222553	0	0	0	0	0.053	0.144	0	0.064	0.174
ACACA	NAMPT	1852858	1842925	9606.ENSP00000344789	9606.ENSP00000222553	0.065	0	0	0	0	0	0	0.153	0.174
NCEH1	LIPE	1862223	1843708	9606.ENSP00000442464	9606.ENSP00000244289	0	0	0	0.624	0	0	0	0.396	0.174
CTH	PFAS	1855373	1849628	9606.ENSP00000359976	9606.ENSP00000313490	0	0	0	0	0	0	0	0.174	0.174
SOD2	TAT	1854504	1853275	9606.ENSP00000356022	9606.ENSP00000348234	0	0	0	0	0.053	0	0	0.164	0.174
NCEH1	COQ6	1862223	1851649	9606.ENSP00000442464	9606.ENSP00000333946	0.048	0	0	0	0.054	0	0	0.157	0.174
HSD17B6	MGLL	1850063	1845675	9606.ENSP00000318631	9606.ENSP00000265052	0	0	0	0	0	0	0	0.173	0.173
ACACB	IL6	1852406	1844631	9606.ENSP00000341044	9606.ENSP00000258743	0	0	0	0	0	0	0	0.173	0.173
SUOX	FAH	1845907	1844986	9606.ENSP00000266971	9606.ENSP00000261755	0	0	0	0	0.108	0	0	0.111	0.173
FH	AADAT	1854397	1843100	9606.ENSP00000355518	9606.ENSP00000226840	0	0	0	0	0	0	0.17	0.045	0.173
IVD	IFNG	1861355	1843180	9606.ENSP00000418397	9606.ENSP00000229135	0	0	0	0	0	0	0	0.173	0.173
ADK	LIPE	1847021	1843708	9606.ENSP00000286621	9606.ENSP00000244289	0.046	0	0	0	0	0	0	0.169	0.173
PUS1	PPM1G	1856533	1845605	9606.ENSP00000365837	9606.ENSP00000264714	0.077	0	0	0	0.14	0	0	0	0.172
LDHA	RPS6KA1	1862289	1862001	9606.ENSP00000445175	9606.ENSP00000435412	0	0	0	0	0.055	0.157	0	0.044	0.172
ALDH2	SIRT1	1844978	1842473	9606.ENSP00000261733	9606.ENSP00000212015	0	0	0	0	0	0.067	0	0.149	0.172
PSAT1	LDHAL6B	1856523	1848400	9606.ENSP00000365773	9606.ENSP00000302393	0	0	0	0	0.052	0	0	0.162	0.172
CNDP2	FAH	1850747	1844986	9606.ENSP00000325548	9606.ENSP00000261755	0.056	0	0	0	0.1	0	0	0.104	0.172
CTH	HSD17B6	1855373	1850063	9606.ENSP00000359976	9606.ENSP00000318631	0	0	0	0	0.054	0	0	0.161	0.172
CBS	LIPE	1852819	1843708	9606.ENSP00000344460	9606.ENSP00000244289	0	0	0	0	0.053	0	0	0.162	0.172
QPRT	UROC1	1858293	1857700	9606.ENSP00000378782	9606.ENSP00000373073	0	0	0	0	0.054	0	0	0.161	0.172
BBOX1	CAT	1845300	1843587	9606.ENSP00000263182	9606.ENSP00000241052	0	0	0	0	0.094	0	0	0.124	0.172
TAT	ALDH2	1853275	1844978	9606.ENSP00000348234	9606.ENSP00000261733	0	0	0	0	0.058	0	0	0.157	0.172
TAT	LIPE	1853275	1843708	9606.ENSP00000348234	9606.ENSP00000244289	0.047	0	0	0	0.099	0	0	0.113	0.172
SQLE	CAT	1845823	1843587	9606.ENSP00000265896	9606.ENSP00000241052	0	0	0	0	0.055	0	0	0.16	0.172
TMLHE	ARHGAP15	1851827	1847533	9606.ENSP00000335261	9606.ENSP00000295095	0	0	0	0	0.171	0	0	0	0.171
RET	KYNU	1853238	1845495	9606.ENSP00000347942	9606.ENSP00000264170	0	0	0	0	0	0.151	0	0.064	0.171
VAT1	PIPOX	1853226	1849980	9606.ENSP00000347872	9606.ENSP00000317721	0	0	0	0	0.052	0	0	0.162	0.171
FUBP1	SMEK2	1855347	1852249	9606.ENSP00000359804	9606.ENSP00000339769	0	0	0	0	0.094	0	0	0.123	0.171
HPD	ASS1	1847151	1844185	9606.ENSP00000289004	9606.ENSP00000253004	0	0	0	0	0.105	0	0	0.11	0.171
IL6	COIL	1844631	1843558	9606.ENSP00000258743	9606.ENSP00000240316	0	0	0	0	0	0	0	0.172	0.171
PSAT1	SOD2	1856523	1854504	9606.ENSP00000365773	9606.ENSP00000356022	0	0	0	0	0.042	0	0	0.17	0.171
CBS	SIRT1	1852819	1842473	9606.ENSP00000344460	9606.ENSP00000212015	0	0	0	0	0	0	0	0.171	0.171
NCEH1	AADACL4	1862223	1856457	9606.ENSP00000442464	9606.ENSP00000365395	0	0	0.527	0.808	0	0	0	0.257	0.171
SQLE	OGDH	1845823	1842933	9606.ENSP00000265896	9606.ENSP00000222673	0	0	0	0	0.053	0	0	0.161	0.171
IVD	HSD17B6	1861355	1850063	9606.ENSP00000418397	9606.ENSP00000318631	0	0	0	0	0	0	0	0.171	0.171
ETFA	LDHAL6B	1862814	1848400	9606.ENSP00000452762	9606.ENSP00000302393	0.055	0	0	0	0.101	0.053	0	0.092	0.171
GPT2	CYB5R2	1852917	1848071	9606.ENSP00000345282	9606.ENSP00000299498	0.048	0	0	0	0.122	0	0	0.088	0.171
GPT	CYB5R2	1858252	1848071	9606.ENSP00000378408	9606.ENSP00000299498	0.048	0	0	0	0.122	0	0	0.088	0.171
ACCSL	SOD2	1856936	1854504	9606.ENSP00000368109	9606.ENSP00000356022	0	0	0	0	0.053	0	0	0.161	0.171
HSD17B6	MVD	1850063	1848229	9606.ENSP00000318631	9606.ENSP00000301012	0	0	0	0	0	0	0	0.171	0.171
SOD2	ACCS	1854504	1845412	9606.ENSP00000356022	9606.ENSP00000263776	0	0	0	0	0.053	0	0	0.161	0.171
RPS6KA1	IFNG	1862001	1843180	9606.ENSP00000435412	9606.ENSP00000229135	0	0	0	0	0	0	0	0.172	0.171
NDRG1	OGDH	1850194	1842933	9606.ENSP00000319977	9606.ENSP00000222673	0	0	0	0	0.053	0	0	0.16	0.17
CTH	GLRX	1855373	1843473	9606.ENSP00000359976	9606.ENSP00000237858	0	0	0	0	0.055	0	0	0.158	0.17
IDO1	RET	1861841	1853238	9606.ENSP00000430505	9606.ENSP00000347942	0	0	0	0	0	0	0	0.17	0.17
ETFA	WARS	1862814	1853177	9606.ENSP00000452762	9606.ENSP00000347495	0.073	0	0	0	0.058	0.099	0	0.07	0.17
AMPD3	TFPI2	1858402	1842923	9606.ENSP00000379802	9606.ENSP00000222543	0	0	0	0	0	0	0	0.17	0.17
SMS	SOD2	1859066	1854504	9606.ENSP00000385746	9606.ENSP00000356022	0	0	0	0	0.066	0	0	0.148	0.17
ALDH2	NME8	1844978	1842383	9606.ENSP00000261733	9606.ENSP00000199447	0.048	0	0	0	0.056	0.097	0	0.097	0.169
PAH	KYNU	1862478	1845495	9606.ENSP00000448059	9606.ENSP00000264170	0.059	0	0	0	0.053	0	0	0.143	0.169
QPRT	TAT	1858293	1853275	9606.ENSP00000378782	9606.ENSP00000348234	0	0	0	0	0.053	0	0.117	0.087	0.169
CNDP2	CYCS	1850747	1848998	9606.ENSP00000325548	9606.ENSP00000307786	0	0	0	0	0	0	0	0.17	0.169
RPS6KA1	CFL1	1862001	1849206	9606.ENSP00000435412	9606.ENSP00000309629	0	0	0	0	0.049	0.071	0	0.134	0.169
HSD17B6	CYB5R2	1850063	1848071	9606.ENSP00000318631	9606.ENSP00000299498	0	0	0	0	0	0	0	0.17	0.169
IL8	KYNU	1848852	1845495	9606.ENSP00000306512	9606.ENSP00000264170	0	0	0	0	0.091	0	0	0.124	0.169
QPRT	ACCSL	1858293	1856936	9606.ENSP00000378782	9606.ENSP00000368109	0	0	0	0	0.053	0	0.117	0.087	0.169
QPRT	ACCS	1858293	1845412	9606.ENSP00000378782	9606.ENSP00000263776	0	0	0	0	0.053	0	0.117	0.087	0.169
CYCS	MVD	1848998	1848229	9606.ENSP00000307786	9606.ENSP00000301012	0	0	0	0	0	0	0	0.17	0.169
IL8	TPH1	1848852	1843985	9606.ENSP00000306512	9606.ENSP00000250018	0	0	0	0	0	0	0	0.17	0.169
PIPOX	IL8	1849980	1848852	9606.ENSP00000317721	9606.ENSP00000306512	0	0	0	0	0	0	0	0.169	0.169
QPRT	GPT	1858293	1858252	9606.ENSP00000378782	9606.ENSP00000378408	0	0	0	0	0.053	0	0.117	0.087	0.169
RET	HAAO	1853238	1847517	9606.ENSP00000347942	9606.ENSP00000294973	0	0	0	0	0	0	0	0.17	0.169
ACMSD	CCBL2	1853300	1844797	9606.ENSP00000348459	9606.ENSP00000260508	0	0	0	0	0.056	0	0	0.156	0.169
PPIA	CNDP2	1861418	1850747	9606.ENSP00000419425	9606.ENSP00000325548	0	0	0	0	0	0.094	0	0.119	0.168
PSAT1	CAT	1856523	1843587	9606.ENSP00000365773	9606.ENSP00000241052	0	0	0	0	0	0	0	0.168	0.168
PPIA	PPM1G	1861418	1845605	9606.ENSP00000419425	9606.ENSP00000264714	0	0	0	0	0.08	0	0	0.131	0.168
ALDH2	CCBL2	1844978	1844797	9606.ENSP00000261733	9606.ENSP00000260508	0	0	0	0	0.061	0	0	0.151	0.168
FH	WARS	1854397	1853177	9606.ENSP00000355518	9606.ENSP00000347495	0	0	0	0	0.053	0	0	0.157	0.168
TPH1	ACADL	1843985	1843363	9606.ENSP00000250018	9606.ENSP00000233710	0	0	0	0	0.084	0	0	0.129	0.168
ENSG00000255154	KYNU	1862055	1845495	9606.ENSP00000437142	9606.ENSP00000264170	0	0	0	0	0.06	0	0	0.152	0.168
LDHA	SUOX	1862289	1845907	9606.ENSP00000445175	9606.ENSP00000266971	0	0	0	0	0	0	0	0.168	0.168
CCBL1	ALDH2	1848386	1844978	9606.ENSP00000302227	9606.ENSP00000261733	0	0	0	0	0.061	0	0	0.151	0.168
GCH1	IL8	1858303	1848852	9606.ENSP00000378890	9606.ENSP00000306512	0	0	0	0	0	0	0	0.168	0.167
ALDH2	ASNS	1844978	1842325	9606.ENSP00000261733	9606.ENSP00000175506	0	0	0	0	0.048	0	0	0.161	0.167
CRYZL1	PIPOX	1857397	1849980	9606.ENSP00000370966	9606.ENSP00000317721	0	0	0	0	0.052	0	0	0.158	0.167
IL8	ADK	1848852	1847021	9606.ENSP00000306512	9606.ENSP00000286621	0	0	0	0	0	0	0	0.167	0.167
GMPS	CYB5R2	1861442	1848071	9606.ENSP00000419851	9606.ENSP00000299498	0.053	0	0	0	0.054	0	0	0.145	0.167
TPM3	CYCS	1854817	1848998	9606.ENSP00000357516	9606.ENSP00000307786	0	0	0	0	0.055	0.071	0	0.128	0.167
GMPS	SIRT1	1861442	1842473	9606.ENSP00000419851	9606.ENSP00000212015	0.053	0	0	0	0.065	0	0	0.135	0.167
RTN4IP1	PIPOX	1854941	1849980	9606.ENSP00000358059	9606.ENSP00000317721	0	0	0	0	0.052	0	0	0.158	0.167
ACMSD	SQLE	1853300	1845823	9606.ENSP00000348459	9606.ENSP00000265896	0.086	0	0	0	0.054	0	0	0.114	0.167
CYB5R2	COIL	1848071	1843558	9606.ENSP00000299498	9606.ENSP00000240316	0	0	0	0	0.077	0.134	0	0	0.167
PIPOX	VAT1L	1849980	1848493	9606.ENSP00000317721	9606.ENSP00000303129	0	0	0	0	0.052	0	0	0.158	0.167
SMS	HAAO	1859066	1847517	9606.ENSP00000385746	9606.ENSP00000294973	0	0	0	0	0	0	0	0.168	0.167
GNS	SGTA	1844574	1842851	9606.ENSP00000258145	9606.ENSP00000221566	0	0	0	0	0	0	0	0.167	0.167
WARS	CAT	1853177	1843587	9606.ENSP00000347495	9606.ENSP00000241052	0	0	0	0	0.055	0	0	0.155	0.167
KYNU	TNFAIP6	1845495	1843667	9606.ENSP00000264170	9606.ENSP00000243347	0	0	0	0	0	0	0	0.168	0.167
IL8	GLRX	1848852	1843473	9606.ENSP00000306512	9606.ENSP00000237858	0	0	0	0	0	0	0	0.167	0.167
PIPOX	TP53I3	1849980	1843498	9606.ENSP00000317721	9606.ENSP00000238721	0	0	0	0	0.052	0	0	0.158	0.167
KYNU	FAH	1845495	1844986	9606.ENSP00000264170	9606.ENSP00000261755	0.058	0	0	0	0.1	0	0	0.096	0.167
WARS	IL8	1853177	1848852	9606.ENSP00000347495	9606.ENSP00000306512	0	0	0	0	0	0	0	0.167	0.167
WARS	SGTA	1853177	1842851	9606.ENSP00000347495	9606.ENSP00000221566	0.098	0	0	0	0.056	0	0	0.1	0.166
BCCIP	CYCS	1854867	1848998	9606.ENSP00000357748	9606.ENSP00000307786	0	0	0	0	0.166	0	0	0	0.166
TDO2	CYCS	1862280	1848998	9606.ENSP00000444788	9606.ENSP00000307786	0	0	0	0	0	0	0	0.166	0.166
ACCSL	ALDH2	1856936	1844978	9606.ENSP00000368109	9606.ENSP00000261733	0	0	0	0	0.058	0	0	0.151	0.166
PSAT1	VAT1L	1856523	1848493	9606.ENSP00000365773	9606.ENSP00000303129	0	0	0	0	0.096	0	0	0.115	0.166
PIPOX	ALDH2	1849980	1844978	9606.ENSP00000317721	9606.ENSP00000261733	0.048	0	0	0	0.055	0	0	0.148	0.166
MRPL1	ADK	1849750	1847021	9606.ENSP00000315017	9606.ENSP00000286621	0	0	0	0	0.145	0	0	0.065	0.166
CCBL2	CAT	1844797	1843587	9606.ENSP00000260508	9606.ENSP00000241052	0	0	0	0	0.056	0	0	0.153	0.166
FAH	ASS1	1844986	1844185	9606.ENSP00000261755	9606.ENSP00000253004	0.066	0	0	0	0	0	0	0.144	0.166
ACCS	ALDH2	1845412	1844978	9606.ENSP00000263776	9606.ENSP00000261733	0	0	0	0	0.058	0	0	0.151	0.166
CBS	KYNU	1852819	1845495	9606.ENSP00000344460	9606.ENSP00000264170	0	0	0	0	0.054	0	0	0.154	0.166
ACMSD	ASS1	1853300	1844185	9606.ENSP00000348459	9606.ENSP00000253004	0	0	0	0	0.166	0	0	0	0.166
MGLL	KYNU	1845675	1845495	9606.ENSP00000265052	9606.ENSP00000264170	0	0	0	0	0	0	0	0.166	0.166
ACCSL	CAT	1856936	1843587	9606.ENSP00000368109	9606.ENSP00000241052	0	0	0	0	0.056	0	0	0.153	0.166
ACCS	CAT	1845412	1843587	9606.ENSP00000263776	9606.ENSP00000241052	0	0	0	0	0.056	0	0	0.153	0.166
LDHAL6B	ASNS	1848400	1842325	9606.ENSP00000302393	9606.ENSP00000175506	0.061	0	0	0	0.054	0	0	0.137	0.166
TAT	CYCS	1853275	1848998	9606.ENSP00000348234	9606.ENSP00000307786	0	0	0	0	0	0	0	0.166	0.166
CYCS	DMGDH	1848998	1844361	9606.ENSP00000307786	9606.ENSP00000255189	0	0	0	0	0.053	0	0	0.154	0.165
NAMPTL	PFAS	1860696	1849628	9606.ENSP00000407952	9606.ENSP00000313490	0.072	0	0	0	0.055	0	0	0.125	0.165
CYCS	BBOX1	1848998	1845300	9606.ENSP00000307786	9606.ENSP00000263182	0	0	0	0	0.083	0	0	0.127	0.165
PUS1	ACACA	1856533	1852858	9606.ENSP00000365837	9606.ENSP00000344789	0.05	0	0	0	0	0	0	0.158	0.165
PUS1	ACACB	1856533	1852406	9606.ENSP00000365837	9606.ENSP00000341044	0.05	0	0	0	0	0	0	0.158	0.165
ACACA	PUS3	1852858	1843115	9606.ENSP00000344789	9606.ENSP00000227474	0.05	0	0	0	0	0	0	0.158	0.165
PUSL1	ACACB	1856970	1852406	9606.ENSP00000368318	9606.ENSP00000341044	0.05	0	0	0	0	0	0	0.158	0.165
PUSL1	ACACA	1856970	1852858	9606.ENSP00000368318	9606.ENSP00000344789	0.05	0	0	0	0	0	0	0.158	0.165
PFAS	NAMPT	1849628	1842925	9606.ENSP00000313490	9606.ENSP00000222553	0.072	0	0	0	0.055	0	0	0.125	0.165
RTN4IP1	IL6	1854941	1844631	9606.ENSP00000358059	9606.ENSP00000258743	0	0	0	0	0	0	0	0.166	0.165
NAPRT1	PFAS	1860287	1849628	9606.ENSP00000401508	9606.ENSP00000313490	0.072	0	0	0	0.055	0	0	0.125	0.165
NDUFAF6	CYCS	1858366	1848998	9606.ENSP00000379430	9606.ENSP00000307786	0	0	0	0	0.056	0	0	0.151	0.165
CYCS	GSTZ1	1848998	1842600	9606.ENSP00000307786	9606.ENSP00000216465	0	0	0	0	0.055	0.066	0	0.13	0.165
ACACB	PUS3	1852406	1843115	9606.ENSP00000341044	9606.ENSP00000227474	0.05	0	0	0	0	0	0	0.158	0.165
NAGK	CYCS	1859399	1848998	9606.ENSP00000389087	9606.ENSP00000307786	0	0	0	0	0	0	0	0.165	0.165
SOD2	ACADL	1854504	1843363	9606.ENSP00000356022	9606.ENSP00000233710	0	0	0	0	0.085	0	0	0.125	0.165
TDO2	LIPE	1862280	1843708	9606.ENSP00000444788	9606.ENSP00000244289	0.104	0	0	0	0.052	0	0	0.096	0.165
SOD2	GSTZ1	1854504	1842600	9606.ENSP00000356022	9606.ENSP00000216465	0	0	0	0	0.074	0	0	0.136	0.165
LDHA	GLRX	1862289	1843473	9606.ENSP00000445175	9606.ENSP00000237858	0	0	0	0	0.092	0	0	0.118	0.165
ETFA	ALDH2	1862814	1844978	9606.ENSP00000452762	9606.ENSP00000261733	0.055	0	0	0	0.055	0	0	0.139	0.164
LDHA	NAPRT1	1862289	1860287	9606.ENSP00000445175	9606.ENSP00000401508	0	0	0	0	0	0	0	0.164	0.164
GCH1	GSR	1858303	1842813	9606.ENSP00000378890	9606.ENSP00000221130	0	0	0	0	0.053	0	0	0.153	0.164
GCH1	NFS1	1858303	1856041	9606.ENSP00000378890	9606.ENSP00000363205	0.07	0	0	0	0	0	0	0.138	0.164
LDHA	WARS	1862289	1853177	9606.ENSP00000445175	9606.ENSP00000347495	0.065	0	0	0	0.047	0	0	0.137	0.164
PPIA	WARS	1861418	1853177	9606.ENSP00000419425	9606.ENSP00000347495	0	0	0	0	0.054	0	0	0.153	0.164
CNDP2	ADK	1850747	1847021	9606.ENSP00000325548	9606.ENSP00000286621	0.047	0	0	0	0	0	0	0.159	0.164
CYCS	ASNS	1848998	1842325	9606.ENSP00000307786	9606.ENSP00000175506	0	0	0	0	0.073	0	0	0.135	0.163
ACMSD	COQ6	1853300	1851649	9606.ENSP00000348459	9606.ENSP00000333946	0.086	0	0	0	0.054	0	0	0.11	0.163
CBS	CCBL1	1852819	1848386	9606.ENSP00000344460	9606.ENSP00000302227	0	0	0	0	0.063	0	0	0.144	0.163
WARS	BHMT	1853177	1846377	9606.ENSP00000347495	9606.ENSP00000274353	0.065	0	0	0	0	0	0	0.142	0.163
PAH	CBS	1862478	1852819	9606.ENSP00000448059	9606.ENSP00000344460	0	0	0	0	0	0	0	0.163	0.163
ACCSL	CBS	1856936	1852819	9606.ENSP00000368109	9606.ENSP00000344460	0	0	0	0	0.063	0	0	0.144	0.163
CBS	CCBL2	1852819	1844797	9606.ENSP00000344460	9606.ENSP00000260508	0	0	0	0	0.063	0	0	0.144	0.163
CBS	ACCS	1852819	1845412	9606.ENSP00000344460	9606.ENSP00000263776	0	0	0	0	0.063	0	0	0.144	0.163
CHI3L1	NAMPT	1844377	1842925	9606.ENSP00000255409	9606.ENSP00000222553	0	0	0	0	0.054	0	0	0.152	0.163
CTH	IL6	1855373	1844631	9606.ENSP00000359976	9606.ENSP00000258743	0	0	0	0	0	0	0	0.163	0.163
IFNG	GSTZ1	1843180	1842600	9606.ENSP00000229135	9606.ENSP00000216465	0	0	0	0	0	0	0	0.164	0.163
CYB5R2	SQLE	1848071	1845823	9606.ENSP00000299498	9606.ENSP00000265896	0	0	0	0	0.071	0	0	0.137	0.163
NAPRT1	NFS1	1860287	1856041	9606.ENSP00000401508	9606.ENSP00000363205	0	0	0	0	0.044	0	0	0.161	0.163
SMOX	LIPE	1848937	1843708	9606.ENSP00000307252	9606.ENSP00000244289	0	0	0	0	0	0	0	0.162	0.162
HSD17B6	PEPD	1850063	1843701	9606.ENSP00000318631	9606.ENSP00000244137	0	0	0	0	0.042	0	0	0.162	0.162
GPT	PUS3	1858252	1843115	9606.ENSP00000378408	9606.ENSP00000227474	0.063	0	0	0	0.057	0	0	0.128	0.162
GPT2	PUS3	1852917	1843115	9606.ENSP00000345282	9606.ENSP00000227474	0.063	0	0	0	0.057	0	0	0.128	0.162
IVD	FH	1861355	1854397	9606.ENSP00000418397	9606.ENSP00000355518	0	0	0	0	0.054	0	0	0.15	0.162
KMO	TMLHE	1854396	1851827	9606.ENSP00000355517	9606.ENSP00000335261	0.07	0	0	0	0.076	0	0	0.103	0.162
ALDH2	AADAT	1844978	1843100	9606.ENSP00000261733	9606.ENSP00000226840	0	0	0	0	0.048	0	0	0.156	0.162
PIPOX	CHI3L1	1849980	1844377	9606.ENSP00000317721	9606.ENSP00000255409	0	0	0	0	0.055	0	0	0.15	0.162
CBS	BBOX1	1852819	1845300	9606.ENSP00000344460	9606.ENSP00000263182	0	0	0	0	0	0	0	0.162	0.162
PPIA	TPM3	1861418	1854817	9606.ENSP00000419425	9606.ENSP00000357516	0	0	0	0	0.053	0	0	0.152	0.162
SOD2	PIPOX	1854504	1849980	9606.ENSP00000356022	9606.ENSP00000317721	0.048	0	0	0	0	0.054	0	0.145	0.162
IFIT1	KYNU	1855553	1845495	9606.ENSP00000360869	9606.ENSP00000264170	0	0	0	0	0.074	0	0	0.13	0.161
KYNU	IL6	1845495	1844631	9606.ENSP00000264170	9606.ENSP00000258743	0	0	0	0	0	0	0	0.161	0.161
IL6	PEPD	1844631	1843701	9606.ENSP00000258743	9606.ENSP00000244137	0	0	0	0	0	0	0	0.162	0.161
AADACL3	MGLL	1853824	1845675	9606.ENSP00000352268	9606.ENSP00000265052	0	0	0	0	0	0	0	0.161	0.161
IVD	CYCS	1861355	1848998	9606.ENSP00000418397	9606.ENSP00000307786	0	0	0	0	0	0	0	0.161	0.161
AFMID	MGLL	1851092	1845675	9606.ENSP00000328938	9606.ENSP00000265052	0	0	0	0	0	0	0	0.161	0.161
NAMPTL	NFS1	1860696	1856041	9606.ENSP00000407952	9606.ENSP00000363205	0	0	0	0	0	0	0	0.161	0.161
IDO1	CYCS	1861841	1848998	9606.ENSP00000430505	9606.ENSP00000307786	0	0	0	0	0	0	0	0.161	0.161
UROC1	KYNU	1857700	1845495	9606.ENSP00000373073	9606.ENSP00000264170	0.063	0	0	0	0	0	0	0.142	0.161
SMS	DSTN	1859066	1843797	9606.ENSP00000385746	9606.ENSP00000246069	0	0	0	0	0.054	0	0	0.15	0.161
NFS1	NAMPT	1856041	1842925	9606.ENSP00000363205	9606.ENSP00000222553	0	0	0	0	0	0	0	0.161	0.161
CRYZL1	CYCS	1857397	1848998	9606.ENSP00000370966	9606.ENSP00000307786	0	0	0	0	0.052	0	0	0.151	0.161
LIPE	SGTA	1843708	1842851	9606.ENSP00000244289	9606.ENSP00000221566	0	0	0	0	0	0	0	0.162	0.161
ACCSL	ASS1	1856936	1844185	9606.ENSP00000368109	9606.ENSP00000253004	0	0	0	0	0.059	0.046	0	0.141	0.161
PFAS	CCBL1	1849628	1848386	9606.ENSP00000313490	9606.ENSP00000302227	0.065	0	0	0	0.056	0	0	0.126	0.161
ACCS	ASS1	1845412	1844185	9606.ENSP00000263776	9606.ENSP00000253004	0	0	0	0	0.059	0.046	0	0.141	0.161
GCH1	CNDP2	1858303	1850747	9606.ENSP00000378890	9606.ENSP00000325548	0	0	0	0	0	0	0	0.161	0.161
HAAO	GNS	1847517	1844574	9606.ENSP00000294973	9606.ENSP00000258145	0	0	0	0	0	0	0	0.161	0.161
TAT	APMAP	1853275	1842671	9606.ENSP00000348234	9606.ENSP00000217456	0	0	0	0	0.126	0	0	0.08	0.161
PFAS	CCBL2	1849628	1844797	9606.ENSP00000313490	9606.ENSP00000260508	0.065	0	0	0	0.056	0	0	0.126	0.161
ENSG00000255154	PSAT1	1862055	1856523	9606.ENSP00000437142	9606.ENSP00000365773	0	0	0	0	0	0	0	0.161	0.161
GNS	DSTN	1844574	1843797	9606.ENSP00000258145	9606.ENSP00000246069	0	0	0	0	0	0	0	0.16	0.16
CCBL1	GSR	1848386	1842813	9606.ENSP00000302227	9606.ENSP00000221130	0	0	0	0	0.053	0	0	0.149	0.16
ENSG00000255154	FH	1862055	1854397	9606.ENSP00000437142	9606.ENSP00000355518	0.058	0	0	0	0.096	0	0	0.093	0.16
TDO2	AADACL2	1862280	1853369	9606.ENSP00000444788	9606.ENSP00000348911	0.104	0	0	0	0.054	0	0	0.089	0.16
BHMT	KYNU	1846377	1845495	9606.ENSP00000274353	9606.ENSP00000264170	0	0	0	0	0.054	0	0	0.148	0.16
NDUFAF6	CYB5R2	1858366	1848071	9606.ENSP00000379430	9606.ENSP00000299498	0.059	0	0	0	0.099	0	0	0.089	0.16
AMPD3	CAT	1858402	1843587	9606.ENSP00000379802	9606.ENSP00000241052	0	0	0	0	0.056	0	0	0.147	0.16
SOD2	MGLL	1854504	1845675	9606.ENSP00000356022	9606.ENSP00000265052	0	0	0	0	0	0	0	0.16	0.16
PAH	SOD2	1862478	1854504	9606.ENSP00000448059	9606.ENSP00000356022	0	0	0	0	0	0	0	0.16	0.16
ACACA	AADAC	1852858	1843326	9606.ENSP00000344789	9606.ENSP00000232892	0	0	0	0	0.054	0	0	0.148	0.16
ETFA	CAT	1862814	1843587	9606.ENSP00000452762	9606.ENSP00000241052	0	0	0	0	0.054	0	0	0.149	0.16
ACACB	NAMPT	1852406	1842925	9606.ENSP00000341044	9606.ENSP00000222553	0.065	0	0	0	0	0	0	0.139	0.16
TAT	GSTZ1	1853275	1842600	9606.ENSP00000348234	9606.ENSP00000216465	0	0	0	0	0.054	0	0	0.149	0.16
PUSL1	DMGDH	1856970	1844361	9606.ENSP00000368318	9606.ENSP00000255189	0.064	0	0	0	0.048	0	0	0.132	0.159
IDO1	PEPD	1861841	1843701	9606.ENSP00000430505	9606.ENSP00000244137	0	0	0	0	0	0	0	0.16	0.159
GPT2	PIPOX	1852917	1849980	9606.ENSP00000345282	9606.ENSP00000317721	0.062	0	0	0	0.055	0	0	0.128	0.159
ACCSL	PIPOX	1856936	1849980	9606.ENSP00000368109	9606.ENSP00000317721	0.062	0	0	0	0.055	0	0	0.128	0.159
TNFAIP6	TFPI2	1843667	1842923	9606.ENSP00000243347	9606.ENSP00000222543	0	0	0	0	0.055	0	0	0.147	0.159
PUS1	DMGDH	1856533	1844361	9606.ENSP00000365837	9606.ENSP00000255189	0.064	0	0	0	0.048	0	0	0.132	0.159
QPRT	MRPL1	1858293	1849750	9606.ENSP00000378782	9606.ENSP00000315017	0	0	0	0	0	0	0	0.16	0.159
GPT	PIPOX	1858252	1849980	9606.ENSP00000378408	9606.ENSP00000317721	0.062	0	0	0	0.055	0	0	0.128	0.159
CNIH4	KYNU	1861483	1845495	9606.ENSP00000420443	9606.ENSP00000264170	0	0	0	0	0	0	0	0.159	0.159
CCBL2	DAO	1844797	1843145	9606.ENSP00000260508	9606.ENSP00000228476	0.062	0	0	0	0.055	0	0	0.128	0.159
ACCS	DAO	1845412	1843145	9606.ENSP00000263776	9606.ENSP00000228476	0.062	0	0	0	0.055	0	0	0.128	0.159
DMGDH	PUS3	1844361	1843115	9606.ENSP00000255189	9606.ENSP00000227474	0.064	0	0	0	0.048	0	0	0.132	0.159
AADACL2	PIPOX	1853369	1849980	9606.ENSP00000348911	9606.ENSP00000317721	0	0	0	0	0.055	0.099	0	0.092	0.159
LIPE	PEPD	1843708	1843701	9606.ENSP00000244289	9606.ENSP00000244137	0	0	0	0	0.085	0	0	0.118	0.159
PIPOX	CCBL1	1849980	1848386	9606.ENSP00000317721	9606.ENSP00000302227	0.062	0	0	0	0.055	0	0	0.128	0.159
NFS1	CNDP2	1856041	1850747	9606.ENSP00000363205	9606.ENSP00000325548	0	0	0	0	0	0	0	0.16	0.159
PPIA	GSTZ1	1861418	1842600	9606.ENSP00000419425	9606.ENSP00000216465	0	0	0	0	0.073	0.093	0	0.081	0.159
SMOX	KYNU	1848937	1845495	9606.ENSP00000307252	9606.ENSP00000264170	0	0	0	0	0.092	0	0	0.112	0.159
RPS6KA1	HSD17B6	1862001	1850063	9606.ENSP00000435412	9606.ENSP00000318631	0	0	0	0	0	0	0	0.16	0.159
ACCSL	DAO	1856936	1843145	9606.ENSP00000368109	9606.ENSP00000228476	0.062	0	0	0	0.055	0	0	0.128	0.159
WARS	KYNU	1853177	1845495	9606.ENSP00000347495	9606.ENSP00000264170	0	0	0	0	0.056	0	0	0.146	0.159
CTH	ALDH2	1855373	1844978	9606.ENSP00000359976	9606.ENSP00000261733	0	0	0	0	0.062	0.042	0	0.139	0.159
PAH	ASNS	1862478	1842325	9606.ENSP00000448059	9606.ENSP00000175506	0	0	0	0	0	0	0	0.159	0.159
PIPOX	CCBL2	1849980	1844797	9606.ENSP00000317721	9606.ENSP00000260508	0.062	0	0	0	0.055	0	0	0.128	0.159
OGDH	NME8	1842933	1842383	9606.ENSP00000222673	9606.ENSP00000199447	0	0	0	0	0.098	0	0	0.106	0.159
PIPOX	ACCS	1849980	1845412	9606.ENSP00000317721	9606.ENSP00000263776	0.062	0	0	0	0.055	0	0	0.128	0.159
NCEH1	PIPOX	1862223	1849980	9606.ENSP00000442464	9606.ENSP00000317721	0	0	0	0	0.054	0.099	0	0.092	0.158
TDO2	NCEH1	1862280	1862223	9606.ENSP00000444788	9606.ENSP00000442464	0.104	0	0	0	0.052	0	0	0.089	0.158
CHI3L1	TNFAIP6	1844377	1843667	9606.ENSP00000255409	9606.ENSP00000243347	0	0	0	0	0.053	0	0	0.147	0.158
TAT	PFAS	1853275	1849628	9606.ENSP00000348234	9606.ENSP00000313490	0.065	0	0	0	0.053	0	0	0.126	0.158
GPT	PFAS	1858252	1849628	9606.ENSP00000378408	9606.ENSP00000313490	0.065	0	0	0	0.053	0	0	0.126	0.158
WARS	LDHAL6B	1853177	1848400	9606.ENSP00000347495	9606.ENSP00000302393	0.065	0	0	0	0.047	0	0	0.131	0.158
GPT2	PFAS	1852917	1849628	9606.ENSP00000345282	9606.ENSP00000313490	0.065	0	0	0	0.053	0	0	0.126	0.158
HSD17B6	FAH	1850063	1844986	9606.ENSP00000318631	9606.ENSP00000261755	0	0	0	0	0.058	0	0	0.143	0.158
ACCSL	PFAS	1856936	1849628	9606.ENSP00000368109	9606.ENSP00000313490	0.065	0	0	0	0.053	0	0	0.126	0.158
AADACL3	PIPOX	1853824	1849980	9606.ENSP00000352268	9606.ENSP00000317721	0	0	0	0	0.054	0.099	0	0.092	0.158
TDO2	AADACL4	1862280	1856457	9606.ENSP00000444788	9606.ENSP00000365395	0.104	0	0	0	0.052	0	0	0.089	0.158
IDO1	IFIT1	1861841	1855553	9606.ENSP00000430505	9606.ENSP00000360869	0	0	0	0	0.049	0	0	0.151	0.158
ETFA	DMGDH	1862814	1844361	9606.ENSP00000452762	9606.ENSP00000255189	0.096	0	0	0	0.052	0	0	0.097	0.158
TDO2	AADACL3	1862280	1853824	9606.ENSP00000444788	9606.ENSP00000352268	0.104	0	0	0	0.052	0	0	0.089	0.158
AADACL4	PIPOX	1856457	1849980	9606.ENSP00000365395	9606.ENSP00000317721	0	0	0	0	0.054	0.099	0	0.092	0.158
CFL1	COIL	1849206	1843558	9606.ENSP00000309629	9606.ENSP00000240316	0	0	0	0	0	0	0	0.159	0.158
COQ6	MVD	1851649	1848229	9606.ENSP00000333946	9606.ENSP00000301012	0	0	0	0	0.115	0	0	0.088	0.158
PFAS	ACCS	1849628	1845412	9606.ENSP00000313490	9606.ENSP00000263776	0.065	0	0	0	0.053	0	0	0.126	0.158
KYNU	NME8	1845495	1842383	9606.ENSP00000264170	9606.ENSP00000199447	0	0	0	0	0	0.072	0	0.129	0.157
BHMT	ALDH2	1846377	1844978	9606.ENSP00000274353	9606.ENSP00000261733	0	0	0	0	0.046	0.072	0	0.125	0.157
SMEK2	CNDP2	1852249	1850747	9606.ENSP00000339769	9606.ENSP00000325548	0	0	0	0	0	0.157	0	0	0.157
PPM1G	SGTA	1845605	1842851	9606.ENSP00000264714	9606.ENSP00000221566	0	0	0	0	0.053	0.065	0	0.125	0.157
CFL1	CHI3L1	1849206	1844377	9606.ENSP00000309629	9606.ENSP00000255409	0	0	0	0	0.043	0	0	0.156	0.157
IVD	DMGDH	1861355	1844361	9606.ENSP00000418397	9606.ENSP00000255189	0	0	0	0	0.053	0	0	0.147	0.157
PAH	RET	1862478	1853238	9606.ENSP00000448059	9606.ENSP00000347942	0	0	0	0	0	0	0	0.157	0.157
TDO2	GMPS	1862280	1861442	9606.ENSP00000444788	9606.ENSP00000419851	0	0	0	0	0	0	0	0.157	0.157
HAAO	TPH1	1847517	1843985	9606.ENSP00000294973	9606.ENSP00000250018	0	0	0	0	0.052	0	0	0.147	0.157
KMO	MRPL1	1854396	1849750	9606.ENSP00000355517	9606.ENSP00000315017	0	0	0	0	0	0	0	0.157	0.157
MVD	CSE1L	1848229	1845260	9606.ENSP00000301012	9606.ENSP00000262982	0	0	0	0	0	0.157	0	0	0.157
RET	TPH1	1853238	1843985	9606.ENSP00000347942	9606.ENSP00000250018	0	0	0	0	0	0	0	0.157	0.157
AMPD3	KYNU	1858402	1845495	9606.ENSP00000379802	9606.ENSP00000264170	0	0	0	0	0.054	0	0	0.145	0.157
AMPD3	CHI3L1	1858402	1844377	9606.ENSP00000379802	9606.ENSP00000255409	0	0	0	0	0.048	0	0	0.151	0.157
SGTA	GSTZ1	1842851	1842600	9606.ENSP00000221566	9606.ENSP00000216465	0	0	0	0	0	0.079	0	0.122	0.157
IFIT1	PPM1G	1855553	1845605	9606.ENSP00000360869	9606.ENSP00000264714	0	0	0	0	0.053	0.065	0	0.125	0.157
ADSS	ALDH2	1854390	1844978	9606.ENSP00000355493	9606.ENSP00000261733	0.062	0	0	0	0.054	0	0	0.126	0.156
VAT1	OGDH	1853226	1842933	9606.ENSP00000347872	9606.ENSP00000222673	0.065	0	0	0	0.053	0	0	0.124	0.156
PUSL1	PUS3	1856970	1843115	9606.ENSP00000368318	9606.ENSP00000227474	0	0	0.35	0.662	0.053	0	0	0	0.156
PIPOX	HAAO	1849980	1847517	9606.ENSP00000317721	9606.ENSP00000294973	0	0	0	0	0.055	0	0	0.144	0.156
NDUFAF6	GSR	1858366	1842813	9606.ENSP00000379430	9606.ENSP00000221130	0	0	0	0	0.074	0	0	0.126	0.156
LDHAL6B	NAMPT	1848400	1842925	9606.ENSP00000302393	9606.ENSP00000222553	0	0	0	0	0	0	0	0.156	0.156
ADK	NAMPT	1847021	1842925	9606.ENSP00000286621	9606.ENSP00000222553	0.048	0	0	0	0.055	0	0	0.137	0.156
GCH1	ALDH2	1858303	1844978	9606.ENSP00000378890	9606.ENSP00000261733	0	0	0	0	0.053	0	0	0.145	0.156
VAT1L	TP53I3	1848493	1843498	9606.ENSP00000303129	9606.ENSP00000238721	0	0	0.523	0.766	0	0	0	0.056	0.156
ADK	NME8	1847021	1842383	9606.ENSP00000286621	9606.ENSP00000199447	0.066	0	0	0	0.089	0	0	0.088	0.156
CYB5R2	KYNU	1848071	1845495	9606.ENSP00000299498	9606.ENSP00000264170	0	0	0	0	0.055	0	0	0.143	0.156
DMGDH	GLRX	1844361	1843473	9606.ENSP00000255189	9606.ENSP00000237858	0	0	0	0	0.049	0	0	0.148	0.155
KYNU	ALDH2	1845495	1844978	9606.ENSP00000264170	9606.ENSP00000261733	0	0	0	0	0.066	0	0	0.133	0.155
NFS1	PFAS	1856041	1849628	9606.ENSP00000363205	9606.ENSP00000313490	0	0	0	0	0	0	0	0.155	0.155
HPDL	APMAP	1851802	1842671	9606.ENSP00000335060	9606.ENSP00000217456	0	0	0	0	0.073	0	0	0.126	0.155
NAPRT1	LDHAL6B	1860287	1848400	9606.ENSP00000401508	9606.ENSP00000302393	0	0	0	0	0	0	0	0.155	0.155
AADACL3	CAT	1853824	1843587	9606.ENSP00000352268	9606.ENSP00000241052	0	0	0	0	0.074	0	0	0.125	0.155
NDUFAF6	KYNU	1858366	1845495	9606.ENSP00000379430	9606.ENSP00000264170	0	0	0	0	0.101	0	0	0.099	0.155
ETFA	SOD2	1862814	1854504	9606.ENSP00000452762	9606.ENSP00000356022	0	0	0	0	0.125	0	0	0.074	0.155
CAT	AADAC	1843587	1843326	9606.ENSP00000241052	9606.ENSP00000232892	0	0	0	0	0.074	0	0	0.125	0.155
NCEH1	CAT	1862223	1843587	9606.ENSP00000442464	9606.ENSP00000241052	0	0	0	0	0.074	0	0	0.125	0.155
VAT1	MVD	1853226	1848229	9606.ENSP00000347872	9606.ENSP00000301012	0	0	0	0	0	0	0	0.155	0.155
AADACL2	CAT	1853369	1843587	9606.ENSP00000348911	9606.ENSP00000241052	0	0	0	0	0.074	0	0	0.125	0.155
AADACL4	CAT	1856457	1843587	9606.ENSP00000365395	9606.ENSP00000241052	0	0	0	0	0.074	0	0	0.125	0.155
COQ6	CAT	1851649	1843587	9606.ENSP00000333946	9606.ENSP00000241052	0	0	0	0	0.055	0	0	0.142	0.154
COQ6	CYB5R2	1851649	1848071	9606.ENSP00000333946	9606.ENSP00000299498	0	0	0	0	0.061	0	0	0.137	0.154
ETFA	BCCIP	1862814	1854867	9606.ENSP00000452762	9606.ENSP00000357748	0	0	0	0	0.154	0	0	0	0.154
BBOX1	ALDH2	1845300	1844978	9606.ENSP00000263182	9606.ENSP00000261733	0	0	0	0	0.073	0	0	0.125	0.154
FAH	CAT	1844986	1843587	9606.ENSP00000261755	9606.ENSP00000241052	0	0	0	0	0.055	0	0	0.141	0.154
MRPL1	CAT	1849750	1843587	9606.ENSP00000315017	9606.ENSP00000241052	0	0	0	0	0.055	0	0	0.142	0.154
SGTA	GSR	1842851	1842813	9606.ENSP00000221566	9606.ENSP00000221130	0	0	0	0	0.056	0.088	0	0.095	0.153
AFMID	DAO	1851092	1843145	9606.ENSP00000328938	9606.ENSP00000228476	0	0	0	0	0.054	0.094	0	0.092	0.153
MRPL1	KYNU	1849750	1845495	9606.ENSP00000315017	9606.ENSP00000264170	0	0	0	0	0	0	0	0.153	0.153
FUBP1	SF3B3	1855347	1848773	9606.ENSP00000359804	9606.ENSP00000305790	0	0	0	0	0.111	0	0	0.087	0.153
FH	GSTZ1	1854397	1842600	9606.ENSP00000355518	9606.ENSP00000216465	0	0	0	0	0.085	0	0	0.111	0.153
DSTN	LIPE	1843797	1843708	9606.ENSP00000246069	9606.ENSP00000244289	0	0	0	0	0.052	0	0	0.143	0.153
LIPE	DAO	1843708	1843145	9606.ENSP00000244289	9606.ENSP00000228476	0	0	0	0	0.054	0.094	0	0.092	0.153
AFMID	PIPOX	1851092	1849980	9606.ENSP00000328938	9606.ENSP00000317721	0	0	0	0	0.054	0.094	0	0.092	0.153
KYNU	ACADL	1845495	1843363	9606.ENSP00000264170	9606.ENSP00000233710	0	0	0	0	0.154	0	0	0	0.153
IVD	KYNU	1861355	1845495	9606.ENSP00000418397	9606.ENSP00000264170	0	0	0	0	0.154	0	0	0	0.153
AADACL3	CCBL1	1853824	1848386	9606.ENSP00000352268	9606.ENSP00000302227	0.047	0	0	0	0.099	0	0	0.092	0.152
CCBL2	LIPE	1844797	1843708	9606.ENSP00000260508	9606.ENSP00000244289	0.047	0	0	0	0.099	0	0	0.092	0.152
ACCSL	AADACL3	1856936	1853824	9606.ENSP00000368109	9606.ENSP00000352268	0.047	0	0	0	0.099	0	0	0.092	0.152
HSD17B6	GNS	1850063	1844574	9606.ENSP00000318631	9606.ENSP00000258145	0	0	0	0	0	0	0	0.152	0.152
ACCSL	AADAC	1856936	1843326	9606.ENSP00000368109	9606.ENSP00000232892	0.047	0	0	0	0.099	0	0	0.092	0.152
GPT	AADACL3	1858252	1853824	9606.ENSP00000378408	9606.ENSP00000352268	0.047	0	0	0	0.099	0	0	0.092	0.152
CCBL1	AADAC	1848386	1843326	9606.ENSP00000302227	9606.ENSP00000232892	0.047	0	0	0	0.099	0	0	0.092	0.152
AADACL4	GPT2	1856457	1852917	9606.ENSP00000365395	9606.ENSP00000345282	0.047	0	0	0	0.099	0	0	0.092	0.152
ASS1	AADAT	1844185	1843100	9606.ENSP00000253004	9606.ENSP00000226840	0.049	0	0	0	0.126	0	0	0.062	0.152
AFMID	ACCS	1851092	1845412	9606.ENSP00000328938	9606.ENSP00000263776	0.047	0	0	0	0.099	0	0	0.092	0.152
ACCSL	LIPE	1856936	1843708	9606.ENSP00000368109	9606.ENSP00000244289	0.047	0	0	0	0.099	0	0	0.092	0.152
NCEH1	CCBL2	1862223	1844797	9606.ENSP00000442464	9606.ENSP00000260508	0.047	0	0	0	0.099	0	0	0.092	0.152
NCEH1	GPT	1862223	1858252	9606.ENSP00000442464	9606.ENSP00000378408	0.047	0	0	0	0.099	0	0	0.092	0.152
AADACL2	TAT	1853369	1853275	9606.ENSP00000348911	9606.ENSP00000348234	0.047	0	0	0	0.099	0	0	0.092	0.152
TAT	AFMID	1853275	1851092	9606.ENSP00000348234	9606.ENSP00000328938	0.047	0	0	0	0.099	0	0	0.092	0.152
ACCSL	AADACL2	1856936	1853369	9606.ENSP00000368109	9606.ENSP00000348911	0.047	0	0	0	0.099	0	0	0.092	0.152
IFIT1	GSR	1855553	1842813	9606.ENSP00000360869	9606.ENSP00000221130	0	0	0	0	0.053	0.106	0	0.079	0.152
GPT	AADACL2	1858252	1853369	9606.ENSP00000378408	9606.ENSP00000348911	0.047	0	0	0	0.099	0	0	0.092	0.152
AADACL2	GPT2	1853369	1852917	9606.ENSP00000348911	9606.ENSP00000345282	0.047	0	0	0	0.099	0	0	0.092	0.152
AADACL2	ACCS	1853369	1845412	9606.ENSP00000348911	9606.ENSP00000263776	0.047	0	0	0	0.099	0	0	0.092	0.152
IFIT1	CYCS	1855553	1848998	9606.ENSP00000360869	9606.ENSP00000307786	0	0	0	0	0.053	0	0	0.142	0.152
AADACL3	TAT	1853824	1853275	9606.ENSP00000352268	9606.ENSP00000348234	0.047	0	0	0	0.099	0	0	0.092	0.152
AADACL3	ACCS	1853824	1845412	9606.ENSP00000352268	9606.ENSP00000263776	0.047	0	0	0	0.099	0	0	0.092	0.152
NCEH1	CCBL1	1862223	1848386	9606.ENSP00000442464	9606.ENSP00000302227	0.047	0	0	0	0.099	0	0	0.092	0.152
AADACL2	CCBL2	1853369	1844797	9606.ENSP00000348911	9606.ENSP00000260508	0.047	0	0	0	0.099	0	0	0.092	0.152
AADACL3	CCBL2	1853824	1844797	9606.ENSP00000352268	9606.ENSP00000260508	0.047	0	0	0	0.099	0	0	0.092	0.152
ACCSL	AFMID	1856936	1851092	9606.ENSP00000368109	9606.ENSP00000328938	0.047	0	0	0	0.099	0	0	0.092	0.152
CCBL2	AADAC	1844797	1843326	9606.ENSP00000260508	9606.ENSP00000232892	0.047	0	0	0	0.099	0	0	0.092	0.152
NCEH1	TAT	1862223	1853275	9606.ENSP00000442464	9606.ENSP00000348234	0.047	0	0	0	0.099	0	0	0.092	0.152
GPT	AADACL4	1858252	1856457	9606.ENSP00000378408	9606.ENSP00000365395	0.047	0	0	0	0.099	0	0	0.092	0.152
NCEH1	ACCS	1862223	1845412	9606.ENSP00000442464	9606.ENSP00000263776	0.047	0	0	0	0.099	0	0	0.092	0.152
ACCS	LIPE	1845412	1843708	9606.ENSP00000263776	9606.ENSP00000244289	0.047	0	0	0	0.099	0	0	0.092	0.152
AADACL4	CCBL2	1856457	1844797	9606.ENSP00000365395	9606.ENSP00000260508	0.047	0	0	0	0.099	0	0	0.092	0.152
AADACL4	CCBL1	1856457	1848386	9606.ENSP00000365395	9606.ENSP00000302227	0.047	0	0	0	0.099	0	0	0.092	0.152
NCEH1	ACCSL	1862223	1856936	9606.ENSP00000442464	9606.ENSP00000368109	0.047	0	0	0	0.099	0	0	0.092	0.152
CCBL1	LIPE	1848386	1843708	9606.ENSP00000302227	9606.ENSP00000244289	0.047	0	0	0	0.099	0	0	0.092	0.152
GPT2	AFMID	1852917	1851092	9606.ENSP00000345282	9606.ENSP00000328938	0.047	0	0	0	0.099	0	0	0.092	0.152
GPT2	AADAC	1852917	1843326	9606.ENSP00000345282	9606.ENSP00000232892	0.047	0	0	0	0.099	0	0	0.092	0.152
GPT	AADAC	1858252	1843326	9606.ENSP00000378408	9606.ENSP00000232892	0.047	0	0	0	0.099	0	0	0.092	0.152
AADACL2	CCBL1	1853369	1848386	9606.ENSP00000348911	9606.ENSP00000302227	0.047	0	0	0	0.099	0	0	0.092	0.152
ACCS	AADAC	1845412	1843326	9606.ENSP00000263776	9606.ENSP00000232892	0.047	0	0	0	0.099	0	0	0.092	0.152
GPT	AFMID	1858252	1851092	9606.ENSP00000378408	9606.ENSP00000328938	0.047	0	0	0	0.099	0	0	0.092	0.152
NCEH1	GPT2	1862223	1852917	9606.ENSP00000442464	9606.ENSP00000345282	0.047	0	0	0	0.099	0	0	0.092	0.152
ACCSL	AADACL4	1856936	1856457	9606.ENSP00000368109	9606.ENSP00000365395	0.047	0	0	0	0.099	0	0	0.092	0.152
AADACL4	ACCS	1856457	1845412	9606.ENSP00000365395	9606.ENSP00000263776	0.047	0	0	0	0.099	0	0	0.092	0.152
AADACL3	GPT2	1853824	1852917	9606.ENSP00000352268	9606.ENSP00000345282	0.047	0	0	0	0.099	0	0	0.092	0.152
CHST7	KYNU	1846468	1845495	9606.ENSP00000276055	9606.ENSP00000264170	0	0	0	0	0	0	0	0.153	0.152
AADACL4	TAT	1856457	1853275	9606.ENSP00000365395	9606.ENSP00000348234	0.047	0	0	0	0.099	0	0	0.092	0.152
GCH1	VAT1L	1858303	1848493	9606.ENSP00000378890	9606.ENSP00000303129	0.063	0	0	0	0	0	0	0.131	0.151
HSD17B6	CFL1	1850063	1849206	9606.ENSP00000318631	9606.ENSP00000309629	0	0	0	0	0	0	0	0.152	0.151
GMPS	MEMO1	1861442	1847526	9606.ENSP00000419851	9606.ENSP00000295065	0	0	0	0	0.15	0	0	0	0.151
CTH	SQLE	1855373	1845823	9606.ENSP00000359976	9606.ENSP00000265896	0	0	0	0	0.055	0	0	0.139	0.151
SMS	LIPE	1859066	1843708	9606.ENSP00000385746	9606.ENSP00000244289	0	0	0	0	0	0	0	0.152	0.151
HAAO	OGDH	1847517	1842933	9606.ENSP00000294973	9606.ENSP00000222673	0	0	0	0	0	0	0	0.152	0.151
IFIT1	TNFAIP6	1855553	1843667	9606.ENSP00000360869	9606.ENSP00000243347	0	0	0	0	0	0	0	0.152	0.151
PUS1	ACCS	1856533	1845412	9606.ENSP00000365837	9606.ENSP00000263776	0.063	0	0	0	0.045	0	0	0.128	0.151
KMO	IFNG	1854396	1843180	9606.ENSP00000355517	9606.ENSP00000229135	0	0	0	0	0	0	0	0.152	0.151
MRPL1	CYCS	1849750	1848998	9606.ENSP00000315017	9606.ENSP00000307786	0	0	0	0	0.133	0	0	0.06	0.151
KMO	IL6	1854396	1844631	9606.ENSP00000355517	9606.ENSP00000258743	0	0	0	0	0	0	0	0.152	0.151
ACCSL	PUS1	1856936	1856533	9606.ENSP00000368109	9606.ENSP00000365837	0.063	0	0	0	0.045	0	0	0.128	0.151
PIPOX	CAT	1849980	1843587	9606.ENSP00000317721	9606.ENSP00000241052	0	0	0	0	0.053	0	0	0.141	0.151
RTN4IP1	OGDH	1854941	1842933	9606.ENSP00000358059	9606.ENSP00000222673	0.065	0	0	0	0.055	0	0	0.117	0.151
PSAT1	HSD17B6	1856523	1850063	9606.ENSP00000365773	9606.ENSP00000318631	0	0	0	0	0	0	0	0.152	0.151
TDO2	PIPOX	1862280	1849980	9606.ENSP00000444788	9606.ENSP00000317721	0	0	0	0	0.12	0	0	0.074	0.151
LDHA	GCH1	1862289	1858303	9606.ENSP00000445175	9606.ENSP00000378890	0.055	0	0	0	0.054	0	0	0.127	0.151
ALDH2	GSTZ1	1844978	1842600	9606.ENSP00000261733	9606.ENSP00000216465	0	0	0	0	0.061	0	0	0.133	0.151
CAT	GDA	1843587	1843476	9606.ENSP00000241052	9606.ENSP00000238018	0	0	0	0	0	0	0	0.151	0.151
GCH1	LDHAL6B	1858303	1848400	9606.ENSP00000378890	9606.ENSP00000302393	0.055	0	0	0	0.054	0	0	0.127	0.151
RTN4IP1	CYCS	1854941	1848998	9606.ENSP00000358059	9606.ENSP00000307786	0	0	0	0	0.098	0	0	0.097	0.151
CFL1	IFNG	1849206	1843180	9606.ENSP00000309629	9606.ENSP00000229135	0	0	0	0	0	0	0	0.151	0.151
GTDC1	KYNU	1852246	1845495	9606.ENSP00000339750	9606.ENSP00000264170	0	0	0	0	0	0	0	0.152	0.151
ACCS	GSR	1845412	1842813	9606.ENSP00000263776	9606.ENSP00000221130	0	0	0	0	0.053	0	0	0.14	0.15
PIPOX	IL6	1849980	1844631	9606.ENSP00000317721	9606.ENSP00000258743	0	0	0	0	0	0	0	0.151	0.15
ACCSL	GSR	1856936	1842813	9606.ENSP00000368109	9606.ENSP00000221130	0	0	0	0	0.053	0	0	0.14	0.15
PUSL1	DAO	1856970	1843145	9606.ENSP00000368318	9606.ENSP00000228476	0.055	0	0	0	0.048	0	0	0.132	0.15
SUOX	OGDH	1845907	1842933	9606.ENSP00000266971	9606.ENSP00000222673	0	0	0	0	0	0	0	0.151	0.15
RGN	AADAC	1844213	1843326	9606.ENSP00000253303	9606.ENSP00000232892	0	0	0	0	0.149	0	0	0	0.15
FH	ACADL	1854397	1843363	9606.ENSP00000355518	9606.ENSP00000233710	0	0	0	0	0.054	0	0	0.139	0.15
SOD2	ADSS	1854504	1854390	9606.ENSP00000356022	9606.ENSP00000355493	0	0	0	0	0.067	0	0	0.127	0.15
CPED1	KYNU	1849223	1845495	9606.ENSP00000309772	9606.ENSP00000264170	0	0	0	0	0	0	0	0.15	0.15
ACACA	IL8	1852858	1848852	9606.ENSP00000344789	9606.ENSP00000306512	0	0	0	0	0	0	0	0.151	0.15
CTH	AADAT	1855373	1843100	9606.ENSP00000359976	9606.ENSP00000226840	0	0	0	0	0.072	0	0	0.122	0.15
KYNU	IFNG	1845495	1843180	9606.ENSP00000264170	9606.ENSP00000229135	0	0	0	0	0	0	0	0.151	0.15
PUS1	PIPOX	1856533	1849980	9606.ENSP00000365837	9606.ENSP00000317721	0.055	0	0	0	0.048	0	0	0.132	0.15
ASS1	IFNG	1844185	1843180	9606.ENSP00000253004	9606.ENSP00000229135	0	0	0	0	0	0	0	0.151	0.15
GMPS	MVD	1861442	1848229	9606.ENSP00000419851	9606.ENSP00000301012	0.073	0	0	0	0	0	0	0.121	0.15
PIPOX	PUS3	1849980	1843115	9606.ENSP00000317721	9606.ENSP00000227474	0.055	0	0	0	0.048	0	0	0.132	0.15
CCBL2	GSR	1844797	1842813	9606.ENSP00000260508	9606.ENSP00000221130	0	0	0	0	0.053	0	0	0.14	0.15
SUOX	ASNS	1845907	1842325	9606.ENSP00000266971	9606.ENSP00000175506	0	0	0	0	0.054	0	0	0.138	0.15
FAM221A	KYNU	1852609	1845495	9606.ENSP00000342576	9606.ENSP00000264170	0	0	0	0	0	0	0	0.151	0.15
DAO	PUS3	1843145	1843115	9606.ENSP00000228476	9606.ENSP00000227474	0.055	0	0	0	0.048	0	0	0.132	0.15
TMLHE	ALDH2	1851827	1844978	9606.ENSP00000335261	9606.ENSP00000261733	0	0	0	0	0.069	0	0	0.125	0.15
PAH	IL6	1862478	1844631	9606.ENSP00000448059	9606.ENSP00000258743	0	0	0	0	0	0	0	0.151	0.15
ENSG00000255154	GSTZ1	1862055	1842600	9606.ENSP00000437142	9606.ENSP00000216465	0	0	0	0	0.126	0	0	0.068	0.15
PUS1	DAO	1856533	1843145	9606.ENSP00000365837	9606.ENSP00000228476	0.055	0	0	0	0.048	0	0	0.132	0.15
PUSL1	PIPOX	1856970	1849980	9606.ENSP00000368318	9606.ENSP00000317721	0.055	0	0	0	0.048	0	0	0.132	0.15
GCH1	TNFAIP6	1858303	1843667	9606.ENSP00000378890	9606.ENSP00000243347	0	0	0	0	0.063	0	0	0.13	0.15
ENSG00000257046	KYNU	1862173	1845495	9606.ENSP00000441269	9606.ENSP00000264170	0	0	0	0	0.149	0	0	0	0.15
CYB5R2	NME8	1848071	1842383	9606.ENSP00000299498	9606.ENSP00000199447	0	0	0	0	0.103	0	0	0.092	0.15
VAT1	TP53I3	1853226	1843498	9606.ENSP00000347872	9606.ENSP00000238721	0	0	0.525	0.774	0	0	0	0	0.15
IL8	OGDH	1848852	1842933	9606.ENSP00000306512	9606.ENSP00000222673	0	0	0	0	0	0	0	0.151	0.15

## Sheet: Essential protein interactors 
Elucidating potential molecular signatures through host-microbe interactions for reactive arthritis and inflammatory bowel disease using combinatorial approach Anukriti Verma1, Shivani Sharda1*, Bhawna Rathi1, Pallavi Somvanshi2, Bimlesh Dhar Pandey3
Essential host proteome complement
#node1	node2	FINAL
SOD2	SOD1	SOD2
SLC16A1	BSG	SLC16A1
CAD	DHODH	CAD
DPYS	CAD	DPYS
PAICS	GART	PAICS
GART	PFAS	GART
PAICS	PFAS	KARS
KARS	QARS	GALT
GALT	GALE	LSS
GART	PPAT	CPS1
LSS	CYP51A1	ALG6
CPS1	CAD	COASY
ALG6	ALG5	ASS1
COASY	PPCDC	MTHFD1
ASS1	OTC	SLC2A1
MTHFD1	SHMT1	GPHN
GART	ATIC	PFAS
PAICS	PPAT	TSTA3
SLC2A1	HIF1A	CTH
GPHN	MOCS2	MTHFR
PFAS	ATIC	MOCS2
TSTA3	GMDS	MUT
CPS1	DPYS	DPYD
CTH	CBS	APIP
PAICS	ATIC	ACACB
MTHFR	MTR	CS
MOCS2	MOCS1	PSAT1
MUT	MCEE	CMAS
DPYD	DPYS	PPCS
MTHFD1	SHMT2	GBE1
APIP	ENOPH1	NAGS
ACACB	HLCS	COQ6
MTHFD1	GART	SHMT1
CAD	ASS1	GMPS
CS	MDH2	MDH2
PSAT1	PHGDH	DLAT
CMAS	NANS	CPOX
ALG6	ALG8	FECH
PPCS	PPCDC	GNE
MTHFD1	MTHFR	FH
GBE1	AGL	KMO
NAGS	ASS1	FASN
COQ6	COQ3	SC5DL
ACACB	FASN	HAAO
ACACB	ACSS2	GARS
PFAS	PPAT	FDFT1
SHMT1	TYMS	UPRT
GMPS	APRT	OAT
MDH2	GOT2	AKR1B1
DLAT	DLD	PC
CPOX	UROD	COQ7
FECH	PPOX	ALG3
GNE	NANS	ALDH18A1
FH	MDH2	NAPRT1
KMO	KYNU	GANAB
FASN	AASDHPPT	AMT
CAD	PPAT	SHMT2
SC5DL	CYP51A1	SGPL1
HAAO	KYNU	GSR
GARS	QARS	ALAD
FDFT1	CYP51A1	ESD
UPRT	UCK2	GRHPR
OAT	OTC	SRM
DPYD	CAD	DUT
AKR1B1	SORD	TH
GMPS	CAD	UROC1
SC5DL	FDFT1	PPAT
PC	HLCS	MPI
COQ7	COQ3	PPOX
ALG3	ALG6	AGXT
ALDH18A1	OAT	SLC18A3
ALG3	ALG12	ADI1
NAPRT1	QPRT	MTHFD2
GANAB	MOGS	MTR
AMT	DLD	PAH
SHMT2	ATIC	HLCS
GMPS	PFAS	DPAGT1
COQ6	COQ5	HGSNAT
SGPL1	SGPP1	HMGCR
MTHFD1	ATIC	ACMSD
GSR	GSS	SOD3
ALAD	HMBS	DBH
ESD	ADH5	PDXK
GARS	ASNS	UXS1
GRHPR	AGXT	CH25H
SRM	ODC1	B3GALNT1
SHMT1	ATIC	XDH
DUT	TYMS	FTCD
COQ6	COQ2	ALG12
TH	DDC	UROS
UROC1	AMDHD1	APRT
PPAT	ATIC	DHCR24
ALG3	ALG5	HIF1A
CPS1	OTC	NMNAT1
MPI	PMM2	HSD3B7
PPOX	CPOX	LDHA
AGXT	AGXT2	CYP7B1
SLC18A3	CHAT	GCDH
SHMT2	AMT	DOLK
ADI1	ENOPH1	FAH
GPHN	MOCS1	CAT
MTHFD2	SHMT1	MGAT3
MTR	MTRR	HSD17B4
ACACB	CAD	GALE
PAH	QDPR	GPI
HLCS	BTD	GAMT
SRM	AMD1	ACAT2
MTHFR	SHMT1	SQLE
DPAGT1	ALG5	G6PD
HGSNAT	NAGLU	CMPK1
PFAS	CAD	GNPAT
HMGCR	MVK	TYMS
ACMSD	HAAO	GCH1
LSS	SQLE	CMPK2
COQ7	COQ5	DCTD
SOD3	CAT	GOT1
DBH	PNMT	ABCC3
MTHFD2	SHMT2	LCAT
CPS1	NAGS	ST8SIA1
PDXK	PNPO	MIF
UXS1	UGDH	AMACR
CH25H	CYP7B1	RPE65
MTHFD1	FTCD	FPGS
B3GALNT1	A4GALT	LIPT2
XDH	GDA	HGD
PC	CS	SGSH
FTCD	AMDHD1	PIGB
GART	SHMT2	ALG11
GMPS	GART	PTS
FH	CS	FUT8
ALG12	ALG5	PMVK
SHMT1	AMT	DTYMK
UROS	UROD	PRODH2
APRT	HPRT1	AK4
NAGS	OTC	SOD1
GART	SHMT1	LDLR
DHCR24	SC5DL	PISD
HIF1A	NT5E	ALG2
NMNAT1	NADSYN1	LTC4S
MTHFD2	AMT	CBS
MTHFD1	TYMS	ACADM
MTHFD2	GART	GLB1
PC	PCK2	LIPT1
HSD3B7	AKR1D1	PTDSS2
LDHA	ACLY	PTDSS1
SOD3	SOD2	AK3
LDHA	HIF1A	NSDHL
GMPS	CPS1	ACADSB
CYP7B1	HSD3B7	PTEN
GCDH	DLD	NANP
DOLK	DPAGT1	AGMAT
NAGS	CAD	CYP11B2
FAH	GSTZ1	NT5M
CAT	GSR	ALDH7A1
MGAT3	MGAT2	PUS1
MTHFD1	AMT	PNP
HSD17B4	ACOX2	UGCG
GALE	UGDH	QPRT
SRM	AGMAT	TAT
GPI	MPI	AGTR1
GAMT	GATM	CYP39A1
ACAT2	ACACB	ACE2
SQLE	FDFT1	ST3GAL5
CPS1	ASS1	HSD11B1
G6PD	PGD	GALC
LSS	SC5DL	GNMT
DUT	DTYMK	ITPA
CMPK1	CMPK2	GLYCTK
PC	MDH2	NAT1
ACACB	ACAT1	NADSYN1
ALDH18A1	ALDH4A1	CRLS1
SQLE	CYP51A1	QDPR
GNPAT	AGPS	CYP1A2
TYMS	DTYMK	CCBL1
MDH2	ACLY	DCK
GCH1	PTS	PIGN
CMPK2	NME4	EPHX1
DCTD	TYMS	CHAT
GOT1	CAD	ST8SIA5
MTHFD1	MTR	AFMID
ABCC3	SLCO1B1	BCAT2
CAD	GOT2	RPIA
LCAT	PEMT	ODC1
LSS	FDFT1	COQ5
ST8SIA1	B4GALNT1	ALDH9A1
MIF	CD74	ASAH1
MTHFD1	PFAS	GAL3ST1
GPI	G6PD	GPD2
AMACR	ACOX2	AOX1
GPI	TALDO1	SAT1
RPE65	RDH5	ADA
FPGS	GGH	MVD
MTHFR	TYMS	PCYT2
MTHFR	SHMT2	AMD1
DBH	DDC	GLS
GMPS	PAICS	GAA
LIPT2	LIAS	PGM3
HGD	GSTZ1	SLC25A17
SGSH	IDUA	AACS
PIGB	PIGV	GUK1
CPS1	ACACB	DOLPP1
ALG11	ALG3	CYP2C19
PTS	SPR	HMBS
FUT8	MGAT3	CYP2C8
COASY	PPCS	CYP3A4
PMVK	MVK	DDC
GPHN	GARS	GOT2
DLAT	ACLY	HMGCL
DTYMK	NME4	ADH5
DCTD	DCK	SMPD3
GMPS	HPRT1	ALDH6A1
SOD2	CAT	B3GALT5
PRODH2	ALDH4A1	DEGS1
MTR	CBS	IPMK
AK4	NME4	ARSB
SOD1	CAT	GPT2
LDLR	LPL	ACLY
DUT	DCTD	CYP3A7
TYMS	TK1	SGPP1
PMVK	MVD	ACAT1
PISD	PEMT	GUSB
ALG2	ALG1	SORD
LTC4S	LTA4H	BAAT
CBS	SHMT1	ST3GAL6
ALDH18A1	NAGS	TPK1
DTYMK	TK1	GPT
CMPK1	NME4	TRMT1
SHMT2	TYMS	PGS1
ACADM	ACAT2	TPO
OAT	ALDH4A1	HPRT1
GOT1	MDH2	PIK3C3
PC	GOT2	CYP1B1
GLB1	GUSB	CHDH
PC	PCK1	CYP2C9
LIPT1	LIAS	B4GALNT1
PTDSS2	PEMT	INPP1
PTDSS1	PISD	DCXR
NAPRT1	NMNAT1	FDXR
GMPS	GUK1	DEGS2
AK3	CMPK2	ABCC1
NSDHL	SQLE	ALDH4A1
GART	CAD	STS
PAH	TAT	PNPT1
HLCS	SLC5A6	CYP2C18
ACADM	ACAT1	PPAP2A
DCTD	DTYMK	B3GNT3
ACADSB	ACAT1	AUH
ST8SIA1	ST3GAL5	PLCB1
PTEN	PIK3C3	CYP46A1
ACADSB	ACAT2	NQO1
NANP	NANS	GALM
CPS1	DPYD	UGT8
AGMAT	ODC1	B3GNT2
CYP11B2	HSD11B2	KDSR
NT5M	AK4	ACOT12
KMO	AFMID	NT5E
ALDH18A1	CAD	CDO1
ALDH7A1	AASS	MGAT1
MTR	SHMT1	SLC35A1
MTHFD1	MTFMT	AK5
PUS1	TRMT1	GATM
PNP	GDA	SLC27A2
HSD3B7	CYP39A1	IVD
UGCG	UGT8	ACE
TH	TYR	NAGA
QPRT	NMNAT1	TALDO1
CAD	ASNS	GM2A
SHMT1	AGXT	FUT3
UGCG	DEGS1	AASS
CPS1	PFAS	PGP
OAT	ODC1	DHDDS
TAT	GOT2	LPL
XDH	CAT	CYP2F1
NT5M	CMPK1	FUT9
DOLK	DOLPP1	NR5A1
MTHFD2	MTHFR	PHGDH
ALDH7A1	AGXT2L2	ASMT
SHMT2	AGXT	HPGD
CH25H	CYP46A1	KYNU
CAD	OTC	NUDT2
CBS	SHMT2	GCNT1
AGTR1	ACE2	NAGK
MTHFD2	FTCD	UCK2
MTHFD2	ATIC	PDE7A
CYP39A1	CYP46A1	COQ2
KMO	CCBL1	ALOX12B
ACE2	CMA1	AKR1A1
ST3GAL5	B4GALNT1	DDO
HSD11B1	AKR1D1	NIT2
GALC	ARSA	AGL
GALE	GALM	NT5C
MTHFD1	MTHFD2	HSD17B12
GNMT	DMGDH	SLC25A10
ITPA	UCK2	CES2
ITPA	ATIC	IL4I1
GLYCTK	GRHPR	CYP11A1
NAT1	CYP1A2	DCTPP1
NADSYN1	NNT	HSD11B2
CRLS1	PGS1	HYI
DOLK	ALG5	DERA
QDPR	SPR	NTPCR
CMPK1	DCK	MGAM
ALAD	UROS	ABCA1
CYP1A2	CYP26B1	SI
CCBL1	KYNU	NT5C3
DCK	NT5E	SLC33A1
PIGN	PIGV	PHOSPHO1
CTH	MTR	NNT
ACACB	SLC5A6	TYR
CS	ACLY	ADPGK
ALAD	UROD	BSG
EPHX1	CYP1B1	DHODH
ASS1	ASNS	QARS
PAH	DDC	CYP51A1
CHAT	SLC5A7	ALG5
ST8SIA5	ST6GALNAC6	PPCDC
CS	ACACB	OTC
UGCG	CERK	ATIC
MTHFD1	PAICS	GMDS
MTR	SHMT2	MOCS1
AFMID	KYNU	MCEE
NT5M	CMPK2	ENOPH1
DHCR24	LSS	NANS
UGCG	DEGS2	ALG8
GLB1	LCT	COQ3
PTDSS1	PEMT	ACSS2
FUT8	MGAT2	DLD
BCAT2	DLD	UROD
UPRT	CMPK1	AASDHPPT
CPS1	DHODH	MOGS
RPIA	PGD	GSS
ODC1	OTC	ASNS
CPS1	GLS	AMDHD1
COQ5	COQ3	PMM2
FECH	UROD	AGXT2
DCTD	TK1	MTRR
UPRT	DPYD	BTD
EPHX1	CYP2C9	NAGLU
ALDH9A1	ABAT	MVK
APRT	ATIC	PNMT
DHCR24	CYP51A1	PNPO
ASAH1	GALC	UGDH
GAL3ST1	GALC	A4GALT
LIPT1	LIPT2	GDA
GPD2	GPD1	PCK2
GAL3ST1	UGT8	AKR1D1
MTHFD2	TYMS	GSTZ1
AOX1	ADH5	MGAT2
SAT1	SRM	ACOX2
MTHFD2	MTFMT	PGD
ADA	PNP	AGPS
MVD	MVK	NME4
SHMT2	MTFMT	SLCO1B1
CMPK1	UCK2	PEMT
PCYT2	PISD	CD74
AMD1	ODC1	RDH5
NT5M	DTYMK	GGH
ALDH7A1	ABAT	LIAS
XDH	AOX1	IDUA
CH25H	CYP27A1	PIGV
ALG11	ALG2	SPR
NSDHL	LSS	TK1
APRT	GDA	ALG1
ACAT2	ACSS2	LTA4H
HGSNAT	SGSH	PCK1
GNMT	SHMT1	SLC5A6
GLS	CAD	MTFMT
PTDSS2	PISD	AGXT2L2
APRT	GUK1	CMA1
CYP1A2	CYP3A4	ARSA
PNP	HPRT1	DMGDH
CYP1A2	EPHX1	CYP26B1
TH	NR4A2	SLC5A7
SHMT2	PFAS	ST6GALNAC6
PAICS	CAD	CERK
GAA	AGA	LCT
DCK	NT5C3	ABAT
SAT1	ODC1	GPD1
CTH	CDO1	CYP27A1
CS	ACAT1	NR4A2
PGM3	NAGK	AGA
SLC25A17	SLC27A2	HCCS
AACS	ACAT1	CYP26A1
GUK1	NME4	DHDH
NSDHL	CYP51A1	KHK
DOLPP1	ALG5	ACOT8
CYP2C19	CYP3A4	THTPA
FH	ACLY	CDIPT
SHMT1	FTCD	BPGM
HMBS	UROD	SULT2A1
AMT	ATIC	GCNT2
ACAT2	AACS	ITPK1
SHMT2	FTCD	FHIT
FECH	HCCS	BCMO1
ALDH9A1	ACSS2	DGUOK
CYP2C8	CYP3A4	NNMT
CS	GOT2	PHYH
NSDHL	SC5DL	SULT2B1
CYP3A4	CYP2C9	LDHD
DPYD	ACLY	SULT1E1
GMPS	NT5E	GNS
GOT1	ASNS	MLYCD
AK3	CMPK1	HNMT
APRT	NT5E	AQP8
TYMS	NT5C3	SLC35D2
APRT	AK4	B4GALT5
DUT	TK1	CHIA
UGCG	SMPD3	AOC3
DDC	TYR	B3GNT5
CYP1A2	CYP3A7	SUOX
ACACB	AACS	SCARB1
GOT2	ASNS	NUDT12
HMGCL	ACAT2
ADH5	CYP26A1
ALDH7A1	ACSS2
PC	GOT1
SMPD3	CERK
NMNAT1	NNT
ALDH6A1	ACAT1
DOLPP1	DPAGT1
B3GALT5	FUT3
DCK	CMPK2
FPGS	TYMS
DEGS1	CERK
IPMK	PLCB1
SGPL1	PPAP2A
ARSB	ARSA
AKR1B1	DHDH
KMO	HAAO
CYP2C8	CYP3A7
GPT2	GOT2
PTEN	HIF1A
NANP	CMAS
ACLY	ACSS2
HMGCL	ACAT1
CYP3A7	CYP2C9
ACAT2	CS
UPRT	PNP
SGPP1	SMPD3
GOT1	GPT2
CTH	CCBL1
ACAT1	ACSS2
TH	TAT
ACADM	ACSS2
ITPA	TYMS
CTH	GOT1
CYP3A7	CYP2C18
GOT1	PCK1
GUSB	NAGLU
MTR	FTCD
CYP3A4	CYP2C18
ALDH18A1	ASS1
CYP3A4	CYP26A1
MTHFD2	PFAS
CMPK1	NT5C3
SHMT1	MTFMT
CYP3A7	CYP26A1
SORD	KHK
ARSB	IDUA
CMPK1	DCTD
BAAT	ACOT8
ST3GAL6	FUT9
TPK1	THTPA
CYP2C8	CYP26A1
NT5M	DCK
GPT	GOT1
CTH	GOT2
TRMT1	QARS
PC	SLC5A6
PGS1	CDIPT
ALDH7A1	CHDH
MTHFD1	PC
APRT	PNP
TPO	TYR
HPRT1	NT5E
GUK1	HPRT1
GALT	UGDH
CYP3A4	CYP26B1
AACS	ACLY
DCTD	DCTPP1
MDH2	PCK1
ARSB	STS
HPRT1	GDA
PIK3C3	CDIPT
CYP2C19	CYP1A2
MTHFR	AMT
CYP1A2	CYP26A1
DCTD	NT5C3
DCK	NT5C
CYP2C19	EPHX1
CYP3A4	CES2
GLYCTK	PHGDH
ITPA	GUK1
GPI	BPGM
CH25H	SC5DL
DOLK	DHDDS
GNMT	SHMT2
CYP11B2	HSD11B1
TYMS	AMT
CYP1A2	CYP2C9
HMGCL	AACS
ASAH1	SGPP1
ASAH1	CERK
NSDHL	FDFT1
CAD	ATIC
CYP3A7	CYP26B1
CYP2C8	CYP1A2
GRHPR	AKR1B1
HSD3B7	CYP27A1
CYP1B1	SULT2A1
ST3GAL6	B3GNT3
CHDH	PEMT
CYP2C9	CYP26A1
ST3GAL6	GCNT2
UGCG	GALC
ITPA	CMPK2
B4GALNT1	ST8SIA5
INPP1	ITPK1
DCXR	AKR1B1
ALDH9A1	ADH5
TRMT1	KARS
FDXR	FHIT
DEGS2	CERK
ABCC1	LTC4S
APRT	DCK
ALDH4A1	GOT2
GOT1	TPO
ST8SIA1	ST3GAL6
STS	ARSA
CYP1A2	CYP2C18
PNPT1	CMPK1
CYP2C18	CYP26A1
PAH	GOT1
GLS	PPAT
XDH	HPRT1
PPAP2A	SGPP1
DCXR	SORD
ACADSB	GCDH
CS	PCK1
GMPS	ATIC
CMPK2	NT5C3
DPYD	PNP
UGCG	SGPP1
CBS	AGXT
B3GNT3	GCNT2
PAH	GOT2
TPO	GOT2
TH	TPO
ALDH6A1	ALDH9A1
MTR	ATIC
GOT1	CDO1
GPI	ADPGK
CYP2C8	CYP26B1
ALDH6A1	ACADM
CYP2C18	CYP26B1
AUH	HMGCL
ADH5	BCMO1
GNPAT	GPD1
PLCB1	PIK3C3
CYP46A1	CYP27A1
ST3GAL6	FUT3
CYP2C9	CYP26B1
GNPAT	GPD2
ITPA	NME4
DUT	NME4
NAPRT1	PNP
DCTD	CMPK2
NAGS	ALDH4A1
TAT	TYR
NQO1	ODC1
GOT1	ALDH4A1
CYP2C8	EPHX1
GCH1	MOCS1
TH	GOT1
TH	GOT2
ALDH9A1	AKR1A1
GUK1	DGUOK
DTYMK	NT5E
GALM	LCT
UGT8	ARSA
B3GNT2	GCNT2
KDSR	SGPP1
MTR	IL4I1
ITPA	UPRT
KDSR	PPAP2A
ALDH6A1	ACACB
GLB1	GALM
AOX1	NNMT
ITPA	DTYMK
CYP3A4	EPHX1
ACOT12	ACAT1
NT5E	ATIC
HPRT1	ATIC
CDO1	GOT2
GMPS	ITPA
ASAH1	SMPD3
B3GNT2	FUT9
UPRT	CAD
CPS1	GART
MGAT1	MGAT2
ASAH1	UGCG
ALDH7A1	AKR1B1
ACADM	GCDH
CYP3A4	HSD11B1
ST3GAL6	B3GNT2
ALDH6A1	ALDH7A1
ALG3	PIGB
SLC35A1	ST8SIA5
ALDH7A1	ADH5
ITPA	HPRT1
AK5	NME4
GATM	AGXT2
GATM	AGXT
SLC27A2	PHYH
LIPT1	DLAT
ITPA	APRT
DCTD	NT5C
GUK1	NT5E
IVD	DLD
ST3GAL6	SLC35A1
PTDSS1	PTDSS2
ACE	ACE2
DDC	TAT
NAGA	B3GALNT1
ALDH9A1	AKR1B1
ASAH1	DEGS1
UGT8	SGPP1
ITPA	CMPK1
AK4	NT5E
TALDO1	PGD
PAICS	SHMT2
ALDH9A1	SHMT1
B3GNT3	FUT3
DEGS1	SGPP1
GALC	SGPP1
UGT8	SMPD3
PTEN	CDIPT
ALDH7A1	AKR1A1
GM2A	GLB1
CYP3A7	SULT2B1
AK4	NT5C3
GPT	GOT2
XDH	CYP1A2
TAT	ADI1
CRLS1	PISD
CYP2C18	EPHX1
ALDH6A1	ABAT
PC	LDHD
ASAH1	DEGS2
FUT3	B3GNT2
ALDH6A1	ACAT2
FUT3	GCNT2
AOX1	ABAT
DEGS1	SMPD3
NT5E	CMPK2
B3GNT3	FUT9
SOD3	SOD1
PC	MUT
PNPT1	CMPK2
CYP3A4	SULT1E1
GLS	ALDH4A1
AASS	AGXT2L2
FTCD	AMT
GUSB	GNS
SHMT2	AGXT2
ASAH1	UGT8
UPRT	NT5E
GLB1	GNS
FTCD	ATIC
NT5M	DCTD
ACACB	MLYCD
MTHFR	MTRR
APRT	AK5
PLCB1	CDIPT
KDSR	ASAH1
PGP	GRHPR
AOX1	CYP26B1
DHDDS	MVD
TYMS	NT5C
GAA	AGL
ADA	DCK
DDC	HNMT
LPL	PPAP2A
CYP2F1	EPHX1
ALDH6A1	MLYCD
MTR	MTFMT
FASN	MLYCD
CYP1A2	SULT2B1
UGT8	CERK
FUT9	GCNT2
IPMK	ITPK1
HAAO	CAT
DEGS1	PPAP2A
PLCB1	INPP1
CS	FASN
AOX1	CYP1A2
MTR	AMT
PNPT1	AK4
CYP11B2	AKR1D1
NR5A1	CYP11A1
B3GNT3	B3GNT2
PTEN	PLCB1
DBH	TH
PHGDH	BPGM
EPHX1	DHDH
ASS1	GOT2
NR5A1	NR4A2
ASMT	CYP1A2
GALT	GALM
GOT1	ASS1
HPGD	LTC4S
ASAH1	PPAP2A
GLB1	AKR1B1
KYNU	CAT
DCTD	NT5E
NAT1	XDH
CS	MUT
SAT1	AGMAT
SOD2	AQP8
GNMT	AGXT
ITPA	DCTD
GMPS	DHODH
ALDH6A1	MUT
ACADSB	DLD
NUDT2	NME4
CYP3A4	SULT2B1
B3GNT2	SLC35D2
GNMT	AGXT2
DEGS2	SMPD3
NT5M	TYMS
UGT8	PPAP2A
GCNT1	B4GALT5
ITPA	DGUOK
NAGK	CHIA
UCK2	CMPK2
G6PD	TALDO1
FUT3	FUT9
HSD17B4	LPL
CYP7B1	CYP27A1
CYP2C8	ALOX12B
DTYMK	NT5C3
GALC	SMPD3
ALDH6A1	AOX1
ALDH6A1	MCEE
PDE7A	DCK
B3GNT3	SLC35D2
GALC	CERK
COQ2	COQ3
ST8SIA1	ST8SIA5
ST8SIA1	FUT3
ALOX12B	CYP2C9
CMPK1	NT5C
TYMS	NT5E
SLC35A1	ST6GALNAC6
AKR1B1	LCT
CMPK1	DTYMK
ST8SIA1	SLC35A1
ACACB	ACLY
PNPT1	AK3
CYP2C19	ALOX12B
DEGS1	UGT8
PAICS	SHMT1
ST3GAL5	SLC35A1
FDXR	DPYD
GOT1	TAT
ALDH9A1	AOC3
ACAT2	ACOT12
PNP	NNMT
AOX1	BCMO1
AKR1A1	GUSB
B3GALT5	B3GNT5
DEGS2	SGPP1
DDO	IL4I1
AFMID	CCBL1
GAA	SI
AKR1B1	GALM
PLCB1	AGTR1
DBH	AOC3
FECH	HIF1A
AOX1	CYP26A1
ADA	NT5E
AK4	DCK
ALAD	FECH
CYP3A4	HSD17B12
NIT2	DDO
PNP	NT5E
UPRT	CMPK2
DTYMK	NT5C
PNPT1	GUK1
COQ2	COQ5
AK5	NT5C3
PPAP2A	GALC
NAGA	B3GALT5
DDC	TPO
AGL	SI
NT5C	ATIC
HSD17B4	ACACB
GPI	PGD
GUK1	NT5C3
GOT1	ADI1
CMPK1	NT5E
HSD17B12	CYP1B1
DDC	AOC3
GATM	SHMT2
AK5	NT5E
SLC25A10	SUOX
PNPT1	AK5
CYP7B1	SULT2B1
CES2	GUSB
UGCG	GLB1
PNP	NT5C
GATM	ALDH9A1
ALDH18A1	ASNS
FASN	ACLY
TH	IL4I1
UGT8	DEGS2
IL4I1	ADI1
PNPT1	NME4
CYP11A1	SULT2B1
HSD17B12	SULT1E1
ACAT2	MLYCD
NIT2	GOT2
TAT	TPO
STS	SULT2B1
ALDH7A1	AOC3
PNPT1	NTPCR
UGCG	PPAP2A
NIT2	GOT1
B4GALNT1	GLB1
DCTPP1	CMPK2
PDE7A	AK5
AK3	ITPA
CYP1A2	STS
HSD11B2	AKR1D1
NAPRT1	NT5C
DCTPP1	NME4
XDH	PNP
CH25H	DHCR24
UROS	HMBS
CYP2C19	CYP2C8
IL4I1	TPO
GATM	SHMT1
PNP	TK1
ASMT	CYP1B1
AMT	MTFMT
AK5	DCK
ACACB	ACOT12
HYI	GRHPR
ALDH7A1	GATM
DEGS2	PPAP2A
AOX1	CYP2C9
ITPA	NUDT2
AOX1	CYP2C8
AOX1	CYP2C18
ACAT1	MLYCD
GATM	GNMT
HPRT1	NT5C
CRLS1	CDIPT
GOT1	DDC
TAT	MIF
IL4I1	TYR
DERA	TALDO1
CYP2C19	CYP2C9
AOX1	CYP3A4
APRT	NT5C
DCTPP1	DCK
PAH	IL4I1
PDE7A	AK4
NTPCR	AK5
MGAM	SI
ABCA1	SCARB1
CYP7B1	CYP11A1
ITPA	NT5C
IL4I1	MIF
PDE7A	NT5C
CYP3A7	STS
APRT	NT5C3
AOX1	RDH5
SI	LCT
GLYCTK	BPGM
NT5C3	NUDT12
NAPRT1	NT5C3
ALDH7A1	ACOT12
HPRT1	NT5C3
PPOX	UROD
PDE7A	NT5E
AOX1	PNPO
QPRT	NT5M
IL4I1	ASNS
ASMT	AOX1
SHMT1	AGXT2
ALDH7A1	ASMT
CYP3A4	STS
QPRT	NUDT12
NT5M	NUDT12
UPRT	NT5C3
ACOT12	ACSS2
NT5M	ADA
COASY	AASDHPPT
ST8SIA1	SLC33A1
NTPCR	NME4
NT5M	APRT
AOX1	PDXK
QPRT	NT5C
PNP	DCK
QPRT	NT5C3
NAPRT1	NT5M
PDE7A	APRT
NT5C3	ATIC
GMPS	NT5M
NT5M	DCTPP1
NT5M	GUK1
ALDH6A1	ACSS2
DEGS1	GALC
NTPCR	THTPA
DCTPP1	NT5E
PDE7A	NT5M
NTPCR	AK4
ASMT	ALDH9A1
CMPK1	DCTPP1
AOX1	CYP3A7
DDO	GOT2
SLC33A1	ST8SIA5
GOT1	MIF
PHOSPHO1	CHAT
NADSYN1	NUDT12
GMPS	NT5C
NT5E	NUDT12
FTCD	MTFMT
AK4	NT5C
NT5M	ATIC
CMPK2	NT5C
UPRT	NT5C
DCTPP1	NT5C3
DDC	IL4I1
DDC	AFMID
PTEN	ITPK1
NMNAT1	NT5C
ITPA	NT5C3
ALDH9A1	ACOT12
DEGS2	GALC
NT5M	HPRT1
NAPRT1	NT5E
NT5M	ITPA
NNT	NUDT12
NT5M	AK5
IL4I1	ASS1
ADA	NT5C3
NT5M	UPRT
NAPRT1	NUDT12
HYI	AGXT
QPRT	NT5E
MTR	TAT
CYP7B1	STS
ITPA	NT5E
ITPA	TK1
PDE7A	NT5C3
B3GALT5	B3GALNT1
AK5	NT5C
IL4I1	CAD
TYR	GOT2
GLYCTK	ALDH9A1
NT5C	NUDT12
GLYCTK	ALDH7A1
DDC	GOT2
GMPS	NT5C3
GOT2	MIF
AK3	NUDT2
PNP	DGUOK
NT5M	PNP
PNP	NT5C3
NIT2	IL4I1
SLC33A1	B4GALNT1
NTPCR	TPK1
NMNAT1	NT5C3
GUK1	NT5C
ADPGK	GALM
NMNAT1	NT5E
GUK1	PCK1
NT5M	NMNAT1
PTDSS1	LCAT
CYP11A1	STS
GOT1	TYR
ADA	NT5C
PPAP2A	SMPD3
PCYT2	PHOSPHO1
DCTPP1	NT5C
GOT1	DDO
