# Supplementary material for: Elucidating potential molecular signatures through host-microbe interactions for reactive arthritis and inflammatory bowel disease using combinatorial approach
Source: Sci Rep. 2020 Sep 15;10:15131. doi: 10.1038/s41598-020-71674-8 (PMC7492238; doi:10.1038/s41598-020-71674-8)
Supplement: Supplementary file 10 — Supplementary Table S10. [file 41598_2020_71674_MOESM10_ESM.xlsx]

## Sheet: IBD AND REA
Elucidating potential molecular signatures through host-microbe interactions for reactive arthritis and inflammatory bowel disease using combinatorial approach Anukriti Verma1, Shivani Sharda1*, Bhawna Rathi1, Pallavi Somvanshi2, Bimlesh Dhar Pandey3
Proteins associated with IBD and ReA
IBD	Expression datasets	ReA	Literature
SLC16A1	E-GEOD-6731	SOD2	Jh Yen, Wc Tsai, Ch Lin, Tt Ou, Cj Hu, and Hw Liu; Cytochrome P450 1A1 and manganese superoxide dismutase genes polymorphisms in reactive arthritis; 2003; Immunology Letters; 90:2-3
CAD	E-GEOD-60083, E-MTAB-184	CAT	Irina Popovici, Elena Rezuş, Gabriela Mancaş; ANTIOXIDANT ENZYME LEVELS IN REACTIVE ARTHRITIS AND RHEUMATOID POLYARTHRITIS; THE JOURNAL OF PRVENTIVE MEDICINE; 2001; 9:2
DPYS	E-MTAB-184	ADA	Mina Doudkani-Fard, Vahid Ziaee , Mohamad-Hassan Moradinejad, Mojtaba Sedaghat, Mohammad-Taghi Haghi-Ashtiani, Zahra Ahmadinejad; Sensitivity and specificity of adenosine deaminase in diagnosis of juvenile idiopathic arthritis; Med J Islam Repub Iran; 2014; 28:1
PAICS	E-GEOD-60083
GART	E-GEOD-60083
KARS	E-GEOD-60083, E-GEOD-32146
GALT	E-GEOD-60083, E-MTAB-184
LSS	E-GEOD-60083
CPS1	E-GEOD-24287, E-MTAB-184, E-GEOD-57945
ALG6	E-GEOD-60083
COASY	E-GEOD-60083
ASS1	E-GEOD-32146
MTHFD1	E-GEOD-60083
SLC2A1	E-GEOD-24287, E-GEOD-60083
GPHN	E-GEOD-60083
PFAS	E-MTAB-184, E-GEOD-60083
TSTA3	E-GEOD-60083
CTH	E-GEOD-57945, E-MTAB-184
MTHFR	E-GEOD-60083, E-MTAB-184
MOCS2	E-GEOD-60083
MUT	E-GEOD-6731, E-GEOD-60083, E-MTAB-184
DPYD	E-GEOD-24287, E-MTAB-184, E-GEOD-60083
APIP	E-GEOD-60083
ACACB	E-GEOD-60083
CS	E-GEOD-24287, E-GEOD-60083, E-MTAB-184
PSAT1	E-GEOD-57945, E-GEOD-60083
CMAS	E-MTAB-184, E-GEOD-60083
PPCS	E-GEOD-60083
GBE1	E-GEOD-60083, E-MTAB-184
NAGS	E-GEOD-57945, E-MTAB-184
COQ6	E-GEOD-60083
SHMT1	E-GEOD-24287, E-MTAB-184, E-GEOD-60083
GMPS	E-GEOD-60083, E-MTAB-184
MDH2	E-GEOD-60083, E-MTAB-184
DLAT	E-GEOD-60083, E-MTAB-184
CPOX	E-GEOD-24287
FECH	E-GEOD-60083, E-MTAB-184
GNE	E-MTAB-1281, E-GEOD-60083
FH	E-GEOD-60083, E-MTAB-184
KMO	E-MTAB-184
FASN	E-GEOD-60083
SC5DL	E-GEOD-60083, E-GEOD-6731
HAAO	E-MTAB-184
GARS	E-GEOD-60083, E-MTAB-184
FDFT1	E-GEOD-60083, E-MTAB-184
UPRT	E-GEOD-60083, E-MTAB-184
OAT	E-GEOD-57945, E-GEOD-24287, E-GEOD-60083, E-MTAB-184
PC	E-GEOD-60083, E-MTAB-184
COQ7	E-GEOD-60083, E-MTAB-184
ALG3	E-GEOD-60083, E-MTAB-184
ALDH18A1	E-GEOD-60083
NAPRT1	E-GEOD-24287, E-GEOD-32146, E-GEOD-60083
GANAB	E-GEOD-32146, E-GEOD-60083, E-MTAB-184
AMT	E-GEOD-60083
SHMT2	E-GEOD-60083, E-GEOD-38713
SGPL1	E-GEOD-60083
GSR	E-GEOD-60083, E-GEOD-24287
ALAD	E-MTAB-184, E-GEOD-24287
ESD	E-MTAB-184, E-GEOD-60083
GRHPR	E-GEOD-60083
SRM	E-GEOD-60083
DUT	E-GEOD-60083, E-MTAB-184
TH	E-MTAB-184, E-GEOD-32146
UROC1	E-MTAB-184
PPAT	E-GEOD-24287, E-GEOD-60083
MPI	E-GEOD-60083, E-MTAB-184
PPOX	E-GEOD-60083, E-MTAB-184
AGXT	E-GEOD-77387, E-GEOD-32146
SLC18A3	E-GEOD-32146, E-GEOD-77387
ADI1	E-GEOD-24287
MTHFD2	E-GEOD-57945, E-GEOD-60083
MTR	E-GEOD-60083, E-MTAB-184
PAH	E-MTAB-184
HLCS	E-GEOD-60083, E-MTAB-184
DPAGT1	E-GEOD-60083
HGSNAT	E-GEOD-60083, E-MTAB-184
HMGCR	E-MTAB-184
ACMSD	E-MTAB-184, E-GEOD-60083
SOD3	E-GEOD-32146, E-GEOD-24287, E-MTAB-184
DBH	E-GEOD-32146, E-MTAB-184
PDXK	E-GEOD-60083, E-MTAB-184
UXS1	E-GEOD-60083, E-MTAB-184
CH25H	E-GEOD-57945, E-MTAB-184, E-GEOD-24287
B3GALNT1	E-MTAB-184, E-GEOD-32146
XDH	E-GEOD-32146, E-GEOD-24287
FTCD	E-MTAB-184
ALG12	E-GEOD-60083
UROS	E-GEOD-60083, E-MTAB-184
APRT	E-MTAB-184, E-GEOD-60083
DHCR24	E-GEOD-24287, E-GEOD-60083
HIF1A	E-GEOD-57945, E-GEOD-32146, E-GEOD-60083
NMNAT1	E-GEOD-60083, E-MTAB-184
HSD3B7	E-GEOD-60083, E-MTAB-184
LDHA	E-GEOD-32146, E-GEOD-24287, E-GEOD-60083
CYP7B1	E-GEOD-77387, E-GEOD-57945, E-MTAB-184
GCDH	E-GEOD-60083, E-MTAB-184
DOLK	E-GEOD-60083
FAH	E-GEOD-60083, E-MTAB-184
MGAT3	E-GEOD-57945
HSD17B4	E-GEOD-60083, E-MTAB-184
GALE	E-GEOD-24287, E-GEOD-60083, E-MTAB-184
GPI	E-GEOD-60083, E-MTAB-184
GAMT	E-GEOD-60083, E-MTAB-184
ACAT2	E-GEOD-60083
SQLE	E-GEOD-60083
G6PD	E-GEOD-60083, E-MTAB-184
CMPK1	E-GEOD-32146, E-GEOD-60083
GNPAT	E-GEOD-60083
TYMS	E-GEOD-60083
GCH1	E-GEOD-60083, E-GEOD-24287
CMPK2	E-MTAB-184
DCTD	E-GEOD-32146, E-GEOD-60083, E-MTAB-184
GOT1	E-GEOD-27899, E-GEOD-60083, E-MTAB-184
ABCC3	E-MTAB-184
LCAT	E-MTAB-184
ST8SIA1	E-GEOD-24287
AMACR	E-MTAB-184, E-GEOD-60083, E-GEOD-24287
RPE65	E-MTAB-184
FPGS	E-MTAB-184
LIPT2	E-GEOD-60083, E-MTAB-184
HGD	E-GEOD-32146
SGSH	E-GEOD-60083
PIGB	E-GEOD-60083, E-MTAB-184
ALG11	E-GEOD-60083
PTS	E-GEOD-60083, E-MTAB-184
FUT8	E-GEOD-32146, E-MTAB-184
PMVK	E-GEOD-60083
DTYMK	E-GEOD-60083
PRODH2	E-MTAB-184
SOD1	E-GEOD-32146, E-GEOD-60083, E-MTAB-184
LDLR	E-GEOD-26305, E-GEOD-32146, E-GEOD-60083, E-MTAB-184
PISD	E-GEOD-60083, E-MTAB-184
ALG2	E-GEOD-60083
LTC4S	E-MTAB-184
CBS	E-GEOD-26305, E-GEOD-57945, E-GEOD-24287, E-MTAB-184
ACADM	E-GEOD-6731, E-MTAB-184, E-GEOD-60083
GLB1	E-GEOD-60083
LIPT1	E-GEOD-60083, E-MTAB-184
PTDSS2	E-GEOD-60083
PTDSS1	E-GEOD-60083
AK3	E-GEOD-60083, E-MTAB-184
NSDHL	E-GEOD-32146, E-GEOD-60083
ACADSB	E-MTAB-184
PTEN	E-GEOD-60083, E-MTAB-184
NANP	E-GEOD-60083
AGMAT	E-GEOD-24287, E-MTAB-184
CYP11B2	E-MTAB-184
NT5M	E-MTAB-184
ALDH7A1	E-GEOD-60083, E-MTAB-184
PUS1	E-GEOD-60083
PNP	E-GEOD-32146, E-GEOD-60083
UGCG	E-GEOD-60083, E-MTAB-184
QPRT	E-GEOD-57945, E-MTAB-184
TAT	E-MTAB-184
CYP39A1	E-MTAB-184
ACE2	E-GEOD-26305, E-GEOD-24287, E-GEOD-57945
ST3GAL5	E-GEOD-60083
HSD11B1	E-GEOD-57945, E-GEOD-60083, E-GEOD-24287, E-MTAB-184
GALC	E-GEOD-60083, E-MTAB-184
GNMT	E-MTAB-184
ITPA	E-GEOD-60083, E-MTAB-184
GLYCTK	E-GEOD-24287, E-GEOD-60083
NAT1	E-GEOD-60083, E-MTAB-184
NADSYN1	E-GEOD-60083, E-MTAB-184, E-GEOD-32146
CRLS1	E-GEOD-60083
QDPR	E-GEOD-60083
CYP1A2	E-GEOD-24287, E-MTAB-184
CCBL1	E-GEOD-60083, E-MTAB-184
DCK	E-GEOD-60083, E-MTAB-184
PIGN	E-GEOD-60083
EPHX1	E-GEOD-60083
CHAT	E-MTAB-184
ST8SIA5	E-GEOD-32146, E-MTAB-184
AFMID	E-GEOD-60083, E-MTAB-184
BCAT2	E-GEOD-60083, E-MTAB-184
RPIA	E-GEOD-60083
ODC1	E-GEOD-32146, E-GEOD-60083, E-MTAB-184
COQ5	E-GEOD-60083, E-MTAB-184
ALDH9A1	E-GEOD-60083
ASAH1	E-GEOD-60083, E-GEOD-32146
GAL3ST1	E-GEOD-57945, E-GEOD-32146
GPD2	E-GEOD-60083, E-MTAB-184
AOX1	E-GEOD-57945
SAT1	E-GEOD-32146, E-GEOD-60083
MVD	E-GEOD-60083
PCYT2	E-GEOD-24287, E-GEOD-60083, E-MTAB-184
AMD1	E-GEOD-60083, E-MTAB-184
GLS	E-MTAB-1281, E-GEOD-24287
GAA	E-GEOD-32146, E-GEOD-60083, E-MTAB-184
PGM3	E-GEOD-60083
SLC25A17	E-MTAB-184
AACS	E-GEOD-60083, E-GEOD-27899
GUK1	E-GEOD-60083
DOLPP1	E-GEOD-60083, E-MTAB-184
CYP2C19	E-MTAB-1281, E-GEOD-57945, E-GEOD-24287, E-MTAB-184
HMBS	E-GEOD-60083
CYP2C8	E-GEOD-57945, E-MTAB-184
CYP3A4	E-GEOD-57945
DDC	E-GEOD-57945, E-GEOD-24287, E-GEOD-32146, E-MTAB-184
GOT2	E-GEOD-60083, E-MTAB-184
HMGCL	E-GEOD-60083, E-MTAB-184
ADH5	E-GEOD-60083
SMPD3	E-GEOD-57945, E-GEOD-24287, E-MTAB-184
ALDH6A1	E-GEOD-60083
B3GALT5	E-GEOD-57945, E-MTAB-184
DEGS1	E-GEOD-32146, E-GEOD-24287, E-GEOD-60083
IPMK	E-GEOD-32146
ARSB	E-GEOD-60083, E-MTAB-184
GPT2	E-GEOD-57945, E-GEOD-60083
ACLY	E-GEOD-60083, E-MTAB-184
CYP3A7	E-GEOD-57945, E-MTAB-184, E-GEOD-24287
SGPP1	E-GEOD-60083, E-MTAB-184
ACAT1	E-GEOD-60083
GUSB	E-GEOD-60083, E-MTAB-184
SORD	E-GEOD-24287, E-GEOD-60083, E-MTAB-184
BAAT	E-MTAB-184
ST3GAL6	E-GEOD-60083
TPK1	E-GEOD-60083, E-MTAB-184
GPT	E-GEOD-32146, E-MTAB-3703
TRMT1	E-GEOD-32146, E-GEOD-60083, E-MTAB-184
PGS1	E-GEOD-60083, E-MTAB-184
TPO	E-GEOD-32146, E-MTAB-184
HPRT1	E-GEOD-32146, E-GEOD-60083
PIK3C3	E-MTAB-184
CYP1B1	E-GEOD-77387, E-GEOD-32146, E-GEOD-60083, E-MTAB-184
CHDH	E-GEOD-57945, E-MTAB-184
CYP2C9	E-GEOD-57945, E-MTAB-184, E-GEOD-24287
B4GALNT1	E-MTAB-184
INPP1	E-GEOD-60083, E-MTAB-184
DCXR	E-GEOD-60083
FDXR	E-MTAB-184
DEGS2	E-GEOD-57945, E-GEOD-32146
ABCC1	E-GEOD-60083
ALDH4A1	E-GEOD-60083, E-GEOD-32146
STS	E-MTAB-184
PNPT1	E-GEOD-60083
CYP2C18	E-GEOD-26305, E-GEOD-57945, E-GEOD-24287, E-MTAB-184
PPAP2A	E-GEOD-32146, E-GEOD-60083
B3GNT3	E-GEOD-32146
AUH	E-GEOD-60083, E-MTAB-184
PLCB1	E-GEOD-49702, E-MTAB-184
CYP46A1	E-MTAB-1281, E-MTAB-184
NQO1	E-GEOD-60083, E-GEOD-24287, E-MTAB-184
GALM	E-GEOD-24287, E-GEOD-60083
UGT8	E-GEOD-6731
B3GNT2	E-GEOD-60083
KDSR	E-GEOD-60083
ACOT12	E-GEOD-24287
NT5E	E-MTAB-184
CDO1	E-MTAB-184
MGAT1	E-GEOD-60083, E-GEOD-32146
SLC35A1	E-GEOD-60083, E-MTAB-184
AK5	E-MTAB-184
GATM	E-MTAB-3703, E-GEOD-57945, E-GEOD-24287, E-GEOD-32146, E-GEOD-60083
SLC27A2	E-GEOD-57945
IVD	E-GEOD-60083, E-MTAB-184
ACE	E-GEOD-57945, E-GEOD-24287
NAGA	E-GEOD-60083, E-MTAB-184
TALDO1	E-GEOD-60083
GM2A	E-GEOD-77387, E-MTAB-184
FUT3	E-MTAB-3703
AASS	E-MTAB-184, E-GEOD-24287
PGP	E-GEOD-60083, E-MTAB-184
DHDDS	E-GEOD-60083
LPL	E-GEOD-57945, E-GEOD-24287, E-GEOD-60083
CYP2F1	E-GEOD-32146, E-MTAB-184
FUT9	E-MTAB-184
PHGDH	E-GEOD-26305, E-GEOD-60083
ASMT	E-MTAB-184
HPGD	E-GEOD-60083, E-MTAB-184, E-GEOD-49702, E-GEOD-24287
KYNU	E-GEOD-77387, E-GEOD-57945, E-GEOD-60083, E-MTAB-184
NUDT2	E-GEOD-60083
GCNT1	E-GEOD-24287, E-GEOD-60083
NAGK	E-GEOD-60083, E-MTAB-184
COQ2	E-GEOD-60083
ALOX12B	E-MTAB-184
AKR1A1	E-GEOD-24287, E-GEOD-60083
DDO	E-GEOD-24287, E-GEOD-60083, E-MTAB-184
NIT2	E-GEOD-60083
AGL	E-GEOD-60083
NT5C	E-GEOD-60083, E-MTAB-184, E-GEOD-32146
HSD17B12	E-GEOD-24287, E-GEOD-60083
SLC25A10	E-MTAB-184
CES2	E-GEOD-77387, E-GEOD-57945, E-GEOD-24287, E-GEOD-60083
IL4I1	E-GEOD-60083
CYP11A1	E-MTAB-184
DCTPP1	E-GEOD-32146, E-GEOD-60083
HSD11B2	E-GEOD-27899, E-GEOD-32146, E-GEOD-26305
HYI	E-GEOD-24287, E-MTAB-184
DERA	E-GEOD-60083, E-MTAB-184
NTPCR	E-GEOD-60083
MGAM	E-GEOD-57945, E-GEOD-24287, E-MTAB-184
ABCA1	E-GEOD-60083, E-MTAB-184
SI	E-GEOD-1152, E-GEOD-57945, E-MTAB-184
NT5C3	E-GEOD-60083
SLC33A1	E-GEOD-60083
PHOSPHO1	E-GEOD-57945, E-MTAB-184
NNT	E-GEOD-60083, E-MTAB-184
TYR	E-MTAB-184
ADPGK	E-GEOD-60083
DHODH	E-MTAB-184
QARS	E-GEOD-24287, E-GEOD-60083, E-MTAB-184
CYP51A1	E-GEOD-60083, E-MTAB-184
ALG5	E-GEOD-32146, E-GEOD-60083
PPCDC	E-MTAB-184
OTC	E-GEOD-77387, E-GEOD-57945, E-MTAB-184
ATIC	E-GEOD-60083
GMDS	E-GEOD-27899, E-GEOD-24287, E-GEOD-60083, E-MTAB-184
MOCS1	E-GEOD-24287, E-GEOD-60083
MCEE	E-GEOD-60083, E-MTAB-184
ENOPH1	E-GEOD-60083, E-MTAB-184
NANS	E-GEOD-32146, E-GEOD-60083
ALG8	E-GEOD-60083
COQ3	E-GEOD-60083
ACSS2	E-MTAB-3703, E-GEOD-32146, E-GEOD-60083, E-MTAB-184
DLD	E-GEOD-60083, E-MTAB-184
UROD	E-GEOD-60083, E-MTAB-184
AASDHPPT	E-GEOD-60083
MOGS	E-GEOD-60083
GSS	E-GEOD-60083, E-MTAB-184
ASNS	E-GEOD-26305, E-GEOD-60083
AMDHD1	E-GEOD-60083
AGXT2	E-GEOD-57945, E-GEOD-24287
MTRR	E-GEOD-60083, E-MTAB-184
BTD	E-GEOD-24287, E-GEOD-60083, E-MTAB-184
NAGLU	E-GEOD-60083
MVK	E-GEOD-24287, E-GEOD-60083, E-MTAB-184
PNMT	E-MTAB-184
PNPO	E-GEOD-60083, E-MTAB-184
UGDH	E-GEOD-60083, E-MTAB-184, E-GEOD-6731
A4GALT	E-MTAB-184
GDA	E-GEOD-57945, E-GEOD-24287
PCK2	E-GEOD-57945, E-GEOD-24287, E-GEOD-60083, E-MTAB-184
AKR1D1	E-GEOD-32146
GSTZ1	E-GEOD-60083, E-MTAB-184
MGAT2	E-GEOD-60083, E-MTAB-184
ACOX2	E-GEOD-60083, E-MTAB-184, E-GEOD-57945, E-GEOD-24287
PGD	E-GEOD-60083
AGPS	E-GEOD-60083
NME4	E-GEOD-60083, E-MTAB-184
SLCO1B1	E-MTAB-184
PEMT	E-GEOD-60083
RDH5	E-GEOD-57945
GGH	E-GEOD-60083, E-GEOD-6731, E-MTAB-184, E-GEOD-57945
LIAS	E-GEOD-60083, E-MTAB-184
IDUA	E-GEOD-32146, E-GEOD-60083, E-MTAB-184
SPR	E-GEOD-60083, E-MTAB-184
TK1	E-GEOD-60083, E-MTAB-184
ALG1	E-MTAB-1281, E-GEOD-60083
LTA4H	E-GEOD-60083
PCK1	E-GEOD-77387, E-GEOD-32146, E-GEOD-57945, E-GEOD-24287, E-GEOD-6731
SLC5A6	E-GEOD-60083
MTFMT	E-GEOD-60083
AGXT2L2	E-GEOD-60083
CMA1	E-MTAB-184
ARSA	E-GEOD-60083, E-MTAB-184
DMGDH	E-MTAB-184
SLC5A7	E-MTAB-184
ST6GALNAC6	E-GEOD-60083, E-MTAB-184
LCT	E-GEOD-24287, E-GEOD-57945
ABAT	E-MTAB-184, E-GEOD-24287, E-GEOD-32146
GPD1	E-GEOD-57945, E-GEOD-24287, E-MTAB-184
CYP27A1	E-GEOD-26305, E-GEOD-24287, E-GEOD-60083
AGA	E-GEOD-60083, E-MTAB-184
HCCS	E-GEOD-32146, E-GEOD-60083
CYP26A1	E-GEOD-60083
DHDH	E-GEOD-57945, E-GEOD-24287, E-GEOD-60083
KHK	E-GEOD-57945, E-MTAB-184, E-GEOD-24287
ACOT8	E-GEOD-24287, E-GEOD-60083
CDIPT	E-GEOD-24287, E-GEOD-60083
BPGM	E-GEOD-60083, E-MTAB-184
SULT2A1	E-GEOD-57945, E-GEOD-24287
GCNT2	E-GEOD-57945, E-GEOD-32146, E-GEOD-60083
ITPK1	E-GEOD-60083, E-MTAB-184
FHIT	E-MTAB-184
BCMO1	E-GEOD-24287
DGUOK	E-GEOD-60083, E-MTAB-184
NNMT	E-GEOD-77387,E-GEOD-57945, E-GEOD-24287, E-GEOD-32146, E-MTAB-184
PHYH	E-GEOD-60083, E-GEOD-57945
SULT2B1	E-GEOD-60083, E-GEOD-57945
LDHD	E-GEOD-57945, E-GEOD-60083
SULT1E1	E-GEOD-57945, E-GEOD-24287
GNS	E-GEOD-32146, E-GEOD-60083, E-MTAB-184
MLYCD	E-GEOD-60083, E-MTAB-184
HNMT	E-GEOD-60083, E-MTAB-184
AQP8	E-GEOD-1152, E-GEOD-10106, E-MTAB-184
SLC35D2	E-GEOD-60083
B4GALT5	E-GEOD-60083, E-MTAB-184
CHIA	E-MTAB-184
AOC3	E-GEOD-24287
B3GNT5	E-MTAB-184
SUOX	E-GEOD-60083, E-MTAB-184
SCARB1	E-GEOD-60083, E-GEOD-32146
NUDT12	E-MTAB-184
ADA	E-GEOD-60083
CAT	E-GEOD-60083, E-MTAB-184
SOD2	E-GEOD-57945, E-GEOD-77387, E-GEOD-32146, E-GEOD-60083, E-MTAB-184
