# Supplementary material for: Elucidating potential molecular signatures through host-microbe interactions for reactive arthritis and inflammatory bowel disease using combinatorial approach
Source: Sci Rep. 2020 Sep 15;10:15131. doi: 10.1038/s41598-020-71674-8 (PMC7492238; doi:10.1038/s41598-020-71674-8)
Supplement: Supplementary file 11 — Supplementary Table S11. [file 41598_2020_71674_MOESM11_ESM.xlsx]

## Sheet: Sheet1
Elucidating potential molecular signatures through host-microbe interactions for reactive arthritis and inflammatory bowel disease using combinatorial approach Anukriti Verma1, Shivani Sharda1*, Bhawna Rathi1, Pallavi Somvanshi2, Bimlesh Dhar Pandey3
Proteins associated with non-specific protein diagnostic markers of IBD and ReA (CRP, IL6 , TLR4, HLA-B and HLA-DRB1)
node1	node2	node1_string_internal_id	node2_string_internal_id	node1_external_id	node2_external_id	neighborhood_on_chromosome	protein_fusion	phylogenetic_cooccurrence	homology	coexpression	experimentally_determined_interaction	database_annotated	automated_textmining	combined_score	Total
PAICS	PPAT	1858750	1845503	9606.ENSP00000382595	9606.ENSP00000264220	0.505	0	0.434	0	0.918	0.174	0.536	0.953	0.999	SLC16A1
MOCS2	MOCS1	1858439	1855845	9606.ENSP00000380157	9606.ENSP00000362282	0.309	0	0.508	0	0.273	0.071	0.941	0.945	0.999	CAD
CAD	ASS1	1845599	1844185	9606.ENSP00000264705	9606.ENSP00000253004	0.676	0.155	0	0	0.952	0.364	0.938	0.649	0.999	DPYS
PSAT1	PHGDH	1856523	1855016	9606.ENSP00000365773	9606.ENSP00000358417	0.309	0	0	0	0.971	0.417	0.941	0.743	0.999	PAICS
DPYD	CAD	1855189	1845599	9606.ENSP00000359211	9606.ENSP00000264705	0.824	0	0	0	0.952	0	0.643	0.769	0.999	GART
DPYD	DPYS	1855189	1846509	9606.ENSP00000359211	9606.ENSP00000276651	0.823	0	0	0	0.464	0.844	0.961	0.918	0.999	KARS
ACACB	ACLY	1852406	1844250	9606.ENSP00000341044	9606.ENSP00000253792	0.379	0	0	0	0.952	0.067	0.8	0.877	0.999	GALT
ACACB	HLCS	1852406	1852104	9606.ENSP00000341044	9606.ENSP00000338387	0.823	0	0	0	0.71	0.643	0.9	0.767	0.999	LSS
CPS1	OTC	1860357	1842206	9606.ENSP00000402608	9606.ENSP00000039007	0.505	0	0	0	0.814	0.547	0.951	0.805	0.999	CPS1
ACACB	FASN	1852406	1848653	9606.ENSP00000341044	9606.ENSP00000304592	0.1	0	0	0	0.898	0	0.961	0.847	0.999	ALG6
DPYS	CAD	1846509	1845599	9606.ENSP00000276651	9606.ENSP00000264705	0.823	0	0	0	0.952	0.973	0.628	0.662	0.999	COASY
COASY	PPCDC	1863897	1852668	9606.ENSP00000464814	9606.ENSP00000343190	0.074	0	0	0	0.073	0.667	0.941	0.95	0.999	ASS1
MTHFD1	GART	1862707	1857440	9606.ENSP00000450560	9606.ENSP00000371236	0.824	0	0	0	0.956	0	0.96	0.906	0.999	MTHFD1
GART	PFAS	1857440	1849628	9606.ENSP00000371236	9606.ENSP00000313490	0.824	0.017	0.291	0	0.954	0.858	0.962	0.966	0.999	SLC2A1
PAICS	GART	1858750	1857440	9606.ENSP00000382595	9606.ENSP00000371236	0.824	0	0.414	0	0.964	0.935	0.962	0.873	0.999	GPHN
ASS1	OTC	1844185	1842206	9606.ENSP00000253004	9606.ENSP00000039007	0.309	0	0.282	0	0.874	0	0.941	0.889	0.999	PFAS
DLAT	DLD	1846666	1842429	9606.ENSP00000280346	9606.ENSP00000205402	0.309	0.232	0.374	0	0.565	0.941	0.941	0.866	0.999	TSTA3
PFAS	PPAT	1849628	1845503	9606.ENSP00000313490	9606.ENSP00000264220	0.505	0	0	0	0.955	0.601	0.524	0.906	0.999	CTH
DLAT	ACLY	1846666	1844250	9606.ENSP00000280346	9606.ENSP00000253792	0.807	0	0	0	0.917	0.102	0.961	0.688	0.999	MTHFR
GART	PPAT	1857440	1845503	9606.ENSP00000371236	9606.ENSP00000264220	0.823	0	0.493	0	0.957	0.417	0.959	0.921	0.999	MOCS2
GART	ATIC	1857440	1843445	9606.ENSP00000371236	9606.ENSP00000236959	0.823	0	0.473	0	0.957	0.417	0.941	0.772	0.999	MUT
PAICS	PFAS	1858750	1849628	9606.ENSP00000382595	9606.ENSP00000313490	0.824	0	0	0	0.958	0.799	0.533	0.768	0.999	DPYD
MDH2	ACLY	1850888	1844250	9606.ENSP00000327070	9606.ENSP00000253792	0.823	0	0	0	0.868	0.168	0.961	0.704	0.999	APIP
GALT	GALE	1856937	1856128	9606.ENSP00000368119	9606.ENSP00000363621	0.309	0	0	0	0.951	0.17	0.941	0.875	0.999	ACACB
MTHFR	MTR	1856524	1854401	9606.ENSP00000365775	9606.ENSP00000355536	0.505	0	0	0	0.464	0	0.951	0.938	0.999	CS
MTHFD2	GART	1858157	1857440	9606.ENSP00000377617	9606.ENSP00000371236	0.823	0	0	0	0.862	0	0.951	0.884	0.999	PSAT1
CAD	DHODH	1845599	1842732	9606.ENSP00000264705	9606.ENSP00000219240	0.823	0	0	0	0.952	0	0.959	0.758	0.999	CMAS
CPS1	ASS1	1860357	1844185	9606.ENSP00000402608	9606.ENSP00000253004	0.505	0.627	0	0	0.952	0.364	0.8	0.808	0.999	PPCS
CPS1	CAD	1860357	1845599	9606.ENSP00000402608	9606.ENSP00000264705	0.824	0	0.527	0.952	0.952	0.999	0.962	0.732	0.999	GBE1
CS	ACLY	1852545	1844250	9606.ENSP00000342056	9606.ENSP00000253792	0.362	0	0	0	0.781	0.774	0.815	0.742	0.998	NAGS
MTHFD1	SHMT1	1862707	1850087	9606.ENSP00000450560	9606.ENSP00000318868	0.376	0	0	0	0.464	0.402	0.951	0.845	0.998	COQ6
GART	SHMT1	1857440	1850087	9606.ENSP00000371236	9606.ENSP00000318868	0.153	0	0	0	0.952	0	0.9	0.742	0.998	SHMT1
CTH	CBS	1855373	1852819	9606.ENSP00000359976	9606.ENSP00000344460	0.309	0	0.41	0	0.094	0.453	0.941	0.911	0.998	GMPS
CAD	OTC	1845599	1842206	9606.ENSP00000264705	9606.ENSP00000039007	0.823	0	0	0.683	0.806	0.547	0.903	0.78	0.998	MDH2
CPS1	DPYS	1860357	1846509	9606.ENSP00000402608	9606.ENSP00000276651	0.505	0	0	0	0.953	0.818	0.535	0.512	0.998	DLAT
GPHN	MOCS2	1861331	1858439	9606.ENSP00000417901	9606.ENSP00000380157	0.505	0	0.506	0	0.196	0	0.951	0.906	0.998	CPOX
GART	SHMT2	1857440	1851612	9606.ENSP00000371236	9606.ENSP00000333667	0.153	0	0	0	0.954	0	0.9	0.732	0.998	FECH
PAICS	ATIC	1858750	1843445	9606.ENSP00000382595	9606.ENSP00000236959	0.505	0	0.253	0	0.977	0.579	0	0.578	0.998	GNE
ALAD	HMBS	1859146	1846580	9606.ENSP00000386284	9606.ENSP00000278715	0.309	0	0.525	0	0.268	0.292	0.941	0.86	0.998	FH
GMPS	GART	1861442	1857440	9606.ENSP00000419851	9606.ENSP00000371236	0.824	0	0.268	0	0.957	0	0	0.791	0.998	KMO
GMPS	PAICS	1861442	1858750	9606.ENSP00000419851	9606.ENSP00000382595	0.824	0	0	0	0.979	0	0	0.743	0.998	FASN
GMPS	PFAS	1861442	1849628	9606.ENSP00000419851	9606.ENSP00000313490	0.809	0	0	0	0.954	0	0	0.823	0.998	SC5DL
LDHA	ACLY	1862289	1844250	9606.ENSP00000445175	9606.ENSP00000253792	0.823	0	0	0	0.874	0.168	0.628	0.853	0.998	HAAO
MUT	MCEE	1846416	1843703	9606.ENSP00000274813	9606.ENSP00000244217	0.505	0	0.446	0	0.074	0	0.951	0.876	0.998	GARS
ESD	ADH5	1856921	1847722	9606.ENSP00000367992	9606.ENSP00000296412	0.309	0.168	0.421	0	0.383	0.774	0.941	0.64	0.998	FDFT1
COQ6	COQ3	1851649	1844320	9606.ENSP00000333946	9606.ENSP00000254759	0.115	0	0.463	0	0.074	0.647	0.941	0.823	0.998	UPRT
TSTA3	GMDS	1860116	1857286	9606.ENSP00000398803	9606.ENSP00000370194	0.309	0	0.515	0	0.091	0.294	0.942	0.863	0.997	OAT
CMAS	NANS	1843199	1842461	9606.ENSP00000229329	9606.ENSP00000210444	0.505	0.528	0.522	0	0.084	0	0.951	0.591	0.997	PC
MTHFD1	PFAS	1862707	1849628	9606.ENSP00000450560	9606.ENSP00000313490	0.819	0	0	0	0.843	0	0	0.931	0.997	COQ7
CPOX	UROD	1845499	1843815	9606.ENSP00000264193	9606.ENSP00000246337	0.309	0	0.201	0	0.396	0	0.941	0.872	0.997	ALG3
SOD2	CAT	1854504	1843587	9606.ENSP00000356022	9606.ENSP00000241052	0	0	0	0	0.056	0.417	0.941	0.943	0.997	ALDH18A1
MTHFD1	FTCD	1862707	1847305	9606.ENSP00000450560	9606.ENSP00000291670	0.823	0	0	0	0	0	0.96	0.686	0.997	NAPRT1
GART	CAD	1857440	1845599	9606.ENSP00000371236	9606.ENSP00000264705	0.811	0	0	0	0.954	0	0	0.776	0.997	GANAB
SOD2	SOD1	1854504	1846132	9606.ENSP00000356022	9606.ENSP00000270142	0	0	0	0	0.159	0.633	0.9	0.922	0.997	AMT
MTHFD1	SHMT2	1862707	1851612	9606.ENSP00000450560	9606.ENSP00000333667	0.376	0	0	0	0.52	0.402	0.951	0.712	0.997	SHMT2
DUT	TYMS	1857313	1849803	9606.ENSP00000370376	9606.ENSP00000315644	0.058	0	0	0	0.784	0.43	0.941	0.653	0.997	SGPL1
APIP	ENOPH1	1858330	1846344	9606.ENSP00000379133	9606.ENSP00000273920	0.309	0.699	0.448	0	0.166	0	0.941	0.591	0.997	GSR
CPS1	DPYD	1860357	1855189	9606.ENSP00000402608	9606.ENSP00000359211	0.675	0	0	0	0.932	0	0.643	0.74	0.997	ALAD
PFAS	CAD	1849628	1845599	9606.ENSP00000313490	9606.ENSP00000264705	0.409	0	0	0	0.958	0	0.509	0.774	0.996	ESD
SOD1	CAT	1846132	1843587	9606.ENSP00000270142	9606.ENSP00000241052	0.048	0	0	0	0.123	0.453	0.941	0.885	0.996	GRHPR
COQ6	COQ5	1851649	1847130	9606.ENSP00000333946	9606.ENSP00000288532	0	0	0.27	0	0.125	0.612	0.941	0.823	0.996	SRM
CS	MDH2	1852545	1850888	9606.ENSP00000342056	9606.ENSP00000327070	0.309	0	0	0	0.52	0.527	0.942	0.706	0.996	DUT
PFAS	ATIC	1849628	1843445	9606.ENSP00000313490	9606.ENSP00000236959	0.505	0	0	0	0.957	0	0.536	0.712	0.996	TH
SRM	ODC1	1856583	1843384	9606.ENSP00000366156	9606.ENSP00000234111	0.309	0	0	0	0.117	0.097	0.94	0.902	0.996	UROC1
FH	MDH2	1854397	1850888	9606.ENSP00000355518	9606.ENSP00000327070	0.309	0	0	0	0.497	0.448	0.948	0.706	0.996	PPAT
KMO	KYNU	1854396	1845495	9606.ENSP00000355517	9606.ENSP00000264170	0.309	0	0.494	0	0.141	0	0.941	0.845	0.996	MPI
MTHFD1	ATIC	1862707	1843445	9606.ENSP00000450560	9606.ENSP00000236959	0.505	0	0	0	0.584	0	0.941	0.64	0.995	PPOX
CS	DLAT	1852545	1846666	9606.ENSP00000342056	9606.ENSP00000280346	0.075	0	0	0	0.3	0.779	0.941	0.539	0.995	AGXT
ADA	PNP	1855776	1854141	9606.ENSP00000361965	9606.ENSP00000354532	0.159	0	0	0	0.097	0	0.941	0.912	0.995	SLC18A3
MTR	MTRR	1854401	1845590	9606.ENSP00000355536	9606.ENSP00000264668	0	0	0	0	0.106	0.36	0.9	0.932	0.995	ADI1
ACACB	CAD	1852406	1845599	9606.ENSP00000341044	9606.ENSP00000264705	0.347	0	0	0	0.182	0.944	0.628	0.683	0.995	MTHFD2
SHMT1	ATIC	1850087	1843445	9606.ENSP00000318868	9606.ENSP00000236959	0.056	0	0	0	0.866	0.417	0.9	0.471	0.995	MTR
MTHFD1	MTR	1862707	1854401	9606.ENSP00000450560	9606.ENSP00000355536	0.327	0	0	0	0.054	0	0.951	0.871	0.995	PAH
PPOX	CPOX	1852758	1845499	9606.ENSP00000343943	9606.ENSP00000264193	0.057	0	0	0	0.271	0	0.942	0.91	0.995	HLCS
FECH	PPOX	1857583	1852758	9606.ENSP00000372326	9606.ENSP00000343943	0.309	0	0.286	0	0.122	0	0.948	0.823	0.995	DPAGT1
UROS	HMBS	1854878	1846580	9606.ENSP00000357775	9606.ENSP00000278715	0.309	0	0	0	0.269	0.292	0.941	0.836	0.995	HGSNAT
KARS	QARS	1850738	1848971	9606.ENSP00000325448	9606.ENSP00000307567	0.106	0	0	0	0.357	0.779	0.9	0.711	0.995	HMGCR
GNE	NANS	1858407	1842461	9606.ENSP00000379839	9606.ENSP00000210444	0.309	0.601	0.476	0	0.094	0	0.941	0.487	0.995	ACMSD
PPCS	PPCDC	1855709	1852668	9606.ENSP00000361642	9606.ENSP00000343190	0	0	0	0	0	0.295	0.9	0.94	0.995	SOD3
CAD	PPAT	1845599	1845503	9606.ENSP00000264705	9606.ENSP00000264220	0.69	0	0	0	0.49	0	0.9	0.669	0.994	DBH
MDH2	GOT2	1850888	1843750	9606.ENSP00000327070	9606.ENSP00000245206	0	0	0	0	0.403	0.366	0.947	0.734	0.994	PDXK
TYMS	DTYMK	1849803	1848672	9606.ENSP00000315644	9606.ENSP00000304802	0.066	0	0	0	0.586	0	0.941	0.772	0.994	UXS1
ALG6	ALG5	1855404	1843540	9606.ENSP00000360149	9606.ENSP00000239891	0	0	0	0	0.073	0.717	0.9	0.826	0.994	CH25H
HAAO	KYNU	1847517	1845495	9606.ENSP00000294973	9606.ENSP00000264170	0.309	0	0.508	0	0.145	0	0.941	0.699	0.993	B3GALNT1
ADI1	ENOPH1	1851611	1846344	9606.ENSP00000333666	9606.ENSP00000273920	0.309	0	0.449	0	0.065	0	0.941	0.72	0.993	XDH
GMPS	CAD	1861442	1845599	9606.ENSP00000419851	9606.ENSP00000264705	0.363	0	0	0	0.954	0	0	0.798	0.993	FTCD
SHMT2	ATIC	1851612	1843445	9606.ENSP00000333667	9606.ENSP00000236959	0.056	0	0	0	0.883	0	0.9	0.492	0.993	ALG12
GPD2	GPD1	1849092	1848251	9606.ENSP00000308610	9606.ENSP00000301149	0.074	0	0	0	0.104	0.146	0.941	0.875	0.993	UROS
COQ7	COQ3	1850438	1844320	9606.ENSP00000322316	9606.ENSP00000254759	0	0	0	0	0.073	0.64	0.9	0.825	0.993	APRT
GBE1	AGL	1860874	1847500	9606.ENSP00000410833	9606.ENSP00000294724	0.309	0	0	0	0.837	0	0.9	0.526	0.993	DHCR24
AMT	DLD	1846328	1842429	9606.ENSP00000273588	9606.ENSP00000205402	0.309	0	0	0	0.123	0	0.941	0.844	0.993	HIF1A
LSS	CYP51A1	1853343	1842119	9606.ENSP00000348762	9606.ENSP00000003100	0	0	0.257	0	0.371	0.717	0.9	0.537	0.992	NMNAT1
COQ7	COQ5	1850438	1847130	9606.ENSP00000322316	9606.ENSP00000288532	0	0	0	0	0.093	0.607	0.9	0.807	0.992	HSD3B7
HGSNAT	NAGLU	1857067	1843062	9606.ENSP00000368965	9606.ENSP00000225927	0.309	0	0.237	0	0.063	0	0.9	0.872	0.992	LDHA
DCTD	TYMS	1853462	1849803	9606.ENSP00000349576	9606.ENSP00000315644	0.309	0	0	0	0.268	0	0.941	0.779	0.992	CYP7B1
GANAB	MOGS	1852328	1843357	9606.ENSP00000340466	9606.ENSP00000233616	0	0	0	0	0.115	0.431	0.9	0.862	0.992	GCDH
MTHFD1	MTHFR	1862707	1856524	9606.ENSP00000450560	9606.ENSP00000365775	0.505	0	0	0	0.12	0	0.9	0.852	0.992	DOLK
DPYD	ACLY	1855189	1844250	9606.ENSP00000359211	9606.ENSP00000253792	0.823	0	0	0	0.733	0	0.274	0.768	0.991	FAH
GRHPR	AGXT	1849624	1848429	9606.ENSP00000313432	9606.ENSP00000302620	0.102	0	0	0	0.183	0	0.941	0.833	0.991	MGAT3
FTCD	AMDHD1	1847305	1845901	9606.ENSP00000291670	9606.ENSP00000266736	0.505	0	0.467	0	0.094	0	0.949	0.401	0.991	HSD17B4
GPI	MPI	1860535	1850038	9606.ENSP00000405573	9606.ENSP00000318318	0.074	0	0	0	0.183	0	0.942	0.823	0.991	GALE
MTHFD1	PAICS	1862707	1858750	9606.ENSP00000450560	9606.ENSP00000382595	0.824	0	0	0	0.844	0	0	0.699	0.991	GPI
SOD3	CAT	1857486	1843587	9606.ENSP00000371554	9606.ENSP00000241052	0.048	0	0	0	0.123	0.097	0.941	0.843	0.991	GAMT
ACMSD	HAAO	1853300	1847517	9606.ENSP00000348459	9606.ENSP00000294973	0.309	0	0.442	0	0.054	0	0.941	0.67	0.991	ACAT2
MTR	CBS	1854401	1852819	9606.ENSP00000355536	9606.ENSP00000344460	0.06	0	0	0	0.056	0	0.946	0.851	0.991	SQLE
HMGCR	MVK	1847097	1843148	9606.ENSP00000287936	9606.ENSP00000228510	0.309	0	0	0	0.054	0	0.942	0.8	0.991	G6PD
GMPS	APRT	1861442	1856856	9606.ENSP00000419851	9606.ENSP00000367615	0.159	0	0	0	0.464	0.503	0.9	0.662	0.991	CMPK1
SRM	AMD1	1856583	1854906	9606.ENSP00000366156	9606.ENSP00000357880	0	0	0	0	0.118	0	0.942	0.823	0.99	GNPAT
CTH	MTR	1855373	1854401	9606.ENSP00000359976	9606.ENSP00000355536	0.124	0	0	0	0.055	0	0.951	0.781	0.99	TYMS
ACACB	ACAT1	1852406	1845812	9606.ENSP00000341044	9606.ENSP00000265838	0.376	0	0	0	0.102	0.116	0.948	0.666	0.99	GCH1
PC	HLCS	1858145	1852104	9606.ENSP00000377527	9606.ENSP00000338387	0.309	0	0	0	0.053	0	0.9	0.873	0.99	CMPK2
CPS1	PFAS	1860357	1849628	9606.ENSP00000402608	9606.ENSP00000313490	0.384	0	0	0	0.952	0	0	0.705	0.99	DCTD
MTHFD2	SHMT2	1858157	1851612	9606.ENSP00000377617	9606.ENSP00000333667	0.309	0	0	0	0.51	0.138	0.941	0.507	0.99	GOT1
MTHFD2	SHMT1	1858157	1850087	9606.ENSP00000377617	9606.ENSP00000318868	0.309	0	0	0	0.464	0.138	0.941	0.552	0.99	ABCC3
MTHFD1	FPGS	1862707	1855863	9606.ENSP00000450560	9606.ENSP00000362344	0.431	0	0	0	0.096	0	0.951	0.661	0.99	LCAT
SOD3	SOD2	1857486	1854504	9606.ENSP00000371554	9606.ENSP00000356022	0	0	0	0	0.099	0.169	0.9	0.886	0.99	ST8SIA1
PC	ACLY	1858145	1844250	9606.ENSP00000377527	9606.ENSP00000253792	0.072	0	0	0	0.124	0.097	0.938	0.824	0.99	AMACR
SHMT1	TYMS	1850087	1849803	9606.ENSP00000318868	9606.ENSP00000315644	0.06	0	0	0	0.12	0	0.941	0.833	0.99	RPE65
ACAT2	ACACB	1854502	1852406	9606.ENSP00000356015	9606.ENSP00000341044	0.376	0	0	0	0.102	0.116	0.948	0.638	0.989	FPGS
MTR	SHMT1	1854401	1850087	9606.ENSP00000355536	9606.ENSP00000318868	0	0	0	0	0.059	0	0.951	0.797	0.989	LIPT2
MUT	ACLY	1846416	1844250	9606.ENSP00000274813	9606.ENSP00000253792	0.48	0	0	0	0.064	0	0.916	0.777	0.989	HGD
UROS	UROD	1854878	1843815	9606.ENSP00000357775	9606.ENSP00000246337	0.309	0	0	0	0.106	0	0.941	0.756	0.989	SGSH
ALDH18A1	OAT	1855437	1854897	9606.ENSP00000360268	9606.ENSP00000357838	0.159	0	0	0	0.073	0.267	0.951	0.695	0.989	PIGB
CAT	GSR	1843587	1842813	9606.ENSP00000241052	9606.ENSP00000221130	0	0	0	0	0.195	0.529	0	0.973	0.989	ALG11
MTHFD1	AMT	1862707	1846328	9606.ENSP00000450560	9606.ENSP00000273588	0.381	0	0	0	0.356	0	0.941	0.591	0.989	PTS
SQLE	FDFT1	1845823	1842791	9606.ENSP00000265896	9606.ENSP00000220584	0	0	0	0	0.369	0	0.9	0.847	0.989	FUT8
PAH	QDPR	1862478	1846716	9606.ENSP00000448059	9606.ENSP00000281243	0	0	0	0	0.061	0.36	0.924	0.796	0.989	PMVK
XDH	AOX1	1857027	1856168	9606.ENSP00000368727	9606.ENSP00000363832	0.505	0	0.527	0.951	0.099	0.954	0.536	0.953	0.989	DTYMK
SHMT2	AMT	1851612	1846328	9606.ENSP00000333667	9606.ENSP00000273588	0.309	0	0	0	0.356	0.08	0.941	0.618	0.989	PRODH2
TH	DDC	1857346	1853612	9606.ENSP00000370571	9606.ENSP00000350616	0	0	0	0	0.055	0.17	0.907	0.866	0.989	SOD1
NMNAT1	NADSYN1	1856640	1850833	9606.ENSP00000366410	9606.ENSP00000326424	0.505	0	0	0	0.055	0	0.951	0.583	0.989	LDLR
HSD17B4	ACOX2	1861507	1848984	9606.ENSP00000420914	9606.ENSP00000307697	0.309	0	0	0	0.271	0	0.941	0.701	0.989	PISD
UROC1	AMDHD1	1857700	1845901	9606.ENSP00000373073	9606.ENSP00000266736	0.309	0	0.527	0	0.353	0	0.941	0.255	0.989	ALG2
CH25H	CYP7B1	1855563	1849337	9606.ENSP00000360918	9606.ENSP00000310721	0	0	0	0	0.417	0.507	0.9	0.684	0.989	LTC4S
XDH	GDA	1857027	1843476	9606.ENSP00000368727	9606.ENSP00000238018	0.505	0	0.349	0	0.131	0	0.951	0.342	0.989	CBS
HSD17B4	ACACB	1861507	1852406	9606.ENSP00000420914	9606.ENSP00000341044	0.353	0	0	0	0.883	0.292	0.603	0.572	0.989	ACADM
DTYMK	TK1	1848672	1848315	9606.ENSP00000304802	9606.ENSP00000301634	0	0	0	0	0.582	0	0.941	0.587	0.988	GLB1
ACACB	ACSS2	1852406	1844221	9606.ENSP00000341044	9606.ENSP00000253382	0.361	0	0	0	0.269	0.173	0.9	0.751	0.988	LIPT1
GOT1	GPT2	1855278	1852917	9606.ENSP00000359539	9606.ENSP00000345282	0	0	0	0	0.102	0.417	0.8	0.905	0.988	PTDSS2
COQ6	COQ2	1851649	1849359	9606.ENSP00000333946	9606.ENSP00000310873	0	0	0.388	0	0.06	0	0.9	0.823	0.988	PTDSS1
AK3	NME4	1857438	1842757	9606.ENSP00000371230	9606.ENSP00000219479	0	0	0	0	0.093	0	0.941	0.802	0.988	AK3
LIPT1	DLAT	1852547	1846666	9606.ENSP00000342071	9606.ENSP00000280346	0.309	0	0	0	0.054	0	0.9	0.844	0.988	NSDHL
MTHFD1	TYMS	1862707	1849803	9606.ENSP00000450560	9606.ENSP00000315644	0.104	0	0	0	0.24	0	0.941	0.756	0.988	ACADSB
ACADM	ACAT1	1860801	1845812	9606.ENSP00000409612	9606.ENSP00000265838	0.309	0	0	0	0.606	0	0.941	0.385	0.988	PTEN
PAICS	CAD	1858750	1845599	9606.ENSP00000382595	9606.ENSP00000264705	0.824	0	0	0	0.75	0	0	0.763	0.988	NANP
PC	CS	1858145	1852545	9606.ENSP00000377527	9606.ENSP00000342056	0.063	0	0	0	0.073	0.048	0.938	0.802	0.988	AGMAT
GMPS	CPS1	1861442	1860357	9606.ENSP00000419851	9606.ENSP00000402608	0.137	0	0	0	0.952	0	0	0.727	0.987	CYP11B2
ACADM	ACAT2	1860801	1854502	9606.ENSP00000409612	9606.ENSP00000356015	0.309	0	0	0	0.61	0	0.941	0.32	0.987	NT5M
B3GALNT1	A4GALT	1850549	1843940	9606.ENSP00000323479	9606.ENSP00000249005	0	0	0	0	0	0	0.9	0.883	0.987	ALDH7A1
SHMT1	AMT	1850087	1846328	9606.ENSP00000318868	9606.ENSP00000273588	0.309	0	0	0	0.356	0.08	0.941	0.559	0.987	PUS1
PDXK	PNPO	1847295	1843033	9606.ENSP00000291565	9606.ENSP00000225573	0	0	0	0	0.059	0	0.942	0.782	0.987	PNP
PNP	GDA	1854141	1843476	9606.ENSP00000354532	9606.ENSP00000238018	0.309	0	0	0	0.058	0	0.941	0.723	0.987	UGCG
UXS1	UGDH	1859232	1850153	9606.ENSP00000387019	9606.ENSP00000319501	0.309	0	0.336	0	0.18	0	0.941	0.525	0.987	QPRT
FPGS	TYMS	1855863	1849803	9606.ENSP00000362344	9606.ENSP00000315644	0	0	0	0	0.079	0	0.882	0.891	0.987	TAT
MTR	SHMT2	1854401	1851612	9606.ENSP00000355536	9606.ENSP00000333667	0	0	0	0	0.059	0	0.951	0.726	0.986	CYP39A1
CMPK1	NME4	1855566	1842757	9606.ENSP00000360939	9606.ENSP00000219479	0	0	0	0	0.093	0	0.941	0.761	0.986	ACE2
GPI	G6PD	1860535	1858108	9606.ENSP00000405573	9606.ENSP00000377192	0.309	0	0	0	0.227	0	0.941	0.619	0.986	ST3GAL5
PAICS	SHMT1	1858750	1850087	9606.ENSP00000382595	9606.ENSP00000318868	0.055	0	0	0	0.952	0.417	0	0.544	0.986	HSD11B1
GOT1	MDH2	1855278	1850888	9606.ENSP00000359539	9606.ENSP00000327070	0	0	0	0	0.351	0.05	0.947	0.626	0.986	GALC
TYMS	TK1	1849803	1848315	9606.ENSP00000315644	9606.ENSP00000301634	0	0	0	0	0.484	0	0.941	0.596	0.986	GNMT
HSD3B7	AKR1D1	1847897	1843626	9606.ENSP00000297679	9606.ENSP00000242375	0.052	0	0	0	0.096	0	0.924	0.821	0.986	ITPA
GMPS	HPRT1	1861442	1847973	9606.ENSP00000419851	9606.ENSP00000298556	0.505	0	0	0	0.288	0	0.9	0.672	0.986	GLYCTK
APRT	PNP	1856856	1854141	9606.ENSP00000367615	9606.ENSP00000354532	0.309	0	0	0	0.057	0	0.941	0.698	0.986	NAT1
DPAGT1	ALG5	1853020	1843540	9606.ENSP00000346142	9606.ENSP00000239891	0.064	0	0	0	0.235	0	0.9	0.833	0.986	NADSYN1
GSR	GSS	1842813	1842630	9606.ENSP00000221130	9606.ENSP00000216951	0	0	0	0	0.082	0	0.9	0.851	0.985	CRLS1
SQLE	CYP51A1	1845823	1842119	9606.ENSP00000265896	9606.ENSP00000003100	0	0	0	0	0.929	0.276	0	0.743	0.985	QDPR
NAPRT1	NMNAT1	1860287	1856640	9606.ENSP00000401508	9606.ENSP00000366410	0.309	0	0	0	0.055	0	0.941	0.661	0.985	CYP1A2
GNPAT	AGPS	1854418	1845493	9606.ENSP00000355607	9606.ENSP00000264167	0	0	0	0	0.054	0.36	0.9	0.785	0.985	CCBL1
LIPT2	LIAS	1849178	1844909	9606.ENSP00000309463	9606.ENSP00000261434	0.309	0	0.426	0	0.132	0	0.941	0.35	0.984	DCK
ALDH7A1	ABAT	1859243	1846008	9606.ENSP00000387123	9606.ENSP00000268251	0.309	0	0	0	0.154	0.451	0.941	0.301	0.984	PIGN
ALG6	ALG8	1855404	1848085	9606.ENSP00000360149	9606.ENSP00000299626	0	0	0	0.692	0.298	0.717	0.9	0.929	0.984	EPHX1
NAGS	OTC	1847412	1842206	9606.ENSP00000293404	9606.ENSP00000039007	0.309	0	0	0	0.866	0	0.435	0.741	0.984	CHAT
MTHFR	SHMT1	1856524	1850087	9606.ENSP00000365775	9606.ENSP00000318868	0.062	0	0	0	0.103	0	0.942	0.716	0.984	ST8SIA5
LSS	SQLE	1853343	1845823	9606.ENSP00000348762	9606.ENSP00000265896	0.054	0	0	0	0.464	0	0.9	0.725	0.984	AFMID
GALE	UGDH	1856128	1850153	9606.ENSP00000363621	9606.ENSP00000319501	0.309	0	0	0	0.124	0	0.938	0.626	0.984	BCAT2
CS	ACACB	1852545	1852406	9606.ENSP00000342056	9606.ENSP00000341044	0.099	0	0	0	0.707	0.067	0.8	0.741	0.984	RPIA
COASY	PPCS	1863897	1855709	9606.ENSP00000464814	9606.ENSP00000361642	0.074	0	0	0	0.097	0.517	0.435	0.944	0.984	ODC1
ACADSB	ACAT1	1854904	1845812	9606.ENSP00000357873	9606.ENSP00000265838	0.309	0	0	0	0.46	0	0.941	0.34	0.983	COQ5
ACACB	MUT	1852406	1846416	9606.ENSP00000341044	9606.ENSP00000274813	0.824	0	0	0	0	0	0.643	0.76	0.983	ALDH9A1
FH	CS	1854397	1852545	9606.ENSP00000355518	9606.ENSP00000342056	0	0	0	0	0.454	0	0.8	0.86	0.983	ASAH1
CPS1	GART	1860357	1857440	9606.ENSP00000402608	9606.ENSP00000371236	0.384	0	0	0	0.893	0	0	0.763	0.983	GAL3ST1
CYP7B1	HSD3B7	1849337	1847897	9606.ENSP00000310721	9606.ENSP00000297679	0.063	0	0	0	0.099	0.405	0.924	0.637	0.983	GPD2
PNP	HPRT1	1854141	1847973	9606.ENSP00000354532	9606.ENSP00000298556	0.309	0	0	0	0.054	0	0.941	0.62	0.983	AOX1
HLCS	BTD	1852104	1848848	9606.ENSP00000338387	9606.ENSP00000306477	0	0	0	0	0.052	0	0.9	0.841	0.983	SAT1
MTHFD2	AMT	1858157	1846328	9606.ENSP00000377617	9606.ENSP00000273588	0.309	0	0	0	0.436	0	0.941	0.381	0.983	MVD
FDXR	DPYD	1863756	1855189	9606.ENSP00000462972	9606.ENSP00000359211	0.505	0	0	0	0.233	0.827	0.498	0.556	0.982	PCYT2
SLC2A1	HIF1A	1861219	1852062	9606.ENSP00000416293	9606.ENSP00000338018	0	0	0	0	0	0	0.9	0.831	0.982	AMD1
FAH	GSTZ1	1844986	1842600	9606.ENSP00000261755	9606.ENSP00000216465	0.095	0.303	0	0	0.115	0	0.942	0.551	0.982	GLS
DCTD	DCK	1853462	1847023	9606.ENSP00000349576	9606.ENSP00000286648	0	0	0	0	0.07	0	0.941	0.713	0.982	GAA
CMPK1	CMPK2	1855566	1844464	9606.ENSP00000360939	9606.ENSP00000256722	0	0	0	0	0.061	0.1	0.882	0.837	0.981	PGM3
LDHA	HIF1A	1862289	1852062	9606.ENSP00000445175	9606.ENSP00000338018	0	0	0	0	0	0.396	0.9	0.722	0.981	SLC25A17
OAT	ALDH4A1	1854897	1847245	9606.ENSP00000357838	9606.ENSP00000290597	0.08	0	0.357	0	0.125	0	0.941	0.493	0.981	AACS
ACLY	ACSS2	1844250	1844221	9606.ENSP00000253792	9606.ENSP00000253382	0.073	0	0	0	0.792	0.097	0.435	0.843	0.981	GUK1
CMPK2	NME4	1844464	1842757	9606.ENSP00000256722	9606.ENSP00000219479	0	0	0	0	0.069	0	0.941	0.686	0.981	DOLPP1
ALDH7A1	CHDH	1859243	1850189	9606.ENSP00000387123	9606.ENSP00000319851	0.166	0.014	0	0	0.153	0	0.941	0.611	0.981	CYP2C19
LIPT1	LIAS	1852547	1844909	9606.ENSP00000342071	9606.ENSP00000261434	0.309	0	0	0	0.065	0	0.941	0.549	0.98	HMBS
GMPS	GUK1	1861442	1854437	9606.ENSP00000419851	9606.ENSP00000355689	0	0	0	0	0.132	0	0.951	0.571	0.98	CYP2C8
FPGS	GGH	1855863	1844755	9606.ENSP00000362344	9606.ENSP00000260118	0	0	0	0	0	0	0.915	0.782	0.98	CYP3A4
AGMAT	ODC1	1856387	1843384	9606.ENSP00000364986	9606.ENSP00000234111	0.309	0	0	0	0	0	0.941	0.565	0.98	DDC
GCH1	PTS	1858303	1846670	9606.ENSP00000378890	9606.ENSP00000280362	0.309	0	0	0	0.068	0	0.941	0.55	0.98	GOT2
HGD	GSTZ1	1846869	1842600	9606.ENSP00000283871	9606.ENSP00000216465	0.08	0	0.353	0	0.182	0	0.941	0.431	0.98	HMGCL
MTHFR	TYMS	1856524	1849803	9606.ENSP00000365775	9606.ENSP00000315644	0	0	0	0	0.073	0	0.9	0.805	0.98	ADH5
DHCR24	SC5DL	1855451	1845461	9606.ENSP00000360316	9606.ENSP00000264027	0	0	0	0	0.092	0	0.9	0.802	0.98	SMPD3
APRT	HPRT1	1856856	1847973	9606.ENSP00000367615	9606.ENSP00000298556	0.069	0	0	0	0.073	0.503	0.8	0.811	0.98	ALDH6A1
DBH	DDC	1858060	1853612	9606.ENSP00000376776	9606.ENSP00000350616	0	0	0	0	0.056	0	0.907	0.779	0.979	B3GALT5
ALDH18A1	ALDH4A1	1855437	1847245	9606.ENSP00000360268	9606.ENSP00000290597	0.054	0	0	0	0.053	0	0.912	0.764	0.979	DEGS1
PAICS	SHMT2	1858750	1851612	9606.ENSP00000382595	9606.ENSP00000333667	0.055	0	0	0	0.957	0	0	0.534	0.979	IPMK
DTYMK	NME4	1848672	1842757	9606.ENSP00000304802	9606.ENSP00000219479	0	0	0	0	0.115	0	0.941	0.632	0.979	ARSB
CPS1	DHODH	1860357	1842732	9606.ENSP00000402608	9606.ENSP00000219240	0.505	0	0	0	0.838	0	0.534	0.509	0.979	GPT2
QDPR	SPR	1846716	1843403	9606.ENSP00000281243	9606.ENSP00000234454	0	0	0	0	0.053	0.417	0.9	0.666	0.979	ACLY
GPT	GOT1	1858252	1855278	9606.ENSP00000378408	9606.ENSP00000359539	0	0	0	0	0.102	0	0.8	0.897	0.979	CYP3A7
SHMT2	TYMS	1851612	1849803	9606.ENSP00000333667	9606.ENSP00000315644	0.06	0	0	0	0.221	0	0.941	0.588	0.979	SGPP1
ALG2	ALG1	1861325	1845126	9606.ENSP00000417764	9606.ENSP00000262374	0	0	0	0	0.107	0.17	0.942	0.58	0.979	ACAT1
ACADSB	ACAT2	1854904	1854502	9606.ENSP00000357873	9606.ENSP00000356015	0.309	0	0	0	0.35	0	0.941	0.309	0.979	GUSB
GPI	TALDO1	1860535	1850327	9606.ENSP00000405573	9606.ENSP00000321259	0.309	0	0	0	0.211	0	0.9	0.66	0.979	SORD
IL6	CRP	1844631	1844348	9606.ENSP00000258743	9606.ENSP00000255030	0	0	0	0	0	0	0	0.978	0.978	BAAT
PTEN	PIK3C3	1855586	1845047	9606.ENSP00000361021	9606.ENSP00000262039	0	0	0	0	0.177	0.292	0.9	0.681	0.978	ST3GAL6
DBH	PNMT	1858060	1846103	9606.ENSP00000376776	9606.ENSP00000269582	0	0	0	0	0.054	0	0.9	0.789	0.978	TPK1
MTHFD2	ATIC	1858157	1843445	9606.ENSP00000377617	9606.ENSP00000236959	0.309	0	0	0	0.405	0	0.941	0.214	0.978	GPT
ACACB	DLAT	1852406	1846666	9606.ENSP00000341044	9606.ENSP00000280346	0.054	0	0	0	0.169	0.066	0.936	0.604	0.978	TRMT1
GPHN	MOCS1	1861331	1855845	9606.ENSP00000417901	9606.ENSP00000362282	0.505	0	0.526	0	0.11	0	0	0.907	0.978	PGS1
AGXT	AGXT2	1848429	1843287	9606.ENSP00000302620	9606.ENSP00000231420	0.07	0	0	0	0.072	0	0.9	0.782	0.978	TPO
PRODH2	ALDH4A1	1848253	1847245	9606.ENSP00000301175	9606.ENSP00000290597	0.178	0	0	0	0.344	0.1	0.9	0.6	0.977	HPRT1
GART	ACLY	1857440	1844250	9606.ENSP00000371236	9606.ENSP00000253792	0.818	0	0	0	0.502	0	0	0.768	0.977	PIK3C3
KMO	CCBL1	1854396	1848386	9606.ENSP00000355517	9606.ENSP00000302227	0	0	0	0	0.061	0	0.941	0.626	0.977	CYP1B1
CAD	GOT2	1845599	1843750	9606.ENSP00000264705	9606.ENSP00000245206	0.047	0	0	0	0.591	0.073	0.9	0.479	0.977	CHDH
MTHFD2	FTCD	1858157	1847305	9606.ENSP00000377617	9606.ENSP00000291670	0.333	0	0	0	0	0	0.951	0.353	0.977	CYP2C9
PMVK	MVK	1854803	1843148	9606.ENSP00000357452	9606.ENSP00000228510	0	0	0	0	0.236	0	0.9	0.731	0.977	B4GALNT1
MTR	AMT	1854401	1846328	9606.ENSP00000355536	9606.ENSP00000273588	0.064	0	0	0	0.054	0	0.951	0.513	0.976	INPP1
GOT1	CAD	1855278	1845599	9606.ENSP00000359539	9606.ENSP00000264705	0.047	0	0	0	0.581	0.073	0.9	0.47	0.976	DCXR
DUT	DCTD	1857313	1853462	9606.ENSP00000370376	9606.ENSP00000349576	0.087	0	0	0	0.27	0	0.941	0.469	0.976	FDXR
ALDH9A1	ABAT	1853096	1846008	9606.ENSP00000346827	9606.ENSP00000268251	0.309	0	0	0	0.154	0.098	0.941	0.346	0.976	DEGS2
MTHFR	SHMT2	1856524	1851612	9606.ENSP00000365775	9606.ENSP00000333667	0.062	0	0	0	0.103	0	0.942	0.571	0.976	ABCC1
GAMT	GATM	1860415	1858414	9606.ENSP00000403536	9606.ENSP00000379895	0	0	0	0	0.057	0	0.9	0.758	0.975	ALDH4A1
CAD	ASNS	1845599	1842325	9606.ENSP00000264705	9606.ENSP00000175506	0.334	0	0	0	0.225	0	0.9	0.578	0.975	STS
CYP39A1	CYP46A1	1846425	1845001	9606.ENSP00000275016	9606.ENSP00000261835	0	0	0	0	0.122	0.044	0.9	0.742	0.975	PNPT1
CCBL1	KYNU	1848386	1845495	9606.ENSP00000302227	9606.ENSP00000264170	0	0	0	0	0.055	0	0.941	0.603	0.975	CYP2C18
GLYCTK	GRHPR	1859407	1849624	9606.ENSP00000389175	9606.ENSP00000313432	0.15	0.319	0	0	0.054	0	0.941	0.355	0.975	PPAP2A
FH	ACLY	1854397	1844250	9606.ENSP00000355518	9606.ENSP00000253792	0.089	0	0	0	0.884	0	0	0.784	0.975	B3GNT3
SHMT1	AGXT	1850087	1848429	9606.ENSP00000318868	9606.ENSP00000302620	0.064	0	0	0	0.072	0	0.941	0.556	0.974	AUH
PC	MDH2	1858145	1850888	9606.ENSP00000377527	9606.ENSP00000327070	0.048	0	0	0	0.103	0.412	0.9	0.568	0.974	PLCB1
SHMT2	AGXT	1851612	1848429	9606.ENSP00000333667	9606.ENSP00000302620	0.064	0	0	0	0.072	0	0.941	0.56	0.974	CYP46A1
DUT	DTYMK	1857313	1848672	9606.ENSP00000370376	9606.ENSP00000304802	0.069	0	0	0	0.478	0	0.913	0.462	0.974	NQO1
SRM	AGMAT	1856583	1856387	9606.ENSP00000366156	9606.ENSP00000364986	0.309	0	0	0	0.055	0	0.936	0.436	0.973	GALM
MDH2	PCK1	1850888	1850185	9606.ENSP00000327070	9606.ENSP00000319814	0	0	0	0	0.054	0	0.941	0.568	0.973	UGT8
LSS	FDFT1	1853343	1842791	9606.ENSP00000348762	9606.ENSP00000220584	0.309	0	0.487	0	0.271	0	0	0.909	0.973	B3GNT2
ADA	NT5E	1855776	1844535	9606.ENSP00000361965	9606.ENSP00000257770	0	0	0	0	0.056	0	0.941	0.562	0.973	KDSR
ASS1	ASNS	1844185	1842325	9606.ENSP00000253004	9606.ENSP00000175506	0	0	0	0	0.366	0.417	0.9	0.359	0.973	ACOT12
ALDH9A1	AGXT2	1853096	1843287	9606.ENSP00000346827	9606.ENSP00000231420	0.309	0	0	0	0.154	0.098	0.941	0.279	0.973	NT5E
NT5C	NT5C3	1843767	1843615	9606.ENSP00000245552	9606.ENSP00000242210	0	0	0	0	0.053	0	0.8	0.866	0.972	CDO1
CH25H	CYP46A1	1855563	1845001	9606.ENSP00000360918	9606.ENSP00000261835	0	0	0	0	0.1	0.304	0.9	0.618	0.972	MGAT1
ALDH7A1	AGXT2L2	1859243	1849369	9606.ENSP00000387123	9606.ENSP00000310978	0.309	0	0	0	0.154	0.098	0.941	0.254	0.972	SLC35A1
ALDH7A1	AASS	1859243	1858093	9606.ENSP00000387123	9606.ENSP00000377040	0.073	0	0.226	0	0.408	0	0.938	0.13	0.972	AK5
ALDH7A1	AGXT2	1859243	1843287	9606.ENSP00000387123	9606.ENSP00000231420	0.309	0	0	0	0.154	0.098	0.941	0.254	0.972	GATM
NAPRT1	QPRT	1860287	1858293	9606.ENSP00000401508	9606.ENSP00000378782	0	0	0	0	0.056	0.295	0.9	0.638	0.972	SLC27A2
LIPT1	DLD	1852547	1842429	9606.ENSP00000342071	9606.ENSP00000205402	0.309	0	0.313	0	0.072	0	0.9	0.467	0.972	IVD
FASN	ACLY	1848653	1844250	9606.ENSP00000304592	9606.ENSP00000253792	0	0	0	0	0.491	0.066	0.8	0.744	0.972	ACE
PISD	PEMT	1845859	1844374	9606.ENSP00000266095	9606.ENSP00000255389	0	0	0	0	0.065	0.052	0.9	0.711	0.971	NAGA
SGPL1	SGPP1	1855850	1843863	9606.ENSP00000362298	9606.ENSP00000247225	0	0	0	0	0.05	0.398	0.9	0.556	0.971	TALDO1
RPIA	PGD	1846865	1846175	9606.ENSP00000283646	9606.ENSP00000270776	0.064	0	0	0	0.105	0	0.941	0.487	0.971	GM2A
MTHFD1	MTHFD2	1862707	1858157	9606.ENSP00000450560	9606.ENSP00000377617	0.309	0	0	0.839	0.158	0.157	0.941	0.892	0.971	FUT3
FDXR	CYP11A1	1863756	1845987	9606.ENSP00000462972	9606.ENSP00000268053	0	0	0	0	0.048	0	0.9	0.719	0.97	AASS
NAGS	ASS1	1847412	1844185	9606.ENSP00000293404	9606.ENSP00000253004	0.309	0	0	0	0.885	0	0	0.657	0.97	PGP
SHMT2	DLD	1851612	1842429	9606.ENSP00000333667	9606.ENSP00000205402	0.073	0	0	0	0.058	0	0.941	0.488	0.97	DHDDS
KMO	AFMID	1854396	1851092	9606.ENSP00000355517	9606.ENSP00000328938	0.048	0	0	0	0.055	0	0.9	0.71	0.97	LPL
NT5M	AK3	1857785	1857438	9606.ENSP00000373674	9606.ENSP00000371230	0	0	0	0	0	0	0.9	0.721	0.97	CYP2F1
AACS	ACAT1	1850686	1845812	9606.ENSP00000324842	9606.ENSP00000265838	0.062	0	0	0	0.159	0	0.941	0.439	0.97	FUT9
CYP11B2	HSD11B2	1850775	1849905	9606.ENSP00000325822	9606.ENSP00000316786	0	0	0	0	0.047	0.095	0.9	0.699	0.97	PHGDH
CPS1	PAICS	1860357	1858750	9606.ENSP00000402608	9606.ENSP00000382595	0.823	0	0	0	0.464	0	0	0.705	0.969	ASMT
CYP3A4	CYP2C9	1852052	1844814	9606.ENSP00000337915	9606.ENSP00000260682	0	0	0.526	0.682	0.248	0.36	0.9	0.957	0.969	HPGD
LTC4S	LTA4H	1847369	1843157	9606.ENSP00000292596	9606.ENSP00000228740	0	0	0	0	0	0	0.9	0.704	0.969	KYNU
QPRT	NMNAT1	1858293	1856640	9606.ENSP00000378782	9606.ENSP00000366410	0.07	0	0	0	0	0	0.941	0.492	0.969	NUDT2
AFMID	KYNU	1851092	1845495	9606.ENSP00000328938	9606.ENSP00000264170	0.098	0	0	0	0.053	0	0.924	0.581	0.969	GCNT1
HGSNAT	SGSH	1857067	1849720	9606.ENSP00000368965	9606.ENSP00000314606	0	0	0	0	0	0	0.9	0.706	0.969	NAGK
AMACR	ACOX2	1857478	1848984	9606.ENSP00000371517	9606.ENSP00000307697	0.309	0	0	0	0.054	0	0.941	0.31	0.969	COQ2
SHMT1	DLD	1850087	1842429	9606.ENSP00000318868	9606.ENSP00000205402	0.073	0	0	0	0.058	0	0.941	0.478	0.969	ALOX12B
BCAT2	DLD	1850502	1842429	9606.ENSP00000322991	9606.ENSP00000205402	0	0	0	0	0.043	0	0.941	0.48	0.968	AKR1A1
MTHFD2	TYMS	1858157	1849803	9606.ENSP00000377617	9606.ENSP00000315644	0.072	0	0	0	0.137	0	0.941	0.409	0.968	DDO
ACLY	DLD	1844250	1842429	9606.ENSP00000253792	9606.ENSP00000205402	0.517	0	0	0	0.464	0.064	0.628	0.7	0.968	NIT2
MVD	MVK	1848229	1843148	9606.ENSP00000301012	9606.ENSP00000228510	0.309	0	0.268	0	0.61	0	0.435	0.757	0.968	AGL
MTHFD1	MTFMT	1862707	1842777	9606.ENSP00000450560	9606.ENSP00000220058	0.384	0	0	0	0.077	0	0.9	0.504	0.968	NT5C
COQ5	COQ3	1847130	1844320	9606.ENSP00000288532	9606.ENSP00000254759	0	0	0.391	0	0.155	0.612	0	0.861	0.968	HSD17B12
GALC	ARSA	1844883	1842549	9606.ENSP00000261304	9606.ENSP00000216124	0	0	0	0	0.049	0	0.9	0.697	0.968	SLC25A10
CYP3A4	CYP3A7	1852052	1852001	9606.ENSP00000337915	9606.ENSP00000337450	0	0	0.527	0.987	0.843	0	0.8	0.823	0.967	CES2
GART	DPYD	1857440	1855189	9606.ENSP00000371236	9606.ENSP00000359211	0.778	0	0	0	0.464	0	0	0.748	0.967	IL4I1
AACS	ACLY	1850686	1844250	9606.ENSP00000324842	9606.ENSP00000253792	0.073	0	0	0	0.792	0.097	0.435	0.716	0.967	CYP11A1
NMNAT1	NNT	1856640	1845588	9606.ENSP00000366410	9606.ENSP00000264663	0	0	0	0	0.084	0	0.948	0.37	0.967	DCTPP1
PCK1	ACLY	1850185	1844250	9606.ENSP00000319814	9606.ENSP00000253792	0	0	0	0	0.067	0	0.907	0.649	0.967	HSD11B2
PFAS	ACLY	1849628	1844250	9606.ENSP00000313490	9606.ENSP00000253792	0.092	0	0	0	0.88	0	0	0.727	0.967	HYI
ALDH9A1	ACSS2	1853096	1844221	9606.ENSP00000346827	9606.ENSP00000253382	0.061	0	0	0	0.238	0.066	0.941	0.271	0.966	DERA
ACAT2	AACS	1854502	1850686	9606.ENSP00000356015	9606.ENSP00000324842	0.062	0	0	0	0.159	0	0.941	0.371	0.966	NTPCR
GPT2	GOT2	1852917	1843750	9606.ENSP00000345282	9606.ENSP00000245206	0	0	0	0	0.102	0	0.8	0.83	0.966	MGAM
ACLY	GSR	1844250	1842813	9606.ENSP00000253792	9606.ENSP00000221130	0.517	0	0	0	0.464	0.064	0.628	0.685	0.966	ABCA1
XDH	PNP	1857027	1854141	9606.ENSP00000368727	9606.ENSP00000354532	0	0	0	0	0.056	0	0.951	0.33	0.966	SI
ACAT1	ACSS2	1845812	1844221	9606.ENSP00000265838	9606.ENSP00000253382	0.062	0	0	0	0.159	0	0.941	0.364	0.966	NT5C3
DOLK	DPAGT1	1855715	1853020	9606.ENSP00000361667	9606.ENSP00000346142	0	0	0	0	0.062	0	0.9	0.675	0.966	SLC33A1
OAT	ODC1	1854897	1843384	9606.ENSP00000357838	9606.ENSP00000234111	0.102	0	0	0	0.055	0	0.9	0.637	0.965	PHOSPHO1
ACAT2	ACSS2	1854502	1844221	9606.ENSP00000356015	9606.ENSP00000253382	0.062	0	0	0	0.159	0	0.941	0.352	0.965	NNT
PTS	SPR	1846670	1843403	9606.ENSP00000280362	9606.ENSP00000234454	0	0	0	0	0.054	0	0.9	0.663	0.965	TYR
ALDH7A1	ACSS2	1859243	1844221	9606.ENSP00000387123	9606.ENSP00000253382	0.061	0	0	0	0.238	0.063	0.941	0.262	0.965	ADPGK
APRT	GUK1	1856856	1854437	9606.ENSP00000367615	9606.ENSP00000355689	0.07	0	0	0	0.101	0	0.94	0.381	0.965	DHODH
GART	AMT	1857440	1846328	9606.ENSP00000371236	9606.ENSP00000273588	0	0	0	0	0.121	0	0.9	0.628	0.964	QARS
ALAD	UROS	1859146	1854878	9606.ENSP00000386284	9606.ENSP00000357775	0.309	0	0	0	0.168	0.676	0.274	0.78	0.964	CYP51A1
TALDO1	PGD	1850327	1846175	9606.ENSP00000321259	9606.ENSP00000270776	0.069	0	0	0	0.752	0.424	0	0.765	0.964	ALG5
PPAT	ATIC	1845503	1843445	9606.ENSP00000264220	9606.ENSP00000236959	0.309	0	0.401	0	0.811	0.147	0	0.553	0.964	PPCDC
MGAT3	MGAT2	1852915	1848955	9606.ENSP00000345270	9606.ENSP00000307423	0	0	0	0	0.053	0	0.9	0.658	0.964	OTC
PAH	DDC	1862478	1853612	9606.ENSP00000448059	9606.ENSP00000350616	0	0	0	0	0.128	0.17	0.907	0.518	0.963	ATIC
ALDH9A1	ADH5	1853096	1847722	9606.ENSP00000346827	9606.ENSP00000296412	0.063	0	0	0	0.1	0	0.941	0.355	0.963	GMDS
MTHFD2	PFAS	1858157	1849628	9606.ENSP00000377617	9606.ENSP00000313490	0.097	0	0	0	0.494	0	0	0.925	0.963	MOCS1
SAT1	ODC1	1857004	1843384	9606.ENSP00000368572	9606.ENSP00000234111	0.069	0	0	0	0.045	0	0.9	0.637	0.963	MCEE
GART	FTCD	1857440	1847305	9606.ENSP00000371236	9606.ENSP00000291670	0	0	0	0	0	0	0.95	0.283	0.962	ENOPH1
FASN	AASDHPPT	1848653	1846578	9606.ENSP00000304592	9606.ENSP00000278618	0.309	0	0	0	0.053	0	0.9	0.498	0.962	NANS
NADSYN1	NNT	1850833	1845588	9606.ENSP00000326424	9606.ENSP00000264663	0	0	0	0	0.054	0	0.9	0.634	0.962	ALG8
FDFT1	CYP51A1	1842791	1842119	9606.ENSP00000220584	9606.ENSP00000003100	0.071	0	0.279	0	0.453	0.717	0	0.697	0.962	COQ3
PGM3	NAGK	1861666	1859399	9606.ENSP00000425809	9606.ENSP00000389087	0	0	0	0	0.106	0	0.937	0.378	0.962	ACSS2
ALG3	ALG12	1858514	1851631	9606.ENSP00000380793	9606.ENSP00000333813	0	0	0	0	0.055	0.717	0.446	0.778	0.962	DLD
PMVK	MVD	1854803	1848229	9606.ENSP00000357452	9606.ENSP00000301012	0	0	0	0	0.294	0	0.9	0.508	0.962	UROD
LIPT1	LIPT2	1852547	1849178	9606.ENSP00000342071	9606.ENSP00000309463	0	0	0	0	0.058	0.072	0.924	0.488	0.961	AASDHPPT
AK5	NME4	1853069	1842757	9606.ENSP00000346577	9606.ENSP00000219479	0	0	0	0	0.093	0	0.941	0.331	0.961	MOGS
RPE65	RDH5	1845119	1844549	9606.ENSP00000262340	9606.ENSP00000257895	0	0	0	0	0.05	0	0.9	0.63	0.961	GSS
DCTD	TK1	1853462	1848315	9606.ENSP00000349576	9606.ENSP00000301634	0.063	0	0	0	0.123	0	0.941	0.294	0.961	ASNS
NT5M	CMPK1	1857785	1855566	9606.ENSP00000373674	9606.ENSP00000360939	0	0	0	0	0	0	0.9	0.628	0.961	AMDHD1
FUT8	MGAT3	1854052	1852915	9606.ENSP00000353910	9606.ENSP00000345270	0	0	0	0	0.053	0	0.9	0.63	0.961	AGXT2
NAGS	CAD	1847412	1845599	9606.ENSP00000293404	9606.ENSP00000264705	0.633	0	0	0	0.718	0	0	0.66	0.961	MTRR
MTHFD1	GMPS	1862707	1861442	9606.ENSP00000450560	9606.ENSP00000419851	0.064	0	0	0	0.902	0	0	0.615	0.961	BTD
HSD11B1	AKR1D1	1844918	1843626	9606.ENSP00000261465	9606.ENSP00000242375	0.086	0	0	0	0.126	0	0.9	0.573	0.961	NAGLU
MTHFR	AMT	1856524	1846328	9606.ENSP00000365775	9606.ENSP00000273588	0.073	0	0	0	0.102	0	0.941	0.3	0.961	MVK
DPYD	PNP	1855189	1854141	9606.ENSP00000359211	9606.ENSP00000354532	0.095	0	0	0	0.124	0	0.908	0.516	0.96	PNMT
MTHFD2	MTHFR	1858157	1856524	9606.ENSP00000377617	9606.ENSP00000365775	0.309	0	0	0	0.122	0	0.9	0.425	0.96	PNPO
TALDO1	RPIA	1850327	1846865	9606.ENSP00000321259	9606.ENSP00000283646	0.309	0	0	0	0.112	0	0	0.94	0.96	UGDH
GUK1	HPRT1	1854437	1847973	9606.ENSP00000355689	9606.ENSP00000298556	0	0	0	0	0	0	0.941	0.364	0.96	A4GALT
ITPA	TYMS	1857158	1849803	9606.ENSP00000369456	9606.ENSP00000315644	0.093	0	0	0	0.084	0	0.941	0.282	0.96	GDA
GPT	GOT2	1858252	1843750	9606.ENSP00000378408	9606.ENSP00000245206	0	0	0	0	0.102	0	0.8	0.797	0.96	PCK2
AK3	APRT	1857438	1856856	9606.ENSP00000371230	9606.ENSP00000367615	0.059	0	0	0	0.07	0	0.941	0.308	0.959	AKR1D1
ACACB	MCEE	1852406	1843703	9606.ENSP00000341044	9606.ENSP00000244217	0.72	0	0	0	0.101	0	0.628	0.619	0.959	GSTZ1
ST8SIA1	B4GALNT1	1858355	1852474	9606.ENSP00000379353	9606.ENSP00000341562	0	0	0	0	0	0	0.9	0.61	0.959	MGAT2
DCTD	DTYMK	1853462	1848672	9606.ENSP00000349576	9606.ENSP00000304802	0	0	0	0	0.122	0	0.9	0.574	0.959	ACOX2
PC	CAD	1858145	1845599	9606.ENSP00000377527	9606.ENSP00000264705	0.044	0	0	0.611	0.049	0.942	0.274	0.132	0.958	PGD
OAT	OTC	1854897	1842206	9606.ENSP00000357838	9606.ENSP00000039007	0.309	0.451	0	0	0.426	0	0.435	0.711	0.958	AGPS
DOLK	DOLPP1	1855715	1855703	9606.ENSP00000361667	9606.ENSP00000361625	0.048	0	0	0	0.055	0.107	0.9	0.563	0.958	NME4
MTHFD1	ACACB	1862707	1852406	9606.ENSP00000450560	9606.ENSP00000341044	0.812	0	0	0	0.257	0.102	0	0.705	0.958	SLCO1B1
UPRT	DPYD	1855895	1855189	9606.ENSP00000362481	9606.ENSP00000359211	0	0	0	0	0.101	0.178	0.9	0.505	0.958	PEMT
ACAT1	ACLY	1845812	1844250	9606.ENSP00000265838	9606.ENSP00000253792	0.166	0	0	0	0.175	0	0.813	0.717	0.958	RDH5
GOT1	ASNS	1855278	1842325	9606.ENSP00000359539	9606.ENSP00000175506	0	0	0	0	0.137	0	0.913	0.47	0.957	GGH
TLR4	IL6	1856025	1844631	9606.ENSP00000363089	9606.ENSP00000258743	0	0	0	0	0.053	0	0	0.956	0.957	LIAS
CYP1A2	EPHX1	1852534	1846231	9606.ENSP00000342007	9606.ENSP00000272167	0	0	0	0	0.053	0.105	0.9	0.552	0.957	IDUA
APRT	AK5	1856856	1853069	9606.ENSP00000367615	9606.ENSP00000346577	0.059	0	0	0	0.07	0	0.941	0.281	0.957	SPR
ACAT2	ACLY	1854502	1844250	9606.ENSP00000356015	9606.ENSP00000253792	0.166	0	0	0	0.226	0	0.813	0.687	0.957	TK1
PNP	NT5E	1854141	1844535	9606.ENSP00000354532	9606.ENSP00000257770	0	0	0	0	0.052	0	0.945	0.233	0.957	ALG1
PTDSS1	PISD	1861842	1845859	9606.ENSP00000430548	9606.ENSP00000266095	0	0	0	0	0.056	0	0.9	0.586	0.957	LTA4H
PC	PCK1	1858145	1850185	9606.ENSP00000377527	9606.ENSP00000319814	0	0	0	0	0.067	0	0.9	0.583	0.957	PCK1
PNP	DCK	1854141	1847023	9606.ENSP00000354532	9606.ENSP00000286648	0	0	0	0	0.042	0	0.9	0.583	0.956	SLC5A6
ALDH7A1	ADH5	1859243	1847722	9606.ENSP00000387123	9606.ENSP00000296412	0.063	0	0	0	0.055	0	0.941	0.267	0.956	MTFMT
ACADM	ACSS2	1860801	1844221	9606.ENSP00000409612	9606.ENSP00000253382	0.048	0	0	0	0.102	0	0.941	0.239	0.956	AGXT2L2
CH25H	SC5DL	1855563	1845461	9606.ENSP00000360918	9606.ENSP00000264027	0	0	0.28	0	0.779	0.542	0	0.469	0.956	CMA1
SHMT1	FTCD	1850087	1847305	9606.ENSP00000318868	9606.ENSP00000291670	0.057	0	0	0	0.092	0	0.9	0.55	0.956	ARSA
DCK	CMPK2	1847023	1844464	9606.ENSP00000286648	9606.ENSP00000256722	0	0	0	0	0.121	0	0.941	0.236	0.956	DMGDH
HMBS	UROD	1846580	1843815	9606.ENSP00000278715	9606.ENSP00000246337	0.309	0.318	0.314	0	0.354	0.292	0	0.757	0.955	SLC5A7
NADSYN1	NUDT12	1850833	1843266	9606.ENSP00000326424	9606.ENSP00000230792	0	0	0	0	0.102	0	0.951	0.068	0.955	ST6GALNAC6
MGAM	AGL	1862405	1847500	9606.ENSP00000447378	9606.ENSP00000294724	0	0	0	0	0.055	0	0.94	0.272	0.955	LCT
PCYT2	PISD	1862204	1845859	9606.ENSP00000442050	9606.ENSP00000266095	0	0	0	0	0.072	0.056	0	0.953	0.955	ABAT
CBS	SHMT1	1852819	1850087	9606.ENSP00000344460	9606.ENSP00000318868	0	0	0	0	0.052	0	0.9	0.566	0.955	GPD1
AUH	HMGCL	1856368	1856126	9606.ENSP00000364883	9606.ENSP00000363614	0.085	0	0	0	0.087	0	0.941	0.178	0.954	CYP27A1
AASS	AGXT2L2	1858093	1849369	9606.ENSP00000377040	9606.ENSP00000310978	0.101	0	0	0	0.095	0	0.938	0.183	0.954	AGA
CYP3A4	EPHX1	1852052	1846231	9606.ENSP00000337915	9606.ENSP00000272167	0	0	0	0	0.055	0.105	0.9	0.523	0.954	HCCS
TYMS	AMT	1849803	1846328	9606.ENSP00000315644	9606.ENSP00000273588	0.065	0	0	0	0.056	0	0.941	0.233	0.954	CYP26A1
EPHX1	CYP1B1	1846231	1844805	9606.ENSP00000272167	9606.ENSP00000260630	0	0	0	0	0	0.105	0.9	0.532	0.954	DHDH
GARS	QARS	1857811	1848971	9606.ENSP00000373918	9606.ENSP00000307567	0.309	0	0	0	0.274	0.774	0	0.635	0.953	KHK
GNPAT	GPD1	1854418	1848251	9606.ENSP00000355607	9606.ENSP00000301149	0.106	0	0	0	0.054	0	0.941	0.17	0.953	ACOT8
ALDH7A1	AKR1A1	1859243	1849549	9606.ENSP00000387123	9606.ENSP00000312606	0	0	0	0	0.072	0	0.941	0.223	0.953	CDIPT
ALDH9A1	AKR1A1	1853096	1849549	9606.ENSP00000346827	9606.ENSP00000312606	0	0	0	0	0.072	0.042	0.941	0.214	0.953	BPGM
DHCR24	CYP51A1	1855451	1842119	9606.ENSP00000360316	9606.ENSP00000003100	0	0	0	0	0.231	0	0.907	0.377	0.952	SULT2A1
ASAH1	UGCG	1857426	1856084	9606.ENSP00000371152	9606.ENSP00000363397	0	0	0	0	0	0	0.9	0.54	0.952	GCNT2
SHMT2	FTCD	1851612	1847305	9606.ENSP00000333667	9606.ENSP00000291670	0.057	0	0	0	0	0	0.9	0.535	0.952	ITPK1
CRLS1	PGS1	1856942	1845211	9606.ENSP00000368140	9606.ENSP00000262764	0.1	0	0	0	0.059	0.05	0.9	0.504	0.952	FHIT
GUK1	NME4	1854437	1842757	9606.ENSP00000355689	9606.ENSP00000219479	0	0	0	0	0.054	0.062	0.941	0.184	0.951	BCMO1
DDC	IL4I1	1853612	1852606	9606.ENSP00000350616	9606.ENSP00000342557	0	0	0	0	0.099	0	0.937	0.205	0.951	DGUOK
ASAH1	GALC	1857426	1844883	9606.ENSP00000371152	9606.ENSP00000261304	0	0	0	0	0.068	0	0.9	0.522	0.951	NNMT
NIT2	IL4I1	1858162	1852606	9606.ENSP00000377696	9606.ENSP00000342557	0	0	0	0	0.074	0	0.9	0.514	0.951	PHYH
CYP1A2	CYP3A4	1852534	1852052	9606.ENSP00000342007	9606.ENSP00000337915	0	0	0.526	0.651	0.155	0	0.9	0.957	0.951	SULT2B1
HIF1A	NT5E	1852062	1844535	9606.ENSP00000338018	9606.ENSP00000257770	0	0	0	0	0	0	0.9	0.538	0.951	LDHD
TH	TYR	1857346	1845331	9606.ENSP00000370571	9606.ENSP00000263321	0	0	0	0	0	0	0.9	0.535	0.951	SULT1E1
SGSH	IDUA	1849720	1843884	9606.ENSP00000314606	9606.ENSP00000247933	0	0	0	0	0	0	0.9	0.529	0.95	GNS
AOX1	ADH5	1856168	1847722	9606.ENSP00000363832	9606.ENSP00000296412	0	0	0	0	0.053	0	0.9	0.514	0.95	MLYCD
APRT	ATIC	1856856	1843445	9606.ENSP00000367615	9606.ENSP00000236959	0.065	0	0	0	0.149	0	0.9	0.447	0.95	HNMT
PAH	TAT	1862478	1853275	9606.ENSP00000448059	9606.ENSP00000348234	0	0	0	0	0.145	0	0.9	0.469	0.95	AQP8
TAT	GOT2	1853275	1843750	9606.ENSP00000348234	9606.ENSP00000245206	0	0	0	0	0.073	0	0.8	0.752	0.95	SLC35D2
ALDH7A1	AOC3	1859243	1849521	9606.ENSP00000387123	9606.ENSP00000312326	0	0	0	0	0.085	0	0.941	0.158	0.95	B4GALT5
GOT2	ASNS	1843750	1842325	9606.ENSP00000245206	9606.ENSP00000175506	0	0	0	0	0.099	0	0.913	0.422	0.95	CHIA
NT5M	CMPK2	1857785	1844464	9606.ENSP00000373674	9606.ENSP00000256722	0	0	0	0	0.044	0	0.9	0.528	0.95	AOC3
DOLK	ALG5	1855715	1843540	9606.ENSP00000361667	9606.ENSP00000239891	0	0	0	0	0.054	0.061	0.9	0.499	0.949	B3GNT5
EPHX1	CYP2C9	1846231	1844814	9606.ENSP00000272167	9606.ENSP00000260682	0	0	0	0	0.053	0.113	0.9	0.472	0.949	SUOX
GMPS	TRMT1	1861442	1853579	9606.ENSP00000419851	9606.ENSP00000350352	0	0	0	0	0.948	0	0	0.065	0.949	SCARB1
TAT	ADI1	1853275	1851611	9606.ENSP00000348234	9606.ENSP00000333666	0.054	0	0	0	0.055	0	0.941	0.156	0.949	NUDT12
ITPA	NME4	1857158	1842757	9606.ENSP00000369456	9606.ENSP00000219479	0.065	0	0	0	0.097	0.07	0.941	0.064	0.948	ADA
ADA	DCK	1855776	1847023	9606.ENSP00000361965	9606.ENSP00000286648	0	0	0	0	0	0	0.9	0.502	0.948	CAT
ACADSB	DLD	1854904	1842429	9606.ENSP00000357873	9606.ENSP00000205402	0.049	0	0	0	0.072	0	0.941	0.13	0.948	SOD2
GNPAT	GPD2	1854418	1849092	9606.ENSP00000355607	9606.ENSP00000308610	0	0	0	0	0	0	0.941	0.16	0.948	HLA-B
ALDH9A1	AOC3	1853096	1849521	9606.ENSP00000346827	9606.ENSP00000312326	0	0	0	0	0.11	0	0.941	0.092	0.948	HLA-DRB1
UPRT	CMPK1	1855895	1855566	9606.ENSP00000362481	9606.ENSP00000360939	0.066	0	0	0	0.104	0.047	0.913	0.372	0.948	IL6
DUT	NME4	1857313	1842757	9606.ENSP00000370376	9606.ENSP00000219479	0	0	0	0	0.119	0	0.941	0.089	0.948	TLR4
ALDH6A1	AGXT2	1862703	1843287	9606.ENSP00000450436	9606.ENSP00000231420	0	0	0	0	0.256	0	0.93	0.081	0.948	CRP
PNP	DGUOK	1854141	1845479	9606.ENSP00000354532	9606.ENSP00000264093	0	0	0	0	0	0	0.9	0.507	0.948
MTHFD2	MTFMT	1858157	1842777	9606.ENSP00000377617	9606.ENSP00000220058	0.309	0	0	0	0.051	0	0.9	0.305	0.948
GAA	AGL	1848760	1847500	9606.ENSP00000305692	9606.ENSP00000294724	0	0	0	0	0.055	0	0.94	0.146	0.948
SLC27A2	PHYH	1845968	1845270	9606.ENSP00000267842	9606.ENSP00000263038	0	0	0	0	0.056	0	0.9	0.489	0.947
ALDH6A1	ACSS2	1862703	1844221	9606.ENSP00000450436	9606.ENSP00000253382	0	0	0	0	0.137	0	0.941	0.05	0.947
NT5M	DTYMK	1857785	1848672	9606.ENSP00000373674	9606.ENSP00000304802	0	0	0	0	0.054	0	0.9	0.489	0.947
GOT1	ALDH4A1	1855278	1847245	9606.ENSP00000359539	9606.ENSP00000290597	0	0	0	0	0.073	0.417	0.9	0.137	0.947
CS	ACAT1	1852545	1845812	9606.ENSP00000342056	9606.ENSP00000265838	0.048	0	0	0	0.072	0	0.9	0.471	0.947
CTH	DLD	1855373	1842429	9606.ENSP00000359976	9606.ENSP00000205402	0	0	0	0	0.072	0.417	0.9	0.145	0.947
GPI	ADPGK	1860535	1849509	9606.ENSP00000405573	9606.ENSP00000312250	0	0	0	0	0	0	0.942	0.135	0.947
CYP2C8	CYP3A4	1855452	1852052	9606.ENSP00000360317	9606.ENSP00000337915	0	0	0.526	0.674	0.115	0	0.9	0.926	0.946
ALG11	ALG3	1861824	1858514	9606.ENSP00000430236	9606.ENSP00000380793	0	0	0	0	0.054	0.125	0.9	0.43	0.946
CYP2C19	CYP3A4	1855462	1852052	9606.ENSP00000360372	9606.ENSP00000337915	0	0	0.526	0.674	0.109	0	0.9	0.957	0.946
CMPK1	DCK	1855566	1847023	9606.ENSP00000360939	9606.ENSP00000286648	0	0	0	0	0.089	0	0.9	0.46	0.946
CBS	SHMT2	1852819	1851612	9606.ENSP00000344460	9606.ENSP00000333667	0	0	0	0	0.052	0	0.9	0.478	0.946
ALDH6A1	ABAT	1862703	1846008	9606.ENSP00000450436	9606.ENSP00000268251	0	0	0	0	0.146	0	0.93	0.162	0.946
ARSB	IDUA	1845642	1843884	9606.ENSP00000264914	9606.ENSP00000247933	0	0	0	0	0	0	0.9	0.481	0.945
PNPT1	NME4	1859759	1842757	9606.ENSP00000393953	9606.ENSP00000219479	0.055	0	0	0	0.07	0	0.937	0.127	0.945
MTHFD1	DMGDH	1862707	1844361	9606.ENSP00000450560	9606.ENSP00000255189	0.515	0	0	0	0.361	0	0.435	0.724	0.945
GOT1	CDO1	1855278	1844014	9606.ENSP00000359539	9606.ENSP00000250535	0	0	0	0	0.053	0	0.931	0.23	0.945
HMGCL	ACLY	1856126	1844250	9606.ENSP00000363614	9606.ENSP00000253792	0.048	0	0	0	0.109	0.173	0.8	0.672	0.945
GART	DHODH	1857440	1842732	9606.ENSP00000371236	9606.ENSP00000219240	0.76	0	0	0	0.359	0	0	0.674	0.945
SC5DL	CYP51A1	1845461	1842119	9606.ENSP00000264027	9606.ENSP00000003100	0	0	0	0	0.386	0.717	0	0.71	0.945
NSDHL	SQLE	1855208	1845823	9606.ENSP00000359297	9606.ENSP00000265896	0	0	0	0	0.507	0.672	0.097	0.663	0.944
DPYD	TYMS	1855189	1849803	9606.ENSP00000359211	9606.ENSP00000315644	0.064	0	0	0	0.056	0	0	0.942	0.944
DDC	AOC3	1853612	1849521	9606.ENSP00000350616	9606.ENSP00000312326	0	0	0	0	0.052	0	0.937	0.142	0.944
AGL	SI	1847500	1845536	9606.ENSP00000294724	9606.ENSP00000264382	0	0	0	0	0.055	0	0.94	0.079	0.944
ALG3	ALG6	1858514	1855404	9606.ENSP00000380793	9606.ENSP00000360149	0	0	0	0	0	0.717	0	0.809	0.943
GMPS	ATIC	1861442	1843445	9606.ENSP00000419851	9606.ENSP00000236959	0.505	0	0	0	0.705	0	0	0.641	0.943
NT5E	NUDT12	1844535	1843266	9606.ENSP00000257770	9606.ENSP00000230792	0.068	0	0	0	0	0	0.941	0	0.942
GLYCTK	BPGM	1859407	1852543	9606.ENSP00000389175	9606.ENSP00000342032	0	0	0	0	0	0	0.94	0.068	0.942
UPRT	PNP	1855895	1854141	9606.ENSP00000362481	9606.ENSP00000354532	0.074	0	0	0	0.054	0	0.9	0.423	0.942
ITPA	NUDT2	1857158	1852106	9606.ENSP00000369456	9606.ENSP00000338397	0	0	0	0	0.064	0.051	0.939	0.066	0.942
CH25H	CYP27A1	1855563	1844601	9606.ENSP00000360918	9606.ENSP00000258415	0	0	0	0	0.1	0.146	0.9	0.342	0.942
NMNAT1	NT5E	1856640	1844535	9606.ENSP00000366410	9606.ENSP00000257770	0.048	0	0	0	0	0	0.941	0.047	0.941
G6PD	PGD	1858108	1846175	9606.ENSP00000377192	9606.ENSP00000270776	0.309	0	0.404	0	0.498	0.157	0	0.713	0.941
CYP3A7	CYP2C9	1852001	1844814	9606.ENSP00000337450	9606.ENSP00000260682	0	0	0.526	0.667	0.128	0	0.9	0.676	0.941
NAT1	CYP1A2	1862245	1852534	9606.ENSP00000443194	9606.ENSP00000342007	0	0	0	0	0	0	0.9	0.436	0.941
CDO1	GOT2	1844014	1843750	9606.ENSP00000250535	9606.ENSP00000245206	0	0	0	0	0.053	0	0.931	0.167	0.941
PFAS	DPYS	1849628	1846509	9606.ENSP00000313490	9606.ENSP00000276651	0.08	0	0	0	0.882	0	0	0.504	0.941
CYP2C19	EPHX1	1855462	1846231	9606.ENSP00000360372	9606.ENSP00000272167	0	0	0	0	0.053	0.113	0.9	0.378	0.94
CPS1	NAGS	1860357	1847412	9606.ENSP00000402608	9606.ENSP00000293404	0.505	0	0	0	0.704	0	0	0.626	0.94
ALDH6A1	ALDH9A1	1862703	1853096	9606.ENSP00000450436	9606.ENSP00000346827	0	0	0.33	0.785	0.118	0	0.925	0.419	0.94
GOT1	AGA	1855278	1845569	9606.ENSP00000359539	9606.ENSP00000264595	0	0	0	0	0	0	0.938	0.069	0.94
DHCR24	LSS	1855451	1853343	9606.ENSP00000360316	9606.ENSP00000348762	0	0	0	0	0.22	0	0.9	0.302	0.94
NSDHL	FDFT1	1855208	1842791	9606.ENSP00000359297	9606.ENSP00000220584	0	0	0	0	0.369	0.836	0	0.462	0.939
GPI	BPGM	1860535	1852543	9606.ENSP00000405573	9606.ENSP00000342032	0	0	0	0	0.356	0	0.8	0.565	0.939
NT5M	NT5C3	1857785	1843615	9606.ENSP00000373674	9606.ENSP00000242210	0	0	0	0	0.053	0	0.8	0.708	0.939
GNMT	DMGDH	1855760	1844361	9606.ENSP00000361894	9606.ENSP00000255189	0	0	0	0	0.098	0	0.9	0.383	0.939
CYP2C19	CYP2C9	1855462	1844814	9606.ENSP00000360372	9606.ENSP00000260682	0	0	0.527	0.988	0.407	0	0.9	0.955	0.939
GART	MTR	1857440	1854401	9606.ENSP00000371236	9606.ENSP00000355536	0	0	0	0	0.065	0	0.9	0.401	0.939
AOX1	CYP3A4	1856168	1852052	9606.ENSP00000363832	9606.ENSP00000337915	0	0	0	0	0.052	0	0.9	0.405	0.938
ITPA	GUK1	1857158	1854437	9606.ENSP00000369456	9606.ENSP00000355689	0.309	0	0	0	0.061	0	0.9	0.166	0.938
CYP11B2	HSD11B1	1850775	1844918	9606.ENSP00000325822	9606.ENSP00000261465	0	0	0	0	0.054	0.07	0.9	0.383	0.938
CYP3A4	CYP2C18	1852052	1846988	9606.ENSP00000337915	9606.ENSP00000285979	0	0	0.526	0.67	0.093	0	0.9	0.676	0.938
CYP2C19	CYP1A2	1855462	1852534	9606.ENSP00000360372	9606.ENSP00000342007	0	0	0.527	0.765	0.145	0	0.9	0.94	0.938
APRT	ADA	1856856	1855776	9606.ENSP00000367615	9606.ENSP00000361965	0	0	0	0	0.125	0.711	0.435	0.613	0.937
AGXT	AMT	1848429	1846328	9606.ENSP00000302620	9606.ENSP00000273588	0	0	0	0	0.126	0	0.924	0.126	0.937
CS	PCK1	1852545	1850185	9606.ENSP00000342056	9606.ENSP00000319814	0	0	0	0	0.054	0	0.907	0.338	0.937
HMGCL	ACAT2	1856126	1854502	9606.ENSP00000363614	9606.ENSP00000356015	0.048	0	0	0	0.257	0	0.9	0.219	0.937
CYP2C8	CYP3A7	1855452	1852001	9606.ENSP00000360317	9606.ENSP00000337450	0	0	0.526	0.664	0.075	0	0.9	0.649	0.937
ARSB	ARSA	1845642	1842549	9606.ENSP00000264914	9606.ENSP00000216124	0	0	0.527	0.704	0	0	0.9	0.901	0.937
GOT1	FH	1855278	1854397	9606.ENSP00000359539	9606.ENSP00000355518	0	0	0	0	0.177	0.417	0.8	0.422	0.937
IPMK	ITPK1	1856018	1845959	9606.ENSP00000363046	9606.ENSP00000267615	0	0	0	0	0.051	0	0.9	0.394	0.937
HMGCL	ACAT1	1856126	1845812	9606.ENSP00000363614	9606.ENSP00000265838	0.048	0	0	0	0.098	0	0.9	0.36	0.937
CYP2C8	EPHX1	1855452	1846231	9606.ENSP00000360317	9606.ENSP00000272167	0	0	0	0	0.053	0.113	0.9	0.344	0.937
ST8SIA1	ST3GAL5	1858355	1856666	9606.ENSP00000379353	9606.ENSP00000366549	0	0	0	0	0.07	0	0.9	0.374	0.936
APRT	GDA	1856856	1843476	9606.ENSP00000367615	9606.ENSP00000238018	0	0	0	0	0	0	0.9	0.392	0.936
DUT	TK1	1857313	1848315	9606.ENSP00000370376	9606.ENSP00000301634	0	0	0	0	0.22	0	0.9	0.25	0.936
GARS	ASNS	1857811	1842325	9606.ENSP00000373918	9606.ENSP00000175506	0.064	0	0	0	0.622	0.774	0	0.295	0.936
SAT1	SRM	1857004	1856583	9606.ENSP00000368572	9606.ENSP00000366156	0	0	0	0	0.054	0	0.9	0.376	0.935
CYP1A2	CYP3A7	1852534	1852001	9606.ENSP00000342007	9606.ENSP00000337450	0	0	0.526	0.655	0	0	0.9	0.65	0.935
CYP46A1	CYP27A1	1845001	1844601	9606.ENSP00000261835	9606.ENSP00000258415	0	0	0.526	0.659	0.053	0	0.9	0.641	0.935
GALE	GALM	1856128	1846241	9606.ENSP00000363621	9606.ENSP00000272252	0.309	0.636	0	0	0.053	0	0	0.76	0.935
UGCG	SMPD3	1856084	1842744	9606.ENSP00000363397	9606.ENSP00000219334	0	0	0	0	0	0	0.9	0.383	0.935
ARSB	STS	1845642	1842680	9606.ENSP00000264914	9606.ENSP00000217961	0	0	0.527	0.675	0.045	0	0.9	0.697	0.935
PTDSS2	PEMT	1849047	1844374	9606.ENSP00000308258	9606.ENSP00000255389	0	0	0	0	0.053	0	0.9	0.372	0.935
GLS	CAD	1849955	1845599	9606.ENSP00000317379	9606.ENSP00000264705	0	0	0	0	0.067	0	0.9	0.356	0.934
COQ2	LDHD	1849359	1848124	9606.ENSP00000310873	9606.ENSP00000300051	0.309	0	0	0	0	0	0.9	0.124	0.934
CYP1A2	CYP2C9	1852534	1844814	9606.ENSP00000342007	9606.ENSP00000260682	0	0	0.527	0.784	0.113	0	0.9	0.942	0.934
ACAT2	CS	1854502	1852545	9606.ENSP00000356015	9606.ENSP00000342056	0.048	0	0	0	0.066	0	0.9	0.346	0.934
GNMT	SHMT1	1855760	1850087	9606.ENSP00000361894	9606.ENSP00000318868	0	0	0	0	0.054	0	0.9	0.359	0.934
ALDH6A1	ALDH7A1	1862703	1859243	9606.ENSP00000450436	9606.ENSP00000387123	0	0	0	0.699	0.096	0	0.925	0.256	0.934
CYP2C8	CYP1A2	1855452	1852534	9606.ENSP00000360317	9606.ENSP00000342007	0	0	0.527	0.777	0.116	0	0.9	0.874	0.934
GAL3ST1	UGT8	1852673	1849445	9606.ENSP00000343234	9606.ENSP00000311648	0	0	0	0	0.055	0	0.9	0.367	0.934
ALG11	ALG2	1861824	1861325	9606.ENSP00000430236	9606.ENSP00000417764	0	0	0	0.632	0.099	0.17	0.9	0.504	0.933
CYP3A4	CES2	1852052	1849987	9606.ENSP00000337915	9606.ENSP00000317842	0	0	0	0	0.088	0	0.9	0.324	0.933
ST3GAL5	B4GALNT1	1856666	1852474	9606.ENSP00000366549	9606.ENSP00000341562	0	0	0	0	0	0	0.9	0.358	0.933
NQO1	ODC1	1850182	1843384	9606.ENSP00000319788	9606.ENSP00000234111	0.048	0	0	0	0	0.173	0.9	0.258	0.933
GLS	PPAT	1849955	1845503	9606.ENSP00000317379	9606.ENSP00000264220	0	0	0	0	0	0	0.9	0.364	0.933
HPRT1	ATIC	1847973	1843445	9606.ENSP00000298556	9606.ENSP00000236959	0.073	0	0	0	0.13	0	0.9	0.272	0.933
CYP3A4	CYP26A1	1852052	1842997	9606.ENSP00000337915	9606.ENSP00000224356	0	0	0.524	0.648	0	0	0.9	0.53	0.932
PTDSS1	PEMT	1861842	1844374	9606.ENSP00000430548	9606.ENSP00000255389	0	0	0	0	0.047	0	0.9	0.345	0.932
AMT	ATIC	1846328	1843445	9606.ENSP00000273588	9606.ENSP00000236959	0	0	0	0	0.182	0	0.9	0.245	0.932
DOLPP1	ALG5	1855703	1843540	9606.ENSP00000361625	9606.ENSP00000239891	0.137	0	0	0	0.055	0	0.9	0.27	0.932
CYP3A7	CYP2C18	1852001	1846988	9606.ENSP00000337450	9606.ENSP00000285979	0	0	0.526	0.663	0.053	0	0.9	0.555	0.932
CYP7B1	SQLE	1849337	1845823	9606.ENSP00000310721	9606.ENSP00000265896	0	0	0	0	0.776	0.276	0	0.61	0.931
ASAH1	SMPD3	1857426	1842744	9606.ENSP00000371152	9606.ENSP00000219334	0	0	0	0	0	0	0.9	0.341	0.931
ALDH6A1	ACAT1	1862703	1845812	9606.ENSP00000450436	9606.ENSP00000265838	0	0	0	0	0.293	0	0.9	0.114	0.931
AOX1	CYP1A2	1856168	1852534	9606.ENSP00000363832	9606.ENSP00000342007	0	0	0	0	0.052	0	0.9	0.339	0.931
FECH	UROD	1857583	1843815	9606.ENSP00000372326	9606.ENSP00000246337	0.309	0	0.48	0	0.125	0	0	0.806	0.931
NANP	NANS	1848406	1842461	9606.ENSP00000302441	9606.ENSP00000210444	0.097	0	0	0	0	0	0.9	0.303	0.931
GAL3ST1	GALC	1852673	1844883	9606.ENSP00000343234	9606.ENSP00000261304	0	0	0	0	0	0	0.9	0.341	0.931
ALDH18A1	CAD	1855437	1845599	9606.ENSP00000360268	9606.ENSP00000264705	0.155	0	0	0	0.223	0.295	0.536	0.727	0.93
GLYCTK	PHGDH	1859407	1855016	9606.ENSP00000389175	9606.ENSP00000358417	0	0.046	0	0	0.059	0	0.913	0.207	0.93
BAAT	ACOT8	1844693	1842670	9606.ENSP00000259407	9606.ENSP00000217455	0	0	0	0	0.055	0	0.9	0.321	0.93
ACLY	GOT2	1844250	1843750	9606.ENSP00000253792	9606.ENSP00000245206	0	0	0	0	0.259	0	0.8	0.567	0.93
ALDH6A1	ACACB	1862703	1852406	9606.ENSP00000450436	9606.ENSP00000341044	0	0	0	0	0.268	0	0.9	0.129	0.93
CYP3A7	CYP26A1	1852001	1842997	9606.ENSP00000337450	9606.ENSP00000224356	0	0	0.523	0.649	0	0	0.9	0.461	0.93
DDC	TYR	1853612	1845331	9606.ENSP00000350616	9606.ENSP00000263321	0	0	0	0	0	0	0.9	0.335	0.93
ITPA	CMPK1	1857158	1855566	9606.ENSP00000369456	9606.ENSP00000360939	0.072	0	0	0	0.055	0	0.9	0.3	0.93
FUT9	GCNT2	1848426	1845664	9606.ENSP00000302599	9606.ENSP00000265012	0	0	0	0	0	0	0.9	0.337	0.93
AOX1	CYP2C9	1856168	1844814	9606.ENSP00000363832	9606.ENSP00000260682	0	0	0	0	0.109	0	0.9	0.277	0.93
HMGCL	AACS	1856126	1850686	9606.ENSP00000363614	9606.ENSP00000324842	0.061	0	0	0	0.098	0	0.9	0.273	0.93
CAD	ATIC	1845599	1843445	9606.ENSP00000264705	9606.ENSP00000236959	0.101	0	0.202	0	0.759	0	0	0.647	0.93
FUT3	GCNT2	1848747	1845664	9606.ENSP00000305603	9606.ENSP00000265012	0	0	0	0	0	0	0.9	0.32	0.929
HLA-B	HLA-DRB1	1860141	1853944	9606.ENSP00000399168	9606.ENSP00000353099	0	0	0	0.656	0.056	0	0.9	0.827	0.929
PNPT1	CMPK1	1859759	1855566	9606.ENSP00000393953	9606.ENSP00000360939	0	0	0	0	0.098	0	0.9	0.284	0.929
CYP3A4	SULT1E1	1852052	1843091	9606.ENSP00000337915	9606.ENSP00000226444	0	0	0	0	0.178	0	0.9	0.21	0.929
FUT8	MGAT2	1854052	1848955	9606.ENSP00000353910	9606.ENSP00000307423	0	0	0	0	0.066	0	0.9	0.302	0.929
PGS1	CDIPT	1845211	1842770	9606.ENSP00000262764	9606.ENSP00000219789	0.1	0	0	0	0.062	0.05	0.9	0.255	0.929
DOLPP1	DPAGT1	1855703	1853020	9606.ENSP00000361625	9606.ENSP00000346142	0	0	0	0	0.065	0	0.9	0.31	0.929
ALAD	UROD	1859146	1843815	9606.ENSP00000386284	9606.ENSP00000246337	0.309	0	0.273	0	0.233	0.292	0	0.779	0.928
SHMT1	DMGDH	1850087	1844361	9606.ENSP00000318868	9606.ENSP00000255189	0.333	0	0	0	0.409	0.074	0.517	0.658	0.928
UGCG	UGT8	1856084	1849445	9606.ENSP00000363397	9606.ENSP00000311648	0	0	0	0	0	0	0.9	0.31	0.928
HPRT1	GDA	1847973	1843476	9606.ENSP00000298556	9606.ENSP00000238018	0.059	0	0	0	0	0	0.9	0.303	0.928
CTH	CCBL1	1855373	1848386	9606.ENSP00000359976	9606.ENSP00000302227	0	0	0	0	0.122	0	0.9	0.254	0.928
MTR	FTCD	1854401	1847305	9606.ENSP00000355536	9606.ENSP00000291670	0	0	0	0	0.072	0	0.9	0.29	0.928
CPS1	GLS	1860357	1849955	9606.ENSP00000402608	9606.ENSP00000317379	0	0	0	0	0.067	0	0.9	0.292	0.928
ST8SIA5	ST6GALNAC6	1850337	1847315	9606.ENSP00000321343	9606.ENSP00000291839	0	0	0	0	0.052	0	0.9	0.305	0.928
CYP2C8	CYP26A1	1855452	1842997	9606.ENSP00000360317	9606.ENSP00000224356	0	0	0.523	0.628	0	0	0.9	0.337	0.928
CTH	CDO1	1855373	1844014	9606.ENSP00000359976	9606.ENSP00000250535	0	0	0	0	0.053	0	0.9	0.295	0.927
ALDH6A1	ACADM	1862703	1860801	9606.ENSP00000450436	9606.ENSP00000409612	0	0	0	0	0.234	0	0.9	0.13	0.927
PNPT1	AK3	1859759	1857438	9606.ENSP00000393953	9606.ENSP00000371230	0	0	0	0	0.098	0	0.9	0.263	0.927
SHMT2	MTFMT	1851612	1842777	9606.ENSP00000333667	9606.ENSP00000220058	0	0	0	0	0.054	0	0.9	0.292	0.927
TK1	NT5C	1848315	1843767	9606.ENSP00000301634	9606.ENSP00000245552	0	0	0	0	0.047	0	0.8	0.651	0.927
ITPA	NT5E	1857158	1844535	9606.ENSP00000369456	9606.ENSP00000257770	0	0	0	0	0.056	0	0.924	0.069	0.927
CMPK1	DCTD	1855566	1853462	9606.ENSP00000360939	9606.ENSP00000349576	0	0	0	0	0.053	0.047	0.9	0.287	0.927
NT5M	DGUOK	1857785	1845479	9606.ENSP00000373674	9606.ENSP00000264093	0	0	0	0	0	0	0.8	0.652	0.927
B3GNT2	FUT9	1848745	1848426	9606.ENSP00000305595	9606.ENSP00000302599	0	0	0	0	0.054	0	0.9	0.298	0.927
UGCG	GALC	1856084	1844883	9606.ENSP00000363397	9606.ENSP00000261304	0	0	0	0	0	0	0.9	0.304	0.927
AOX1	NNMT	1856168	1848116	9606.ENSP00000363832	9606.ENSP00000299964	0	0	0	0	0.054	0	0.9	0.295	0.927
ITPA	DTYMK	1857158	1848672	9606.ENSP00000369456	9606.ENSP00000304802	0.063	0	0	0	0.133	0	0.9	0.205	0.926
PNPT1	AK5	1859759	1853069	9606.ENSP00000393953	9606.ENSP00000346577	0	0	0	0	0.098	0	0.9	0.255	0.926
SHMT1	MTFMT	1850087	1842777	9606.ENSP00000318868	9606.ENSP00000220058	0	0	0	0	0.054	0	0.9	0.28	0.926
DLAT	ACAT1	1846666	1845812	9606.ENSP00000280346	9606.ENSP00000265838	0	0	0	0	0.181	0	0.9	0.172	0.926
CYP7B1	CYP27A1	1849337	1844601	9606.ENSP00000310721	9606.ENSP00000258415	0	0	0	0.618	0.054	0	0.9	0.678	0.926
ITPA	ATIC	1857158	1843445	9606.ENSP00000369456	9606.ENSP00000236959	0	0	0	0	0.116	0	0.9	0.235	0.926
CYP2F1	EPHX1	1851592	1846231	9606.ENSP00000333534	9606.ENSP00000272167	0	0	0	0	0.042	0.113	0.9	0.234	0.926
GNMT	SHMT2	1855760	1851612	9606.ENSP00000361894	9606.ENSP00000333667	0	0	0	0	0.054	0	0.9	0.283	0.926
DBH	TH	1858060	1857346	9606.ENSP00000376776	9606.ENSP00000370571	0	0	0	0	0.26	0	0	0.904	0.926
CYP1A2	CYP26A1	1852534	1842997	9606.ENSP00000342007	9606.ENSP00000224356	0	0	0.524	0.618	0	0	0.9	0.248	0.925
LDHA	FH	1862289	1854397	9606.ENSP00000445175	9606.ENSP00000355518	0.309	0	0	0	0.312	0.462	0.435	0.564	0.925
OAT	CAD	1854897	1845599	9606.ENSP00000357838	9606.ENSP00000264705	0.76	0	0	0	0.182	0	0	0.649	0.925
SORD	KHK	1845966	1844802	9606.ENSP00000267814	9606.ENSP00000260598	0	0	0	0	0.094	0	0.9	0.24	0.925
DCTD	DCTPP1	1853462	1850456	9606.ENSP00000349576	9606.ENSP00000322524	0	0	0	0	0.073	0	0.9	0.257	0.925
B4GALNT1	ST8SIA5	1852474	1850337	9606.ENSP00000341562	9606.ENSP00000321343	0	0	0	0	0	0	0.9	0.282	0.925
CYP2C18	EPHX1	1846988	1846231	9606.ENSP00000285979	9606.ENSP00000272167	0	0	0	0	0.053	0.113	0.9	0.213	0.925
GUK1	DGUOK	1854437	1845479	9606.ENSP00000355689	9606.ENSP00000264093	0	0	0	0	0.059	0	0.9	0.271	0.925
MTR	MUT	1854401	1846416	9606.ENSP00000355536	9606.ENSP00000274813	0	0	0	0	0	0	0	0.925	0.925
GART	MTFMT	1857440	1842777	9606.ENSP00000371236	9606.ENSP00000220058	0	0	0	0.623	0.122	0	0.9	0.51	0.925
DLAT	ACSS2	1846666	1844221	9606.ENSP00000280346	9606.ENSP00000253382	0.065	0	0	0	0.071	0	0.9	0.235	0.924
PTDSS2	PISD	1849047	1845859	9606.ENSP00000308258	9606.ENSP00000266095	0	0	0	0	0.056	0	0.8	0.633	0.924
CYP2C9	CYP26A1	1844814	1842997	9606.ENSP00000260682	9606.ENSP00000224356	0	0	0.525	0.627	0	0	0.9	0.232	0.924
B3GNT2	GCNT2	1848745	1845664	9606.ENSP00000305595	9606.ENSP00000265012	0	0	0	0	0	0	0.9	0.279	0.924
NUDT2	NME4	1852106	1842757	9606.ENSP00000338397	9606.ENSP00000219479	0	0	0	0	0.05	0	0.919	0.093	0.924
CBS	AGXT	1852819	1848429	9606.ENSP00000344460	9606.ENSP00000302620	0	0	0	0	0.053	0	0.9	0.264	0.924
SC5DL	FDFT1	1845461	1842791	9606.ENSP00000264027	9606.ENSP00000220584	0	0	0	0	0.202	0.717	0	0.691	0.924
DCK	NT5C3	1847023	1843615	9606.ENSP00000286648	9606.ENSP00000242210	0	0	0	0	0.053	0	0.9	0.27	0.924
AOX1	BCMO1	1856168	1844575	9606.ENSP00000363832	9606.ENSP00000258168	0	0	0	0	0	0	0.9	0.277	0.924
SHMT2	PFAS	1851612	1849628	9606.ENSP00000333667	9606.ENSP00000313490	0.072	0	0	0	0.802	0	0	0.622	0.924
ST3GAL6	B3GNT2	1858164	1848745	9606.ENSP00000377717	9606.ENSP00000305595	0	0	0	0	0	0	0.9	0.27	0.923
SGPL1	PPAP2A	1855850	1845619	9606.ENSP00000362298	9606.ENSP00000264775	0	0	0	0	0.05	0.15	0.9	0.161	0.923
ST3GAL6	FUT9	1858164	1848426	9606.ENSP00000377717	9606.ENSP00000302599	0	0	0	0	0	0	0.9	0.261	0.923
CYP3A4	HSD11B1	1852052	1844918	9606.ENSP00000337915	9606.ENSP00000261465	0	0	0	0	0.054	0.07	0.9	0.237	0.923
CYP1A2	CYP2C18	1852534	1846988	9606.ENSP00000342007	9606.ENSP00000285979	0	0	0.527	0.779	0.052	0	0.9	0.586	0.923
TH	TAT	1857346	1853275	9606.ENSP00000370571	9606.ENSP00000348234	0	0	0	0	0.098	0	0.9	0.223	0.923
CYP2C18	CYP26A1	1846988	1842997	9606.ENSP00000285979	9606.ENSP00000224356	0	0	0.524	0.624	0	0	0.9	0.179	0.923
PNP	TK1	1854141	1848315	9606.ENSP00000354532	9606.ENSP00000301634	0	0	0	0	0	0	0.9	0.254	0.922
NT5E	ATIC	1844535	1843445	9606.ENSP00000257770	9606.ENSP00000236959	0	0	0	0	0	0	0.9	0.258	0.922
KDSR	ASAH1	1859015	1857426	9606.ENSP00000385083	9606.ENSP00000371152	0	0	0	0	0.053	0	0.9	0.243	0.922
STS	ARSA	1842680	1842549	9606.ENSP00000217961	9606.ENSP00000216124	0	0	0.527	0.709	0	0	0.9	0.34	0.922
MTR	ATIC	1854401	1843445	9606.ENSP00000355536	9606.ENSP00000236959	0	0	0	0	0.054	0	0.9	0.25	0.922
GUK1	DCK	1854437	1847023	9606.ENSP00000355689	9606.ENSP00000286648	0	0	0	0	0.059	0	0.9	0.245	0.922
GOT1	GOT2	1855278	1843750	9606.ENSP00000359539	9606.ENSP00000245206	0	0	0.527	0.947	0.228	0	0.9	0.27	0.922
CTH	BCAT2	1855373	1850502	9606.ENSP00000359976	9606.ENSP00000322991	0	0	0	0	0.063	0.104	0.9	0.182	0.922
PAH	GOT2	1862478	1843750	9606.ENSP00000448059	9606.ENSP00000245206	0.072	0	0	0	0.053	0	0.9	0.22	0.922
AFMID	CCBL1	1851092	1848386	9606.ENSP00000328938	9606.ENSP00000302227	0.047	0	0	0	0.099	0	0.9	0.205	0.922
GCNT1	B3GNT3	1856547	1850398	9606.ENSP00000365920	9606.ENSP00000321874	0	0	0	0	0	0	0.9	0.254	0.922
CMPK1	DTYMK	1855566	1848672	9606.ENSP00000360939	9606.ENSP00000304802	0	0	0	0	0.061	0.107	0.435	0.854	0.921
SHMT1	AGXT2	1850087	1843287	9606.ENSP00000318868	9606.ENSP00000231420	0.043	0	0	0	0.118	0	0.907	0.109	0.921
DCTD	NT5C3	1853462	1843615	9606.ENSP00000349576	9606.ENSP00000242210	0	0	0	0	0.053	0	0.9	0.238	0.921
LCAT	PEMT	1845454	1844374	9606.ENSP00000264005	9606.ENSP00000255389	0	0	0	0	0.064	0.095	0.9	0.187	0.921
APRT	DCK	1856856	1847023	9606.ENSP00000367615	9606.ENSP00000286648	0	0	0	0	0.052	0	0.9	0.242	0.921
ABAT	AGXT2	1846008	1843287	9606.ENSP00000268251	9606.ENSP00000231420	0	0	0.353	0.636	0.101	0	0.9	0.183	0.921
ASAH1	SGPP1	1857426	1843863	9606.ENSP00000371152	9606.ENSP00000247225	0	0	0	0	0	0	0.9	0.251	0.921
B3GNT3	FUT3	1850398	1848747	9606.ENSP00000321874	9606.ENSP00000305603	0	0	0	0	0.19	0	0.9	0.103	0.921
PLCB1	PIK3C3	1852081	1845047	9606.ENSP00000338185	9606.ENSP00000262039	0	0	0	0	0.082	0.115	0.9	0.15	0.921
CS	LDHD	1852545	1848124	9606.ENSP00000342056	9606.ENSP00000300051	0	0	0	0	0.09	0	0.9	0.191	0.92
ASS1	GOT2	1844185	1843750	9606.ENSP00000253004	9606.ENSP00000245206	0	0	0	0	0.123	0	0.9	0.164	0.92
GOT1	ASS1	1855278	1844185	9606.ENSP00000359539	9606.ENSP00000253004	0	0	0	0	0.123	0	0.9	0.161	0.92
ACADSB	GCDH	1854904	1842891	9606.ENSP00000357873	9606.ENSP00000222214	0	0	0.247	0.746	0.084	0	0.9	0.485	0.92
MTR	MTFMT	1854401	1842777	9606.ENSP00000355536	9606.ENSP00000220058	0	0	0	0	0.053	0	0.9	0.23	0.92
SHMT2	DMGDH	1851612	1844361	9606.ENSP00000333667	9606.ENSP00000255189	0.333	0	0	0	0.355	0.074	0.517	0.651	0.92
GMPS	ITPA	1861442	1857158	9606.ENSP00000419851	9606.ENSP00000369456	0.063	0	0	0	0.1	0	0.9	0.173	0.92
GATM	AGXT2	1858414	1843287	9606.ENSP00000379895	9606.ENSP00000231420	0	0	0	0	0.16	0	0.9	0.127	0.92
SHMT2	AGXT2	1851612	1843287	9606.ENSP00000333667	9606.ENSP00000231420	0.043	0	0	0	0.053	0	0.907	0.166	0.92
AOX1	CYP2C8	1856168	1855452	9606.ENSP00000363832	9606.ENSP00000360317	0	0	0	0	0.106	0	0.9	0.17	0.919
NIT2	DDO	1858162	1854923	9606.ENSP00000377696	9606.ENSP00000357920	0	0	0	0	0.129	0	0.9	0.146	0.919
DUT	NT5E	1857313	1844535	9606.ENSP00000370376	9606.ENSP00000257770	0.063	0	0	0	0	0	0.9	0.212	0.919
FECH	HCCS	1857583	1850849	9606.ENSP00000372326	9606.ENSP00000326579	0	0	0	0	0.054	0	0.9	0.213	0.919
ASAH1	DEGS1	1857426	1849873	9606.ENSP00000371152	9606.ENSP00000316476	0	0	0	0	0.067	0	0.9	0.204	0.919
ITPA	APRT	1857158	1856856	9606.ENSP00000369456	9606.ENSP00000367615	0.043	0	0	0	0.159	0	0.9	0.121	0.919
CH25H	SQLE	1855563	1845823	9606.ENSP00000360918	9606.ENSP00000265896	0	0	0	0	0.568	0.666	0	0.486	0.919
TH	GOT2	1857346	1843750	9606.ENSP00000370571	9606.ENSP00000245206	0.072	0	0	0	0.053	0	0.9	0.178	0.918
TPO	TYR	1850079	1845331	9606.ENSP00000318820	9606.ENSP00000263321	0	0	0	0	0.053	0	0.9	0.211	0.918
CTH	GOT1	1855373	1855278	9606.ENSP00000359976	9606.ENSP00000359539	0	0	0	0	0.066	0	0.9	0.196	0.918
IPMK	PTEN	1856018	1855586	9606.ENSP00000363046	9606.ENSP00000361021	0	0	0	0	0.152	0	0.9	0.114	0.918
NAPRT1	NUDT12	1860287	1843266	9606.ENSP00000401508	9606.ENSP00000230792	0.063	0	0	0	0.059	0	0.9	0.183	0.918
DCTD	CMPK2	1853462	1844464	9606.ENSP00000349576	9606.ENSP00000256722	0	0	0	0	0.122	0	0.9	0.149	0.918
ST8SIA1	ST3GAL6	1858355	1858164	9606.ENSP00000379353	9606.ENSP00000377717	0	0	0	0	0	0	0.9	0.217	0.918
GLS	ALDH4A1	1849955	1847245	9606.ENSP00000317379	9606.ENSP00000290597	0	0	0	0	0.062	0	0.9	0.202	0.918
ST3GAL6	B3GNT3	1858164	1850398	9606.ENSP00000377717	9606.ENSP00000321874	0	0	0	0	0	0	0.9	0.223	0.918
DDO	IL4I1	1854923	1852606	9606.ENSP00000357920	9606.ENSP00000342557	0	0	0	0	0.087	0	0.9	0.174	0.918
CYP39A1	SQLE	1846425	1845823	9606.ENSP00000275016	9606.ENSP00000265896	0	0	0	0	0.776	0.276	0	0.533	0.917
ACADM	GCDH	1860801	1842891	9606.ENSP00000409612	9606.ENSP00000222214	0	0	0	0.722	0.092	0	0.9	0.485	0.917
CS	COQ2	1852545	1849359	9606.ENSP00000342056	9606.ENSP00000310873	0	0	0	0	0	0	0.9	0.207	0.917
DCK	NT5C	1847023	1843767	9606.ENSP00000286648	9606.ENSP00000245552	0	0	0	0	0	0	0.9	0.212	0.917
CMPK2	NT5C3	1844464	1843615	9606.ENSP00000256722	9606.ENSP00000242210	0	0	0	0	0.097	0	0.9	0.156	0.917
EPHX1	DHDH	1846231	1842829	9606.ENSP00000272167	9606.ENSP00000221403	0	0	0	0	0.054	0	0.9	0.202	0.917
UGCG	DEGS1	1856084	1849873	9606.ENSP00000363397	9606.ENSP00000316476	0	0	0	0	0.051	0	0.9	0.2	0.917
DDC	TAT	1853612	1853275	9606.ENSP00000350616	9606.ENSP00000348234	0.052	0	0	0	0.055	0	0.9	0.186	0.917
PTDSS1	PTDSS2	1861842	1849047	9606.ENSP00000430548	9606.ENSP00000308258	0	0	0	0.812	0	0	0.9	0.91	0.917
TH	TPO	1857346	1850079	9606.ENSP00000370571	9606.ENSP00000318820	0	0	0	0	0.055	0	0.9	0.192	0.917
NT5M	DCK	1857785	1847023	9606.ENSP00000373674	9606.ENSP00000286648	0	0	0	0	0	0	0.9	0.213	0.917
PC	LDHD	1858145	1848124	9606.ENSP00000377527	9606.ENSP00000300051	0	0	0	0	0.086	0	0.9	0.174	0.917
GALM	SI	1846241	1845536	9606.ENSP00000272252	9606.ENSP00000264382	0.063	0	0	0	0.102	0	0.9	0.122	0.916
NAPRT1	NADSYN1	1860287	1850833	9606.ENSP00000401508	9606.ENSP00000326424	0.504	0	0	0	0.27	0	0.431	0.64	0.916
DLAT	GSR	1846666	1842813	9606.ENSP00000280346	9606.ENSP00000221130	0.309	0.009	0	0	0.29	0.638	0.435	0.299	0.916
CYP1B1	SULT2A1	1844805	1842878	9606.ENSP00000260630	9606.ENSP00000222002	0	0	0	0	0	0	0.9	0.204	0.916
CS	ACSS2	1852545	1844221	9606.ENSP00000342056	9606.ENSP00000253382	0.073	0	0	0	0.464	0.098	0.435	0.721	0.916
ALG3	PIGB	1858514	1842292	9606.ENSP00000380793	9606.ENSP00000164305	0	0	0	0	0.053	0	0.8	0.592	0.916
ACAT2	DLAT	1854502	1846666	9606.ENSP00000356015	9606.ENSP00000280346	0	0	0	0	0.113	0	0.9	0.13	0.916
ADH5	CYP26A1	1847722	1842997	9606.ENSP00000296412	9606.ENSP00000224356	0.052	0	0	0	0	0	0.9	0.194	0.916
XDH	HPRT1	1857027	1847973	9606.ENSP00000368727	9606.ENSP00000298556	0	0	0	0	0.055	0	0.9	0.188	0.916
ST3GAL6	GCNT2	1858164	1845664	9606.ENSP00000377717	9606.ENSP00000265012	0	0	0	0	0	0	0.9	0.195	0.916
CS	MUT	1852545	1846416	9606.ENSP00000342056	9606.ENSP00000274813	0	0	0	0	0	0	0.8	0.593	0.915
AGXT	DLD	1848429	1842429	9606.ENSP00000302620	9606.ENSP00000205402	0	0	0	0	0.073	0	0.9	0.162	0.915
DDC	TPO	1853612	1850079	9606.ENSP00000350616	9606.ENSP00000318820	0	0	0	0	0	0	0.9	0.186	0.915
GPT	FH	1858252	1854397	9606.ENSP00000378408	9606.ENSP00000355518	0	0	0	0	0.091	0	0.882	0.274	0.915
PPAP2A	SGPP1	1845619	1843863	9606.ENSP00000264775	9606.ENSP00000247225	0	0	0	0	0.072	0	0.9	0.162	0.915
IVD	DLD	1861355	1842429	9606.ENSP00000418397	9606.ENSP00000205402	0	0	0	0	0.097	0	0.9	0.142	0.915
DCXR	SORD	1848521	1845966	9606.ENSP00000303356	9606.ENSP00000267814	0.048	0	0	0	0.084	0	0.9	0.146	0.915
GLB1	GALM	1848897	1846241	9606.ENSP00000306920	9606.ENSP00000272252	0.109	0	0	0	0	0	0.9	0.126	0.915
ALDH4A1	GOT2	1847245	1843750	9606.ENSP00000290597	9606.ENSP00000245206	0	0	0	0	0.073	0	0.9	0.165	0.915
ITPA	HPRT1	1857158	1847973	9606.ENSP00000369456	9606.ENSP00000298556	0.048	0	0	0	0.061	0	0.9	0.166	0.915
FH	GPT2	1854397	1852917	9606.ENSP00000355518	9606.ENSP00000345282	0	0	0	0	0.091	0	0.882	0.264	0.914
SOD3	SOD1	1857486	1846132	9606.ENSP00000371554	9606.ENSP00000270142	0	0	0.518	0.879	0	0	0.9	0.716	0.914
PAH	GOT1	1862478	1855278	9606.ENSP00000448059	9606.ENSP00000359539	0.072	0	0	0	0.053	0	0.9	0.146	0.914
UPRT	CMPK2	1855895	1844464	9606.ENSP00000362481	9606.ENSP00000256722	0	0	0	0	0.053	0	0.9	0.168	0.914
UGCG	DEGS2	1856084	1848915	9606.ENSP00000363397	9606.ENSP00000307126	0	0	0	0	0.051	0	0.9	0.169	0.914
CTH	GOT2	1855373	1843750	9606.ENSP00000359976	9606.ENSP00000245206	0	0	0	0	0.066	0	0.9	0.158	0.914
NAPRT1	PNP	1860287	1854141	9606.ENSP00000401508	9606.ENSP00000354532	0.09	0	0	0	0.054	0	0.9	0.119	0.914
HPRT1	NT5E	1847973	1844535	9606.ENSP00000298556	9606.ENSP00000257770	0	0	0	0	0	0	0.9	0.182	0.914
TH	GOT1	1857346	1855278	9606.ENSP00000370571	9606.ENSP00000359539	0.072	0	0	0	0.053	0	0.9	0.138	0.914
GLB1	GNS	1848897	1844574	9606.ENSP00000306920	9606.ENSP00000258145	0	0	0	0	0.139	0	0.9	0.081	0.914
ACOX2	SLC27A2	1848984	1845968	9606.ENSP00000307697	9606.ENSP00000267842	0	0	0	0	0.073	0	0.9	0.152	0.914
ALDH6A1	ACAT2	1862703	1854502	9606.ENSP00000450436	9606.ENSP00000356015	0	0	0	0	0.179	0	0.9	0.045	0.914
AOX1	CYP26A1	1856168	1842997	9606.ENSP00000363832	9606.ENSP00000224356	0	0	0	0	0	0	0.9	0.181	0.914
ACADM	ALDH9A1	1860801	1853096	9606.ENSP00000409612	9606.ENSP00000346827	0.048	0	0	0	0.112	0	0.882	0.243	0.914
ALDH7A1	CAT	1859243	1843587	9606.ENSP00000387123	9606.ENSP00000241052	0	0	0	0	0.098	0.774	0.435	0.342	0.914
B3GNT3	GCNT2	1850398	1845664	9606.ENSP00000321874	9606.ENSP00000265012	0	0	0	0	0	0	0.9	0.174	0.913
CMPK1	NT5C3	1855566	1843615	9606.ENSP00000360939	9606.ENSP00000242210	0	0	0	0	0.053	0	0.9	0.156	0.913
FTCD	AMT	1847305	1846328	9606.ENSP00000291670	9606.ENSP00000273588	0.062	0	0	0	0.056	0	0.9	0.138	0.913
MTR	IL4I1	1854401	1852606	9606.ENSP00000355536	9606.ENSP00000342557	0.057	0	0	0	0	0	0.9	0.16	0.913
ASAH1	DEGS2	1857426	1848915	9606.ENSP00000371152	9606.ENSP00000307126	0	0	0	0	0.067	0	0.9	0.143	0.913
DUT	NT5C	1857313	1843767	9606.ENSP00000370376	9606.ENSP00000245552	0	0	0	0	0	0	0.9	0.17	0.913
ACAT1	MLYCD	1845812	1845142	9606.ENSP00000265838	9606.ENSP00000262430	0	0	0	0	0.055	0	0.9	0.16	0.913
IL4I1	ADI1	1852606	1851611	9606.ENSP00000342557	9606.ENSP00000333666	0	0	0	0	0	0	0.9	0.171	0.913
KDSR	SGPP1	1859015	1843863	9606.ENSP00000385083	9606.ENSP00000247225	0	0	0	0	0.066	0.075	0.9	0.114	0.913
APRT	NT5E	1856856	1844535	9606.ENSP00000367615	9606.ENSP00000257770	0.06	0	0	0	0	0	0.9	0.149	0.913
HAAO	CAT	1847517	1843587	9606.ENSP00000294973	9606.ENSP00000241052	0	0	0	0	0.074	0	0.9	0.143	0.913
DDC	GOT2	1853612	1843750	9606.ENSP00000350616	9606.ENSP00000245206	0	0	0	0	0.053	0	0.9	0.16	0.913
AOX1	PNPO	1856168	1843033	9606.ENSP00000363832	9606.ENSP00000225573	0	0	0	0	0	0	0.9	0.171	0.913
IL4I1	TYR	1852606	1845331	9606.ENSP00000342557	9606.ENSP00000263321	0	0	0	0	0	0	0.9	0.164	0.912
ALG3	ALG5	1858514	1843540	9606.ENSP00000380793	9606.ENSP00000239891	0	0	0	0	0.056	0.717	0	0.697	0.912
AK3	DCK	1857438	1847023	9606.ENSP00000371230	9606.ENSP00000286648	0	0	0	0	0	0	0.9	0.162	0.912
GATM	GNMT	1858414	1855760	9606.ENSP00000379895	9606.ENSP00000361894	0	0	0	0	0	0	0.9	0.163	0.912
TAT	TYR	1853275	1845331	9606.ENSP00000348234	9606.ENSP00000263321	0	0	0	0	0	0	0.9	0.161	0.912
CYP3A4	STS	1852052	1842680	9606.ENSP00000337915	9606.ENSP00000217961	0	0	0	0	0.046	0	0.9	0.152	0.912
AMACR	SLC27A2	1857478	1845968	9606.ENSP00000371517	9606.ENSP00000267842	0	0	0	0	0.055	0	0.9	0.149	0.912
ACADM	ACACB	1860801	1852406	9606.ENSP00000409612	9606.ENSP00000341044	0.378	0	0	0	0.102	0	0.535	0.702	0.912
GART	ACACB	1857440	1852406	9606.ENSP00000371236	9606.ENSP00000341044	0.382	0	0	0	0.237	0	0.524	0.658	0.912
GPT2	NAGS	1852917	1847412	9606.ENSP00000345282	9606.ENSP00000293404	0.048	0	0	0	0.073	0	0.9	0.122	0.912
GPT	NAGS	1858252	1847412	9606.ENSP00000378408	9606.ENSP00000293404	0.048	0	0	0	0.073	0	0.9	0.122	0.912
AK5	DGUOK	1853069	1845479	9606.ENSP00000346577	9606.ENSP00000264093	0	0	0	0	0	0	0.9	0.16	0.912
PTEN	CDIPT	1855586	1842770	9606.ENSP00000361021	9606.ENSP00000219789	0.073	0	0	0	0.06	0	0.9	0.115	0.912
DDC	AFMID	1853612	1851092	9606.ENSP00000350616	9606.ENSP00000328938	0	0	0	0	0.072	0	0.9	0.13	0.912
HYI	GRHPR	1855677	1849624	9606.ENSP00000361502	9606.ENSP00000313432	0	0	0	0	0.058	0	0.9	0.141	0.912
INPP1	ITPK1	1850736	1845959	9606.ENSP00000325423	9606.ENSP00000267615	0	0	0	0	0	0	0.9	0.161	0.912
GPT	AGXT	1858252	1848429	9606.ENSP00000378408	9606.ENSP00000302620	0.065	0	0	0	0.258	0.077	0.826	0.33	0.912
CYP2C19	CYP2C8	1855462	1855452	9606.ENSP00000360372	9606.ENSP00000360317	0	0	0.527	0.983	0.14	0	0.9	0.921	0.912
DERA	TALDO1	1861234	1850327	9606.ENSP00000416583	9606.ENSP00000321259	0	0	0	0	0.053	0	0.9	0.149	0.912
DCTD	NT5C	1853462	1843767	9606.ENSP00000349576	9606.ENSP00000245552	0	0	0	0	0	0	0.9	0.16	0.912
B3GNT3	B3GNT2	1850398	1848745	9606.ENSP00000321874	9606.ENSP00000305595	0	0	0	0.873	0.053	0	0.9	0.91	0.912
GOT1	TPO	1855278	1850079	9606.ENSP00000359539	9606.ENSP00000318820	0	0	0	0	0.042	0	0.9	0.152	0.911
PTEN	PLCB1	1855586	1852081	9606.ENSP00000361021	9606.ENSP00000338185	0	0	0	0	0.054	0	0.9	0.139	0.911
COASY	AASDHPPT	1863897	1846578	9606.ENSP00000464814	9606.ENSP00000278618	0	0	0	0	0	0	0.9	0.149	0.911
AMT	MTFMT	1846328	1842777	9606.ENSP00000273588	9606.ENSP00000220058	0	0	0	0	0.055	0	0.9	0.138	0.911
CYP11A1	STS	1845987	1842680	9606.ENSP00000268053	9606.ENSP00000217961	0	0	0	0	0.046	0	0.9	0.145	0.911
HPRT1	NT5C	1847973	1843767	9606.ENSP00000298556	9606.ENSP00000245552	0	0	0	0	0	0	0.9	0.151	0.911
SAT1	AGMAT	1857004	1856387	9606.ENSP00000368572	9606.ENSP00000364986	0	0	0	0	0.073	0	0.9	0.117	0.911
DEGS1	SGPP1	1849873	1843863	9606.ENSP00000316476	9606.ENSP00000247225	0	0	0	0	0.115	0	0.9	0.075	0.911
GOT1	DDC	1855278	1853612	9606.ENSP00000359539	9606.ENSP00000350616	0	0	0	0	0.053	0	0.9	0.129	0.91
GUSB	GNS	1848445	1844574	9606.ENSP00000302728	9606.ENSP00000258145	0	0	0	0	0.054	0	0.9	0.131	0.91
GOT1	ACLY	1855278	1844250	9606.ENSP00000359539	9606.ENSP00000253792	0	0	0	0	0.223	0	0.8	0.47	0.91
ITPA	CMPK2	1857158	1844464	9606.ENSP00000369456	9606.ENSP00000256722	0.063	0	0	0	0.094	0	0.9	0.065	0.91
DEGS1	PPAP2A	1849873	1845619	9606.ENSP00000316476	9606.ENSP00000264775	0	0	0	0	0.067	0	0.9	0.118	0.91
TPO	GOT2	1850079	1843750	9606.ENSP00000318820	9606.ENSP00000245206	0	0	0	0	0.042	0	0.9	0.142	0.91
APRT	NT5C	1856856	1843767	9606.ENSP00000367615	9606.ENSP00000245552	0	0	0	0	0.094	0	0.9	0.09	0.91
STS	SULT2B1	1842680	1842398	9606.ENSP00000217961	9606.ENSP00000201586	0	0	0	0	0	0	0.9	0.143	0.91
AOX1	CYP2C18	1856168	1846988	9606.ENSP00000363832	9606.ENSP00000285979	0	0	0	0	0.048	0	0.9	0.132	0.91
XDH	CYP1A2	1857027	1852534	9606.ENSP00000368727	9606.ENSP00000342007	0	0	0	0	0.045	0	0.9	0.135	0.91
KDSR	PPAP2A	1859015	1845619	9606.ENSP00000385083	9606.ENSP00000264775	0	0	0	0	0.053	0.068	0.9	0.105	0.91
GLYCTK	ALDH9A1	1859407	1853096	9606.ENSP00000389175	9606.ENSP00000346827	0	0	0	0	0.054	0	0.9	0.131	0.91
KYNU	CAT	1845495	1843587	9606.ENSP00000264170	9606.ENSP00000241052	0	0	0	0	0.053	0	0.9	0.129	0.91
UGCG	GLB1	1856084	1848897	9606.ENSP00000363397	9606.ENSP00000306920	0	0	0	0	0	0	0.9	0.146	0.91
NT5M	DCTD	1857785	1853462	9606.ENSP00000373674	9606.ENSP00000349576	0	0	0	0	0	0	0.9	0.143	0.91
DEGS2	SGPP1	1848915	1843863	9606.ENSP00000307126	9606.ENSP00000247225	0	0	0	0	0.115	0	0.9	0.065	0.91
IL4I1	TPO	1852606	1850079	9606.ENSP00000342557	9606.ENSP00000318820	0	0	0	0	0.053	0	0.9	0.133	0.91
ITPA	DCTD	1857158	1853462	9606.ENSP00000369456	9606.ENSP00000349576	0.055	0	0	0	0.067	0	0.9	0.105	0.91
GALM	LCT	1846241	1845492	9606.ENSP00000272252	9606.ENSP00000264162	0.051	0	0	0	0.049	0	0.9	0.125	0.91
GLB1	LCT	1848897	1845492	9606.ENSP00000306920	9606.ENSP00000264162	0.065	0	0	0	0.047	0	0.8	0.557	0.91
NIT2	ACLY	1858162	1844250	9606.ENSP00000377696	9606.ENSP00000253792	0.515	0	0	0	0.099	0	0.8	0.1	0.91
ALDH6A1	AOX1	1862703	1856168	9606.ENSP00000450436	9606.ENSP00000363832	0	0	0	0	0.124	0	0.9	0.058	0.91
CYP11B2	AKR1D1	1850775	1843626	9606.ENSP00000325822	9606.ENSP00000242375	0	0	0	0	0.055	0.042	0.9	0.114	0.909
PLCB1	INPP1	1852081	1850736	9606.ENSP00000338185	9606.ENSP00000325423	0	0	0	0	0.053	0	0.9	0.116	0.909
PHGDH	BPGM	1855016	1852543	9606.ENSP00000358417	9606.ENSP00000342032	0	0	0	0	0.053	0	0.9	0.119	0.909
TH	IL4I1	1857346	1852606	9606.ENSP00000370571	9606.ENSP00000342557	0	0	0	0	0	0	0.9	0.132	0.909
GLYCTK	ALDH7A1	1859407	1859243	9606.ENSP00000389175	9606.ENSP00000387123	0	0	0	0	0.055	0	0.9	0.123	0.909
PGP	GRHPR	1851297	1849624	9606.ENSP00000330918	9606.ENSP00000313432	0.057	0	0	0	0.073	0	0.9	0.087	0.909
PC	GOT2	1858145	1843750	9606.ENSP00000377527	9606.ENSP00000245206	0	0	0	0	0.058	0.36	0.8	0.34	0.909
NTPCR	NME4	1854414	1842757	9606.ENSP00000355587	9606.ENSP00000219479	0	0	0	0	0.043	0	0.9	0.126	0.909
PIK3C3	CDIPT	1845047	1842770	9606.ENSP00000262039	9606.ENSP00000219789	0	0	0	0	0.074	0	0.9	0.104	0.909
ITPA	DGUOK	1857158	1845479	9606.ENSP00000369456	9606.ENSP00000264093	0	0	0	0	0.091	0	0.9	0.08	0.909
NSDHL	CYP51A1	1855208	1842119	9606.ENSP00000359297	9606.ENSP00000003100	0.063	0	0	0	0.27	0.672	0.274	0.53	0.909
MGAT1	MGAT2	1849474	1848955	9606.ENSP00000311888	9606.ENSP00000307423	0	0	0	0	0.054	0	0	0.907	0.909
GATM	SHMT1	1858414	1850087	9606.ENSP00000379895	9606.ENSP00000318868	0	0	0	0	0.095	0	0.9	0.08	0.909
ACOT12	ACAT1	1848512	1845812	9606.ENSP00000303246	9606.ENSP00000265838	0.073	0	0	0	0.053	0	0.9	0.095	0.909
UPRT	NT5E	1855895	1844535	9606.ENSP00000362481	9606.ENSP00000257770	0	0	0	0	0.097	0	0.9	0.081	0.909
ST3GAL6	FUT3	1858164	1848747	9606.ENSP00000377717	9606.ENSP00000305603	0	0	0	0	0	0	0.9	0.136	0.909
ACADM	ALDH7A1	1860801	1859243	9606.ENSP00000409612	9606.ENSP00000387123	0.048	0	0	0	0.101	0	0.882	0.204	0.909
HMBS	CPOX	1846580	1845499	9606.ENSP00000278715	9606.ENSP00000264193	0.309	0	0	0	0.228	0	0	0.844	0.909
ITPA	TK1	1857158	1848315	9606.ENSP00000369456	9606.ENSP00000301634	0	0	0	0	0.045	0.066	0.9	0.099	0.908
QPRT	NUDT12	1858293	1843266	9606.ENSP00000378782	9606.ENSP00000230792	0	0	0	0	0.062	0	0.9	0.1	0.908
AK5	DCK	1853069	1847023	9606.ENSP00000346577	9606.ENSP00000286648	0	0	0	0	0	0	0.9	0.127	0.908
GCH1	MOCS1	1858303	1855845	9606.ENSP00000378890	9606.ENSP00000362282	0.1	0	0	0	0.053	0	0.9	0.048	0.908
DCK	NT5E	1847023	1844535	9606.ENSP00000286648	9606.ENSP00000257770	0	0	0	0	0	0	0.9	0.118	0.908
UGT8	ARSA	1849445	1842549	9606.ENSP00000311648	9606.ENSP00000216124	0	0	0	0	0	0	0.9	0.12	0.908
PNPT1	CMPK2	1859759	1844464	9606.ENSP00000393953	9606.ENSP00000256722	0.059	0	0	0	0.101	0	0.9	0.045	0.908
NAGA	B3GALNT1	1858390	1850549	9606.ENSP00000379680	9606.ENSP00000323479	0	0	0	0	0	0	0.9	0.119	0.908
SORD	CAT	1845966	1843587	9606.ENSP00000267814	9606.ENSP00000241052	0.069	0	0	0	0.219	0.774	0.255	0.365	0.908
ASAH1	UGT8	1857426	1849445	9606.ENSP00000371152	9606.ENSP00000311648	0	0	0	0	0	0	0.9	0.126	0.908
DEGS1	SMPD3	1849873	1842744	9606.ENSP00000316476	9606.ENSP00000219334	0	0	0	0	0	0	0.9	0.121	0.908
ITPA	NT5C	1857158	1843767	9606.ENSP00000369456	9606.ENSP00000245552	0	0	0	0	0.104	0	0.9	0.063	0.908
DDC	HNMT	1853612	1846651	9606.ENSP00000350616	9606.ENSP00000280097	0	0	0	0	0	0	0.9	0.123	0.908
FTCD	ATIC	1847305	1843445	9606.ENSP00000291670	9606.ENSP00000236959	0	0	0	0	0	0	0.9	0.125	0.908
ADH5	BCMO1	1847722	1844575	9606.ENSP00000296412	9606.ENSP00000258168	0	0	0	0	0.051	0	0.9	0.111	0.908
SAT1	AOC3	1857004	1849521	9606.ENSP00000368572	9606.ENSP00000312326	0	0	0	0	0.085	0	0.9	0.066	0.907
GALC	SGPP1	1844883	1843863	9606.ENSP00000261304	9606.ENSP00000247225	0	0	0	0	0.084	0	0.9	0.074	0.907
GCNT1	B4GALT5	1856547	1855535	9606.ENSP00000365920	9606.ENSP00000360776	0	0	0	0	0.053	0	0.9	0.105	0.907
DEGS2	PPAP2A	1848915	1845619	9606.ENSP00000307126	9606.ENSP00000264775	0	0	0	0	0.067	0	0.9	0.087	0.907
SGPP1	SMPD3	1843863	1842744	9606.ENSP00000247225	9606.ENSP00000219334	0	0	0	0	0	0	0.9	0.117	0.907
GPT2	AGXT	1852917	1848429	9606.ENSP00000345282	9606.ENSP00000302620	0.065	0	0	0	0.258	0.077	0.826	0.297	0.907
MOCS1	SUOX	1855845	1845907	9606.ENSP00000362282	9606.ENSP00000266971	0.073	0	0	0	0.1	0	0	0.897	0.907
PAH	IL4I1	1862478	1852606	9606.ENSP00000448059	9606.ENSP00000342557	0	0	0	0	0	0	0.9	0.111	0.907
FUT3	B3GNT2	1848747	1848745	9606.ENSP00000305603	9606.ENSP00000305595	0	0	0	0	0.054	0	0.9	0.099	0.907
NAGK	CHIA	1859399	1852511	9606.ENSP00000389087	9606.ENSP00000341828	0	0	0	0	0.073	0	0.9	0.08	0.907
ADA	NT5C	1855776	1843767	9606.ENSP00000361965	9606.ENSP00000245552	0	0	0	0	0	0	0.9	0.108	0.907
PNP	NT5C	1854141	1843767	9606.ENSP00000354532	9606.ENSP00000245552	0	0	0	0	0	0	0.9	0.117	0.907
GATM	AGXT	1858414	1848429	9606.ENSP00000379895	9606.ENSP00000302620	0	0	0	0	0	0	0.9	0.116	0.907
B3GALT5	FUT3	1852685	1848747	9606.ENSP00000343318	9606.ENSP00000305603	0	0	0	0	0.054	0	0.9	0.103	0.907
CYP7B1	CYP11A1	1849337	1845987	9606.ENSP00000310721	9606.ENSP00000268053	0	0	0	0.62	0.051	0	0.9	0.205	0.907
NIT2	GOT2	1858162	1843750	9606.ENSP00000377696	9606.ENSP00000245206	0	0	0	0	0.074	0	0.9	0.081	0.907
CAD	ACLY	1845599	1844250	9606.ENSP00000264705	9606.ENSP00000253792	0.139	0	0	0	0.55	0.119	0	0.761	0.907
NANP	CMAS	1848406	1843199	9606.ENSP00000302441	9606.ENSP00000229329	0.056	0	0	0	0.054	0	0.9	0.082	0.907
PPOX	UROD	1852758	1843815	9606.ENSP00000343943	9606.ENSP00000246337	0.309	0	0.2	0	0.234	0	0	0.807	0.907
PNPT1	GUK1	1859759	1854437	9606.ENSP00000393953	9606.ENSP00000355689	0.048	0	0	0	0.054	0	0.9	0.098	0.907
GAA	SI	1848760	1845536	9606.ENSP00000305692	9606.ENSP00000264382	0	0	0	0.914	0	0	0.9	0.882	0.907
NT5C	ATIC	1843767	1843445	9606.ENSP00000245552	9606.ENSP00000236959	0	0	0	0	0	0	0.9	0.116	0.907
CES2	GUSB	1849987	1848445	9606.ENSP00000317842	9606.ENSP00000302728	0	0	0	0	0	0	0.9	0.116	0.907
AOX1	SUOX	1856168	1845907	9606.ENSP00000363832	9606.ENSP00000266971	0	0	0	0	0	0	0	0.907	0.907
UGCG	SGPP1	1856084	1843863	9606.ENSP00000363397	9606.ENSP00000247225	0	0	0	0	0.055	0	0.9	0.1	0.907
ITPA	UPRT	1857158	1855895	9606.ENSP00000369456	9606.ENSP00000362481	0	0	0	0	0.064	0	0.9	0.09	0.907
ST8SIA1	ST8SIA5	1858355	1850337	9606.ENSP00000379353	9606.ENSP00000321343	0	0	0	0.9	0.047	0	0.9	0.738	0.907
HSD17B12	SULT1E1	1846560	1843091	9606.ENSP00000278353	9606.ENSP00000226444	0	0	0	0	0	0	0.9	0.1	0.906
ALDH9A1	ACOT12	1853096	1848512	9606.ENSP00000346827	9606.ENSP00000303246	0	0	0	0	0.052	0	0.9	0.092	0.906
ALDH7A1	SORD	1859243	1845966	9606.ENSP00000387123	9606.ENSP00000267814	0.071	0	0	0	0.091	0.774	0.435	0.261	0.906
GNMT	AGXT	1855760	1848429	9606.ENSP00000361894	9606.ENSP00000302620	0	0	0	0	0.099	0	0.9	0	0.906
B3GNT3	FUT9	1850398	1848426	9606.ENSP00000321874	9606.ENSP00000302599	0	0	0	0	0.054	0	0.9	0.093	0.906
AK3	NT5C3	1857438	1843615	9606.ENSP00000371230	9606.ENSP00000242210	0	0	0	0	0.055	0	0.9	0.092	0.906
TYMS	NT5E	1849803	1844535	9606.ENSP00000315644	9606.ENSP00000257770	0.062	0	0	0	0	0	0.9	0.083	0.906
IL4I1	ASS1	1852606	1844185	9606.ENSP00000342557	9606.ENSP00000253004	0	0	0	0	0	0	0.9	0.1	0.906
CYP2C8	ALOX12B	1855452	1849765	9606.ENSP00000360317	9606.ENSP00000315167	0	0	0	0	0	0	0.9	0.105	0.906
HYI	AGXT	1855677	1848429	9606.ENSP00000361502	9606.ENSP00000302620	0	0	0	0	0.055	0	0.9	0.089	0.906
IPMK	PLCB1	1856018	1852081	9606.ENSP00000363046	9606.ENSP00000338185	0	0	0	0	0.064	0	0.9	0.08	0.906
GATM	SHMT2	1858414	1851612	9606.ENSP00000379895	9606.ENSP00000333667	0	0	0	0	0	0	0.9	0.103	0.906
ACACB	ACOT12	1852406	1848512	9606.ENSP00000341044	9606.ENSP00000303246	0.042	0	0	0	0.063	0	0.9	0.081	0.906
NT5M	DUT	1857785	1857313	9606.ENSP00000373674	9606.ENSP00000370376	0	0	0	0	0	0	0.9	0.1	0.906
NT5E	CMPK2	1844535	1844464	9606.ENSP00000257770	9606.ENSP00000256722	0	0	0	0	0	0	0.9	0.103	0.906
AKR1A1	GUSB	1849549	1848445	9606.ENSP00000312606	9606.ENSP00000302728	0.049	0	0	0	0.054	0	0.9	0.081	0.906
ACAT2	ACOT12	1854502	1848512	9606.ENSP00000356015	9606.ENSP00000303246	0.073	0	0	0	0	0	0.9	0.07	0.906
CRLS1	CDIPT	1856942	1842770	9606.ENSP00000368140	9606.ENSP00000219789	0	0	0	0	0.053	0	0.9	0.094	0.906
LPL	PPAP2A	1849220	1845619	9606.ENSP00000309757	9606.ENSP00000264775	0	0	0	0	0	0	0.9	0.1	0.906
NT5M	TYMS	1857785	1849803	9606.ENSP00000373674	9606.ENSP00000315644	0	0	0	0	0	0	0.9	0.098	0.906
AOX1	CYP3A7	1856168	1852001	9606.ENSP00000363832	9606.ENSP00000337450	0	0	0	0	0.052	0	0.9	0.089	0.906
AOX1	PDXK	1856168	1847295	9606.ENSP00000363832	9606.ENSP00000291565	0	0	0	0	0.055	0	0.9	0.089	0.906
PC	GOT1	1858145	1855278	9606.ENSP00000377527	9606.ENSP00000359539	0	0	0	0	0.058	0.36	0.8	0.314	0.906
FASN	MLYCD	1848653	1845142	9606.ENSP00000304592	9606.ENSP00000262430	0	0	0	0	0	0	0.8	0.546	0.905
CYP3A7	SULT2B1	1852001	1842398	9606.ENSP00000337450	9606.ENSP00000201586	0	0	0	0	0.054	0	0.9	0.081	0.905
ALDH6A1	MLYCD	1862703	1845142	9606.ENSP00000450436	9606.ENSP00000262430	0	0	0	0	0.074	0	0.9	0.061	0.905
ASMT	CYP1A2	1857353	1852534	9606.ENSP00000370639	9606.ENSP00000342007	0	0	0	0	0.048	0	0.9	0.09	0.905
ASAH1	PPAP2A	1857426	1845619	9606.ENSP00000371152	9606.ENSP00000264775	0	0	0	0	0	0	0.9	0.089	0.905
GUK1	CAD	1854437	1845599	9606.ENSP00000355689	9606.ENSP00000264705	0.823	0	0	0	0.146	0	0	0.426	0.905
MTR	TAT	1854401	1853275	9606.ENSP00000355536	9606.ENSP00000348234	0	0	0	0	0.055	0	0.9	0.076	0.905
ALDH7A1	GATM	1859243	1858414	9606.ENSP00000387123	9606.ENSP00000379895	0	0	0	0	0	0	0.9	0.094	0.905
DTYMK	NT5C3	1848672	1843615	9606.ENSP00000304802	9606.ENSP00000242210	0	0	0	0	0.052	0	0.9	0.081	0.905
UGT8	SMPD3	1849445	1842744	9606.ENSP00000311648	9606.ENSP00000219334	0	0	0	0	0	0	0.9	0.094	0.905
AOX1	ABAT	1856168	1846008	9606.ENSP00000363832	9606.ENSP00000268251	0	0	0	0	0.055	0	0.9	0.084	0.905
HSD17B12	CYP1B1	1846560	1844805	9606.ENSP00000278353	9606.ENSP00000260630	0	0	0	0	0.051	0	0.9	0.088	0.905
DTYMK	NT5C	1848672	1843767	9606.ENSP00000304802	9606.ENSP00000245552	0	0	0	0	0.054	0	0.9	0.078	0.905
ASMT	CYP1B1	1857353	1844805	9606.ENSP00000370639	9606.ENSP00000260630	0	0	0	0	0.048	0	0.9	0.09	0.905
CYP3A4	HSD17B12	1852052	1846560	9606.ENSP00000337915	9606.ENSP00000278353	0	0	0	0	0.051	0	0.9	0.088	0.905
MDH2	MUT	1850888	1846416	9606.ENSP00000327070	9606.ENSP00000274813	0.063	0	0	0	0.056	0	0.8	0.528	0.905
FECH	HIF1A	1857583	1852062	9606.ENSP00000372326	9606.ENSP00000338018	0	0	0	0	0	0	0.9	0.09	0.905
PPAP2A	SMPD3	1845619	1842744	9606.ENSP00000264775	9606.ENSP00000219334	0	0	0	0	0	0	0.9	0.09	0.905
HSD17B4	LPL	1861507	1849220	9606.ENSP00000420914	9606.ENSP00000309757	0	0	0	0	0	0	0.9	0.095	0.905
ALDH7A1	ACOT12	1859243	1848512	9606.ENSP00000387123	9606.ENSP00000303246	0	0	0	0	0	0	0.9	0.092	0.905
PLCB1	CDIPT	1852081	1842770	9606.ENSP00000338185	9606.ENSP00000219789	0	0	0	0	0.059	0	0.9	0.077	0.905
CYP3A4	SULT2B1	1852052	1842398	9606.ENSP00000337915	9606.ENSP00000201586	0	0	0	0	0.054	0	0.9	0.082	0.905
UGT8	SGPP1	1849445	1843863	9606.ENSP00000311648	9606.ENSP00000247225	0.054	0	0	0	0	0	0.9	0.068	0.904
FUT3	FUT9	1848747	1848426	9606.ENSP00000305603	9606.ENSP00000302599	0	0	0	0.891	0	0	0.9	0.469	0.904
NT5M	APRT	1857785	1856856	9606.ENSP00000373674	9606.ENSP00000367615	0	0	0	0	0.051	0	0.9	0.074	0.904
CYP2C19	ALOX12B	1855462	1849765	9606.ENSP00000360372	9606.ENSP00000315167	0	0	0	0	0	0	0.9	0.08	0.904
NT5M	PNP	1857785	1854141	9606.ENSP00000373674	9606.ENSP00000354532	0	0	0	0	0	0	0.9	0.082	0.904
PNP	NNMT	1854141	1848116	9606.ENSP00000354532	9606.ENSP00000299964	0	0	0	0	0	0	0.9	0.08	0.904
DUT	NT5C3	1857313	1843615	9606.ENSP00000370376	9606.ENSP00000242210	0	0	0	0	0	0	0.9	0.082	0.904
PNP	NT5C3	1854141	1843615	9606.ENSP00000354532	9606.ENSP00000242210	0	0	0	0	0	0	0.9	0.086	0.904
ACAT2	MLYCD	1854502	1845142	9606.ENSP00000356015	9606.ENSP00000262430	0	0	0	0	0.055	0	0.9	0.074	0.904
NIT2	GOT1	1858162	1855278	9606.ENSP00000377696	9606.ENSP00000359539	0	0	0	0	0	0	0.9	0.081	0.904
GMPS	NT5E	1861442	1844535	9606.ENSP00000419851	9606.ENSP00000257770	0	0	0	0	0	0	0.9	0.088	0.904
PPAP2A	GALC	1845619	1844883	9606.ENSP00000264775	9606.ENSP00000261304	0	0	0	0	0.084	0	0.9	0	0.904
NSDHL	SC5DL	1855208	1845461	9606.ENSP00000359297	9606.ENSP00000264027	0	0	0	0	0.18	0.672	0	0.673	0.904
TYMS	NT5C	1849803	1843767	9606.ENSP00000315644	9606.ENSP00000245552	0	0	0	0	0	0	0.9	0.086	0.904
GMPS	PPAT	1861442	1845503	9606.ENSP00000419851	9606.ENSP00000264220	0.407	0	0.295	0	0.3	0	0	0.711	0.904
ALOX12B	CYP2C9	1849765	1844814	9606.ENSP00000315167	9606.ENSP00000260682	0	0	0	0	0	0	0.9	0.08	0.904
DCTPP1	CMPK2	1850456	1844464	9606.ENSP00000322524	9606.ENSP00000256722	0	0	0	0	0.086	0	0.9	0	0.904
DCTPP1	NME4	1850456	1842757	9606.ENSP00000322524	9606.ENSP00000219479	0	0	0	0	0.072	0	0.9	0	0.903
CMPK1	NT5C	1855566	1843767	9606.ENSP00000360939	9606.ENSP00000245552	0	0	0	0	0	0	0.9	0.074	0.903
UGCG	PPAP2A	1856084	1845619	9606.ENSP00000363397	9606.ENSP00000264775	0	0	0	0	0.051	0	0.9	0.06	0.903
TYR	GOT2	1845331	1843750	9606.ENSP00000263321	9606.ENSP00000245206	0	0	0	0	0	0	0.9	0.074	0.903
GGH	GSTZ1	1844755	1842600	9606.ENSP00000260118	9606.ENSP00000216465	0	0	0	0	0	0	0.901	0.062	0.903
CYP11A1	SULT2B1	1845987	1842398	9606.ENSP00000268053	9606.ENSP00000201586	0	0	0	0	0.047	0	0.9	0.072	0.903
AUH	ACACB	1856368	1852406	9606.ENSP00000364883	9606.ENSP00000341044	0.382	0	0	0	0.165	0	0.536	0.646	0.903
SI	KHK	1845536	1844802	9606.ENSP00000264382	9606.ENSP00000260598	0	0	0	0	0	0	0.9	0.075	0.903
NAT1	XDH	1862245	1857027	9606.ENSP00000443194	9606.ENSP00000368727	0	0	0	0	0	0	0.9	0.079	0.903
DEGS1	UGT8	1849873	1849445	9606.ENSP00000316476	9606.ENSP00000311648	0	0	0	0	0.051	0	0.9	0.068	0.903
UGT8	DEGS2	1849445	1848915	9606.ENSP00000311648	9606.ENSP00000307126	0	0	0	0	0.053	0	0.9	0.065	0.903
ALDH7A1	ASMT	1859243	1857353	9606.ENSP00000387123	9606.ENSP00000370639	0	0	0	0	0	0	0.9	0.076	0.903
B3GALT5	B3GNT5	1852685	1849851	9606.ENSP00000343318	9606.ENSP00000316173	0	0	0	0.816	0	0	0.9	0.245	0.903
AK5	NT5C3	1853069	1843615	9606.ENSP00000346577	9606.ENSP00000242210	0	0	0	0	0.047	0	0.9	0.067	0.903
DCTD	NT5E	1853462	1844535	9606.ENSP00000349576	9606.ENSP00000257770	0.064	0	0	0	0	0	0.9	0.053	0.903
TAT	TPO	1853275	1850079	9606.ENSP00000348234	9606.ENSP00000318820	0	0	0	0	0.055	0	0.9	0.061	0.903
MGAM	GAA	1862405	1848760	9606.ENSP00000447378	9606.ENSP00000305692	0	0	0	0.916	0	0	0.9	0.395	0.903
ASMT	AOX1	1857353	1856168	9606.ENSP00000370639	9606.ENSP00000363832	0	0	0	0	0.057	0	0.9	0.048	0.902
GOT1	DDO	1855278	1854923	9606.ENSP00000359539	9606.ENSP00000357920	0	0	0	0	0.053	0	0.9	0.057	0.902
DEGS2	SMPD3	1848915	1842744	9606.ENSP00000307126	9606.ENSP00000219334	0	0	0	0	0	0	0.9	0.066	0.902
CMPK2	NT5C	1844464	1843767	9606.ENSP00000256722	9606.ENSP00000245552	0	0	0	0	0.044	0	0.9	0.058	0.902
DDO	GOT2	1854923	1843750	9606.ENSP00000357920	9606.ENSP00000245206	0	0	0	0	0.053	0	0.9	0.057	0.902
CMPK1	NT5E	1855566	1844535	9606.ENSP00000360939	9606.ENSP00000257770	0	0	0	0	0.05	0	0.9	0.054	0.902
NAGA	B3GALT5	1858390	1852685	9606.ENSP00000379680	9606.ENSP00000343318	0	0	0	0	0	0	0.9	0.065	0.902
PC	MUT	1858145	1846416	9606.ENSP00000377527	9606.ENSP00000274813	0.06	0	0	0	0.073	0	0.8	0.505	0.902
MGAM	SI	1862405	1845536	9606.ENSP00000447378	9606.ENSP00000264382	0	0	0	0.972	0.055	0	0.9	0.489	0.902
ST8SIA1	FUT3	1858355	1848747	9606.ENSP00000379353	9606.ENSP00000305603	0	0	0	0	0.047	0	0.9	0.056	0.902
PC	ACSS2	1858145	1844221	9606.ENSP00000377527	9606.ENSP00000253382	0.048	0	0	0	0.103	0	0.8	0.497	0.902
PNPT1	NTPCR	1859759	1854414	9606.ENSP00000393953	9606.ENSP00000355587	0	0	0	0	0	0	0.9	0.061	0.902
ACOT12	DLAT	1848512	1846666	9606.ENSP00000303246	9606.ENSP00000280346	0.064	0	0	0	0	0	0.9	0	0.902
TYMS	NT5C3	1849803	1843615	9606.ENSP00000315644	9606.ENSP00000242210	0	0	0	0	0	0	0.9	0.064	0.902
UGT8	PPAP2A	1849445	1845619	9606.ENSP00000311648	9606.ENSP00000264775	0.054	0	0	0	0.048	0	0.9	0.049	0.902
B4GALNT1	GLB1	1852474	1848897	9606.ENSP00000341562	9606.ENSP00000306920	0	0	0	0	0	0	0.9	0.061	0.902
MTHFD1	PC	1862707	1858145	9606.ENSP00000450560	9606.ENSP00000377527	0	0	0	0	0.142	0.774	0	0.535	0.902
IL4I1	ASNS	1852606	1842325	9606.ENSP00000342557	9606.ENSP00000175506	0	0	0	0	0	0	0.9	0.066	0.902
ASMT	ALDH9A1	1857353	1853096	9606.ENSP00000370639	9606.ENSP00000346827	0	0	0	0	0	0	0.9	0.066	0.902
AFMID	GOT2	1851092	1843750	9606.ENSP00000328938	9606.ENSP00000245206	0	0	0	0	0.053	0	0.9	0.051	0.902
PTDSS1	LCAT	1861842	1845454	9606.ENSP00000430548	9606.ENSP00000264005	0	0	0	0	0.047	0	0.9	0.052	0.901
CYP1A2	STS	1852534	1842680	9606.ENSP00000342007	9606.ENSP00000217961	0	0	0	0	0.046	0	0.9	0.054	0.901
NT5M	ADA	1857785	1855776	9606.ENSP00000373674	9606.ENSP00000361965	0	0	0	0	0	0	0.9	0.054	0.901
CTH	AGXT2	1855373	1843287	9606.ENSP00000359976	9606.ENSP00000231420	0	0	0	0	0.053	0	0.9	0.044	0.901
NT5M	GUK1	1857785	1854437	9606.ENSP00000373674	9606.ENSP00000355689	0	0	0	0	0.054	0	0.9	0.042	0.901
UPRT	NT5C3	1855895	1843615	9606.ENSP00000362481	9606.ENSP00000242210	0	0	0	0	0.053	0	0.9	0.044	0.901
GUK1	NT5C	1854437	1843767	9606.ENSP00000355689	9606.ENSP00000245552	0	0	0	0	0.054	0	0.9	0	0.901
AOX1	AGXT2	1856168	1843287	9606.ENSP00000363832	9606.ENSP00000231420	0	0	0	0	0.056	0	0.9	0	0.901
AK5	NT5E	1853069	1844535	9606.ENSP00000346577	9606.ENSP00000257770	0	0	0	0	0.05	0	0.9	0.047	0.901
DCTPP1	DCK	1850456	1847023	9606.ENSP00000322524	9606.ENSP00000286648	0	0	0	0	0.053	0	0.9	0.041	0.901
GMPS	KARS	1861442	1850738	9606.ENSP00000419851	9606.ENSP00000325448	0.048	0	0	0	0.791	0	0	0.541	0.901
NT5M	DCTPP1	1857785	1850456	9606.ENSP00000373674	9606.ENSP00000322524	0	0	0	0	0.06	0	0.9	0	0.901
ADA	NT5C3	1855776	1843615	9606.ENSP00000361965	9606.ENSP00000242210	0	0	0	0	0.042	0	0.9	0.054	0.901
PHOSPHO1	CHAT	1860631	1851961	9606.ENSP00000406909	9606.ENSP00000337103	0	0	0	0	0.052	0	0.9	0	0.901
NAPRT1	NT5C3	1860287	1843615	9606.ENSP00000401508	9606.ENSP00000242210	0	0	0	0	0.054	0	0.9	0	0.901
GUK1	NT5E	1854437	1844535	9606.ENSP00000355689	9606.ENSP00000257770	0	0	0	0	0.054	0	0.9	0	0.901
AK3	NT5E	1857438	1844535	9606.ENSP00000371230	9606.ENSP00000257770	0	0	0	0	0.052	0	0.9	0.047	0.901
GOT1	NAGS	1855278	1847412	9606.ENSP00000359539	9606.ENSP00000293404	0	0	0	0	0.055	0	0.9	0	0.901
SLC33A1	B4GALNT1	1853852	1852474	9606.ENSP00000352456	9606.ENSP00000341562	0	0	0	0	0.053	0	0.9	0	0.901
TK1	NT5C3	1848315	1843615	9606.ENSP00000301634	9606.ENSP00000242210	0	0	0	0	0.042	0	0.8	0.526	0.901
DCTPP1	NT5C	1850456	1843767	9606.ENSP00000322524	9606.ENSP00000245552	0	0	0	0	0.06	0	0.9	0	0.901
CYP7B1	STS	1849337	1842680	9606.ENSP00000310721	9606.ENSP00000217961	0	0	0	0	0.046	0	0.9	0.048	0.901
NAGS	GOT2	1847412	1843750	9606.ENSP00000293404	9606.ENSP00000245206	0	0	0	0	0.055	0	0.9	0	0.901
CYP7B1	SULT2B1	1849337	1842398	9606.ENSP00000310721	9606.ENSP00000201586	0	0	0	0	0.044	0	0.9	0.055	0.901
GCH1	NUDT2	1858303	1852106	9606.ENSP00000378890	9606.ENSP00000338397	0.062	0	0	0	0.072	0	0.882	0.151	0.901
AOX1	RDH5	1856168	1844549	9606.ENSP00000363832	9606.ENSP00000257895	0	0	0	0	0.053	0	0.9	0	0.901
HSD11B2	AKR1D1	1849905	1843626	9606.ENSP00000316786	9606.ENSP00000242375	0	0	0	0	0	0	0.9	0.053	0.901
DBH	AOC3	1858060	1849521	9606.ENSP00000376776	9606.ENSP00000312326	0	0	0	0	0	0	0.9	0.056	0.901
ACACB	MLYCD	1852406	1845142	9606.ENSP00000341044	9606.ENSP00000262430	0	0	0	0	0.055	0	0.8	0.519	0.901
ITPA	NT5C3	1857158	1843615	9606.ENSP00000369456	9606.ENSP00000242210	0	0	0	0	0.053	0	0.9	0	0.901
GNMT	AGXT2	1855760	1843287	9606.ENSP00000361894	9606.ENSP00000231420	0	0	0	0	0.053	0	0.9	0	0.901
CYP1A2	SULT2B1	1852534	1842398	9606.ENSP00000342007	9606.ENSP00000201586	0	0	0	0	0	0	0.9	0.054	0.901
DEGS2	GALC	1848915	1844883	9606.ENSP00000307126	9606.ENSP00000261304	0	0	0	0	0	0	0.9	0	0.9
APRT	NT5C3	1856856	1843615	9606.ENSP00000367615	9606.ENSP00000242210	0	0	0	0	0.047	0	0.9	0	0.9
CMPK1	DCTPP1	1855566	1850456	9606.ENSP00000360939	9606.ENSP00000322524	0	0	0	0	0	0	0.9	0.049	0.9
NT5M	ITPA	1857785	1857158	9606.ENSP00000373674	9606.ENSP00000369456	0	0	0	0	0	0	0.9	0	0.9
GMPS	NT5C	1861442	1843767	9606.ENSP00000419851	9606.ENSP00000245552	0	0	0	0	0	0	0.9	0.046	0.9
AK5	NT5C	1853069	1843767	9606.ENSP00000346577	9606.ENSP00000245552	0	0	0	0	0	0	0.9	0	0.9
QPRT	NT5M	1858293	1857785	9606.ENSP00000378782	9606.ENSP00000373674	0	0	0	0	0	0	0.9	0	0.9
ADPGK	GALM	1849509	1846241	9606.ENSP00000312250	9606.ENSP00000272252	0	0	0	0	0	0	0.9	0	0.9
NTPCR	TPK1	1854414	1853953	9606.ENSP00000355587	9606.ENSP00000353165	0	0	0	0	0	0	0.9	0	0.9
ACLY	ATIC	1844250	1843445	9606.ENSP00000253792	9606.ENSP00000236959	0.621	0	0	0	0.154	0	0	0.713	0.9
NT5M	NUDT12	1857785	1843266	9606.ENSP00000373674	9606.ENSP00000230792	0	0	0	0	0	0	0.9	0	0.9
NT5C3	NUDT12	1843615	1843266	9606.ENSP00000242210	9606.ENSP00000230792	0	0	0	0	0	0	0.9	0	0.9
NT5M	UPRT	1857785	1855895	9606.ENSP00000373674	9606.ENSP00000362481	0	0	0	0	0	0	0.9	0	0.9
NT5M	ATIC	1857785	1843445	9606.ENSP00000373674	9606.ENSP00000236959	0	0	0	0	0	0	0.9	0.045	0.9
QPRT	NT5C	1858293	1843767	9606.ENSP00000378782	9606.ENSP00000245552	0	0	0	0	0	0	0.9	0	0.9
NAPRT1	NT5M	1860287	1857785	9606.ENSP00000401508	9606.ENSP00000373674	0	0	0	0	0	0	0.9	0	0.9
DCTPP1	NT5E	1850456	1844535	9606.ENSP00000322524	9606.ENSP00000257770	0	0	0	0	0	0	0.9	0	0.9
IL4I1	CAD	1852606	1845599	9606.ENSP00000342557	9606.ENSP00000264705	0	0	0	0	0	0	0.9	0	0.9
GALC	SMPD3	1844883	1842744	9606.ENSP00000261304	9606.ENSP00000219334	0	0	0	0	0	0	0.9	0	0.9
NNT	NUDT12	1845588	1843266	9606.ENSP00000264663	9606.ENSP00000230792	0	0	0	0	0	0	0.9	0	0.9
NTPCR	AK5	1854414	1853069	9606.ENSP00000355587	9606.ENSP00000346577	0	0	0	0	0	0	0.9	0.046	0.9
HPRT1	NT5C3	1847973	1843615	9606.ENSP00000298556	9606.ENSP00000242210	0	0	0	0	0.045	0	0.9	0.041	0.9
PCYT2	PHOSPHO1	1862204	1860631	9606.ENSP00000442050	9606.ENSP00000406909	0	0	0	0	0	0	0.9	0	0.9
NT5M	NMNAT1	1857785	1856640	9606.ENSP00000373674	9606.ENSP00000366410	0	0	0	0	0	0	0.9	0.045	0.9
FTCD	MTFMT	1847305	1842777	9606.ENSP00000291670	9606.ENSP00000220058	0	0	0	0	0	0	0.9	0	0.9
DCTPP1	NT5C3	1850456	1843615	9606.ENSP00000322524	9606.ENSP00000242210	0	0	0	0	0	0	0.9	0	0.9
GOT1	TAT	1855278	1853275	9606.ENSP00000359539	9606.ENSP00000348234	0	0	0	0	0.073	0	0.8	0.507	0.9
B3GALT5	B3GALNT1	1852685	1850549	9606.ENSP00000343318	9606.ENSP00000323479	0	0	0	0.889	0	0	0.9	0.042	0.9
NMNAT1	NT5C	1856640	1843767	9606.ENSP00000366410	9606.ENSP00000245552	0	0	0	0	0	0	0.9	0.045	0.9
UPRT	NT5C	1855895	1843767	9606.ENSP00000362481	9606.ENSP00000245552	0	0	0	0	0	0	0.9	0	0.9
AK3	NTPCR	1857438	1854414	9606.ENSP00000371230	9606.ENSP00000355587	0	0	0	0	0.049	0	0.9	0	0.9
SLC33A1	ST8SIA5	1853852	1850337	9606.ENSP00000352456	9606.ENSP00000321343	0	0	0	0	0	0	0.9	0	0.9
GOT1	TYR	1855278	1845331	9606.ENSP00000359539	9606.ENSP00000263321	0	0	0	0	0	0	0.9	0.045	0.9
DTYMK	NT5E	1848672	1844535	9606.ENSP00000304802	9606.ENSP00000257770	0	0	0	0	0	0	0.9	0.045	0.9
LDLR	SLC18A3	1862854	1856047	9606.ENSP00000454071	9606.ENSP00000363229	0	0	0	0	0	0	0.9	0.041	0.9
GMPS	NT5M	1861442	1857785	9606.ENSP00000419851	9606.ENSP00000373674	0	0	0	0	0	0	0.9	0	0.9
DEGS1	GALC	1849873	1844883	9606.ENSP00000316476	9606.ENSP00000261304	0	0	0	0	0.047	0	0.9	0	0.9
NT5C	NUDT12	1843767	1843266	9606.ENSP00000245552	9606.ENSP00000230792	0	0	0	0	0	0	0.9	0	0.9
NT5M	HPRT1	1857785	1847973	9606.ENSP00000373674	9606.ENSP00000298556	0	0	0	0	0	0	0.9	0	0.9
ACOT12	ACSS2	1848512	1844221	9606.ENSP00000303246	9606.ENSP00000253382	0	0	0	0	0	0	0.9	0.048	0.9
NMNAT1	NT5C3	1856640	1843615	9606.ENSP00000366410	9606.ENSP00000242210	0	0	0	0	0	0	0.9	0	0.9
AK3	NT5C	1857438	1843767	9606.ENSP00000371230	9606.ENSP00000245552	0	0	0	0	0	0	0.9	0	0.9
CYP3A7	STS	1852001	1842680	9606.ENSP00000337450	9606.ENSP00000217961	0	0	0	0	0.046	0	0.9	0	0.9
NT5C3	ATIC	1843615	1843445	9606.ENSP00000242210	9606.ENSP00000236959	0	0	0	0	0.048	0	0.9	0	0.9
GATM	ALDH9A1	1858414	1853096	9606.ENSP00000379895	9606.ENSP00000346827	0	0	0	0	0	0	0.9	0.05	0.9
NAPRT1	NT5C	1860287	1843767	9606.ENSP00000401508	9606.ENSP00000245552	0	0	0	0	0	0	0.9	0	0.9
NT5M	AK5	1857785	1853069	9606.ENSP00000373674	9606.ENSP00000346577	0	0	0	0	0	0	0.9	0	0.9
QPRT	NT5C3	1858293	1843615	9606.ENSP00000378782	9606.ENSP00000242210	0	0	0	0	0.047	0	0.9	0	0.9
GMPS	NT5C3	1861442	1843615	9606.ENSP00000419851	9606.ENSP00000242210	0	0	0	0	0	0	0.9	0	0.9
GUK1	NT5C3	1854437	1843615	9606.ENSP00000355689	9606.ENSP00000242210	0	0	0	0	0.047	0	0.9	0	0.9
ST8SIA1	SLC33A1	1858355	1853852	9606.ENSP00000379353	9606.ENSP00000352456	0	0	0	0	0	0	0.9	0	0.9
ADH5	ALDH4A1	1847722	1847245	9606.ENSP00000296412	9606.ENSP00000290597	0.063	0	0	0	0.055	0.774	0.435	0.254	0.9
SHMT1	PFAS	1850087	1849628	9606.ENSP00000318868	9606.ENSP00000313490	0.072	0	0	0	0.802	0	0	0.495	0.899
COQ2	COQ3	1849359	1844320	9606.ENSP00000310873	9606.ENSP00000254759	0	0	0.43	0	0.084	0	0	0.823	0.899
ACAT2	ACAT1	1854502	1845812	9606.ENSP00000356015	9606.ENSP00000265838	0	0	0.527	0.914	0.17	0.361	0.8	0.91	0.898
COQ2	COQ5	1849359	1847130	9606.ENSP00000310873	9606.ENSP00000288532	0.309	0	0.283	0	0.054	0	0	0.807	0.897
GMPS	DPYD	1861442	1855189	9606.ENSP00000419851	9606.ENSP00000359211	0.073	0	0	0	0.583	0	0	0.755	0.897
ACADSB	ACACB	1854904	1852406	9606.ENSP00000357873	9606.ENSP00000341044	0.378	0	0	0	0.102	0	0.535	0.653	0.897
ALDH18A1	GLS	1855437	1849955	9606.ENSP00000360268	9606.ENSP00000317379	0.052	0	0	0	0	0	0.882	0.157	0.897
CS	GOT2	1852545	1843750	9606.ENSP00000342056	9606.ENSP00000245206	0	0	0	0	0.16	0	0.8	0.44	0.897
FH	GOT2	1854397	1843750	9606.ENSP00000355518	9606.ENSP00000245206	0	0	0	0	0.239	0	0.8	0.379	0.897
CS	FASN	1852545	1848653	9606.ENSP00000342056	9606.ENSP00000304592	0	0	0	0	0.181	0	0.8	0.418	0.896
CHDH	PEMT	1850189	1844374	9606.ENSP00000319851	9606.ENSP00000255389	0	0	0	0	0	0	0.8	0.505	0.896
SLC18A3	CHAT	1856047	1851961	9606.ENSP00000363229	9606.ENSP00000337103	0	0	0	0	0.109	0	0	0.887	0.895
MTHFD1	DPYD	1862707	1855189	9606.ENSP00000450560	9606.ENSP00000359211	0.385	0	0	0	0.268	0	0.274	0.718	0.895
FH	DLD	1854397	1842429	9606.ENSP00000355518	9606.ENSP00000205402	0.044	0	0	0	0.482	0.417	0.36	0.521	0.895
ACACB	ACOX2	1852406	1848984	9606.ENSP00000341044	9606.ENSP00000307697	0.378	0	0	0	0.102	0	0.535	0.64	0.894
CAT	GSS	1843587	1842630	9606.ENSP00000241052	9606.ENSP00000216951	0	0	0	0	0.053	0.603	0	0.741	0.894
MTHFD1	ACLY	1862707	1844250	9606.ENSP00000450560	9606.ENSP00000253792	0.372	0	0	0	0.351	0	0	0.759	0.893
ACACB	GCDH	1852406	1842891	9606.ENSP00000341044	9606.ENSP00000222214	0.378	0	0	0	0.102	0	0.535	0.639	0.893
HGD	FAH	1846869	1844986	9606.ENSP00000283871	9606.ENSP00000261755	0.309	0	0.376	0	0.364	0	0	0.652	0.892
AOX1	MOCS1	1856168	1855845	9606.ENSP00000363832	9606.ENSP00000362282	0.055	0	0	0	0.043	0	0	0.889	0.891
OAT	NAGS	1854897	1847412	9606.ENSP00000357838	9606.ENSP00000293404	0.309	0	0	0	0.464	0	0.435	0.541	0.891
LDHA	CS	1862289	1852545	9606.ENSP00000445175	9606.ENSP00000342056	0.309	0	0	0	0.352	0.12	0.435	0.588	0.891
PAH	TYR	1862478	1845331	9606.ENSP00000448059	9606.ENSP00000263321	0	0	0	0	0.235	0	0.8	0.348	0.891
MTHFR	MTRR	1856524	1845590	9606.ENSP00000365775	9606.ENSP00000264668	0	0	0	0	0.074	0	0	0.886	0.89
DPYS	DHODH	1846509	1842732	9606.ENSP00000276651	9606.ENSP00000219240	0.309	0	0	0	0.366	0.414	0.435	0.356	0.889
FECH	HMBS	1857583	1846580	9606.ENSP00000372326	9606.ENSP00000278715	0.309	0	0	0	0.106	0	0	0.835	0.889
ALDH4A1	DLD	1847245	1842429	9606.ENSP00000290597	9606.ENSP00000205402	0	0	0	0	0.094	0	0.8	0.438	0.889
SGSH	NAGLU	1849720	1843062	9606.ENSP00000314606	9606.ENSP00000225927	0	0	0	0	0.09	0	0	0.884	0.889
FECH	CPOX	1857583	1845499	9606.ENSP00000372326	9606.ENSP00000264193	0.098	0	0	0	0.132	0	0	0.868	0.888
MTHFD1	CAD	1862707	1845599	9606.ENSP00000450560	9606.ENSP00000264705	0.384	0	0	0	0.408	0	0	0.715	0.887
MOCS2	SUOX	1858439	1845907	9606.ENSP00000380157	9606.ENSP00000266971	0.074	0	0	0	0.121	0	0	0.87	0.884
SHMT2	CAD	1851612	1845599	9606.ENSP00000333667	9606.ENSP00000264705	0.172	0	0	0	0.34	0	0.536	0.597	0.884
GMDS	ALG1	1857286	1845126	9606.ENSP00000370194	9606.ENSP00000262374	0.309	0	0	0	0.073	0	0.8	0.198	0.883
MTHFD2	DMGDH	1858157	1844361	9606.ENSP00000377617	9606.ENSP00000255189	0.373	0	0	0	0.257	0	0.435	0.608	0.883
SORD	FAH	1845966	1844986	9606.ENSP00000267814	9606.ENSP00000261755	0	0	0	0	0.121	0.774	0.429	0.082	0.882
KMO	HAAO	1854396	1847517	9606.ENSP00000355517	9606.ENSP00000294973	0.146	0	0.519	0	0.125	0	0	0.711	0.882
CAD	MTFMT	1845599	1842777	9606.ENSP00000264705	9606.ENSP00000220058	0.823	0	0	0	0.094	0	0	0.315	0.88
ALAD	CPOX	1859146	1845499	9606.ENSP00000386284	9606.ENSP00000264193	0.309	0	0	0	0.153	0	0	0.81	0.879
NT5M	TK1	1857785	1848315	9606.ENSP00000373674	9606.ENSP00000301634	0	0	0	0	0.047	0	0.8	0.414	0.878
HSD17B4	CAT	1861507	1843587	9606.ENSP00000420914	9606.ENSP00000241052	0	0	0	0	0.237	0.503	0.435	0.496	0.877
MTHFR	CTH	1856524	1855373	9606.ENSP00000365775	9606.ENSP00000359976	0.309	0	0	0	0.181	0.166	0.435	0.609	0.876
AMD1	ODC1	1854906	1843384	9606.ENSP00000357880	9606.ENSP00000234111	0	0	0	0	0.067	0.102	0	0.863	0.875
AUH	ACAT1	1856368	1845812	9606.ENSP00000364883	9606.ENSP00000265838	0.309	0	0	0	0.256	0.492	0.435	0.279	0.874
GARS	KARS	1857811	1850738	9606.ENSP00000373918	9606.ENSP00000325448	0.057	0	0	0	0.43	0	0	0.785	0.874
FH	FAH	1854397	1844986	9606.ENSP00000355518	9606.ENSP00000261755	0	0	0	0	0.058	0	0.848	0.188	0.874
CH25H	CYP39A1	1855563	1846425	9606.ENSP00000360918	9606.ENSP00000275016	0	0	0	0	0.417	0.507	0	0.599	0.874
LSS	SC5DL	1853343	1845461	9606.ENSP00000348762	9606.ENSP00000264027	0	0	0	0	0.232	0.717	0	0.461	0.872
QPRT	NADSYN1	1858293	1850833	9606.ENSP00000378782	9606.ENSP00000326424	0.34	0	0	0	0.044	0	0.503	0.641	0.872
ACE	CRP	1847260	1844348	9606.ENSP00000290866	9606.ENSP00000255030	0	0	0	0	0	0	0	0.872	0.872
GAA	AGA	1848760	1845569	9606.ENSP00000305692	9606.ENSP00000264595	0	0	0	0	0.054	0	0	0.871	0.872
XDH	SUOX	1857027	1845907	9606.ENSP00000368727	9606.ENSP00000266971	0	0	0	0	0	0	0	0.871	0.871
GPI	PGD	1860535	1846175	9606.ENSP00000405573	9606.ENSP00000270776	0.063	0	0	0	0.27	0	0	0.826	0.87
UROC1	FTCD	1857700	1847305	9606.ENSP00000373073	9606.ENSP00000291670	0.505	0	0.48	0	0.155	0	0	0.47	0.869
IVD	ACACB	1861355	1852406	9606.ENSP00000418397	9606.ENSP00000341044	0.384	0	0	0	0.365	0	0.381	0.523	0.869
AUH	ACAT2	1856368	1854502	9606.ENSP00000364883	9606.ENSP00000356015	0.309	0	0	0	0.256	0.492	0.435	0.254	0.869
TYMS	CAD	1849803	1845599	9606.ENSP00000315644	9606.ENSP00000264705	0	0	0	0	0.213	0	0.535	0.666	0.867
ALG8	ALG5	1848085	1843540	9606.ENSP00000299626	9606.ENSP00000239891	0	0	0	0	0.119	0.078	0	0.849	0.867
XDH	MOCS1	1857027	1855845	9606.ENSP00000368727	9606.ENSP00000362282	0.055	0	0	0	0.043	0	0	0.865	0.867
MCEE	SPR	1843703	1843403	9606.ENSP00000244217	9606.ENSP00000234454	0	0	0	0	0	0	0	0.867	0.867
DTYMK	CMPK2	1848672	1844464	9606.ENSP00000304802	9606.ENSP00000256722	0	0	0	0	0	0	0	0.866	0.866
LPL	FASN	1849220	1848653	9606.ENSP00000309757	9606.ENSP00000304592	0	0	0	0	0	0	0	0.866	0.866
CTH	DGUOK	1855373	1845479	9606.ENSP00000359976	9606.ENSP00000264093	0	0	0	0	0	0	0	0.866	0.866
CYP2C8	CYP2C9	1855452	1844814	9606.ENSP00000360317	9606.ENSP00000260682	0	0	0.527	0.983	0.342	0	0.8	0.93	0.866
GMPS	PNP	1861442	1854141	9606.ENSP00000419851	9606.ENSP00000354532	0.371	0	0	0	0.153	0.347	0	0.659	0.865
SHMT1	CAD	1850087	1845599	9606.ENSP00000318868	9606.ENSP00000264705	0.172	0	0	0	0.262	0	0.536	0.579	0.864
HSD17B4	CHAT	1861507	1851961	9606.ENSP00000420914	9606.ENSP00000337103	0	0	0	0	0.856	0	0	0.095	0.864
DUT	ITPA	1857313	1857158	9606.ENSP00000370376	9606.ENSP00000369456	0	0	0	0	0.149	0	0.826	0.152	0.864
PCK1	GOT2	1850185	1843750	9606.ENSP00000319814	9606.ENSP00000245206	0	0	0	0	0	0	0.8	0.35	0.864
HMGCR	FDFT1	1847097	1842791	9606.ENSP00000287936	9606.ENSP00000220584	0.063	0	0.2	0	0.21	0.102	0	0.781	0.862
MOCS2	AOX1	1858439	1856168	9606.ENSP00000380157	9606.ENSP00000363832	0	0	0	0	0.053	0	0	0.861	0.862
DHCR24	CYP46A1	1855451	1845001	9606.ENSP00000360316	9606.ENSP00000261835	0	0	0	0	0.049	0	0.815	0.28	0.862
GCH1	ITPA	1858303	1857158	9606.ENSP00000378890	9606.ENSP00000369456	0.172	0	0	0	0.1	0	0.826	0.058	0.862
LDHA	GOT1	1862289	1855278	9606.ENSP00000445175	9606.ENSP00000359539	0	0	0	0	0.128	0.043	0.435	0.741	0.861
GPHN	AOX1	1861331	1856168	9606.ENSP00000417901	9606.ENSP00000363832	0	0	0	0	0.054	0	0	0.86	0.861
NSDHL	LSS	1855208	1853343	9606.ENSP00000359297	9606.ENSP00000348762	0	0	0	0	0.367	0.672	0	0.38	0.86
PCK1	ACSS2	1850185	1844221	9606.ENSP00000319814	9606.ENSP00000253382	0	0	0	0	0.055	0	0.8	0.321	0.86
MTR	DMGDH	1854401	1844361	9606.ENSP00000355536	9606.ENSP00000255189	0.073	0	0	0	0.056	0	0.536	0.697	0.86
GALT	UGDH	1856937	1850153	9606.ENSP00000368119	9606.ENSP00000319501	0	0	0	0	0.05	0	0.8	0.322	0.859
HMGCL	CS	1856126	1852545	9606.ENSP00000363614	9606.ENSP00000342056	0.048	0	0	0	0.073	0	0.8	0.296	0.859
CPS1	ALDH18A1	1860357	1855437	9606.ENSP00000402608	9606.ENSP00000360268	0.07	0	0	0	0.126	0.295	0.536	0.551	0.859
GCH1	SPR	1858303	1843403	9606.ENSP00000378890	9606.ENSP00000234454	0	0	0	0	0	0	0	0.858	0.858
SOD2	GSR	1854504	1842813	9606.ENSP00000356022	9606.ENSP00000221130	0.048	0	0	0	0.112	0	0	0.846	0.858
GOT1	CS	1855278	1852545	9606.ENSP00000359539	9606.ENSP00000342056	0	0	0	0	0.1	0	0.8	0.276	0.858
ACACB	AACS	1852406	1850686	9606.ENSP00000341044	9606.ENSP00000324842	0.361	0	0	0	0.269	0.173	0	0.676	0.858
NT5E	NT5C	1844535	1843767	9606.ENSP00000257770	9606.ENSP00000245552	0	0	0	0	0	0	0.8	0.315	0.857
GOT1	PCK1	1855278	1850185	9606.ENSP00000359539	9606.ENSP00000319814	0	0	0	0	0	0	0.8	0.316	0.857
PPCDC	TYMS	1852668	1849803	9606.ENSP00000343190	9606.ENSP00000315644	0.06	0.734	0	0	0.056	0	0.418	0.121	0.857
NADSYN1	ACLY	1850833	1844250	9606.ENSP00000326424	9606.ENSP00000253792	0.824	0	0	0	0.153	0	0	0.114	0.856
CBS	MTRR	1852819	1845590	9606.ENSP00000344460	9606.ENSP00000264668	0.073	0	0	0	0.143	0.06	0.435	0.71	0.855
HMGCR	SQLE	1847097	1845823	9606.ENSP00000287936	9606.ENSP00000265896	0	0	0	0	0.605	0	0	0.648	0.855
ALDH7A1	DPYD	1859243	1855189	9606.ENSP00000387123	9606.ENSP00000359211	0.05	0	0	0	0.084	0	0	0.846	0.854
DPYD	ACACB	1855189	1852406	9606.ENSP00000359211	9606.ENSP00000341044	0.106	0	0	0	0.464	0.17	0	0.678	0.854
ALAD	FECH	1859146	1857583	9606.ENSP00000386284	9606.ENSP00000372326	0.309	0	0	0	0.103	0	0	0.784	0.854
PC	DLAT	1858145	1846666	9606.ENSP00000377527	9606.ENSP00000280346	0.048	0	0	0	0.094	0	0.8	0.255	0.854
GPD2	PPAP2A	1849092	1845619	9606.ENSP00000308610	9606.ENSP00000264775	0	0	0	0	0.049	0	0.848	0.065	0.853
MTHFD1	ALDH18A1	1862707	1855437	9606.ENSP00000450560	9606.ENSP00000360268	0.116	0	0	0	0.173	0.503	0	0.642	0.853
AOX1	GDA	1856168	1843476	9606.ENSP00000363832	9606.ENSP00000238018	0.505	0	0.343	0	0.131	0	0.536	0.053	0.853
DHCR24	CYP11A1	1855451	1845987	9606.ENSP00000360316	9606.ENSP00000268053	0	0	0	0	0	0	0.815	0.229	0.851
ALG12	ALG5	1851631	1843540	9606.ENSP00000333813	9606.ENSP00000239891	0	0	0	0	0	0.717	0	0.496	0.851
IVD	ACADM	1861355	1860801	9606.ENSP00000418397	9606.ENSP00000409612	0	0	0.509	0.84	0.124	0	0.8	0.726	0.85
NMNAT1	NUDT12	1856640	1843266	9606.ENSP00000366410	9606.ENSP00000230792	0	0	0	0	0.054	0	0.8	0.272	0.85
LDHA	ACACB	1862289	1852406	9606.ENSP00000445175	9606.ENSP00000341044	0.083	0	0	0	0.061	0	0.532	0.673	0.85
ACADM	ACLY	1860801	1844250	9606.ENSP00000409612	9606.ENSP00000253792	0.084	0	0	0	0.104	0.046	0.493	0.677	0.848
DHCR24	CYP27A1	1855451	1844601	9606.ENSP00000360316	9606.ENSP00000258415	0	0	0	0	0.054	0	0.815	0.197	0.848
CH25H	LSS	1855563	1853343	9606.ENSP00000360918	9606.ENSP00000348762	0	0	0	0	0.401	0.666	0	0.3	0.847
SGPL1	ABAT	1855850	1846008	9606.ENSP00000362298	9606.ENSP00000268251	0.309	0	0	0	0.376	0.147	0.435	0.376	0.846
ACACB	MDH2	1852406	1850888	9606.ENSP00000341044	9606.ENSP00000327070	0.083	0	0	0	0.061	0	0.532	0.663	0.846
CH25H	CYP51A1	1855563	1842119	9606.ENSP00000360918	9606.ENSP00000003100	0	0	0	0	0.417	0.507	0	0.508	0.846
FASN	CYP27A1	1848653	1844601	9606.ENSP00000304592	9606.ENSP00000258415	0	0	0	0	0.051	0.778	0	0.321	0.845
MTHFR	CBS	1856524	1852819	9606.ENSP00000365775	9606.ENSP00000344460	0	0	0	0	0	0	0	0.845	0.845
PPOX	HMBS	1852758	1846580	9606.ENSP00000343943	9606.ENSP00000278715	0.309	0	0	0	0.215	0	0	0.738	0.845
MLYCD	ACSS2	1845142	1844221	9606.ENSP00000262430	9606.ENSP00000253382	0	0	0	0	0.055	0	0.8	0.244	0.844
GLB1	GUSB	1848897	1848445	9606.ENSP00000306920	9606.ENSP00000302728	0.064	0	0	0	0.098	0	0	0.83	0.844
DHCR24	STS	1855451	1842680	9606.ENSP00000360316	9606.ENSP00000217961	0	0	0	0	0	0	0.8	0.255	0.844
GRHPR	AGXT2	1849624	1843287	9606.ENSP00000313432	9606.ENSP00000231420	0	0	0	0	0.093	0	0.8	0.213	0.844
CYP1A2	CYP1B1	1852534	1844805	9606.ENSP00000342007	9606.ENSP00000260630	0	0	0	0.893	0.181	0	0.8	0.839	0.844
PAICS	MTHFD2	1858750	1858157	9606.ENSP00000382595	9606.ENSP00000377617	0.383	0	0	0	0.53	0	0	0.504	0.843
CS	AACS	1852545	1850686	9606.ENSP00000342056	9606.ENSP00000324842	0.073	0	0	0	0.464	0.098	0.435	0.476	0.843
PGD	ACLY	1846175	1844250	9606.ENSP00000270776	9606.ENSP00000253792	0	0	0	0	0.162	0	0	0.819	0.842
GPT	AGXT2	1858252	1843287	9606.ENSP00000378408	9606.ENSP00000231420	0	0	0	0	0.054	0	0.8	0.234	0.842
CPS1	OAT	1860357	1854897	9606.ENSP00000402608	9606.ENSP00000357838	0.505	0	0	0	0.182	0	0	0.641	0.842
G6PD	BPGM	1858108	1852543	9606.ENSP00000377192	9606.ENSP00000342032	0.048	0	0	0	0.093	0	0.8	0.189	0.841
GCH1	TH	1858303	1857346	9606.ENSP00000378890	9606.ENSP00000370571	0	0	0	0	0.067	0.292	0	0.779	0.841
UGT8	GALC	1849445	1844883	9606.ENSP00000311648	9606.ENSP00000261304	0	0	0	0	0	0	0.8	0.241	0.841
ACADM	ACADSB	1860801	1854904	9606.ENSP00000409612	9606.ENSP00000357873	0	0	0.526	0.856	0.093	0	0.8	0.631	0.84
CH25H	HSD3B7	1855563	1847897	9606.ENSP00000360918	9606.ENSP00000297679	0	0	0	0	0.181	0.507	0	0.637	0.84
MTHFD2	ACACB	1858157	1852406	9606.ENSP00000377617	9606.ENSP00000341044	0.63	0	0	0	0.127	0.067	0	0.533	0.84
LDHA	GOT2	1862289	1843750	9606.ENSP00000445175	9606.ENSP00000245206	0	0	0	0	0.193	0.043	0.435	0.677	0.84
BPGM	TALDO1	1852543	1850327	9606.ENSP00000342032	9606.ENSP00000321259	0.051	0	0	0	0.096	0	0.8	0.181	0.84
GMPS	NADSYN1	1861442	1850833	9606.ENSP00000419851	9606.ENSP00000326424	0.383	0	0	0	0.073	0	0	0.741	0.839
CH25H	DHCR24	1855563	1855451	9606.ENSP00000360918	9606.ENSP00000360316	0	0	0	0	0.122	0	0.8	0.157	0.839
DHDDS	FDFT1	1853945	1842791	9606.ENSP00000353104	9606.ENSP00000220584	0	0	0	0	0.062	0.046	0.8	0.201	0.837
ALDH6A1	DLAT	1862703	1846666	9606.ENSP00000450436	9606.ENSP00000280346	0	0	0	0	0.073	0	0.8	0.191	0.837
DLAT	MLYCD	1846666	1845142	9606.ENSP00000280346	9606.ENSP00000262430	0	0	0	0	0.053	0	0.817	0.135	0.837
CAD	ODC1	1845599	1843384	9606.ENSP00000264705	9606.ENSP00000234111	0.065	0	0	0	0.49	0	0.117	0.655	0.835
ACADSB	ACLY	1854904	1844250	9606.ENSP00000357873	9606.ENSP00000253792	0.084	0	0	0	0.104	0.046	0.493	0.649	0.835
PPCS	CAD	1855709	1845599	9606.ENSP00000361642	9606.ENSP00000264705	0.823	0	0	0	0.059	0	0	0.09	0.835
TH	CHAT	1857346	1851961	9606.ENSP00000370571	9606.ENSP00000337103	0	0	0	0	0.047	0	0	0.834	0.835
PPCDC	CAD	1852668	1845599	9606.ENSP00000343190	9606.ENSP00000264705	0.823	0	0	0	0.059	0	0	0.09	0.835
DERA	GPI	1861234	1860535	9606.ENSP00000416583	9606.ENSP00000405573	0	0	0	0	0.054	0	0.8	0.195	0.834
ACOX2	ACAT1	1848984	1845812	9606.ENSP00000307697	9606.ENSP00000265838	0.309	0	0	0	0.35	0	0.435	0.424	0.834
GALT	GALM	1856937	1846241	9606.ENSP00000368119	9606.ENSP00000272252	0.309	0	0	0	0.363	0.124	0	0.621	0.834
SHMT2	SHMT1	1851612	1850087	9606.ENSP00000333667	9606.ENSP00000318868	0	0	0.527	0.971	0.066	0.157	0.8	0.727	0.834
LDHA	GPT2	1862289	1852917	9606.ENSP00000445175	9606.ENSP00000345282	0.055	0	0	0	0.057	0	0.435	0.708	0.833
ALDH7A1	ALDH4A1	1859243	1847245	9606.ENSP00000387123	9606.ENSP00000290597	0	0	0.277	0.657	0.056	0	0.8	0.242	0.832
GPHN	XDH	1861331	1857027	9606.ENSP00000417901	9606.ENSP00000368727	0	0	0	0	0.054	0	0	0.83	0.832
DPYD	DHODH	1855189	1842732	9606.ENSP00000359211	9606.ENSP00000219240	0.346	0	0	0	0.121	0.6	0.152	0.275	0.832
NT5M	NT5E	1857785	1844535	9606.ENSP00000373674	9606.ENSP00000257770	0	0	0	0	0	0	0.8	0.198	0.832
ABAT	ACSS2	1846008	1844221	9606.ENSP00000268251	9606.ENSP00000253382	0	0	0	0	0.103	0	0.8	0.137	0.831
ALDH7A1	GLS	1859243	1849955	9606.ENSP00000387123	9606.ENSP00000317379	0	0	0	0	0.051	0	0.8	0.183	0.831
ACOX2	ACLY	1848984	1844250	9606.ENSP00000307697	9606.ENSP00000253792	0.084	0	0	0	0.104	0.046	0.493	0.641	0.831
GMPS	RPIA	1861442	1846865	9606.ENSP00000419851	9606.ENSP00000283646	0.068	0	0	0	0.413	0.417	0	0.533	0.831
ALG6	ALG1	1855404	1845126	9606.ENSP00000360149	9606.ENSP00000262374	0	0	0	0	0.059	0	0	0.827	0.83
ALDH18A1	OTC	1855437	1842206	9606.ENSP00000360268	9606.ENSP00000039007	0.488	0	0	0	0.066	0	0.274	0.57	0.83
FTCD	CAD	1847305	1845599	9606.ENSP00000291670	9606.ENSP00000264705	0	0	0	0	0.182	0	0.8	0	0.829
ACLY	GCDH	1844250	1842891	9606.ENSP00000253792	9606.ENSP00000222214	0.084	0	0	0	0.104	0.046	0.493	0.636	0.829
CPS1	ACLY	1860357	1844250	9606.ENSP00000402608	9606.ENSP00000253792	0.097	0	0	0	0.358	0.097	0	0.713	0.829
PC	ACACB	1858145	1852406	9606.ENSP00000377527	9606.ENSP00000341044	0.519	0	0	0.64	0.502	0	0	0.872	0.828
DLAT	MUT	1846666	1846416	9606.ENSP00000280346	9606.ENSP00000274813	0.062	0	0	0	0.056	0	0.8	0.144	0.828
CPS1	PPAT	1860357	1845503	9606.ENSP00000402608	9606.ENSP00000264220	0.505	0	0	0	0.352	0	0	0.509	0.828
GPT2	AGXT2	1852917	1843287	9606.ENSP00000345282	9606.ENSP00000231420	0	0	0	0	0.054	0	0.8	0.161	0.827
DPYD	PFAS	1855189	1849628	9606.ENSP00000359211	9606.ENSP00000313490	0.064	0	0	0	0.386	0	0	0.724	0.827
ACADM	ABAT	1860801	1846008	9606.ENSP00000409612	9606.ENSP00000268251	0	0	0	0	0.071	0	0.8	0.146	0.827
AOX1	ACSS2	1856168	1844221	9606.ENSP00000363832	9606.ENSP00000253382	0	0	0	0	0.057	0	0.8	0.158	0.827
AK3	CMPK2	1857438	1844464	9606.ENSP00000371230	9606.ENSP00000256722	0	0	0	0	0.055	0.092	0.435	0.685	0.827
ACACB	OTC	1852406	1842206	9606.ENSP00000341044	9606.ENSP00000039007	0.063	0	0	0	0.094	0	0.628	0.516	0.826
ABCA1	SCARB1	1856172	1844967	9606.ENSP00000363868	9606.ENSP00000261693	0	0	0	0	0.05	0	0	0.825	0.826
CPS1	ACACB	1860357	1852406	9606.ENSP00000402608	9606.ENSP00000341044	0.346	0	0	0.609	0.148	0.68	0	0.294	0.826
PAH	TPO	1862478	1850079	9606.ENSP00000448059	9606.ENSP00000318820	0	0	0	0	0.055	0	0.8	0.155	0.826
ALDH4A1	AMT	1847245	1846328	9606.ENSP00000290597	9606.ENSP00000273588	0	0	0	0	0.065	0	0.8	0.146	0.826
NT5E	NT5C3	1844535	1843615	9606.ENSP00000257770	9606.ENSP00000242210	0	0	0	0	0	0	0.8	0.163	0.825
UPRT	CAD	1855895	1845599	9606.ENSP00000362481	9606.ENSP00000264705	0	0	0	0	0.461	0	0	0.689	0.825
GOT1	IL4I1	1855278	1852606	9606.ENSP00000359539	9606.ENSP00000342557	0	0	0	0	0	0	0.8	0.165	0.825
FTCD	ALDH4A1	1847305	1847245	9606.ENSP00000291670	9606.ENSP00000290597	0	0	0	0	0.127	0	0.8	0.079	0.825
CYP7B1	FDFT1	1849337	1842791	9606.ENSP00000310721	9606.ENSP00000220584	0.071	0	0	0	0.181	0.542	0	0.559	0.825
FASN	DLAT	1848653	1846666	9606.ENSP00000304592	9606.ENSP00000280346	0	0	0	0	0.051	0	0.8	0.149	0.824
CYP7B1	SC5DL	1849337	1845461	9606.ENSP00000310721	9606.ENSP00000264027	0	0	0	0	0.23	0.517	0	0.565	0.824
GATM	GLS	1858414	1849955	9606.ENSP00000379895	9606.ENSP00000317379	0	0	0	0	0	0	0.8	0.152	0.823
GLS	AMT	1849955	1846328	9606.ENSP00000317379	9606.ENSP00000273588	0.073	0	0	0	0.05	0	0.8	0.118	0.823
GMPS	DHODH	1861442	1842732	9606.ENSP00000419851	9606.ENSP00000219240	0.053	0	0	0	0.556	0	0	0.614	0.823
DGUOK	NT5C	1845479	1843767	9606.ENSP00000264093	9606.ENSP00000245552	0	0	0	0	0	0	0.8	0.152	0.823
GATM	ALDH4A1	1858414	1847245	9606.ENSP00000379895	9606.ENSP00000290597	0	0	0	0	0.107	0	0.8	0.091	0.823
HMGCL	DLAT	1856126	1846666	9606.ENSP00000363614	9606.ENSP00000280346	0	0	0	0	0.045	0	0.8	0.148	0.823
ALDH9A1	ALDH4A1	1853096	1847245	9606.ENSP00000346827	9606.ENSP00000290597	0	0	0	0.704	0.054	0	0.8	0.386	0.823
TH	PNMT	1857346	1846103	9606.ENSP00000370571	9606.ENSP00000269582	0	0	0	0	0	0	0	0.822	0.822
GPHN	SUOX	1861331	1845907	9606.ENSP00000417901	9606.ENSP00000266971	0.06	0	0	0	0	0	0	0.818	0.822
LPL	LCAT	1849220	1845454	9606.ENSP00000309757	9606.ENSP00000264005	0	0	0	0	0	0	0	0.822	0.822
ACSS2	AGXT2	1844221	1843287	9606.ENSP00000253382	9606.ENSP00000231420	0	0	0	0	0.103	0	0.8	0.092	0.822
AASS	BTD	1858093	1848848	9606.ENSP00000377040	9606.ENSP00000306477	0.099	0	0	0	0.056	0	0.8	0.081	0.822
IL4I1	MDH2	1852606	1850888	9606.ENSP00000342557	9606.ENSP00000327070	0	0	0	0	0	0	0.8	0.147	0.822
BCAT2	AGXT2	1850502	1843287	9606.ENSP00000322991	9606.ENSP00000231420	0	0	0	0	0.052	0	0.8	0.137	0.822
ALDH18A1	DPYD	1855437	1855189	9606.ENSP00000360268	9606.ENSP00000359211	0.083	0	0	0	0.055	0	0.435	0.678	0.821
PC	IL4I1	1858145	1852606	9606.ENSP00000377527	9606.ENSP00000342557	0	0	0	0	0.051	0	0.8	0.137	0.821
APIP	ADI1	1858330	1851611	9606.ENSP00000379133	9606.ENSP00000333666	0.309	0	0.49	0	0.092	0	0	0.508	0.821
ALDH9A1	GLS	1853096	1849955	9606.ENSP00000346827	9606.ENSP00000317379	0	0	0	0	0.052	0	0.8	0.126	0.82
ABCA1	LCAT	1856172	1845454	9606.ENSP00000363868	9606.ENSP00000264005	0	0	0	0	0	0	0	0.82	0.82
LDLR	LPL	1862854	1849220	9606.ENSP00000454071	9606.ENSP00000309757	0	0	0	0	0	0	0	0.82	0.82
IL4I1	ACLY	1852606	1844250	9606.ENSP00000342557	9606.ENSP00000253792	0	0	0	0	0	0	0.8	0.138	0.82
MOCS2	XDH	1858439	1857027	9606.ENSP00000380157	9606.ENSP00000368727	0	0	0	0	0.053	0	0	0.817	0.82
IL4I1	GOT2	1852606	1843750	9606.ENSP00000342557	9606.ENSP00000245206	0	0	0	0	0	0	0.8	0.141	0.82
DMGDH	ACLY	1844361	1844250	9606.ENSP00000255189	9606.ENSP00000253792	0.066	0	0	0	0.464	0	0	0.669	0.819
SQLE	SC5DL	1845823	1845461	9606.ENSP00000265896	9606.ENSP00000264027	0	0	0	0	0.287	0.176	0	0.716	0.818
GNE	CMAS	1858407	1843199	9606.ENSP00000379839	9606.ENSP00000229329	0.353	0	0.313	0	0.089	0	0.117	0.571	0.818
GLS	DLD	1849955	1842429	9606.ENSP00000317379	9606.ENSP00000205402	0	0	0	0	0.054	0	0.8	0.119	0.818
DDO	ACLY	1854923	1844250	9606.ENSP00000357920	9606.ENSP00000253792	0.064	0	0	0	0.055	0	0.8	0.096	0.818
DDO	MDH2	1854923	1850888	9606.ENSP00000357920	9606.ENSP00000327070	0	0	0	0	0.055	0	0.8	0.11	0.817
PCK1	DLAT	1850185	1846666	9606.ENSP00000319814	9606.ENSP00000280346	0	0	0	0	0	0	0.8	0.127	0.817
DERA	ATIC	1861234	1843445	9606.ENSP00000416583	9606.ENSP00000236959	0	0	0	0	0.052	0.774	0	0.211	0.817
DGUOK	NT5C3	1845479	1843615	9606.ENSP00000264093	9606.ENSP00000242210	0	0	0	0	0	0	0.8	0.123	0.817
NIT2	MDH2	1858162	1850888	9606.ENSP00000377696	9606.ENSP00000327070	0.056	0	0	0	0.088	0	0.8	0.066	0.817
CH25H	FDFT1	1855563	1842791	9606.ENSP00000360918	9606.ENSP00000220584	0	0	0	0	0.27	0.666	0	0.306	0.816
UROS	CPOX	1854878	1845499	9606.ENSP00000357775	9606.ENSP00000264193	0	0	0	0	0.055	0	0	0.813	0.816
PPCS	CTH	1855709	1855373	9606.ENSP00000361642	9606.ENSP00000359976	0	0	0	0	0.063	0	0.8	0.098	0.816
FDXR	DHODH	1863756	1842732	9606.ENSP00000462972	9606.ENSP00000219240	0.309	0	0	0	0.121	0.6	0.152	0.243	0.815
ACADM	AGXT2	1860801	1843287	9606.ENSP00000409612	9606.ENSP00000231420	0	0	0	0	0.072	0	0.8	0.087	0.815
DDO	CS	1854923	1852545	9606.ENSP00000357920	9606.ENSP00000342056	0.056	0	0	0	0.055	0	0.8	0.086	0.815
ACADM	AOX1	1860801	1856168	9606.ENSP00000409612	9606.ENSP00000363832	0	0	0	0	0.073	0	0.8	0.085	0.815
MTHFR	DPYD	1856524	1855189	9606.ENSP00000365775	9606.ENSP00000359211	0.071	0	0	0	0.12	0	0.274	0.725	0.815
DDC	AGXT2	1853612	1843287	9606.ENSP00000350616	9606.ENSP00000231420	0.309	0	0	0	0.457	0.113	0.435	0.162	0.814
GMPS	ACLY	1861442	1844250	9606.ENSP00000419851	9606.ENSP00000253792	0.171	0	0	0	0.31	0	0	0.702	0.814
GCH1	NME4	1858303	1842757	9606.ENSP00000378890	9606.ENSP00000219479	0.082	0	0	0	0.059	0	0.8	0.051	0.814
GMPS	MTHFD2	1861442	1858157	9606.ENSP00000419851	9606.ENSP00000377617	0.059	0	0	0	0.792	0	0	0.128	0.814
SI	LCT	1845536	1845492	9606.ENSP00000264382	9606.ENSP00000264162	0.062	0	0	0	0.052	0	0	0.807	0.814
ACACB	HSD11B1	1852406	1844918	9606.ENSP00000341044	9606.ENSP00000261465	0.088	0	0	0	0.059	0	0.501	0.616	0.813
PAH	TH	1862478	1857346	9606.ENSP00000448059	9606.ENSP00000370571	0	0	0.527	0.952	0.054	0	0.8	0.689	0.813
FTCD	ASS1	1847305	1844185	9606.ENSP00000291670	9606.ENSP00000253004	0	0	0	0	0.091	0	0.8	0.055	0.813
HSD3B7	SQLE	1847897	1845823	9606.ENSP00000297679	9606.ENSP00000265896	0	0	0	0	0.268	0.542	0.097	0.453	0.812
FASN	LIAS	1848653	1844909	9606.ENSP00000304592	9606.ENSP00000261434	0	0	0	0	0	0	0.8	0.103	0.812
ACACB	DLD	1852406	1842429	9606.ENSP00000341044	9606.ENSP00000205402	0.062	0	0	0	0.237	0.119	0.394	0.582	0.811
GART	UPRT	1857440	1855895	9606.ENSP00000371236	9606.ENSP00000362481	0.38	0	0	0	0.215	0	0	0.643	0.811
LDHA	GPT	1862289	1858252	9606.ENSP00000445175	9606.ENSP00000378408	0.055	0	0	0	0.057	0	0.435	0.67	0.811
TRMT1	KARS	1853579	1850738	9606.ENSP00000350352	9606.ENSP00000325448	0	0	0	0	0.193	0.774	0	0	0.81
ACACB	GSR	1852406	1842813	9606.ENSP00000341044	9606.ENSP00000221130	0.062	0	0	0	0.237	0.119	0.394	0.58	0.81
PCK1	MUT	1850185	1846416	9606.ENSP00000319814	9606.ENSP00000274813	0	0	0	0	0.052	0	0.8	0.077	0.809
GMPS	ADA	1861442	1855776	9606.ENSP00000419851	9606.ENSP00000361965	0.085	0	0	0	0.506	0	0	0.611	0.809
CHDH	PISD	1850189	1845859	9606.ENSP00000319851	9606.ENSP00000266095	0	0	0	0	0	0	0.8	0.088	0.809
CPS1	ATIC	1860357	1843445	9606.ENSP00000402608	9606.ENSP00000236959	0.073	0	0.23	0	0.525	0	0	0.505	0.809
CYP39A1	FDFT1	1846425	1842791	9606.ENSP00000275016	9606.ENSP00000220584	0.071	0	0	0	0.181	0.542	0	0.517	0.809
ALG12	ALG8	1851631	1848085	9606.ENSP00000333813	9606.ENSP00000299626	0	0	0	0	0.053	0.054	0	0.804	0.809
ALDH18A1	ACACB	1855437	1852406	9606.ENSP00000360268	9606.ENSP00000341044	0.064	0	0	0	0.053	0.394	0.575	0.292	0.808
AFMID	MDH2	1851092	1850888	9606.ENSP00000328938	9606.ENSP00000327070	0	0	0	0	0.049	0	0.8	0.074	0.808
DERA	BPGM	1861234	1852543	9606.ENSP00000416583	9606.ENSP00000342032	0	0	0	0	0.074	0	0.8	0.05	0.808
TAT	IL4I1	1853275	1852606	9606.ENSP00000348234	9606.ENSP00000342557	0	0	0	0	0	0	0.8	0.08	0.808
GNPAT	PPAP2A	1854418	1845619	9606.ENSP00000355607	9606.ENSP00000264775	0	0	0	0	0	0	0.8	0.075	0.807
G6PD	TALDO1	1858108	1850327	9606.ENSP00000377192	9606.ENSP00000321259	0.309	0	0	0	0.314	0.17	0.123	0.528	0.807
NT5M	NT5C	1857785	1843767	9606.ENSP00000373674	9606.ENSP00000245552	0	0	0.527	0.969	0	0	0.8	0.788	0.807
ACACB	HPGD	1852406	1847749	9606.ENSP00000341044	9606.ENSP00000296522	0.088	0	0	0	0.059	0	0.501	0.603	0.807
IL4I1	CS	1852606	1852545	9606.ENSP00000342557	9606.ENSP00000342056	0	0	0	0	0	0	0.8	0.075	0.807
ACOT12	MLYCD	1848512	1845142	9606.ENSP00000303246	9606.ENSP00000262430	0	0	0	0	0.054	0	0.8	0.062	0.807
UGT8	GAA	1849445	1848760	9606.ENSP00000311648	9606.ENSP00000305692	0	0	0	0	0	0	0	0.807	0.807
NIT2	CS	1858162	1852545	9606.ENSP00000377696	9606.ENSP00000342056	0	0	0	0	0.053	0	0.8	0.066	0.807
IL4I1	BCAT2	1852606	1850502	9606.ENSP00000342557	9606.ENSP00000322991	0	0	0	0	0	0	0.8	0.079	0.807
TRMT1	QARS	1853579	1848971	9606.ENSP00000350352	9606.ENSP00000307567	0	0	0	0	0.123	0.774	0	0.098	0.806
FTCD	GOT2	1847305	1843750	9606.ENSP00000291670	9606.ENSP00000245206	0	0	0	0	0	0	0.8	0.074	0.806
DEGS1	DEGS2	1849873	1848915	9606.ENSP00000316476	9606.ENSP00000307126	0	0	0.527	0.976	0	0	0.8	0.91	0.806
MOCS1	NME4	1855845	1842757	9606.ENSP00000362282	9606.ENSP00000219479	0	0	0	0	0	0	0.8	0.067	0.805
GMPS	ALDH18A1	1861442	1855437	9606.ENSP00000419851	9606.ENSP00000360268	0.08	0	0	0	0	0	0.536	0.58	0.805
GPT	GPT2	1858252	1852917	9606.ENSP00000378408	9606.ENSP00000345282	0	0	0.527	0.98	0	0	0.8	0.815	0.805
DDO	PCK1	1854923	1850185	9606.ENSP00000357920	9606.ENSP00000319814	0.048	0	0	0	0.054	0	0.8	0	0.804
GRHPR	AKR1A1	1849624	1849549	9606.ENSP00000313432	9606.ENSP00000312606	0.064	0	0	0	0.266	0.417	0.435	0.268	0.804
GPD1	PPAP2A	1848251	1845619	9606.ENSP00000301149	9606.ENSP00000264775	0	0	0	0	0	0	0.8	0.064	0.804
DDC	ABAT	1853612	1846008	9606.ENSP00000350616	9606.ENSP00000268251	0.309	0	0	0	0.376	0.113	0.435	0.236	0.804
ALDH9A1	CHDH	1853096	1850189	9606.ENSP00000346827	9606.ENSP00000319851	0.166	0.118	0.31	0	0.153	0	0.435	0.346	0.804
ACAT1	GCDH	1845812	1842891	9606.ENSP00000265838	9606.ENSP00000222214	0.309	0	0	0	0.35	0	0.435	0.32	0.804
FH	AFMID	1854397	1851092	9606.ENSP00000355518	9606.ENSP00000328938	0.049	0	0	0	0.053	0	0.8	0	0.804
UGT8	AGA	1849445	1845569	9606.ENSP00000311648	9606.ENSP00000264595	0	0	0	0	0	0	0	0.803	0.803
PC	DDO	1858145	1854923	9606.ENSP00000377527	9606.ENSP00000357920	0	0	0	0	0.054	0	0.8	0.047	0.803
LDLR	HMGCR	1862854	1847097	9606.ENSP00000454071	9606.ENSP00000287936	0	0	0	0	0.141	0	0	0.781	0.803
HSD3B7	FDFT1	1847897	1842791	9606.ENSP00000297679	9606.ENSP00000220584	0	0	0	0	0.268	0.716	0	0.128	0.803
GLS	FTCD	1849955	1847305	9606.ENSP00000317379	9606.ENSP00000291670	0	0	0	0	0.056	0	0.8	0	0.803
G6PD	ADPGK	1858108	1849509	9606.ENSP00000377192	9606.ENSP00000312250	0	0	0	0	0.053	0	0.8	0	0.802
AASS	AASDHPPT	1858093	1846578	9606.ENSP00000377040	9606.ENSP00000278618	0	0	0	0	0	0	0	0.802	0.802
LDHA	FAH	1862289	1844986	9606.ENSP00000445175	9606.ENSP00000261755	0	0	0	0	0.056	0.774	0	0.145	0.802
GOT1	FTCD	1855278	1847305	9606.ENSP00000359539	9606.ENSP00000291670	0	0	0	0	0	0	0.8	0.052	0.802
PPCS	CDO1	1855709	1844014	9606.ENSP00000361642	9606.ENSP00000250535	0	0	0	0	0.052	0	0.8	0	0.802
HYI	AGXT2	1855677	1843287	9606.ENSP00000361502	9606.ENSP00000231420	0	0	0	0	0.054	0	0.8	0	0.802
GRHPR	AOC3	1849624	1849521	9606.ENSP00000313432	9606.ENSP00000312326	0	0	0	0	0.053	0	0.8	0	0.802
TALDO1	ADPGK	1850327	1849509	9606.ENSP00000321259	9606.ENSP00000312250	0	0	0	0	0.053	0	0.8	0	0.802
HSD17B4	ACADM	1861507	1860801	9606.ENSP00000420914	9606.ENSP00000409612	0.309	0	0	0	0.354	0	0.435	0.309	0.802
ITPA	MOCS1	1857158	1855845	9606.ENSP00000369456	9606.ENSP00000362282	0	0	0	0	0.051	0	0.8	0	0.802
NIT2	PC	1858162	1858145	9606.ENSP00000377696	9606.ENSP00000377527	0	0	0	0	0.055	0	0.8	0	0.802
PC	AFMID	1858145	1851092	9606.ENSP00000377527	9606.ENSP00000328938	0	0	0	0	0.054	0	0.8	0	0.802
TYMS	DCK	1849803	1847023	9606.ENSP00000315644	9606.ENSP00000286648	0	0	0	0	0.223	0.175	0.435	0.519	0.802
GATM	ABAT	1858414	1846008	9606.ENSP00000379895	9606.ENSP00000268251	0	0	0	0	0	0	0.8	0.049	0.801
LIPT2	FASN	1849178	1848653	9606.ENSP00000309463	9606.ENSP00000304592	0	0	0	0	0	0	0.8	0.046	0.801
NIT2	PCK1	1858162	1850185	9606.ENSP00000377696	9606.ENSP00000319814	0	0	0	0	0.047	0	0.8	0	0.801
GPI	GOT2	1860535	1843750	9606.ENSP00000405573	9606.ENSP00000245206	0	0	0	0	0.178	0.417	0	0.618	0.801
ST3GAL5	GLB1	1856666	1848897	9606.ENSP00000366549	9606.ENSP00000306920	0	0	0	0	0	0	0.8	0	0.8
DHCR24	SULT2B1	1855451	1842398	9606.ENSP00000360316	9606.ENSP00000201586	0	0	0	0	0	0	0.8	0	0.8
PPCS	GOT2	1855709	1843750	9606.ENSP00000361642	9606.ENSP00000245206	0	0	0	0	0	0	0.8	0	0.8
CHDH	PTDSS2	1850189	1849047	9606.ENSP00000319851	9606.ENSP00000308258	0	0	0	0	0	0	0.8	0	0.8
IL4I1	FTCD	1852606	1847305	9606.ENSP00000342557	9606.ENSP00000291670	0	0	0	0	0	0	0.8	0	0.8
ALOX12B	ACE2	1849765	1844133	9606.ENSP00000315167	9606.ENSP00000252519	0	0	0	0	0	0.8	0	0	0.8
DERA	ADPGK	1861234	1849509	9606.ENSP00000416583	9606.ENSP00000312250	0	0	0	0	0	0	0.8	0	0.8
PPCS	GOT1	1855709	1855278	9606.ENSP00000361642	9606.ENSP00000359539	0	0	0	0	0	0	0.8	0	0.8
GLB1	A4GALT	1848897	1843940	9606.ENSP00000306920	9606.ENSP00000249005	0	0	0	0	0	0	0.8	0.044	0.8
AFMID	PCK1	1851092	1850185	9606.ENSP00000328938	9606.ENSP00000319814	0	0	0	0	0	0	0.8	0	0.8
FTCD	ASNS	1847305	1842325	9606.ENSP00000291670	9606.ENSP00000175506	0	0	0	0	0	0	0.8	0	0.8
PFAS	OTC	1849628	1842206	9606.ENSP00000313490	9606.ENSP00000039007	0.048	0	0	0	0.241	0	0.509	0.504	0.8
DGUOK	NT5E	1845479	1844535	9606.ENSP00000264093	9606.ENSP00000257770	0	0	0	0	0	0	0.8	0	0.8
B3GNT5	GLB1	1849851	1848897	9606.ENSP00000316173	9606.ENSP00000306920	0	0	0	0	0	0	0.8	0	0.8
MOCS1	NUDT2	1855845	1852106	9606.ENSP00000362282	9606.ENSP00000338397	0	0	0	0	0	0	0.8	0	0.8
AGMAT	CAD	1856387	1845599	9606.ENSP00000364986	9606.ENSP00000264705	0.052	0	0	0	0.121	0.083	0.43	0.613	0.8
ALDH6A1	ACOT12	1862703	1848512	9606.ENSP00000450436	9606.ENSP00000303246	0	0	0	0	0	0	0.8	0	0.8
IL4I1	PCK1	1852606	1850185	9606.ENSP00000342557	9606.ENSP00000319814	0	0	0	0	0	0	0.8	0	0.8
TAT	FAH	1853275	1844986	9606.ENSP00000348234	9606.ENSP00000261755	0.056	0	0	0	0.125	0	0	0.776	0.799
CYP39A1	SC5DL	1846425	1845461	9606.ENSP00000275016	9606.ENSP00000264027	0	0	0	0	0.23	0.517	0	0.503	0.799
AK3	DTYMK	1857438	1848672	9606.ENSP00000371230	9606.ENSP00000304802	0	0	0	0	0.055	0.092	0.435	0.631	0.797
OAT	ASS1	1854897	1844185	9606.ENSP00000357838	9606.ENSP00000253004	0.309	0	0	0	0.288	0	0	0.622	0.797
MTHFD1	CPS1	1862707	1860357	9606.ENSP00000450560	9606.ENSP00000402608	0.373	0	0	0	0.181	0	0	0.637	0.797
DPYD	CS	1855189	1852545	9606.ENSP00000359211	9606.ENSP00000342056	0.13	0	0	0	0.232	0	0.274	0.632	0.797
ALDH18A1	ACLY	1855437	1844250	9606.ENSP00000360268	9606.ENSP00000253792	0.377	0	0	0	0.119	0.183	0	0.601	0.797
FDXR	CAD	1863756	1845599	9606.ENSP00000462972	9606.ENSP00000264705	0.094	0	0	0	0.123	0	0.526	0.521	0.795
PC	BTD	1858145	1848848	9606.ENSP00000377527	9606.ENSP00000306477	0	0	0	0	0.055	0	0	0.792	0.795
ALG3	ALG8	1858514	1848085	9606.ENSP00000380793	9606.ENSP00000299626	0	0	0	0	0.055	0.096	0	0.778	0.794
COQ6	COQ7	1851649	1850438	9606.ENSP00000333946	9606.ENSP00000322316	0	0	0	0	0.09	0.055	0	0.779	0.793
NAPRT1	ACLY	1860287	1844250	9606.ENSP00000401508	9606.ENSP00000253792	0.091	0	0	0	0.056	0.417	0	0.635	0.793
ACLY	NME4	1844250	1842757	9606.ENSP00000253792	9606.ENSP00000219479	0.508	0	0	0	0.269	0	0	0.47	0.792
ACADM	AUH	1860801	1856368	9606.ENSP00000409612	9606.ENSP00000364883	0.309	0	0	0	0.305	0.07	0.435	0.304	0.792
TYMS	CMPK2	1849803	1844464	9606.ENSP00000315644	9606.ENSP00000256722	0.066	0	0	0	0.268	0	0.435	0.526	0.792
PAICS	HPRT1	1858750	1847973	9606.ENSP00000382595	9606.ENSP00000298556	0.363	0	0	0	0.327	0	0	0.555	0.792
ABAT	SORD	1846008	1845966	9606.ENSP00000268251	9606.ENSP00000267814	0.072	0	0	0	0.053	0.774	0	0.074	0.792
ALG6	ALG12	1855404	1851631	9606.ENSP00000360149	9606.ENSP00000333813	0	0	0	0	0.056	0.095	0	0.777	0.792
ACACB	DPYS	1852406	1846509	9606.ENSP00000341044	9606.ENSP00000276651	0.05	0	0	0	0.066	0.19	0.45	0.554	0.791
TSTA3	GALE	1860116	1856128	9606.ENSP00000398803	9606.ENSP00000363621	0.126	0	0	0	0.054	0.417	0.435	0.352	0.791
ALAD	PPOX	1859146	1852758	9606.ENSP00000386284	9606.ENSP00000343943	0.309	0	0	0	0.174	0	0	0.662	0.79
DMGDH	GSR	1844361	1842813	9606.ENSP00000255189	9606.ENSP00000221130	0.349	0	0	0	0.119	0	0.535	0.306	0.79
UROS	PPOX	1854878	1852758	9606.ENSP00000357775	9606.ENSP00000343943	0.309	0	0	0	0.054	0	0	0.701	0.788
LDLR	SCARB1	1862854	1844967	9606.ENSP00000454071	9606.ENSP00000261693	0	0	0	0	0	0	0	0.788	0.788
ACAT2	GCDH	1854502	1842891	9606.ENSP00000356015	9606.ENSP00000222214	0.309	0	0	0	0.35	0	0.435	0.263	0.788
PC	CYP27A1	1858145	1844601	9606.ENSP00000377527	9606.ENSP00000258415	0	0	0	0	0.053	0.778	0	0.061	0.787
DPYS	OTC	1846509	1842206	9606.ENSP00000276651	9606.ENSP00000039007	0.09	0	0	0	0.096	0.512	0.435	0.205	0.786
CS	DLD	1852545	1842429	9606.ENSP00000342056	9606.ENSP00000205402	0.048	0	0	0	0.206	0.07	0.435	0.544	0.786
MTHFD1	DLD	1862707	1842429	9606.ENSP00000450560	9606.ENSP00000205402	0.131	0	0	0	0.046	0	0.524	0.523	0.786
PGD	GSR	1846175	1842813	9606.ENSP00000270776	9606.ENSP00000221130	0.055	0	0	0	0.182	0.198	0	0.696	0.786
SGPL1	AGXT2	1855850	1843287	9606.ENSP00000362298	9606.ENSP00000231420	0.309	0	0	0	0.376	0.113	0.435	0.162	0.785
SGPL1	AGXT2L2	1855850	1849369	9606.ENSP00000362298	9606.ENSP00000310978	0.309	0	0	0	0.376	0.113	0.435	0.162	0.785
MGAT2	MOGS	1848955	1843357	9606.ENSP00000307423	9606.ENSP00000233616	0	0	0	0	0.054	0	0	0.783	0.785
GLS	GAA	1849955	1848760	9606.ENSP00000317379	9606.ENSP00000305692	0	0	0	0	0	0	0	0.785	0.785
DDC	AGXT2L2	1853612	1849369	9606.ENSP00000350616	9606.ENSP00000310978	0.309	0	0	0	0.376	0.113	0.435	0.162	0.785
ACAT2	ACOX2	1854502	1848984	9606.ENSP00000356015	9606.ENSP00000307697	0.309	0	0	0	0.35	0	0.435	0.254	0.785
MTHFD1	GSR	1862707	1842813	9606.ENSP00000450560	9606.ENSP00000221130	0.131	0	0	0	0.046	0	0.524	0.517	0.784
FH	NANS	1854397	1842461	9606.ENSP00000355518	9606.ENSP00000210444	0	0	0	0	0.082	0.774	0	0	0.784
ADA	HPRT1	1855776	1847973	9606.ENSP00000361965	9606.ENSP00000298556	0.069	0	0	0	0.124	0	0.435	0.587	0.784
FPGS	SHMT1	1855863	1850087	9606.ENSP00000362344	9606.ENSP00000318868	0.047	0	0	0	0.068	0.116	0.446	0.579	0.783
GART	ALDH18A1	1857440	1855437	9606.ENSP00000371236	9606.ENSP00000360268	0.357	0	0	0	0.126	0	0	0.645	0.783
DPYD	MTR	1855189	1854401	9606.ENSP00000359211	9606.ENSP00000355536	0.382	0	0	0	0.114	0	0	0.635	0.783
DMGDH	DLD	1844361	1842429	9606.ENSP00000255189	9606.ENSP00000205402	0.349	0	0	0	0.119	0	0.535	0.282	0.782
DPAGT1	ALG1	1853020	1845126	9606.ENSP00000346142	9606.ENSP00000262374	0.07	0	0	0	0.109	0	0	0.758	0.782
LSS	CYP7B1	1853343	1849337	9606.ENSP00000348762	9606.ENSP00000310721	0	0	0	0	0.234	0.542	0	0.43	0.782
GPI	GNE	1860535	1858407	9606.ENSP00000405573	9606.ENSP00000379839	0.376	0	0	0	0	0	0.435	0.432	0.782
TYMS	ATIC	1849803	1843445	9606.ENSP00000315644	9606.ENSP00000236959	0	0	0	0	0.196	0.503	0	0.499	0.782
PAICS	DPYD	1858750	1855189	9606.ENSP00000382595	9606.ENSP00000359211	0.176	0	0	0	0.18	0	0	0.702	0.781
LDLR	ABCA1	1862854	1856172	9606.ENSP00000454071	9606.ENSP00000363868	0	0	0	0	0	0	0	0.781	0.781
AUH	MUT	1856368	1846416	9606.ENSP00000364883	9606.ENSP00000274813	0.096	0	0	0	0.058	0	0.536	0.512	0.781
ASS1	NANS	1844185	1842461	9606.ENSP00000253004	9606.ENSP00000210444	0	0	0	0	0	0.774	0	0.066	0.78
ABAT	FAH	1846008	1844986	9606.ENSP00000268251	9606.ENSP00000261755	0	0	0	0	0.063	0.774	0	0.044	0.78
AMDHD1	GDA	1845901	1843476	9606.ENSP00000266736	9606.ENSP00000238018	0.309	0	0	0	0	0.417	0.435	0.148	0.78
CH25H	NSDHL	1855563	1855208	9606.ENSP00000360918	9606.ENSP00000359297	0	0	0	0	0.181	0.507	0	0.5	0.78
AUH	ACADSB	1856368	1854904	9606.ENSP00000364883	9606.ENSP00000357873	0.309	0	0	0	0.261	0.07	0.435	0.307	0.78
DPYD	UROD	1855189	1843815	9606.ENSP00000359211	9606.ENSP00000246337	0.363	0	0	0	0.072	0	0	0.657	0.779
PPOX	ARSA	1852758	1842549	9606.ENSP00000343943	9606.ENSP00000216124	0	0	0	0	0.051	0.774	0	0.049	0.779
SGPL1	CAD	1855850	1845599	9606.ENSP00000362298	9606.ENSP00000264705	0	0	0	0	0.06	0.706	0	0.266	0.779
AMT	ACLY	1846328	1844250	9606.ENSP00000273588	9606.ENSP00000253792	0	0	0	0	0.45	0	0	0.615	0.779
DDC	CAD	1853612	1845599	9606.ENSP00000350616	9606.ENSP00000264705	0	0	0	0	0.06	0.706	0	0.266	0.779
GPI	ACLY	1860535	1844250	9606.ENSP00000405573	9606.ENSP00000253792	0.065	0	0	0	0.17	0	0.17	0.697	0.779
CYP7B1	CYP46A1	1849337	1845001	9606.ENSP00000310721	9606.ENSP00000261835	0	0	0	0	0.122	0.044	0	0.757	0.779
MTHFD1	PPAT	1862707	1845503	9606.ENSP00000450560	9606.ENSP00000264220	0.382	0	0	0	0.269	0	0	0.548	0.778
CPS1	TYMS	1860357	1849803	9606.ENSP00000402608	9606.ENSP00000315644	0	0	0	0	0.119	0	0.535	0.503	0.778
NIT2	SORD	1858162	1845966	9606.ENSP00000377696	9606.ENSP00000267814	0	0	0	0	0	0.774	0	0.05	0.777
QARS	ACLY	1848971	1844250	9606.ENSP00000307567	9606.ENSP00000253792	0.375	0	0	0	0.093	0.054	0	0.634	0.777
GART	OTC	1857440	1842206	9606.ENSP00000371236	9606.ENSP00000039007	0.358	0	0	0	0.123	0	0	0.637	0.777
FECH	UROS	1857583	1854878	9606.ENSP00000372326	9606.ENSP00000357775	0.254	0	0	0	0.092	0	0	0.696	0.776
ALDH4A1	AGXT2	1847245	1843287	9606.ENSP00000290597	9606.ENSP00000231420	0.309	0	0	0	0.266	0.098	0.435	0.267	0.776
HSD17B4	ACAT1	1861507	1845812	9606.ENSP00000420914	9606.ENSP00000265838	0.309	0	0	0	0.302	0	0.435	0.271	0.774
PGM3	ENOPH1	1861666	1846344	9606.ENSP00000425809	9606.ENSP00000273920	0	0	0	0	0	0.774	0	0	0.774
MVK	FDFT1	1843148	1842791	9606.ENSP00000228510	9606.ENSP00000220584	0	0	0	0	0.275	0	0	0.701	0.774
ALDH7A1	ACLY	1859243	1844250	9606.ENSP00000387123	9606.ENSP00000253792	0.08	0	0	0	0.293	0.05	0	0.677	0.774
UGDH	GGH	1850153	1844755	9606.ENSP00000319501	9606.ENSP00000260118	0	0	0	0	0	0.774	0	0	0.774
DGUOK	CMPK2	1845479	1844464	9606.ENSP00000264093	9606.ENSP00000256722	0	0	0	0	0.121	0	0.435	0.58	0.773
ACAT1	MVK	1845812	1843148	9606.ENSP00000265838	9606.ENSP00000228510	0	0	0	0	0.057	0	0.389	0.636	0.772
PUS1	TRMT1	1856533	1853579	9606.ENSP00000365837	9606.ENSP00000350352	0	0	0	0	0.299	0.093	0	0.669	0.772
DPYD	MDH2	1855189	1850888	9606.ENSP00000359211	9606.ENSP00000327070	0.379	0	0	0	0.1	0	0	0.623	0.771
NADSYN1	CAD	1850833	1845599	9606.ENSP00000326424	9606.ENSP00000264705	0.155	0	0	0	0.205	0	0	0.687	0.771
ALDH18A1	CS	1855437	1852545	9606.ENSP00000360268	9606.ENSP00000342056	0.371	0	0	0	0.053	0.265	0	0.54	0.771
ODC1	GSR	1843384	1842813	9606.ENSP00000234111	9606.ENSP00000221130	0	0	0	0	0.073	0	0.435	0.597	0.77
PC	FASN	1858145	1848653	9606.ENSP00000377527	9606.ENSP00000304592	0	0	0	0	0.096	0.569	0	0.454	0.769
MTHFR	DMGDH	1856524	1844361	9606.ENSP00000365775	9606.ENSP00000255189	0.093	0	0	0	0.12	0	0.435	0.549	0.769
PTEN	HIF1A	1855586	1852062	9606.ENSP00000361021	9606.ENSP00000338018	0	0	0	0	0	0	0	0.768	0.768
TLR4	CRP	1856025	1844348	9606.ENSP00000363089	9606.ENSP00000255030	0	0	0	0	0	0	0	0.768	0.768
IVD	HMGCL	1861355	1856126	9606.ENSP00000418397	9606.ENSP00000363614	0	0	0	0	0.055	0	0	0.765	0.768
LDHA	DPYD	1862289	1855189	9606.ENSP00000445175	9606.ENSP00000359211	0.379	0	0	0	0.1	0	0	0.617	0.767
MVK	GSS	1843148	1842630	9606.ENSP00000228510	9606.ENSP00000216951	0	0	0	0	0	0.171	0	0.731	0.767
GPI	FH	1860535	1854397	9606.ENSP00000405573	9606.ENSP00000355518	0	0	0	0	0.122	0.417	0	0.582	0.767
TK1	DCK	1848315	1847023	9606.ENSP00000301634	9606.ENSP00000286648	0	0	0.273	0	0.106	0	0	0.671	0.767
SOD1	GSR	1846132	1842813	9606.ENSP00000270142	9606.ENSP00000221130	0	0	0	0	0.053	0.088	0	0.751	0.766
HSD17B4	GCDH	1861507	1842891	9606.ENSP00000420914	9606.ENSP00000222214	0.309	0	0	0	0.271	0	0.435	0.275	0.766
GMPS	BCAT2	1861442	1850502	9606.ENSP00000419851	9606.ENSP00000322991	0.063	0	0	0	0	0	0.536	0.504	0.765
LSS	CYP39A1	1853343	1846425	9606.ENSP00000348762	9606.ENSP00000275016	0	0	0	0	0.234	0.542	0	0.386	0.765
HSD17B4	ACADSB	1861507	1854904	9606.ENSP00000420914	9606.ENSP00000357873	0.309	0	0	0	0.271	0	0.435	0.273	0.765
HMGCL	ACACB	1856126	1852406	9606.ENSP00000363614	9606.ENSP00000341044	0.383	0	0	0	0.1	0	0	0.611	0.765
TK1	DGUOK	1848315	1845479	9606.ENSP00000301634	9606.ENSP00000264093	0	0	0.251	0	0.106	0	0	0.675	0.764
GMPS	ACACB	1861442	1852406	9606.ENSP00000419851	9606.ENSP00000341044	0.356	0	0	0	0.22	0	0	0.568	0.764
AMT	GSR	1846328	1842813	9606.ENSP00000273588	9606.ENSP00000221130	0.309	0	0	0	0.102	0	0.435	0.407	0.764
CS	CAT	1852545	1843587	9606.ENSP00000342056	9606.ENSP00000241052	0	0	0	0	0.094	0.062	0	0.745	0.764
DTYMK	DCK	1848672	1847023	9606.ENSP00000304802	9606.ENSP00000286648	0	0	0	0	0.121	0	0.435	0.563	0.764
AGMAT	OAT	1856387	1854897	9606.ENSP00000364986	9606.ENSP00000357838	0.309	0	0	0	0.146	0.141	0.435	0.301	0.763
PAICS	ACLY	1858750	1844250	9606.ENSP00000382595	9606.ENSP00000253792	0.065	0	0	0	0.182	0	0	0.715	0.763
AUH	ACOX2	1856368	1848984	9606.ENSP00000364883	9606.ENSP00000307697	0.309	0	0	0	0.261	0.07	0.435	0.254	0.763
AUH	GCDH	1856368	1842891	9606.ENSP00000364883	9606.ENSP00000222214	0.309	0	0	0	0.261	0.07	0.435	0.254	0.763
GNS	NAGLU	1844574	1843062	9606.ENSP00000258145	9606.ENSP00000225927	0	0	0	0	0.058	0	0	0.758	0.762
HGD	SI	1846869	1845536	9606.ENSP00000283871	9606.ENSP00000264382	0	0	0	0	0.054	0	0	0.758	0.761
GCH1	FPGS	1858303	1855863	9606.ENSP00000378890	9606.ENSP00000362344	0.309	0.26	0	0	0.094	0	0	0.546	0.761
FDXR	DPYS	1863756	1846509	9606.ENSP00000462972	9606.ENSP00000276651	0.309	0	0	0	0.058	0.339	0.435	0.165	0.76
LDHA	ALDH4A1	1862289	1847245	9606.ENSP00000445175	9606.ENSP00000290597	0.048	0	0	0	0.066	0.432	0.435	0.285	0.759
CYP2C8	SLCO1B1	1855452	1844479	9606.ENSP00000360317	9606.ENSP00000256958	0	0	0	0	0.232	0	0	0.699	0.759
ALAD	FAH	1859146	1844986	9606.ENSP00000386284	9606.ENSP00000261755	0	0	0	0	0	0	0	0.758	0.758
GART	ASS1	1857440	1844185	9606.ENSP00000371236	9606.ENSP00000253004	0.116	0	0	0	0.27	0	0	0.656	0.758
GPD2	ACLY	1849092	1844250	9606.ENSP00000308610	9606.ENSP00000253792	0	0	0	0	0.464	0	0	0.567	0.758
GCH1	MCEE	1858303	1843703	9606.ENSP00000378890	9606.ENSP00000244217	0	0	0	0	0	0	0	0.758	0.758
HSD17B4	ACAT2	1861507	1854502	9606.ENSP00000420914	9606.ENSP00000356015	0.309	0	0	0	0.267	0	0.435	0.254	0.757
DPYD	OTC	1855189	1842206	9606.ENSP00000359211	9606.ENSP00000039007	0.338	0	0	0	0.168	0	0	0.595	0.757
DTYMK	DGUOK	1848672	1845479	9606.ENSP00000304802	9606.ENSP00000264093	0	0	0	0	0.153	0	0.435	0.533	0.757
HMGCL	DPYD	1856126	1855189	9606.ENSP00000363614	9606.ENSP00000359211	0.161	0	0	0	0.069	0.39	0	0.552	0.757
GMPS	TYMS	1861442	1849803	9606.ENSP00000419851	9606.ENSP00000315644	0	0	0	0	0.454	0	0	0.571	0.756
SHMT2	ACLY	1851612	1844250	9606.ENSP00000333667	9606.ENSP00000253792	0.064	0	0	0	0.244	0	0	0.682	0.755
NIT2	CMPK1	1858162	1855566	9606.ENSP00000377696	9606.ENSP00000360939	0	0	0	0	0.055	0.725	0	0.128	0.754
ALDH4A1	ACLY	1847245	1844250	9606.ENSP00000290597	9606.ENSP00000253792	0.08	0	0	0	0.293	0.05	0	0.65	0.754
DDC	PNPO	1853612	1843033	9606.ENSP00000350616	9606.ENSP00000225573	0	0	0	0	0	0	0	0.754	0.754
FPGS	SHMT2	1855863	1851612	9606.ENSP00000362344	9606.ENSP00000333667	0.047	0	0	0	0.068	0.116	0.446	0.523	0.754
SHMT1	ACLY	1850087	1844250	9606.ENSP00000318868	9606.ENSP00000253792	0.064	0	0	0	0.244	0	0	0.68	0.754
CPS1	SHMT1	1860357	1850087	9606.ENSP00000402608	9606.ENSP00000318868	0.071	0	0	0	0.182	0	0.536	0.383	0.753
ALDH9A1	ACLY	1853096	1844250	9606.ENSP00000346827	9606.ENSP00000253792	0.08	0	0	0	0.293	0.05	0	0.647	0.753
CPS1	SHMT2	1860357	1851612	9606.ENSP00000402608	9606.ENSP00000333667	0.071	0	0	0	0.182	0	0.536	0.383	0.753
PAICS	TYMS	1858750	1849803	9606.ENSP00000382595	9606.ENSP00000315644	0.052	0	0	0	0.545	0	0	0.471	0.752
GART	DPYS	1857440	1846509	9606.ENSP00000371236	9606.ENSP00000276651	0.382	0	0	0	0.133	0	0	0.575	0.752
GMPS	DPYS	1861442	1846509	9606.ENSP00000419851	9606.ENSP00000276651	0	0	0	0	0.521	0	0	0.505	0.752
GART	HPRT1	1857440	1847973	9606.ENSP00000371236	9606.ENSP00000298556	0.34	0	0	0	0.093	0	0	0.618	0.751
TLR4	SCARB1	1856025	1844967	9606.ENSP00000363089	9606.ENSP00000261693	0	0	0	0	0.045	0	0	0.75	0.751
NMNAT1	ALDH18A1	1856640	1855437	9606.ENSP00000366410	9606.ENSP00000360268	0.505	0	0	0	0.054	0	0	0.509	0.75
PNPT1	GART	1859759	1857440	9606.ENSP00000393953	9606.ENSP00000371236	0.369	0	0	0	0.227	0	0	0.529	0.75
PAICS	ALDH18A1	1858750	1855437	9606.ENSP00000382595	9606.ENSP00000360268	0.141	0	0	0	0.142	0	0	0.688	0.75
COASY	MVK	1863897	1843148	9606.ENSP00000464814	9606.ENSP00000228510	0	0	0	0	0	0	0	0.75	0.75
TALDO1	ACLY	1850327	1844250	9606.ENSP00000321259	9606.ENSP00000253792	0.064	0	0	0	0.12	0	0	0.721	0.75
NSDHL	CYP7B1	1855208	1849337	9606.ENSP00000359297	9606.ENSP00000310721	0.063	0	0	0	0.099	0.405	0.274	0.419	0.749
AKR1A1	DHDH	1849549	1842829	9606.ENSP00000312606	9606.ENSP00000221403	0.067	0	0	0	0.1	0	0	0.726	0.749
PC	PCK2	1858145	1842620	9606.ENSP00000377527	9606.ENSP00000216780	0	0	0	0	0.067	0	0	0.741	0.748
FDXR	CPS1	1863756	1860357	9606.ENSP00000462972	9606.ENSP00000402608	0.05	0	0	0	0.122	0	0.485	0.481	0.747
DPYD	GDA	1855189	1843476	9606.ENSP00000359211	9606.ENSP00000238018	0.38	0	0	0	0.067	0	0.274	0.466	0.746
ALDH4A1	ABAT	1847245	1846008	9606.ENSP00000290597	9606.ENSP00000268251	0.309	0	0	0	0.154	0.098	0.435	0.279	0.746
PAICS	ASS1	1858750	1844185	9606.ENSP00000382595	9606.ENSP00000253004	0.072	0	0	0	0.121	0.417	0	0.529	0.746
PIGN	PIGB	1853564	1842292	9606.ENSP00000350263	9606.ENSP00000164305	0	0	0	0	0.17	0.048	0	0.704	0.746
MTHFD2	DPYD	1858157	1855189	9606.ENSP00000377617	9606.ENSP00000359211	0.379	0	0	0	0.125	0	0	0.569	0.745
MTHFD2	ACLY	1858157	1844250	9606.ENSP00000377617	9606.ENSP00000253792	0.341	0	0	0	0.182	0	0	0.564	0.744
ACMSD	KYNU	1853300	1845495	9606.ENSP00000348459	9606.ENSP00000264170	0.309	0	0.309	0	0.053	0	0	0.501	0.744
CPS1	PC	1860357	1858145	9606.ENSP00000402608	9606.ENSP00000377527	0.044	0	0	0	0.049	0.673	0	0.241	0.744
GMPS	UPRT	1861442	1855895	9606.ENSP00000419851	9606.ENSP00000362481	0.071	0	0	0	0.35	0	0	0.611	0.744
ALDH18A1	ASNS	1855437	1842325	9606.ENSP00000360268	9606.ENSP00000175506	0	0	0	0	0.13	0	0.435	0.519	0.743
PGM3	GNE	1861666	1858407	9606.ENSP00000425809	9606.ENSP00000379839	0.158	0	0	0	0	0	0.435	0.504	0.743
GPT	ACACB	1858252	1852406	9606.ENSP00000378408	9606.ENSP00000341044	0.08	0	0	0	0.102	0.531	0	0.416	0.743
HSD17B4	AUH	1861507	1856368	9606.ENSP00000420914	9606.ENSP00000364883	0.309	0	0	0	0.222	0	0.435	0.254	0.743
MDH2	DLD	1850888	1842429	9606.ENSP00000327070	9606.ENSP00000205402	0.081	0	0	0	0.455	0.057	0.274	0.366	0.742
SOD2	FH	1854504	1854397	9606.ENSP00000356022	9606.ENSP00000355518	0.087	0	0	0	0.154	0.424	0	0.488	0.742
LDLR	IL6	1862854	1844631	9606.ENSP00000454071	9606.ENSP00000258743	0	0	0	0	0	0	0	0.742	0.742
HPRT1	IL6	1847973	1844631	9606.ENSP00000298556	9606.ENSP00000258743	0	0	0	0	0	0	0	0.742	0.742
COASY	ACLY	1863897	1844250	9606.ENSP00000464814	9606.ENSP00000253792	0.074	0	0	0	0.058	0	0	0.727	0.741
HSD3B7	SC5DL	1847897	1845461	9606.ENSP00000297679	9606.ENSP00000264027	0	0	0	0	0.101	0.517	0	0.452	0.741
ACACB	PFAS	1852406	1849628	9606.ENSP00000341044	9606.ENSP00000313490	0.05	0	0	0	0.222	0	0	0.677	0.74
GMPS	ASNS	1861442	1842325	9606.ENSP00000419851	9606.ENSP00000175506	0.06	0	0	0	0.289	0	0	0.641	0.739
HSD3B7	CYP39A1	1847897	1846425	9606.ENSP00000297679	9606.ENSP00000275016	0.063	0	0	0	0.099	0.405	0.274	0.396	0.739
GART	KARS	1857440	1850738	9606.ENSP00000371236	9606.ENSP00000325448	0.068	0	0	0	0.515	0	0	0.469	0.739
MGAM	PPAP2A	1862405	1845619	9606.ENSP00000447378	9606.ENSP00000264775	0	0	0	0	0.046	0	0	0.737	0.738
MTHFD1	CBS	1862707	1852819	9606.ENSP00000450560	9606.ENSP00000344460	0.048	0	0	0	0.061	0	0	0.729	0.737
ALDH9A1	AGXT2L2	1853096	1849369	9606.ENSP00000346827	9606.ENSP00000310978	0.309	0	0	0	0.154	0.098	0.435	0.254	0.737
SOD2	ACLY	1854504	1844250	9606.ENSP00000356022	9606.ENSP00000253792	0.051	0	0	0	0.249	0	0	0.661	0.737
AGXT2L2	ALDH4A1	1849369	1847245	9606.ENSP00000310978	9606.ENSP00000290597	0.309	0	0	0	0.154	0.098	0.435	0.254	0.737
GPT2	MDH2	1852917	1850888	9606.ENSP00000345282	9606.ENSP00000327070	0.055	0	0	0	0.12	0	0.435	0.506	0.736
GPI	MDH2	1860535	1850888	9606.ENSP00000405573	9606.ENSP00000327070	0.096	0	0	0	0.332	0	0	0.598	0.736
ACLY	PCK2	1844250	1842620	9606.ENSP00000253792	9606.ENSP00000216780	0	0	0	0	0.067	0	0.117	0.705	0.736
PGM3	MPI	1861666	1850038	9606.ENSP00000425809	9606.ENSP00000318318	0.155	0	0	0	0.053	0	0.435	0.484	0.735
CTH	PPAT	1855373	1845503	9606.ENSP00000359976	9606.ENSP00000264220	0.309	0	0	0	0.053	0.603	0	0.1	0.735
ACADM	MUT	1860801	1846416	9606.ENSP00000409612	9606.ENSP00000274813	0.07	0	0	0	0.232	0	0.253	0.561	0.735
ACACB	PIK3C3	1852406	1845047	9606.ENSP00000341044	9606.ENSP00000262039	0	0	0	0	0.106	0.688	0	0.127	0.735
ACACB	CCBL1	1852406	1848386	9606.ENSP00000341044	9606.ENSP00000302227	0.08	0	0	0	0.071	0.531	0	0.416	0.734
TAT	ACACB	1853275	1852406	9606.ENSP00000348234	9606.ENSP00000341044	0.08	0	0	0	0.071	0.531	0	0.416	0.734
GPT2	ACACB	1852917	1852406	9606.ENSP00000345282	9606.ENSP00000341044	0.08	0	0	0	0.071	0.531	0	0.416	0.734
SLC5A7	ACLY	1845470	1844250	9606.ENSP00000264047	9606.ENSP00000253792	0.057	0	0	0	0.464	0	0	0.516	0.734
FUT8	FUT9	1854052	1848426	9606.ENSP00000353910	9606.ENSP00000302599	0	0	0	0	0.049	0	0	0.731	0.734
APRT	TAT	1856856	1853275	9606.ENSP00000367615	9606.ENSP00000348234	0	0	0	0	0	0	0	0.734	0.734
HMGCR	CYP51A1	1847097	1842119	9606.ENSP00000287936	9606.ENSP00000003100	0	0	0	0	0.402	0	0	0.572	0.733
TYMS	DMGDH	1849803	1844361	9606.ENSP00000315644	9606.ENSP00000255189	0.071	0	0	0	0.058	0	0.435	0.525	0.733
MUT	SPR	1846416	1843403	9606.ENSP00000274813	9606.ENSP00000234454	0	0	0	0	0	0	0	0.732	0.732
GPHN	GARS	1861331	1857811	9606.ENSP00000417901	9606.ENSP00000373918	0	0	0	0	0	0	0	0.732	0.732
GLS	AGA	1849955	1845569	9606.ENSP00000317379	9606.ENSP00000264595	0	0	0	0	0	0	0	0.732	0.732
AMACR	HSD3B7	1857478	1847897	9606.ENSP00000371517	9606.ENSP00000297679	0	0	0	0	0	0	0	0.731	0.731
FPGS	MTR	1855863	1854401	9606.ENSP00000362344	9606.ENSP00000355536	0	0	0	0	0	0	0.535	0.446	0.731
PHGDH	TYMS	1855016	1849803	9606.ENSP00000358417	9606.ENSP00000315644	0.065	0	0	0	0.106	0.417	0.425	0.185	0.73
ALDH18A1	ASS1	1855437	1844185	9606.ENSP00000360268	9606.ENSP00000253004	0.377	0	0	0	0.053	0	0	0.58	0.73
GMPS	QARS	1861442	1848971	9606.ENSP00000419851	9606.ENSP00000307567	0	0	0	0	0.363	0	0	0.593	0.73
GARS	PFAS	1857811	1849628	9606.ENSP00000373918	9606.ENSP00000313490	0.053	0	0	0	0.464	0	0	0.51	0.729
GART	DMGDH	1857440	1844361	9606.ENSP00000371236	9606.ENSP00000255189	0.06	0	0	0	0.102	0	0	0.705	0.729
LDHA	CAT	1862289	1843587	9606.ENSP00000445175	9606.ENSP00000241052	0	0	0	0	0.093	0.42	0	0.526	0.729
GMPS	SHMT2	1861442	1851612	9606.ENSP00000419851	9606.ENSP00000333667	0.073	0	0	0	0.347	0	0	0.587	0.728
ALDH18A1	PFAS	1855437	1849628	9606.ENSP00000360268	9606.ENSP00000313490	0	0	0	0	0.153	0	0	0.691	0.727
SLC5A6	ACLY	1849271	1844250	9606.ENSP00000310208	9606.ENSP00000253792	0.057	0	0	0	0.464	0	0	0.504	0.727
ACACB	ALDH4A1	1852406	1847245	9606.ENSP00000341044	9606.ENSP00000290597	0.056	0	0	0	0.073	0	0.274	0.62	0.726
MTR	TYMS	1854401	1849803	9606.ENSP00000355536	9606.ENSP00000315644	0.042	0	0	0	0	0	0	0.726	0.726
PAICS	PHGDH	1858750	1855016	9606.ENSP00000382595	9606.ENSP00000358417	0	0	0	0	0.144	0	0	0.693	0.726
DERA	PNP	1861234	1854141	9606.ENSP00000416583	9606.ENSP00000354532	0.309	0	0	0	0.055	0.417	0	0.366	0.726
GNE	UGDH	1858407	1850153	9606.ENSP00000379839	9606.ENSP00000319501	0.337	0	0	0	0.055	0	0.435	0.316	0.725
NT5M	NME4	1857785	1842757	9606.ENSP00000373674	9606.ENSP00000219479	0	0	0	0	0	0	0	0.725	0.725
GAL3ST1	FUT3	1852673	1848747	9606.ENSP00000343234	9606.ENSP00000305603	0	0	0	0	0	0	0	0.725	0.725
CS	GSR	1852545	1842813	9606.ENSP00000342056	9606.ENSP00000221130	0.048	0	0	0	0.099	0.062	0.435	0.488	0.725
ACADM	DLD	1860801	1842429	9606.ENSP00000409612	9606.ENSP00000205402	0.049	0	0	0	0.445	0	0.435	0.18	0.723
ALDH18A1	NAGS	1855437	1847412	9606.ENSP00000360268	9606.ENSP00000293404	0.383	0	0	0	0	0	0	0.566	0.721
GART	DTYMK	1857440	1848672	9606.ENSP00000371236	9606.ENSP00000304802	0.333	0	0	0	0.219	0	0	0.507	0.721
AK3	DGUOK	1857438	1845479	9606.ENSP00000371230	9606.ENSP00000264093	0	0	0	0	0	0	0	0.721	0.721
ACE	IL6	1847260	1844631	9606.ENSP00000290866	9606.ENSP00000258743	0	0	0	0	0	0	0	0.721	0.721
ACE	CMA1	1847260	1844006	9606.ENSP00000290866	9606.ENSP00000250378	0	0	0	0	0.049	0	0	0.718	0.72
COQ7	COQ2	1850438	1849359	9606.ENSP00000322316	9606.ENSP00000310873	0	0	0	0	0.063	0	0	0.714	0.72
GCH1	QDPR	1858303	1846716	9606.ENSP00000378890	9606.ENSP00000281243	0	0	0	0	0	0	0	0.72	0.72
GPI	RPIA	1860535	1846865	9606.ENSP00000405573	9606.ENSP00000283646	0.081	0	0	0	0.073	0	0.446	0.475	0.719
FDXR	CYP27A1	1863756	1844601	9606.ENSP00000462972	9606.ENSP00000258415	0	0	0	0	0	0	0	0.718	0.718
PGM3	GPI	1861666	1860535	9606.ENSP00000425809	9606.ENSP00000405573	0.309	0	0	0	0.062	0	0.435	0.32	0.718
DERA	ACLY	1861234	1844250	9606.ENSP00000416583	9606.ENSP00000253792	0.081	0	0	0	0.237	0	0	0.63	0.718
ADA	GDA	1855776	1843476	9606.ENSP00000361965	9606.ENSP00000238018	0.091	0	0	0	0	0	0	0.702	0.718
LSS	HSD3B7	1853343	1847897	9606.ENSP00000348762	9606.ENSP00000297679	0	0	0	0	0.182	0.542	0	0.306	0.717
ALDH18A1	DMGDH	1855437	1844361	9606.ENSP00000360268	9606.ENSP00000255189	0.063	0	0	0	0.104	0	0	0.691	0.717
LPL	SCARB1	1849220	1844967	9606.ENSP00000309757	9606.ENSP00000261693	0	0	0	0	0.052	0	0	0.713	0.716
CPS1	ODC1	1860357	1843384	9606.ENSP00000402608	9606.ENSP00000234111	0.064	0	0	0	0.358	0	0.117	0.529	0.716
GMPS	GARS	1861442	1857811	9606.ENSP00000419851	9606.ENSP00000373918	0	0	0	0	0.713	0	0	0.05	0.716
MTHFD1	MTRR	1862707	1845590	9606.ENSP00000450560	9606.ENSP00000264668	0	0	0	0	0.069	0	0	0.707	0.716
LDHA	DLD	1862289	1842429	9606.ENSP00000445175	9606.ENSP00000205402	0.081	0	0	0	0.192	0.192	0.274	0.445	0.715
GART	TYMS	1857440	1849803	9606.ENSP00000371236	9606.ENSP00000315644	0.065	0	0	0	0.143	0	0	0.673	0.715
ALDH9A1	ACACB	1853096	1852406	9606.ENSP00000346827	9606.ENSP00000341044	0.056	0	0	0	0.073	0	0.274	0.603	0.714
CYP3A4	SLCO1B1	1852052	1844479	9606.ENSP00000337915	9606.ENSP00000256958	0	0	0	0	0.055	0	0	0.71	0.714
PMVK	HMGCR	1854803	1847097	9606.ENSP00000357452	9606.ENSP00000287936	0	0	0	0	0.068	0	0	0.706	0.714
GART	APRT	1857440	1856856	9606.ENSP00000371236	9606.ENSP00000367615	0.073	0	0	0	0.073	0.07	0	0.683	0.713
DGUOK	NME4	1845479	1842757	9606.ENSP00000264093	9606.ENSP00000219479	0	0	0	0	0.05	0	0	0.71	0.713
PHGDH	AGXT	1855016	1848429	9606.ENSP00000358417	9606.ENSP00000302620	0.309	0	0	0	0.098	0	0.435	0.282	0.713
ALDH7A1	ACACB	1859243	1852406	9606.ENSP00000387123	9606.ENSP00000341044	0.056	0	0	0	0.073	0	0.274	0.601	0.712
GCDH	DLD	1842891	1842429	9606.ENSP00000222214	9606.ENSP00000205402	0.049	0	0	0	0.072	0	0.435	0.491	0.712
GPI	GOT1	1860535	1855278	9606.ENSP00000405573	9606.ENSP00000359539	0	0	0	0	0.13	0	0	0.682	0.712
ALG1	ALG5	1845126	1843540	9606.ENSP00000262374	9606.ENSP00000239891	0.309	0	0	0	0.108	0.051	0	0.566	0.712
ABCC3	SLCO1B1	1846952	1844479	9606.ENSP00000285238	9606.ENSP00000256958	0	0	0	0	0.054	0	0	0.708	0.712
LDHA	GPI	1862289	1860535	9606.ENSP00000445175	9606.ENSP00000405573	0.096	0	0	0	0.313	0	0	0.571	0.711
GMDS	HSD3B7	1857286	1847897	9606.ENSP00000370194	9606.ENSP00000297679	0.309	0	0	0	0.091	0.126	0.435	0.209	0.709
GMDS	NSDHL	1857286	1855208	9606.ENSP00000370194	9606.ENSP00000359297	0.309	0	0	0	0.091	0.126	0.435	0.209	0.709
GMPS	GPHN	1861442	1861331	9606.ENSP00000419851	9606.ENSP00000417901	0.168	0	0	0	0.056	0	0	0.659	0.709
HSD11B2	HPGD	1849905	1847749	9606.ENSP00000316786	9606.ENSP00000296522	0	0	0.246	0	0	0	0	0.63	0.709
GLS	UGT8	1849955	1849445	9606.ENSP00000317379	9606.ENSP00000311648	0	0	0	0	0	0	0	0.707	0.707
MVD	FDFT1	1848229	1842791	9606.ENSP00000301012	9606.ENSP00000220584	0.063	0	0	0	0.386	0	0	0.531	0.707
MGAT3	MGAT1	1852915	1849474	9606.ENSP00000345270	9606.ENSP00000311888	0	0	0	0	0	0	0	0.706	0.706
DPYD	TAT	1855189	1853275	9606.ENSP00000359211	9606.ENSP00000348234	0.369	0	0	0	0.104	0.044	0.099	0.49	0.706
MTHFD2	CAD	1858157	1845599	9606.ENSP00000377617	9606.ENSP00000264705	0.073	0	0	0	0.253	0	0	0.61	0.706
CS	PFAS	1852545	1849628	9606.ENSP00000342056	9606.ENSP00000313490	0.061	0	0	0	0.352	0	0	0.555	0.705
CYP2C9	SLCO1B1	1844814	1844479	9606.ENSP00000260682	9606.ENSP00000256958	0	0	0	0	0.237	0	0	0.63	0.705
AMACR	MUT	1857478	1846416	9606.ENSP00000371517	9606.ENSP00000274813	0.048	0	0	0	0	0	0.511	0.418	0.705
DPYD	GPT2	1855189	1852917	9606.ENSP00000359211	9606.ENSP00000345282	0.369	0	0	0	0.105	0.051	0.099	0.485	0.705
SOD2	IL6	1854504	1844631	9606.ENSP00000356022	9606.ENSP00000258743	0	0	0	0	0.122	0	0	0.677	0.705
ACACB	FDFT1	1852406	1842791	9606.ENSP00000341044	9606.ENSP00000220584	0	0	0	0	0	0.544	0	0.38	0.705
GPT	DPYD	1858252	1855189	9606.ENSP00000378408	9606.ENSP00000359211	0.369	0	0	0	0.105	0.051	0.099	0.485	0.705
KMO	ACMSD	1854396	1853300	9606.ENSP00000355517	9606.ENSP00000348459	0.086	0	0.373	0	0.055	0	0	0.519	0.704
ABCA1	LPL	1856172	1849220	9606.ENSP00000363868	9606.ENSP00000309757	0	0	0	0	0	0	0	0.703	0.703
DPYD	MTRR	1855189	1845590	9606.ENSP00000359211	9606.ENSP00000264668	0	0	0	0	0.128	0	0.413	0.466	0.703
PAICS	DHODH	1858750	1842732	9606.ENSP00000382595	9606.ENSP00000219240	0.127	0	0	0	0.129	0	0	0.641	0.703
LPL	GOT2	1849220	1843750	9606.ENSP00000309757	9606.ENSP00000245206	0	0	0	0	0	0	0	0.703	0.703
ACAT2	HMGCR	1854502	1847097	9606.ENSP00000356015	9606.ENSP00000287936	0.309	0	0	0	0.252	0	0	0.471	0.703
MTHFD1	GAA	1862707	1848760	9606.ENSP00000450560	9606.ENSP00000305692	0	0	0	0	0.053	0.685	0	0.081	0.702
TALDO1	AKR1A1	1850327	1849549	9606.ENSP00000321259	9606.ENSP00000312606	0	0	0	0	0.303	0.417	0	0.326	0.702
AGL	ALG1	1847500	1845126	9606.ENSP00000294724	9606.ENSP00000262374	0.309	0	0	0	0.242	0.069	0.431	0.09	0.701
MGAM	NADSYN1	1862405	1850833	9606.ENSP00000447378	9606.ENSP00000326424	0	0	0	0	0.054	0	0	0.697	0.701
MTHFD1	PHGDH	1862707	1855016	9606.ENSP00000450560	9606.ENSP00000358417	0.062	0	0	0	0.137	0.417	0	0.44	0.701
AGMAT	AMDHD1	1856387	1845901	9606.ENSP00000364986	9606.ENSP00000266736	0.309	0	0	0	0.095	0	0.435	0.255	0.701
ALG11	AGL	1861824	1847500	9606.ENSP00000430236	9606.ENSP00000294724	0.309	0	0	0	0.242	0.069	0.431	0.09	0.701
ALG2	AGL	1861325	1847500	9606.ENSP00000417764	9606.ENSP00000294724	0.309	0	0	0	0.242	0.069	0.431	0.09	0.701
CAT	ODC1	1843587	1843384	9606.ENSP00000241052	9606.ENSP00000234111	0	0	0	0	0	0	0	0.701	0.701
CYP2C18	CYP2C9	1846988	1844814	9606.ENSP00000285979	9606.ENSP00000260682	0	0	0.527	0.985	0.407	0.506	0	0.822	0.7
PAICS	ACACB	1858750	1852406	9606.ENSP00000382595	9606.ENSP00000341044	0.367	0	0	0	0.059	0	0	0.537	0.7
DPYD	CCBL1	1855189	1848386	9606.ENSP00000359211	9606.ENSP00000302227	0.369	0	0	0	0.094	0.044	0.099	0.485	0.7
GARS	GART	1857811	1857440	9606.ENSP00000373918	9606.ENSP00000371236	0.066	0	0	0	0.407	0	0	0.503	0.7
FASN	PCK2	1848653	1842620	9606.ENSP00000304592	9606.ENSP00000216780	0	0	0	0	0.054	0	0	0.695	0.7
ACACB	ASS1	1852406	1844185	9606.ENSP00000341044	9606.ENSP00000253004	0	0	0	0	0.064	0.405	0.435	0.159	0.699
ACLY	CAT	1844250	1843587	9606.ENSP00000253792	9606.ENSP00000241052	0	0	0	0	0.131	0.054	0	0.664	0.699
XDH	CAT	1857027	1843587	9606.ENSP00000368727	9606.ENSP00000241052	0	0	0	0	0.055	0	0	0.695	0.699
MGAM	NANP	1862405	1848406	9606.ENSP00000447378	9606.ENSP00000302441	0	0	0	0	0	0	0	0.699	0.699
TSTA3	UGDH	1860116	1850153	9606.ENSP00000398803	9606.ENSP00000319501	0.309	0	0	0	0.126	0	0.435	0.222	0.699
FHIT	NUDT2	1852550	1852106	9606.ENSP00000342087	9606.ENSP00000338397	0.065	0	0	0	0.065	0	0	0.684	0.699
RPIA	ACLY	1846865	1844250	9606.ENSP00000283646	9606.ENSP00000253792	0.061	0	0	0	0	0	0	0.691	0.698
GMPS	PNPT1	1861442	1859759	9606.ENSP00000419851	9606.ENSP00000393953	0.094	0	0	0	0.32	0	0	0.548	0.698
ACAT2	MVK	1854502	1843148	9606.ENSP00000356015	9606.ENSP00000228510	0	0	0	0	0.117	0	0.389	0.485	0.698
GMPS	OAT	1861442	1854897	9606.ENSP00000419851	9606.ENSP00000357838	0.367	0	0	0	0.1	0	0	0.509	0.696
GART	CMPK2	1857440	1844464	9606.ENSP00000371236	9606.ENSP00000256722	0.333	0	0	0	0.149	0	0	0.507	0.695
MTHFD1	APRT	1862707	1856856	9606.ENSP00000450560	9606.ENSP00000367615	0.357	0	0	0	0.12	0	0	0.505	0.695
UPRT	DHODH	1855895	1842732	9606.ENSP00000362481	9606.ENSP00000219240	0	0	0	0	0.1	0.285	0	0.565	0.695
ALDH4A1	ACSS2	1847245	1844221	9606.ENSP00000290597	9606.ENSP00000253382	0.061	0	0	0	0.238	0.063	0.435	0.32	0.695
FASN	HMGCR	1848653	1847097	9606.ENSP00000304592	9606.ENSP00000287936	0	0	0	0	0.086	0	0	0.679	0.694
CHAT	SLC5A7	1851961	1845470	9606.ENSP00000337103	9606.ENSP00000264047	0	0	0	0	0.098	0.049	0	0.671	0.693
AGMAT	ACACB	1856387	1852406	9606.ENSP00000364986	9606.ENSP00000341044	0.136	0	0	0	0.055	0	0.33	0.504	0.692
IL6	CMA1	1844631	1844006	9606.ENSP00000258743	9606.ENSP00000250378	0	0	0	0	0	0	0	0.691	0.691
DPYD	NADSYN1	1855189	1850833	9606.ENSP00000359211	9606.ENSP00000326424	0.109	0	0	0	0.094	0	0	0.648	0.691
PAH	GCH1	1862478	1858303	9606.ENSP00000448059	9606.ENSP00000378890	0	0	0	0	0.067	0.292	0	0.567	0.689
COASY	MTHFD1	1863897	1862707	9606.ENSP00000464814	9606.ENSP00000450560	0.374	0	0	0	0	0	0	0.524	0.689
ESD	LIAS	1856921	1844909	9606.ENSP00000367992	9606.ENSP00000261434	0	0	0	0	0	0	0	0.689	0.689
TYMS	GGH	1849803	1844755	9606.ENSP00000315644	9606.ENSP00000260118	0	0	0	0	0.398	0	0	0.503	0.688
ALDH6A1	ALDH4A1	1862703	1847245	9606.ENSP00000450436	9606.ENSP00000290597	0	0	0	0.634	0.207	0.417	0.281	0.401	0.688
ITPA	CAD	1857158	1845599	9606.ENSP00000369456	9606.ENSP00000264705	0.061	0	0	0	0.077	0.669	0	0	0.688
ACAT1	DLD	1845812	1842429	9606.ENSP00000265838	9606.ENSP00000205402	0	0	0	0	0.288	0.465	0	0.245	0.688
MDH2	PGD	1850888	1846175	9606.ENSP00000327070	9606.ENSP00000270776	0	0	0	0	0.119	0.068	0	0.651	0.688
GAL3ST1	ARSA	1852673	1842549	9606.ENSP00000343234	9606.ENSP00000216124	0	0	0	0	0	0.36	0	0.531	0.687
NAPRT1	BTD	1860287	1848848	9606.ENSP00000401508	9606.ENSP00000306477	0.307	0	0	0	0.064	0	0.431	0.254	0.687
CAD	ACSS2	1845599	1844221	9606.ENSP00000264705	9606.ENSP00000253382	0.065	0	0	0	0.095	0.417	0	0.44	0.687
ARSB	GNS	1845642	1844574	9606.ENSP00000264914	9606.ENSP00000258145	0	0	0.52	0	0.089	0	0	0.341	0.687
ACACB	PPAT	1852406	1845503	9606.ENSP00000341044	9606.ENSP00000264220	0.058	0	0	0	0.098	0	0.524	0.317	0.687
NAPRT1	NIT2	1860287	1858162	9606.ENSP00000401508	9606.ENSP00000377696	0.307	0	0	0	0.064	0	0.431	0.254	0.687
GNE	GALE	1858407	1856128	9606.ENSP00000379839	9606.ENSP00000363621	0.141	0	0	0	0	0	0	0.65	0.686
QARS	ASNS	1848971	1842325	9606.ENSP00000307567	9606.ENSP00000175506	0	0	0	0	0.067	0.417	0	0.469	0.686
ALDH18A1	ACSS2	1855437	1844221	9606.ENSP00000360268	9606.ENSP00000253382	0.137	0	0	0	0.06	0	0.411	0.42	0.685
DPYD	PPAT	1855189	1845503	9606.ENSP00000359211	9606.ENSP00000264220	0.093	0	0	0	0.269	0	0	0.564	0.685
TAT	ODC1	1853275	1843384	9606.ENSP00000348234	9606.ENSP00000234111	0.309	0	0	0	0.048	0	0.123	0.517	0.684
HSD3B7	CYP51A1	1847897	1842119	9606.ENSP00000297679	9606.ENSP00000003100	0.063	0	0	0	0.099	0.405	0.274	0.268	0.684
ALDH18A1	AACS	1855437	1850686	9606.ENSP00000360268	9606.ENSP00000324842	0.137	0	0	0	0.06	0	0.411	0.417	0.684
NIT2	NMNAT1	1858162	1856640	9606.ENSP00000377696	9606.ENSP00000366410	0.309	0	0	0	0	0	0.435	0.254	0.683
SLC2A1	PTEN	1861219	1855586	9606.ENSP00000416293	9606.ENSP00000361021	0.053	0	0	0	0.073	0	0	0.667	0.683
OAT	ACLY	1854897	1844250	9606.ENSP00000357838	9606.ENSP00000253792	0.099	0	0	0	0.238	0.05	0	0.571	0.683
NMNAT1	BTD	1856640	1848848	9606.ENSP00000366410	9606.ENSP00000306477	0.309	0	0	0	0	0	0.435	0.254	0.683
NSDHL	CYP39A1	1855208	1846425	9606.ENSP00000359297	9606.ENSP00000275016	0.063	0	0	0	0.099	0.405	0.274	0.266	0.683
ALG2	ALG5	1861325	1843540	9606.ENSP00000417764	9606.ENSP00000239891	0.309	0	0	0	0.135	0.051	0	0.507	0.683
GPI	CS	1860535	1852545	9606.ENSP00000405573	9606.ENSP00000342056	0	0	0	0	0.084	0	0.17	0.614	0.681
GART	FPGS	1857440	1855863	9606.ENSP00000371236	9606.ENSP00000362344	0.147	0	0	0	0.073	0	0	0.63	0.681
HMGCR	ACAT1	1847097	1845812	9606.ENSP00000287936	9606.ENSP00000265838	0.309	0	0	0	0.074	0	0	0.54	0.68
SOD3	GSR	1857486	1842813	9606.ENSP00000371554	9606.ENSP00000221130	0	0	0	0	0.051	0.075	0	0.663	0.679
MPI	MGAT2	1850038	1848955	9606.ENSP00000318318	9606.ENSP00000307423	0	0	0	0	0	0	0	0.679	0.679
MPI	PGD	1850038	1846175	9606.ENSP00000318318	9606.ENSP00000270776	0	0	0	0	0.053	0	0	0.674	0.678
TAT	PCK2	1853275	1842620	9606.ENSP00000348234	9606.ENSP00000216780	0	0	0	0	0.06	0	0.112	0.646	0.678
SQLE	CYP46A1	1845823	1845001	9606.ENSP00000265896	9606.ENSP00000261835	0	0	0	0	0.128	0.377	0	0.455	0.678
ACACB	HMGCR	1852406	1847097	9606.ENSP00000341044	9606.ENSP00000287936	0.063	0	0	0	0.055	0	0	0.665	0.678
PHGDH	DMGDH	1855016	1844361	9606.ENSP00000358417	9606.ENSP00000255189	0.08	0	0	0	0.087	0.071	0.394	0.424	0.678
ACADSB	MUT	1854904	1846416	9606.ENSP00000357873	9606.ENSP00000274813	0.07	0	0	0	0.097	0	0.253	0.546	0.677
LDHA	SLC2A1	1862289	1861219	9606.ENSP00000445175	9606.ENSP00000416293	0.064	0	0	0	0.063	0	0	0.661	0.677
MTHFD1	GPT2	1862707	1852917	9606.ENSP00000450560	9606.ENSP00000345282	0.05	0	0	0	0.099	0	0.365	0.476	0.677
GMPS	GLS	1861442	1849955	9606.ENSP00000419851	9606.ENSP00000317379	0	0	0	0	0	0	0	0.677	0.677
ACACB	ATIC	1852406	1843445	9606.ENSP00000341044	9606.ENSP00000236959	0.384	0	0	0	0.091	0	0	0.466	0.675
SLC18A3	SLC5A7	1856047	1845470	9606.ENSP00000363229	9606.ENSP00000264047	0	0	0	0	0.256	0	0	0.581	0.675
UGDH	HSD3B7	1850153	1847897	9606.ENSP00000319501	9606.ENSP00000297679	0.309	0	0	0	0.126	0	0.435	0.161	0.675
NSDHL	UGDH	1855208	1850153	9606.ENSP00000359297	9606.ENSP00000319501	0.309	0	0	0	0.126	0	0.435	0.161	0.675
QARS	CAD	1848971	1845599	9606.ENSP00000307567	9606.ENSP00000264705	0.088	0	0	0	0.228	0.17	0	0.508	0.674
PFAS	DHODH	1849628	1842732	9606.ENSP00000313490	9606.ENSP00000219240	0.064	0	0	0	0.251	0	0	0.572	0.674
AUH	ACLY	1856368	1844250	9606.ENSP00000364883	9606.ENSP00000253792	0.062	0	0	0	0.126	0.045	0.042	0.632	0.674
GART	NADSYN1	1857440	1850833	9606.ENSP00000371236	9606.ENSP00000326424	0.352	0	0	0	0	0	0	0.519	0.674
AGMAT	OTC	1856387	1842206	9606.ENSP00000364986	9606.ENSP00000039007	0	0	0	0	0.091	0.1	0.435	0.377	0.673
UXS1	ALG5	1859232	1843540	9606.ENSP00000387019	9606.ENSP00000239891	0.309	0	0	0	0.118	0	0.435	0.164	0.673
SHMT1	PPAT	1850087	1845503	9606.ENSP00000318868	9606.ENSP00000264220	0	0	0	0	0.295	0.417	0	0.268	0.673
DLAT	DMGDH	1846666	1844361	9606.ENSP00000280346	9606.ENSP00000255189	0.063	0	0	0	0.074	0.046	0.431	0.414	0.673
ACLY	ODC1	1844250	1843384	9606.ENSP00000253792	9606.ENSP00000234111	0.1	0	0	0	0.096	0	0	0.629	0.672
ACACB	SHMT2	1852406	1851612	9606.ENSP00000341044	9606.ENSP00000333667	0.138	0	0	0	0.104	0	0	0.61	0.672
TYMS	DGUOK	1849803	1845479	9606.ENSP00000315644	9606.ENSP00000264093	0	0	0	0	0.233	0	0.435	0.303	0.672
UXS1	GMDS	1859232	1857286	9606.ENSP00000387019	9606.ENSP00000370194	0.309	0	0	0.629	0.091	0.126	0.435	0.209	0.671
MTHFD1	GCH1	1862707	1858303	9606.ENSP00000450560	9606.ENSP00000378890	0.341	0	0	0	0.073	0	0	0.504	0.67
ALDH7A1	OAT	1859243	1854897	9606.ENSP00000387123	9606.ENSP00000357838	0.08	0	0	0	0.27	0	0.435	0.233	0.67
PFAS	ASS1	1849628	1844185	9606.ENSP00000313490	9606.ENSP00000253004	0.073	0	0	0	0.41	0	0	0.446	0.67
GUK1	GDA	1854437	1843476	9606.ENSP00000355689	9606.ENSP00000238018	0	0	0	0	0.055	0.042	0	0.664	0.67
AK3	GUK1	1857438	1854437	9606.ENSP00000371230	9606.ENSP00000355689	0	0	0	0	0.105	0	0.435	0.399	0.67
ALG3	DPAGT1	1858514	1853020	9606.ENSP00000380793	9606.ENSP00000346142	0	0	0	0	0.115	0	0	0.641	0.669
GARS	CAD	1857811	1845599	9606.ENSP00000373918	9606.ENSP00000264705	0	0	0	0	0.55	0	0	0.295	0.669
SQLE	CYP26A1	1845823	1842997	9606.ENSP00000265896	9606.ENSP00000224356	0	0	0	0	0.128	0.377	0	0.439	0.668
NADSYN1	DPYS	1850833	1846509	9606.ENSP00000326424	9606.ENSP00000276651	0.064	0	0	0	0.049	0	0.435	0.418	0.668
MVD	HMGCR	1848229	1847097	9606.ENSP00000301012	9606.ENSP00000287936	0.309	0	0	0	0.102	0	0	0.509	0.668
DHCR24	SQLE	1855451	1845823	9606.ENSP00000360316	9606.ENSP00000265896	0	0	0	0	0.485	0.046	0	0.379	0.668
LDHA	GSR	1862289	1842813	9606.ENSP00000445175	9606.ENSP00000221130	0.081	0	0	0	0.123	0.171	0.274	0.42	0.667
ALG6	DPAGT1	1855404	1853020	9606.ENSP00000360149	9606.ENSP00000346142	0	0	0	0	0.072	0	0	0.655	0.667
GMDS	APRT	1857286	1856856	9606.ENSP00000370194	9606.ENSP00000367615	0	0	0	0	0	0.667	0	0	0.667
GNE	ALG1	1858407	1845126	9606.ENSP00000379839	9606.ENSP00000262374	0.353	0	0	0	0.121	0	0	0.461	0.667
DOLK	ALG8	1855715	1848085	9606.ENSP00000361667	9606.ENSP00000299626	0	0	0	0	0.053	0.082	0	0.648	0.667
CYP11B2	ACE	1850775	1847260	9606.ENSP00000325822	9606.ENSP00000290866	0	0	0	0	0	0.045	0	0.666	0.667
LDHA	TALDO1	1862289	1850327	9606.ENSP00000445175	9606.ENSP00000321259	0.051	0	0	0	0.096	0.417	0	0.412	0.667
ACLY	UROD	1844250	1843815	9606.ENSP00000253792	9606.ENSP00000246337	0	0	0	0	0.1	0	0	0.644	0.666
GMDS	GALE	1857286	1856128	9606.ENSP00000370194	9606.ENSP00000363621	0.309	0	0	0	0.054	0	0	0.53	0.666
ALDH9A1	AACS	1853096	1850686	9606.ENSP00000346827	9606.ENSP00000324842	0.061	0	0	0	0.238	0.066	0.435	0.254	0.666
DPAGT1	MOGS	1853020	1843357	9606.ENSP00000346142	9606.ENSP00000233616	0	0	0	0	0.055	0	0	0.66	0.665
AACS	ALDH4A1	1850686	1847245	9606.ENSP00000324842	9606.ENSP00000290597	0.061	0	0	0	0.238	0.063	0.435	0.254	0.665
ALDH7A1	AACS	1859243	1850686	9606.ENSP00000387123	9606.ENSP00000324842	0.061	0	0	0	0.238	0.063	0.435	0.254	0.665
FDXR	ACLY	1863756	1844250	9606.ENSP00000462972	9606.ENSP00000253792	0.058	0	0	0	0.155	0	0	0.613	0.665
CMPK1	PGD	1855566	1846175	9606.ENSP00000360939	9606.ENSP00000270776	0	0	0	0	0.099	0	0	0.643	0.665
APRT	CAD	1856856	1845599	9606.ENSP00000367615	9606.ENSP00000264705	0.071	0	0	0	0.225	0	0	0.572	0.665
MUT	GCDH	1846416	1842891	9606.ENSP00000274813	9606.ENSP00000222214	0.07	0	0	0	0	0	0.253	0.556	0.664
IL6	CAT	1844631	1843587	9606.ENSP00000258743	9606.ENSP00000241052	0	0	0	0	0	0	0	0.663	0.663
GART	AK3	1857440	1857438	9606.ENSP00000371236	9606.ENSP00000371230	0	0	0	0	0.089	0	0	0.645	0.663
MUT	MTRR	1846416	1845590	9606.ENSP00000274813	9606.ENSP00000264668	0	0	0	0	0	0	0	0.663	0.663
MTHFD2	FPGS	1858157	1855863	9606.ENSP00000377617	9606.ENSP00000362344	0.148	0	0	0	0.092	0	0.435	0.32	0.663
GART	CMPK1	1857440	1855566	9606.ENSP00000371236	9606.ENSP00000360939	0	0	0	0	0.084	0	0	0.647	0.663
ALG2	GNE	1861325	1858407	9606.ENSP00000417764	9606.ENSP00000379839	0.353	0	0	0	0.121	0	0	0.454	0.662
MTHFR	FPGS	1856524	1855863	9606.ENSP00000365775	9606.ENSP00000362344	0.052	0	0	0	0	0	0	0.658	0.662
DOLK	DHDDS	1855715	1853945	9606.ENSP00000361667	9606.ENSP00000353104	0	0	0	0	0.049	0.17	0	0.606	0.662
ALG11	GNE	1861824	1858407	9606.ENSP00000430236	9606.ENSP00000379839	0.353	0	0	0	0.121	0	0	0.454	0.662
ACLY	MCEE	1844250	1843703	9606.ENSP00000253792	9606.ENSP00000244217	0.093	0	0	0	0.072	0	0.117	0.599	0.662
CHDH	ALDH4A1	1850189	1847245	9606.ENSP00000319851	9606.ENSP00000290597	0.166	0	0	0	0.153	0	0.435	0.254	0.662
GMPS	ODC1	1861442	1843384	9606.ENSP00000419851	9606.ENSP00000234111	0.101	0	0	0	0.26	0	0	0.53	0.661
ABCA1	IL6	1856172	1844631	9606.ENSP00000363868	9606.ENSP00000258743	0	0	0	0	0	0	0	0.661	0.661
MTHFD1	TAT	1862707	1853275	9606.ENSP00000450560	9606.ENSP00000348234	0.05	0	0	0	0.052	0	0.365	0.476	0.66
UPRT	SHMT2	1855895	1851612	9606.ENSP00000362481	9606.ENSP00000333667	0.309	0	0	0	0.245	0	0	0.401	0.66
GNE	DPAGT1	1858407	1853020	9606.ENSP00000379839	9606.ENSP00000346142	0.349	0	0	0	0.099	0	0	0.467	0.66
MTHFD1	CCBL1	1862707	1848386	9606.ENSP00000450560	9606.ENSP00000302227	0.05	0	0	0	0.052	0	0.365	0.476	0.66
MTHFD1	GPT	1862707	1858252	9606.ENSP00000450560	9606.ENSP00000378408	0.05	0	0	0	0.052	0	0.365	0.476	0.66
LCAT	SCARB1	1845454	1844967	9606.ENSP00000264005	9606.ENSP00000261693	0	0	0	0	0.049	0	0	0.658	0.66
NADSYN1	PFAS	1850833	1849628	9606.ENSP00000326424	9606.ENSP00000313490	0.148	0	0	0	0.055	0	0	0.612	0.66
GNPAT	CAT	1854418	1843587	9606.ENSP00000355607	9606.ENSP00000241052	0	0	0	0	0	0	0	0.66	0.66
TH	SLC18A3	1857346	1856047	9606.ENSP00000370571	9606.ENSP00000363229	0	0	0	0	0.073	0	0	0.649	0.66
ALDH18A1	MTR	1855437	1854401	9606.ENSP00000360268	9606.ENSP00000355536	0.042	0	0	0	0	0	0	0.66	0.66
AGXT	ACLY	1848429	1844250	9606.ENSP00000302620	9606.ENSP00000253792	0.091	0	0	0	0.119	0	0	0.608	0.659
GPT	ACLY	1858252	1844250	9606.ENSP00000378408	9606.ENSP00000253792	0.095	0	0	0	0.118	0	0.108	0.578	0.659
GART	AK5	1857440	1853069	9606.ENSP00000371236	9606.ENSP00000346577	0	0	0	0	0.084	0	0	0.644	0.659
COASY	FASN	1863897	1848653	9606.ENSP00000464814	9606.ENSP00000304592	0	0	0	0	0	0	0	0.658	0.658
COQ6	KYNU	1851649	1845495	9606.ENSP00000333946	9606.ENSP00000264170	0.309	0	0	0	0.085	0	0.435	0.158	0.658
MTHFR	ACE	1856524	1847260	9606.ENSP00000365775	9606.ENSP00000290866	0	0	0	0	0	0	0	0.658	0.658
ADA	AGPS	1855776	1845493	9606.ENSP00000361965	9606.ENSP00000264167	0	0	0	0	0	0	0	0.658	0.658
COASY	GART	1863897	1857440	9606.ENSP00000464814	9606.ENSP00000371236	0.38	0	0	0	0.061	0	0	0.46	0.658
SQLE	KYNU	1845823	1845495	9606.ENSP00000265896	9606.ENSP00000264170	0.309	0	0	0	0.085	0	0.435	0.158	0.658
NIT2	SRM	1858162	1856583	9606.ENSP00000377696	9606.ENSP00000366156	0.309	0	0	0	0.086	0	0.435	0.151	0.657
TSTA3	ALG5	1860116	1843540	9606.ENSP00000398803	9606.ENSP00000239891	0.309	0	0	0	0.074	0	0.435	0.164	0.657
ACACB	NADSYN1	1852406	1850833	9606.ENSP00000341044	9606.ENSP00000326424	0.084	0	0	0	0.055	0.402	0	0.416	0.657
NSDHL	ALG5	1855208	1843540	9606.ENSP00000359297	9606.ENSP00000239891	0.309	0	0	0	0.074	0	0.435	0.164	0.657
HSD3B7	ALG5	1847897	1843540	9606.ENSP00000297679	9606.ENSP00000239891	0.309	0	0	0	0.074	0	0.435	0.164	0.657
AK3	PNP	1857438	1854141	9606.ENSP00000371230	9606.ENSP00000354532	0.063	0	0	0	0.053	0	0.435	0.396	0.656
SQLE	MVK	1845823	1843148	9606.ENSP00000265896	9606.ENSP00000228510	0	0	0	0	0.089	0	0	0.638	0.656
HPRT1	PPAT	1847973	1845503	9606.ENSP00000298556	9606.ENSP00000264220	0.063	0	0	0	0.108	0.417	0	0.377	0.656
SLC2A1	ACLY	1861219	1844250	9606.ENSP00000416293	9606.ENSP00000253792	0.073	0	0	0	0.103	0	0	0.62	0.656
DHDDS	PFAS	1853945	1849628	9606.ENSP00000353104	9606.ENSP00000313490	0.32	0	0	0	0	0	0	0.514	0.656
SHMT1	ASS1	1850087	1844185	9606.ENSP00000318868	9606.ENSP00000253004	0	0	0	0	0.184	0.074	0.435	0.287	0.655
ABCA1	AOX1	1856172	1856168	9606.ENSP00000363868	9606.ENSP00000363832	0	0	0	0	0	0.326	0	0.51	0.655
PGM3	DERA	1861666	1861234	9606.ENSP00000425809	9606.ENSP00000416583	0.309	0	0	0	0.073	0	0.435	0.161	0.655
GMPS	DTYMK	1861442	1848672	9606.ENSP00000419851	9606.ENSP00000304802	0	0	0	0	0.295	0	0	0.53	0.655
MDH2	SOD1	1850888	1846132	9606.ENSP00000327070	9606.ENSP00000270142	0	0	0	0	0.104	0.417	0	0.391	0.654
HSD17B4	HSD11B1	1861507	1844918	9606.ENSP00000420914	9606.ENSP00000261465	0.138	0	0	0	0.104	0	0.426	0.313	0.654
LDHA	NIT2	1862289	1858162	9606.ENSP00000445175	9606.ENSP00000377696	0.056	0	0	0	0.119	0.606	0	0.066	0.653
GNE	G6PD	1858407	1858108	9606.ENSP00000379839	9606.ENSP00000377192	0.078	0	0	0	0	0	0.435	0.387	0.652
TH	QDPR	1857346	1846716	9606.ENSP00000370571	9606.ENSP00000281243	0	0	0	0	0.061	0	0.278	0.528	0.652
G6PD	ACLY	1858108	1844250	9606.ENSP00000377192	9606.ENSP00000253792	0	0	0	0	0.098	0	0	0.631	0.652
PC	FH	1858145	1854397	9606.ENSP00000377527	9606.ENSP00000355518	0	0	0	0	0.053	0.1	0	0.625	0.652
GPT2	ACLY	1852917	1844250	9606.ENSP00000345282	9606.ENSP00000253792	0.095	0	0	0	0.118	0	0.108	0.569	0.652
G6PD	PPAT	1858108	1845503	9606.ENSP00000377192	9606.ENSP00000264220	0	0	0	0	0	0.595	0	0.175	0.651
UPRT	TYMS	1855895	1849803	9606.ENSP00000362481	9606.ENSP00000315644	0.065	0	0	0	0.052	0	0	0.638	0.651
GRHPR	AKR1D1	1849624	1843626	9606.ENSP00000313432	9606.ENSP00000242375	0.064	0	0	0	0.204	0	0.435	0.268	0.65
GART	UROD	1857440	1843815	9606.ENSP00000371236	9606.ENSP00000246337	0.098	0	0	0	0.061	0	0	0.621	0.65
PHGDH	ASNS	1855016	1842325	9606.ENSP00000358417	9606.ENSP00000175506	0	0	0	0	0.235	0.417	0	0.278	0.65
GLB1	PISD	1848897	1845859	9606.ENSP00000306920	9606.ENSP00000266095	0	0	0	0	0	0	0	0.65	0.65
LPL	CRP	1849220	1844348	9606.ENSP00000309757	9606.ENSP00000255030	0	0	0	0	0	0	0	0.65	0.65
GMPS	SHMT1	1861442	1850087	9606.ENSP00000419851	9606.ENSP00000318868	0.073	0	0	0	0.271	0	0	0.522	0.649
GART	MTHFR	1857440	1856524	9606.ENSP00000371236	9606.ENSP00000365775	0.074	0	0	0	0.201	0	0	0.563	0.649
CPS1	GUK1	1860357	1854437	9606.ENSP00000402608	9606.ENSP00000355689	0.505	0	0	0	0.094	0	0	0.281	0.649
DPYD	GSR	1855189	1842813	9606.ENSP00000359211	9606.ENSP00000221130	0.073	0	0	0	0.055	0	0	0.631	0.648
PISD	PGS1	1845859	1845211	9606.ENSP00000266095	9606.ENSP00000262764	0	0	0	0	0.053	0.049	0.435	0.391	0.648
FH	CAT	1854397	1843587	9606.ENSP00000355518	9606.ENSP00000241052	0	0	0	0	0.054	0	0	0.642	0.647
HMGCR	ACLY	1847097	1844250	9606.ENSP00000287936	9606.ENSP00000253792	0.174	0	0	0	0.13	0	0.274	0.403	0.647
PPOX	ACE	1852758	1847260	9606.ENSP00000343943	9606.ENSP00000290866	0	0	0	0	0.63	0	0	0.086	0.647
HSD17B4	HMGCL	1861507	1856126	9606.ENSP00000420914	9606.ENSP00000363614	0	0	0	0	0.358	0	0.434	0.105	0.646
MTR	PFAS	1854401	1849628	9606.ENSP00000355536	9606.ENSP00000313490	0.064	0	0	0	0	0	0	0.637	0.646
CPS1	UPRT	1860357	1855895	9606.ENSP00000402608	9606.ENSP00000362481	0	0	0	0	0.277	0	0	0.531	0.646
BPGM	ACLY	1852543	1844250	9606.ENSP00000342032	9606.ENSP00000253792	0	0	0	0	0.129	0.042	0	0.61	0.646
GART	ODC1	1857440	1843384	9606.ENSP00000371236	9606.ENSP00000234111	0.081	0	0	0	0.185	0	0	0.564	0.646
APRT	PFAS	1856856	1849628	9606.ENSP00000367615	9606.ENSP00000313490	0.077	0	0	0	0.081	0	0	0.614	0.645
GART	CS	1857440	1852545	9606.ENSP00000371236	9606.ENSP00000342056	0.074	0	0	0	0.135	0	0	0.593	0.645
CMPK1	GUK1	1855566	1854437	9606.ENSP00000360939	9606.ENSP00000355689	0	0	0	0	0.103	0	0.435	0.355	0.645
FPGS	MTRR	1855863	1845590	9606.ENSP00000362344	9606.ENSP00000264668	0	0	0	0	0.054	0	0	0.639	0.644
PPAT	ACLY	1845503	1844250	9606.ENSP00000264220	9606.ENSP00000253792	0.064	0	0	0	0.092	0	0	0.615	0.644
ADA	RPIA	1855776	1846865	9606.ENSP00000361965	9606.ENSP00000283646	0	0	0	0	0.358	0	0	0.468	0.644
RPIA	CAD	1846865	1845599	9606.ENSP00000283646	9606.ENSP00000264705	0.091	0	0	0	0.247	0	0	0.523	0.644
NQO1	GSR	1850182	1842813	9606.ENSP00000319788	9606.ENSP00000221130	0	0	0	0	0.056	0	0	0.639	0.644
CS	CAD	1852545	1845599	9606.ENSP00000342056	9606.ENSP00000264705	0.108	0	0	0	0.181	0	0	0.55	0.643
NQO1	CAT	1850182	1843587	9606.ENSP00000319788	9606.ENSP00000241052	0	0	0	0	0.054	0	0	0.638	0.643
ACACB	SHMT1	1852406	1850087	9606.ENSP00000341044	9606.ENSP00000318868	0.138	0	0	0	0.104	0	0	0.575	0.643
CAD	DMGDH	1845599	1844361	9606.ENSP00000264705	9606.ENSP00000255189	0.062	0	0	0	0.124	0	0	0.601	0.643
DDC	DCK	1853612	1847023	9606.ENSP00000350616	9606.ENSP00000286648	0	0	0	0	0	0	0	0.642	0.643
MGAM	CAT	1862405	1843587	9606.ENSP00000447378	9606.ENSP00000241052	0	0	0	0	0	0	0	0.642	0.642
SHMT1	MTRR	1850087	1845590	9606.ENSP00000318868	9606.ENSP00000264668	0	0	0	0	0.073	0	0	0.63	0.642
ALDH18A1	AGXT2L2	1855437	1849369	9606.ENSP00000360268	9606.ENSP00000310978	0	0	0	0	0	0	0.531	0.27	0.642
KARS	CAD	1850738	1845599	9606.ENSP00000325448	9606.ENSP00000264705	0.074	0	0	0	0.382	0	0	0.425	0.642
AASS	ODC1	1858093	1843384	9606.ENSP00000377040	9606.ENSP00000234111	0.309	0	0	0	0.047	0	0.435	0.152	0.642
APRT	DPYD	1856856	1855189	9606.ENSP00000367615	9606.ENSP00000359211	0.063	0	0	0	0.269	0	0	0.519	0.642
ALDH18A1	ALDH9A1	1855437	1853096	9606.ENSP00000360268	9606.ENSP00000346827	0.054	0	0	0	0.053	0	0.161	0.58	0.642
LDHA	CAD	1862289	1845599	9606.ENSP00000445175	9606.ENSP00000264705	0	0	0	0	0.094	0	0	0.621	0.642
AKR1A1	NANS	1849549	1842461	9606.ENSP00000312606	9606.ENSP00000210444	0	0	0	0	0.082	0.626	0	0	0.642
SRM	NADSYN1	1856583	1850833	9606.ENSP00000366156	9606.ENSP00000326424	0.309	0	0	0	0.093	0	0.435	0.109	0.642
ALDH18A1	ABAT	1855437	1846008	9606.ENSP00000360268	9606.ENSP00000268251	0	0	0	0	0	0	0.485	0.333	0.641
HSD17B4	ACLY	1861507	1844250	9606.ENSP00000420914	9606.ENSP00000253792	0.082	0	0	0	0.17	0.084	0	0.546	0.641
MTHFD2	MTR	1858157	1854401	9606.ENSP00000377617	9606.ENSP00000355536	0.074	0	0	0	0.054	0	0	0.623	0.641
AMACR	GCDH	1857478	1842891	9606.ENSP00000371517	9606.ENSP00000222214	0.309	0	0	0	0.072	0	0.435	0.124	0.64
LDHA	GART	1862289	1857440	9606.ENSP00000445175	9606.ENSP00000371236	0.076	0	0	0	0.101	0	0	0.601	0.64
GART	NAGS	1857440	1847412	9606.ENSP00000371236	9606.ENSP00000293404	0.086	0	0	0	0.099	0	0	0.598	0.64
DPAGT1	ALG8	1853020	1848085	9606.ENSP00000346142	9606.ENSP00000299626	0	0	0	0	0.148	0	0	0.594	0.64
SRM	BTD	1856583	1848848	9606.ENSP00000366156	9606.ENSP00000306477	0.309	0	0	0	0.06	0	0.435	0.137	0.64
PHGDH	AMT	1855016	1846328	9606.ENSP00000358417	9606.ENSP00000273588	0	0	0	0	0.085	0.094	0.394	0.368	0.64
OAT	SOD2	1854897	1854504	9606.ENSP00000357838	9606.ENSP00000356022	0.309	0	0	0	0.052	0.417	0	0.166	0.639
TAT	ACLY	1853275	1844250	9606.ENSP00000348234	9606.ENSP00000253792	0.095	0	0	0	0.118	0	0.108	0.553	0.639
ESD	DEGS2	1856921	1848915	9606.ENSP00000367992	9606.ENSP00000307126	0	0	0	0	0	0	0	0.639	0.639
GART	TALDO1	1857440	1850327	9606.ENSP00000371236	9606.ENSP00000321259	0.084	0	0	0	0	0	0	0.623	0.639
SHMT2	NAGS	1851612	1847412	9606.ENSP00000333667	9606.ENSP00000293404	0	0	0	0	0.055	0	0.435	0.379	0.639
PRODH2	SLC5A7	1848253	1845470	9606.ENSP00000301175	9606.ENSP00000264047	0.309	0	0	0	0.356	0	0	0.255	0.639
HMGCL	FAH	1856126	1844986	9606.ENSP00000363614	9606.ENSP00000261755	0.063	0	0	0	0.072	0	0.434	0.354	0.639
SLC5A6	PRODH2	1849271	1848253	9606.ENSP00000310208	9606.ENSP00000301175	0.309	0	0	0	0.356	0	0	0.255	0.639
PHGDH	SHMT2	1855016	1851612	9606.ENSP00000358417	9606.ENSP00000333667	0.048	0	0	0	0.214	0.05	0.117	0.513	0.639
MDH2	CAD	1850888	1845599	9606.ENSP00000327070	9606.ENSP00000264705	0	0	0	0	0.135	0	0	0.599	0.638
GOT1	SOD1	1855278	1846132	9606.ENSP00000359539	9606.ENSP00000270142	0	0	0	0	0.127	0.495	0	0.244	0.638
LDHA	GMPS	1862289	1861442	9606.ENSP00000445175	9606.ENSP00000419851	0	0	0	0	0.256	0	0	0.533	0.638
LDHA	SORD	1862289	1845966	9606.ENSP00000445175	9606.ENSP00000267814	0.051	0	0	0	0.062	0.417	0	0.385	0.638
ATIC	PCK2	1843445	1842620	9606.ENSP00000236959	9606.ENSP00000216780	0	0	0	0	0	0	0	0.638	0.638
HMGCL	CAD	1856126	1845599	9606.ENSP00000363614	9606.ENSP00000264705	0.064	0	0	0	0.068	0	0	0.618	0.637
DPYD	DLD	1855189	1842429	9606.ENSP00000359211	9606.ENSP00000205402	0.073	0	0	0	0.055	0	0	0.618	0.636
CTH	MTRR	1855373	1845590	9606.ENSP00000359976	9606.ENSP00000264668	0	0	0	0	0.065	0	0.435	0.366	0.636
ACADM	AMACR	1860801	1857478	9606.ENSP00000409612	9606.ENSP00000371517	0.309	0	0	0	0.054	0	0.435	0.132	0.636
ALG3	ALG1	1858514	1845126	9606.ENSP00000380793	9606.ENSP00000262374	0	0	0	0	0	0.099	0	0.611	0.635
TYMS	MTRR	1849803	1845590	9606.ENSP00000315644	9606.ENSP00000264668	0	0	0	0	0.054	0	0	0.63	0.635
DERA	ALDH18A1	1861234	1855437	9606.ENSP00000416583	9606.ENSP00000360268	0.051	0	0	0	0	0	0.338	0.466	0.635
GBE1	ACLY	1860874	1844250	9606.ENSP00000410833	9606.ENSP00000253792	0	0	0	0	0.125	0	0	0.599	0.634
ABCA1	HMGCR	1856172	1847097	9606.ENSP00000363868	9606.ENSP00000287936	0	0	0	0	0.055	0	0	0.629	0.634
PGM3	PNP	1861666	1854141	9606.ENSP00000425809	9606.ENSP00000354532	0.309	0	0	0	0.056	0	0.435	0.125	0.634
GNE	ACLY	1858407	1844250	9606.ENSP00000379839	9606.ENSP00000253792	0	0	0	0	0	0	0	0.634	0.634
GLYCTK	ACLY	1859407	1844250	9606.ENSP00000389175	9606.ENSP00000253792	0.062	0	0	0	0.054	0	0	0.621	0.634
LDLR	FASN	1862854	1848653	9606.ENSP00000454071	9606.ENSP00000304592	0	0	0	0	0.053	0	0	0.629	0.633
PHGDH	ACLY	1855016	1844250	9606.ENSP00000358417	9606.ENSP00000253792	0.057	0	0	0	0.181	0	0	0.563	0.633
ALDH7A1	ALDH18A1	1859243	1855437	9606.ENSP00000387123	9606.ENSP00000360268	0.054	0	0	0	0.054	0	0.161	0.569	0.633
ALDH7A1	HSD11B1	1859243	1844918	9606.ENSP00000387123	9606.ENSP00000261465	0.048	0	0	0	0.114	0.097	0.435	0.279	0.633
PAICS	DMGDH	1858750	1844361	9606.ENSP00000382595	9606.ENSP00000255189	0	0	0	0	0.132	0	0	0.595	0.633
PGP	LIAS	1851297	1844909	9606.ENSP00000330918	9606.ENSP00000261434	0.053	0	0	0	0.044	0	0	0.628	0.633
ALDH6A1	ACADSB	1862703	1854904	9606.ENSP00000450436	9606.ENSP00000357873	0	0	0	0	0.464	0	0	0.344	0.633
CMPK1	DGUOK	1855566	1845479	9606.ENSP00000360939	9606.ENSP00000264093	0	0	0	0	0	0	0	0.633	0.633
LDHA	PGD	1862289	1846175	9606.ENSP00000445175	9606.ENSP00000270776	0	0	0	0	0.119	0.181	0	0.532	0.633
AMACR	ACADSB	1857478	1854904	9606.ENSP00000371517	9606.ENSP00000357873	0.309	0	0	0	0.055	0	0.435	0.124	0.633
ACACB	UROD	1852406	1843815	9606.ENSP00000341044	9606.ENSP00000246337	0	0	0	0	0.058	0	0	0.626	0.632
TALDO1	CAT	1850327	1843587	9606.ENSP00000321259	9606.ENSP00000241052	0	0	0	0	0.433	0	0	0.378	0.632
HPGD	ALDH4A1	1847749	1847245	9606.ENSP00000296522	9606.ENSP00000290597	0.048	0	0	0	0.114	0.097	0.435	0.275	0.631
UPRT	HPRT1	1855895	1847973	9606.ENSP00000362481	9606.ENSP00000298556	0.309	0	0	0	0.238	0	0	0.355	0.631
PSAT1	ALDH18A1	1856523	1855437	9606.ENSP00000365773	9606.ENSP00000360268	0	0	0	0	0.282	0	0	0.507	0.631
FECH	ACLY	1857583	1844250	9606.ENSP00000372326	9606.ENSP00000253792	0	0	0	0	0.052	0	0	0.626	0.631
GART	OAT	1857440	1854897	9606.ENSP00000371236	9606.ENSP00000357838	0	0	0	0	0.119	0	0	0.599	0.631
GART	GUK1	1857440	1854437	9606.ENSP00000371236	9606.ENSP00000355689	0.073	0	0	0	0.055	0	0	0.612	0.631
GPT	PC	1858252	1858145	9606.ENSP00000378408	9606.ENSP00000377527	0.046	0	0	0	0.171	0	0.403	0.31	0.631
APRT	CMPK1	1856856	1855566	9606.ENSP00000367615	9606.ENSP00000360939	0.059	0	0	0	0.07	0	0.435	0.34	0.63
PPOX	ACE2	1852758	1844133	9606.ENSP00000343943	9606.ENSP00000252519	0	0	0	0	0.63	0	0	0	0.63
TYMS	GSR	1849803	1842813	9606.ENSP00000315644	9606.ENSP00000221130	0.059	0	0	0	0.072	0	0.435	0.339	0.63
ACE	HMGCR	1847260	1847097	9606.ENSP00000290866	9606.ENSP00000287936	0	0	0	0	0	0	0	0.63	0.63
SCARB1	IL6	1844967	1844631	9606.ENSP00000261693	9606.ENSP00000258743	0	0	0	0	0	0	0	0.63	0.63
GPT	PGP	1858252	1851297	9606.ENSP00000378408	9606.ENSP00000330918	0	0	0	0	0.059	0	0	0.623	0.63
LPL	IL6	1849220	1844631	9606.ENSP00000309757	9606.ENSP00000258743	0	0	0	0	0	0	0	0.63	0.63
FUT3	LIAS	1848747	1844909	9606.ENSP00000305603	9606.ENSP00000261434	0	0	0	0	0	0	0	0.63	0.63
DPYD	ALDH4A1	1855189	1847245	9606.ENSP00000359211	9606.ENSP00000290597	0.05	0	0	0	0.084	0	0	0.609	0.63
SQLE	COQ3	1845823	1844320	9606.ENSP00000265896	9606.ENSP00000254759	0.115	0	0	0	0.055	0.141	0.435	0.229	0.63
DPYD	ALDH9A1	1855189	1853096	9606.ENSP00000359211	9606.ENSP00000346827	0.05	0	0	0	0.084	0	0	0.609	0.63
LDLR	LCAT	1862854	1845454	9606.ENSP00000454071	9606.ENSP00000264005	0	0	0	0	0	0	0	0.629	0.629
LDHA	SOD1	1862289	1846132	9606.ENSP00000445175	9606.ENSP00000270142	0	0	0	0	0.124	0.417	0	0.331	0.629
PNPT1	ACLY	1859759	1844250	9606.ENSP00000393953	9606.ENSP00000253792	0	0	0	0	0.074	0	0	0.616	0.629
HMBS	CAD	1846580	1845599	9606.ENSP00000278715	9606.ENSP00000264705	0	0	0	0	0	0	0	0.628	0.628
TALDO1	SORD	1850327	1845966	9606.ENSP00000321259	9606.ENSP00000267814	0.048	0	0	0	0.1	0.417	0	0.343	0.628
ACAT2	ALDH9A1	1854502	1853096	9606.ENSP00000356015	9606.ENSP00000346827	0	0	0	0	0.065	0.173	0.431	0.255	0.628
GART	HMGCL	1857440	1856126	9606.ENSP00000371236	9606.ENSP00000363614	0.065	0	0	0	0.124	0	0	0.582	0.627
GMPS	PUS1	1861442	1856533	9606.ENSP00000419851	9606.ENSP00000365837	0.068	0	0	0	0.259	0	0	0.504	0.627
GPHN	ACACB	1861331	1852406	9606.ENSP00000417901	9606.ENSP00000341044	0.059	0	0	0	0.055	0	0	0.614	0.626
ACOX2	MUT	1848984	1846416	9606.ENSP00000307697	9606.ENSP00000274813	0.07	0	0	0	0	0	0.253	0.505	0.626
GPT2	BCAT2	1852917	1850502	9606.ENSP00000345282	9606.ENSP00000322991	0.064	0	0	0	0.054	0	0.435	0.341	0.626
AASS	SRM	1858093	1856583	9606.ENSP00000377040	9606.ENSP00000366156	0.309	0.434	0	0	0.099	0	0	0.066	0.626
MTR	GSR	1854401	1842813	9606.ENSP00000355536	9606.ENSP00000221130	0	0	0	0	0	0	0.536	0.227	0.626
BCAT2	ACLY	1850502	1844250	9606.ENSP00000322991	9606.ENSP00000253792	0.048	0	0	0	0.057	0	0	0.617	0.626
HSD3B7	CYP46A1	1847897	1845001	9606.ENSP00000297679	9606.ENSP00000261835	0.063	0	0	0	0.053	0.152	0.274	0.422	0.626
ALDH9A1	HSD11B1	1853096	1844918	9606.ENSP00000346827	9606.ENSP00000261465	0.048	0	0	0	0.114	0.097	0.435	0.263	0.625
GBE1	NT5E	1860874	1844535	9606.ENSP00000410833	9606.ENSP00000257770	0	0	0	0	0.101	0.6	0	0	0.625
GNE	DHDH	1858407	1842829	9606.ENSP00000379839	9606.ENSP00000221403	0.376	0	0	0	0.115	0	0	0.377	0.625
GMPS	ASS1	1861442	1844185	9606.ENSP00000419851	9606.ENSP00000253004	0.067	0	0	0	0.181	0	0	0.549	0.625
QDPR	PTS	1846716	1846670	9606.ENSP00000281243	9606.ENSP00000280362	0	0	0	0	0	0	0	0.625	0.625
GNPAT	PHYH	1854418	1845270	9606.ENSP00000355607	9606.ENSP00000263038	0	0	0	0	0	0	0	0.625	0.625
FDXR	GSR	1863756	1842813	9606.ENSP00000462972	9606.ENSP00000221130	0.048	0	0	0	0.051	0.417	0	0.37	0.624
FASN	GOT2	1848653	1843750	9606.ENSP00000304592	9606.ENSP00000245206	0	0	0	0	0	0	0	0.624	0.624
MTRR	GGH	1845590	1844755	9606.ENSP00000264668	9606.ENSP00000260118	0	0	0	0	0	0	0	0.623	0.623
GPI	DPYD	1860535	1855189	9606.ENSP00000405573	9606.ENSP00000359211	0.09	0	0	0	0.125	0	0	0.564	0.623
SHMT2	ASS1	1851612	1844185	9606.ENSP00000333667	9606.ENSP00000253004	0	0	0	0	0.101	0.074	0.435	0.293	0.622
DPYD	GUK1	1855189	1854437	9606.ENSP00000359211	9606.ENSP00000355689	0.381	0	0	0	0.104	0.176	0	0.272	0.622
GPHN	PHGDH	1861331	1855016	9606.ENSP00000417901	9606.ENSP00000358417	0.057	0	0	0	0.072	0	0	0.601	0.621
CYP39A1	CYP26A1	1846425	1842997	9606.ENSP00000275016	9606.ENSP00000224356	0	0	0	0	0.122	0.044	0	0.585	0.621
PAICS	FH	1858750	1854397	9606.ENSP00000382595	9606.ENSP00000355518	0.048	0	0	0	0.234	0	0	0.522	0.621
DUT	CMPK1	1857313	1855566	9606.ENSP00000370376	9606.ENSP00000360939	0.048	0	0	0	0.101	0.143	0.435	0.227	0.621
ALG11	ALG1	1861824	1845126	9606.ENSP00000430236	9606.ENSP00000262374	0	0	0	0	0.095	0.17	0	0.536	0.621
ACAT2	SQLE	1854502	1845823	9606.ENSP00000356015	9606.ENSP00000265896	0	0	0	0	0.483	0	0	0.297	0.621
KMO	COQ3	1854396	1844320	9606.ENSP00000355517	9606.ENSP00000254759	0.115	0	0	0	0.055	0.141	0.435	0.212	0.621
GART	DHDDS	1857440	1853945	9606.ENSP00000371236	9606.ENSP00000353104	0.058	0	0	0	0.124	0	0	0.578	0.621
APRT	NQO1	1856856	1850182	9606.ENSP00000367615	9606.ENSP00000319788	0	0	0	0	0	0	0	0.62	0.62
ALDH4A1	HSD11B1	1847245	1844918	9606.ENSP00000290597	9606.ENSP00000261465	0.048	0	0	0	0.114	0.097	0.435	0.254	0.62
ALDH9A1	HPGD	1853096	1847749	9606.ENSP00000346827	9606.ENSP00000296522	0.048	0	0	0	0.114	0.097	0.435	0.254	0.62
ALG8	ALG1	1848085	1845126	9606.ENSP00000299626	9606.ENSP00000262374	0	0	0	0	0.054	0	0	0.615	0.62
ACACB	SLC5A6	1852406	1849271	9606.ENSP00000341044	9606.ENSP00000310208	0.064	0	0	0	0.106	0	0	0.583	0.62
ALDH7A1	HPGD	1859243	1847749	9606.ENSP00000387123	9606.ENSP00000296522	0.048	0	0	0	0.114	0.097	0.435	0.254	0.62
DCTD	DGUOK	1853462	1845479	9606.ENSP00000349576	9606.ENSP00000264093	0	0	0	0	0.06	0	0.435	0.342	0.62
ACACB	PCK2	1852406	1842620	9606.ENSP00000341044	9606.ENSP00000216780	0	0	0	0	0.054	0	0	0.613	0.619
GART	MDH2	1857440	1850888	9606.ENSP00000371236	9606.ENSP00000327070	0.076	0	0	0	0.054	0	0	0.599	0.619
MTR	BCAT2	1854401	1850502	9606.ENSP00000355536	9606.ENSP00000322991	0.372	0	0	0	0	0	0.086	0.39	0.619
PAICS	AUH	1858750	1856368	9606.ENSP00000382595	9606.ENSP00000364883	0.051	0	0	0	0.067	0.541	0	0.174	0.619
DLAT	AMT	1846666	1846328	9606.ENSP00000280346	9606.ENSP00000273588	0.062	0	0	0	0.072	0.053	0.431	0.313	0.619
SOD2	GSS	1854504	1842630	9606.ENSP00000356022	9606.ENSP00000216951	0	0	0	0	0	0	0	0.618	0.618
ALDH18A1	SHMT2	1855437	1851612	9606.ENSP00000360268	9606.ENSP00000333667	0.074	0	0	0	0.149	0	0	0.553	0.618
EPHX1	GSR	1846231	1842813	9606.ENSP00000272167	9606.ENSP00000221130	0.062	0	0	0	0.073	0	0.431	0.32	0.618
ALG2	DPAGT1	1861325	1853020	9606.ENSP00000417764	9606.ENSP00000346142	0.07	0	0	0	0.109	0	0	0.576	0.618
GART	COQ2	1857440	1849359	9606.ENSP00000371236	9606.ENSP00000310873	0.336	0	0	0	0.055	0	0	0.441	0.618
PSAT1	ACLY	1856523	1844250	9606.ENSP00000365773	9606.ENSP00000253792	0.309	0	0	0	0.094	0	0	0.439	0.618
AACS	SQLE	1850686	1845823	9606.ENSP00000324842	9606.ENSP00000265896	0.048	0	0	0	0.235	0	0.377	0.258	0.618
GPI	SORD	1860535	1845966	9606.ENSP00000405573	9606.ENSP00000267814	0.048	0	0	0	0.055	0.417	0	0.357	0.618
MTHFD1	LDHA	1862707	1862289	9606.ENSP00000450560	9606.ENSP00000445175	0.073	0	0	0	0.187	0	0	0.532	0.617
SORD	DHDH	1845966	1842829	9606.ENSP00000267814	9606.ENSP00000221403	0.08	0	0	0	0.242	0.405	0	0.187	0.617
SOD2	ALDH4A1	1854504	1847245	9606.ENSP00000356022	9606.ENSP00000290597	0	0	0	0	0	0.45	0	0.332	0.617
MTR	DLD	1854401	1842429	9606.ENSP00000355536	9606.ENSP00000205402	0	0	0	0	0.088	0	0.536	0.166	0.616
GMPS	CS	1861442	1852545	9606.ENSP00000419851	9606.ENSP00000342056	0.127	0	0	0	0.118	0	0	0.541	0.616
DPYD	SOD2	1855189	1854504	9606.ENSP00000359211	9606.ENSP00000356022	0.066	0	0	0	0.075	0	0	0.591	0.616
GBE1	ALG1	1860874	1845126	9606.ENSP00000410833	9606.ENSP00000262374	0	0	0	0	0.269	0	0.435	0.144	0.615
AK5	DTYMK	1853069	1848672	9606.ENSP00000346577	9606.ENSP00000304802	0	0	0	0	0.061	0.1	0.435	0.29	0.615
GPT	BCAT2	1858252	1850502	9606.ENSP00000378408	9606.ENSP00000322991	0.064	0	0	0	0.054	0	0.435	0.321	0.615
GART	ACAT2	1857440	1854502	9606.ENSP00000371236	9606.ENSP00000356015	0.059	0	0	0	0.089	0	0.105	0.558	0.615
LDHA	PCK2	1862289	1842620	9606.ENSP00000445175	9606.ENSP00000216780	0	0	0	0	0.054	0	0.435	0.337	0.615
AK5	CMPK2	1853069	1844464	9606.ENSP00000346577	9606.ENSP00000256722	0	0	0	0	0.061	0.1	0.435	0.29	0.615
ALG2	GBE1	1861325	1860874	9606.ENSP00000417764	9606.ENSP00000410833	0	0	0	0	0.269	0	0.435	0.141	0.614
CCBL1	ACLY	1848386	1844250	9606.ENSP00000302227	9606.ENSP00000253792	0.095	0	0	0	0.118	0	0.108	0.523	0.614
ALDH7A1	ACAT1	1859243	1845812	9606.ENSP00000387123	9606.ENSP00000265838	0	0	0	0	0.152	0	0.431	0.263	0.614
PNPT1	ACACB	1859759	1852406	9606.ENSP00000393953	9606.ENSP00000341044	0.063	0	0	0	0.146	0	0	0.556	0.614
MTHFD1	DLAT	1862707	1846666	9606.ENSP00000450560	9606.ENSP00000280346	0.064	0	0	0	0.099	0	0.394	0.335	0.614
ALG11	GBE1	1861824	1860874	9606.ENSP00000430236	9606.ENSP00000410833	0	0	0	0	0.269	0	0.435	0.141	0.614
NAGA	NAGLU	1858390	1843062	9606.ENSP00000379680	9606.ENSP00000225927	0.055	0	0.298	0	0.055	0	0	0.456	0.613
LDHA	TAT	1862289	1853275	9606.ENSP00000445175	9606.ENSP00000348234	0.055	0	0	0	0.057	0	0.435	0.32	0.612
FH	MUT	1854397	1846416	9606.ENSP00000355518	9606.ENSP00000274813	0	0	0	0	0	0	0	0.612	0.612
CYP1A2	GOT2	1852534	1843750	9606.ENSP00000342007	9606.ENSP00000245206	0	0	0	0	0.047	0	0	0.609	0.612
GPT2	SHMT1	1852917	1850087	9606.ENSP00000345282	9606.ENSP00000318868	0	0	0	0	0.084	0	0.435	0.309	0.611
NQO1	CYP1B1	1850182	1844805	9606.ENSP00000319788	9606.ENSP00000260630	0	0	0	0	0.053	0	0	0.607	0.611
ACLY	ASS1	1844250	1844185	9606.ENSP00000253792	9606.ENSP00000253004	0	0	0	0	0.167	0	0	0.553	0.611
SOD2	MDH2	1854504	1850888	9606.ENSP00000356022	9606.ENSP00000327070	0.057	0	0	0	0.179	0	0	0.537	0.61
OAT	PRODH2	1854897	1848253	9606.ENSP00000357838	9606.ENSP00000301175	0.054	0	0	0	0.086	0	0.435	0.296	0.61
LDHA	ALDH9A1	1862289	1853096	9606.ENSP00000445175	9606.ENSP00000346827	0.048	0	0	0	0.066	0.067	0.435	0.296	0.61
ALDH4A1	DMGDH	1847245	1844361	9606.ENSP00000290597	9606.ENSP00000255189	0.05	0	0	0	0.236	0	0	0.504	0.609
MTR	ACACB	1854401	1852406	9606.ENSP00000355536	9606.ENSP00000341044	0.064	0	0	0	0	0	0	0.599	0.609
IL6	ATIC	1844631	1843445	9606.ENSP00000258743	9606.ENSP00000236959	0	0	0	0	0	0	0	0.609	0.609
FDXR	MTHFD1	1863756	1862707	9606.ENSP00000462972	9606.ENSP00000450560	0.109	0	0	0	0.059	0	0.274	0.434	0.609
CMPK1	ACACB	1855566	1852406	9606.ENSP00000360939	9606.ENSP00000341044	0.062	0	0	0	0.13	0	0	0.559	0.608
GART	BCAT2	1857440	1850502	9606.ENSP00000371236	9606.ENSP00000322991	0.055	0	0	0	0.064	0	0	0.593	0.608
AK3	ACACB	1857438	1852406	9606.ENSP00000371230	9606.ENSP00000341044	0.062	0	0	0	0.13	0	0	0.559	0.608
AK5	ACACB	1853069	1852406	9606.ENSP00000346577	9606.ENSP00000341044	0.062	0	0	0	0.13	0	0	0.559	0.608
SOD2	HIF1A	1854504	1852062	9606.ENSP00000356022	9606.ENSP00000338018	0	0	0	0	0	0	0	0.606	0.607
CPS1	ITPA	1860357	1857158	9606.ENSP00000402608	9606.ENSP00000369456	0.053	0	0	0	0	0.603	0	0	0.607
ACADM	DLAT	1860801	1846666	9606.ENSP00000409612	9606.ENSP00000280346	0	0	0	0	0.185	0	0.435	0.214	0.607
ALDH18A1	AGXT2	1855437	1843287	9606.ENSP00000360268	9606.ENSP00000231420	0	0	0	0	0	0	0.485	0.27	0.607
MTHFD2	ALDH18A1	1858157	1855437	9606.ENSP00000377617	9606.ENSP00000360268	0.116	0	0	0	0.153	0	0	0.518	0.607
QPRT	GART	1858293	1857440	9606.ENSP00000378782	9606.ENSP00000371236	0.104	0	0	0	0.049	0	0	0.575	0.606
AK3	ACLY	1857438	1844250	9606.ENSP00000371230	9606.ENSP00000253792	0.048	0	0	0	0.124	0	0	0.566	0.606
TYMS	PPAT	1849803	1845503	9606.ENSP00000315644	9606.ENSP00000264220	0	0	0	0	0.145	0.417	0	0.272	0.606
CYP2C8	CYP51A1	1855452	1842119	9606.ENSP00000360317	9606.ENSP00000003100	0	0	0.506	0	0	0	0	0.235	0.606
PAICS	ODC1	1858750	1843384	9606.ENSP00000382595	9606.ENSP00000234111	0	0	0	0	0.196	0	0	0.53	0.606
AK5	ACLY	1853069	1844250	9606.ENSP00000346577	9606.ENSP00000253792	0.048	0	0	0	0.124	0	0	0.566	0.606
CMPK1	ACLY	1855566	1844250	9606.ENSP00000360939	9606.ENSP00000253792	0.048	0	0	0	0.124	0	0	0.566	0.606
ABCA1	FASN	1856172	1848653	9606.ENSP00000363868	9606.ENSP00000304592	0	0	0	0	0.055	0	0	0.599	0.605
SOD2	CS	1854504	1852545	9606.ENSP00000356022	9606.ENSP00000342056	0.051	0	0	0	0.072	0	0	0.587	0.605
PGM3	CMPK1	1861666	1855566	9606.ENSP00000425809	9606.ENSP00000360939	0.048	0	0	0	0.055	0	0	0.597	0.605
DPYD	DMGDH	1855189	1844361	9606.ENSP00000359211	9606.ENSP00000255189	0.073	0	0	0	0.098	0	0	0.566	0.605
GANAB	GLB1	1852328	1848897	9606.ENSP00000340466	9606.ENSP00000306920	0.173	0	0	0	0.054	0	0	0.535	0.604
GALE	NSDHL	1856128	1855208	9606.ENSP00000363621	9606.ENSP00000359297	0.126	0	0	0	0.054	0	0.435	0.254	0.604
GPHN	ALDH18A1	1861331	1855437	9606.ENSP00000417901	9606.ENSP00000360268	0	0	0	0	0.072	0	0	0.591	0.604
ALDH4A1	ACAT1	1847245	1845812	9606.ENSP00000290597	9606.ENSP00000265838	0	0	0	0	0.141	0	0.431	0.255	0.604
GALE	HSD3B7	1856128	1847897	9606.ENSP00000363621	9606.ENSP00000297679	0.126	0	0	0	0.054	0	0.435	0.254	0.604
CMPK1	HPRT1	1855566	1847973	9606.ENSP00000360939	9606.ENSP00000298556	0.309	0	0	0	0.129	0	0.17	0.298	0.603
MGAM	NAPRT1	1862405	1860287	9606.ENSP00000447378	9606.ENSP00000401508	0	0	0	0	0	0	0	0.603	0.603
CAD	GDA	1845599	1843476	9606.ENSP00000264705	9606.ENSP00000238018	0.096	0	0	0	0.27	0	0.417	0.092	0.603
NSDHL	GNPAT	1855208	1854418	9606.ENSP00000359297	9606.ENSP00000355607	0	0	0	0	0.049	0	0	0.6	0.603
GUK1	DTYMK	1854437	1848672	9606.ENSP00000355689	9606.ENSP00000304802	0	0	0	0	0.072	0	0	0.589	0.603
LDHA	PAICS	1862289	1858750	9606.ENSP00000445175	9606.ENSP00000382595	0.068	0	0	0	0.319	0	0	0.424	0.603
TPO	IL6	1850079	1844631	9606.ENSP00000318820	9606.ENSP00000258743	0	0	0	0	0.057	0	0	0.596	0.603
CTH	ACLY	1855373	1844250	9606.ENSP00000359976	9606.ENSP00000253792	0.054	0	0	0	0.086	0.417	0	0.304	0.603
CAD	LTA4H	1845599	1843157	9606.ENSP00000264705	9606.ENSP00000228740	0.067	0	0	0	0.123	0.116	0	0.517	0.603
CYP3A4	IL6	1852052	1844631	9606.ENSP00000337915	9606.ENSP00000258743	0	0	0	0	0	0	0	0.603	0.603
ALDH7A1	MDH2	1859243	1850888	9606.ENSP00000387123	9606.ENSP00000327070	0.048	0	0	0	0.101	0.067	0.435	0.254	0.602
CPS1	DMGDH	1860357	1844361	9606.ENSP00000402608	9606.ENSP00000255189	0	0	0	0	0.115	0	0	0.569	0.602
CPS1	NADSYN1	1860357	1850833	9606.ENSP00000402608	9606.ENSP00000326424	0.126	0	0	0	0.154	0	0	0.505	0.602
GPT	MDH2	1858252	1850888	9606.ENSP00000378408	9606.ENSP00000327070	0.055	0	0	0	0.12	0	0.435	0.254	0.602
PSAT1	ASNS	1856523	1842325	9606.ENSP00000365773	9606.ENSP00000175506	0	0	0	0	0.366	0	0	0.398	0.602
COASY	ACACB	1863897	1852406	9606.ENSP00000464814	9606.ENSP00000341044	0.073	0	0	0	0.093	0	0	0.564	0.602
PAICS	DTYMK	1858750	1848672	9606.ENSP00000382595	9606.ENSP00000304802	0.064	0	0	0	0.266	0	0	0.468	0.602
GMPS	GDA	1861442	1843476	9606.ENSP00000419851	9606.ENSP00000238018	0	0	0	0	0.095	0	0	0.578	0.602
ACLY	OTC	1844250	1842206	9606.ENSP00000253792	9606.ENSP00000039007	0.105	0	0	0	0.072	0	0	0.559	0.602
ALG2	ACLY	1861325	1844250	9606.ENSP00000417764	9606.ENSP00000253792	0.054	0	0	0	0.219	0	0	0.504	0.601
GPT	SHMT1	1858252	1850087	9606.ENSP00000378408	9606.ENSP00000318868	0	0	0	0	0.084	0	0.435	0.291	0.601
ALDH18A1	MUT	1855437	1846416	9606.ENSP00000360268	9606.ENSP00000274813	0.061	0	0	0	0	0	0	0.593	0.601
AFMID	HAAO	1851092	1847517	9606.ENSP00000328938	9606.ENSP00000294973	0.059	0	0	0	0.053	0	0	0.588	0.601
DPYD	ALG5	1855189	1843540	9606.ENSP00000359211	9606.ENSP00000239891	0.06	0	0	0	0.047	0.465	0	0.267	0.601
PFAS	DTYMK	1849628	1848672	9606.ENSP00000313490	9606.ENSP00000304802	0.097	0	0	0	0.151	0	0	0.522	0.601
COASY	FDFT1	1863897	1842791	9606.ENSP00000464814	9606.ENSP00000220584	0	0	0	0	0.094	0	0	0.578	0.601
ALG11	ACLY	1861824	1844250	9606.ENSP00000430236	9606.ENSP00000253792	0.054	0	0	0	0.219	0	0	0.504	0.601
ALG1	ACLY	1845126	1844250	9606.ENSP00000262374	9606.ENSP00000253792	0.054	0	0	0	0.219	0	0	0.504	0.601
PSAT1	FH	1856523	1854397	9606.ENSP00000365773	9606.ENSP00000355518	0	0	0	0	0.089	0.503	0	0.187	0.6
ALDH9A1	SORD	1853096	1845966	9606.ENSP00000346827	9606.ENSP00000267814	0.071	0	0	0	0.099	0	0.435	0.255	0.6
LDHA	ALDH7A1	1862289	1859243	9606.ENSP00000445175	9606.ENSP00000387123	0.048	0	0	0	0.066	0.067	0.435	0.279	0.6
GART	DLAT	1857440	1846666	9606.ENSP00000371236	9606.ENSP00000280346	0.042	0	0	0	0.167	0	0	0.539	0.6
SHMT2	GSR	1851612	1842813	9606.ENSP00000333667	9606.ENSP00000221130	0.073	0	0	0	0.067	0	0.435	0.279	0.6
GMDS	UGDH	1857286	1850153	9606.ENSP00000370194	9606.ENSP00000319501	0.309	0	0	0	0.072	0	0	0.426	0.6
ASAH1	ARSA	1857426	1842549	9606.ENSP00000371152	9606.ENSP00000216124	0	0	0	0	0.054	0	0	0.595	0.6
DPYD	SHMT1	1855189	1850087	9606.ENSP00000359211	9606.ENSP00000318868	0.048	0	0	0	0.105	0.119	0	0.53	0.6
LTC4S	GSS	1847369	1842630	9606.ENSP00000292596	9606.ENSP00000216951	0	0	0	0	0	0	0	0.599	0.599
AKR1A1	SOD1	1849549	1846132	9606.ENSP00000312606	9606.ENSP00000270142	0	0	0	0	0.166	0.424	0	0.231	0.599
PSAT1	ACAT2	1856523	1854502	9606.ENSP00000365773	9606.ENSP00000356015	0	0	0	0	0.198	0.503	0	0.073	0.599
SLC5A6	BTD	1849271	1848848	9606.ENSP00000310208	9606.ENSP00000306477	0	0	0	0	0.043	0	0	0.598	0.599
SHMT1	GSR	1850087	1842813	9606.ENSP00000318868	9606.ENSP00000221130	0.073	0	0	0	0.067	0	0.435	0.275	0.598
TK1	CAD	1848315	1845599	9606.ENSP00000301634	9606.ENSP00000264705	0	0	0	0	0.172	0	0	0.535	0.598
SOD2	ACACB	1854504	1852406	9606.ENSP00000356022	9606.ENSP00000341044	0	0	0	0	0.067	0	0	0.587	0.598
TAT	BCAT2	1853275	1850502	9606.ENSP00000348234	9606.ENSP00000322991	0.064	0	0	0	0.055	0	0.435	0.29	0.598
SGSH	AGA	1849720	1845569	9606.ENSP00000314606	9606.ENSP00000264595	0	0	0	0	0.042	0	0	0.598	0.598
MGAM	ALAD	1862405	1859146	9606.ENSP00000447378	9606.ENSP00000386284	0	0	0	0	0	0	0	0.598	0.598
ALDH18A1	GPT2	1855437	1852917	9606.ENSP00000360268	9606.ENSP00000345282	0.053	0	0	0	0.123	0	0.102	0.525	0.598
PHGDH	CAD	1855016	1845599	9606.ENSP00000358417	9606.ENSP00000264705	0.092	0	0	0	0.162	0	0	0.513	0.597
PIGN	STS	1853564	1842680	9606.ENSP00000350263	9606.ENSP00000217961	0	0	0	0	0	0	0	0.597	0.597
MDH2	GPD2	1850888	1849092	9606.ENSP00000327070	9606.ENSP00000308610	0	0	0	0	0.123	0	0	0.56	0.597
PGM3	HLA-B	1861666	1860141	9606.ENSP00000425809	9606.ENSP00000399168	0	0	0	0	0	0	0	0.597	0.597
GRHPR	ACLY	1849624	1844250	9606.ENSP00000313432	9606.ENSP00000253792	0.07	0	0	0	0.101	0	0	0.557	0.597
AUH	AACS	1856368	1850686	9606.ENSP00000364883	9606.ENSP00000324842	0.05	0	0	0	0.154	0	0.43	0.223	0.596
PRODH2	ACSS2	1848253	1844221	9606.ENSP00000301175	9606.ENSP00000253382	0	0	0	0	0.269	0	0.435	0.101	0.596
LDHA	PCK1	1862289	1850185	9606.ENSP00000445175	9606.ENSP00000319814	0	0	0	0	0.054	0.066	0.435	0.286	0.596
AUH	ACSS2	1856368	1844221	9606.ENSP00000364883	9606.ENSP00000253382	0.05	0	0	0	0.154	0	0.43	0.223	0.596
ALDH4A1	SORD	1847245	1845966	9606.ENSP00000290597	9606.ENSP00000267814	0.071	0	0	0	0.091	0	0.435	0.255	0.596
[truncated: 11,353 more rows]
