# Supplementary material for: Elucidating potential molecular signatures through host-microbe interactions for reactive arthritis and inflammatory bowel disease using combinatorial approach
Source: Sci Rep. 2020 Sep 15;10:15131. doi: 10.1038/s41598-020-71674-8 (PMC7492238; doi:10.1038/s41598-020-71674-8)
Supplement: Supplementary file 12 — Supplementary Table S12. [file 41598_2020_71674_MOESM12_ESM.xlsx]

## Sheet: Sheet1
Elucidating potential molecular signatures through host-microbe interactions for reactive arthritis and inflammatory bowel disease using combinatorial approach Anukriti Verma1, Shivani Sharda1*, Bhawna Rathi1, Pallavi Somvanshi2, Bimlesh Dhar Pandey3
Proteins associated with symptoms/ diseases linked with IBD and ReA
A4GALT	Gene	Count of Symptoms/ Diseases
Aortic regurgitation	A4GALT	13
Arthritis	AACS	1
Diarrhea	AASS	4
Eye burning	ABCA1	19
Eye pain	ABCC1	15
Fatigue	ABCC3	8
HIV	ACACB	4
Leukocytosis	ACADM	9
Myalgias	ACADSB	3
Periostitis	ACAT1	2
Proteinuria	ACE	35
Red eye	ACE2	4
Red joint	ACOT8	4
AACS	ACSS2	1
Tonsilitis	ADA	31
AASS	ADI1	2
Eye burning	AGA	7
Eye pain	AGL	6
HIV	AGMAT	2
Red eye	AGPS	3
ABCA1	AGXT	8
Arthritis	AK5	2
Corneal ulceration	AKR1A1	8
Decreased vision	AKR1D1	2
Diarrhea	ALAD	12
Eye bilateral	ALDH18A1	8
Eye pain	ALDH7A1	10
Fatigue	ALDH9A1	2
Glaucoma	ALG1	4
HIV	ALG11	1
Inflammatory back pain	ALG12	1
Nail dystrophy	ALG2	12
Nails thickening	ALG3	4
Optic neuritis	ALG6	4
Photophobia	ALG8	2
Red eye	ALOX12B	8
Red joint	AMACR	16
Stiff joint	AMD1	6
Tonsilitis	AOC3	4
Warm joint	AOX1	2
ABCC1	APIP	1
Arthritis	APRT	12
Corneal ulceration	AQP8	1
Decreased vision	ARSA	13
Diarrhea	ARSB	10
Eye burning	ASAH1	9
Eye pain	ASMT	1
Fatigue	ASNS	3
Glaucoma	ASS1	11
HIV	ATIC	4
Inflammatory back pain	AUH	2
Malaise	B3GALNT1	1
Red eye	B3GALT5	1
Red joint	B3GNT2	3
Tender joint	B4GALNT1	3
Warm joint	BAAT	1
ABCC3	BPGM	1
Arthritis	BTD	16
Corneal ulceration	C2	1
Diarrhea	C3	1
Eye pain	CAD	3
Fatigue	CAT	31
HIV	CBS	22
Malaise	CDIPT	5
Red eye	CDO1	2
ACACB	CES2	3
Arthritis	CH25H	6
HIV	CHAT	17
Proteinuria	CHIA	8
Red eye	CMA1	10
ACADM	CMAS	3
Conjunctivitis	CMPK1	1
Corneal ulceration	COASY	2
Decreased vision	COQ2	9
Diarrhea	COQ3	1
Eye burning	COQ5	1
Eye pain	COQ6	4
Inflammatory back pain	COQ7	1
Nail dystrophy	CPOX	15
Red eye	CRP	55
ACADSB	CS	6
Diarrhea	CTH	4
Eye bilateral	CYP11A1	14
HIV	CYP11B2	7
ACAT1	CYP1A2	17
Arthritis	CYP1B1	14
HIV	CYP26A1	10
ACE	CYP27A1	10
Ankylosing spondylitis	CYP2C19	7
Anterior uveitis	CYP2C8	5
Aortic regurgitation	CYP2C9	17
Arthritis	CYP39A1	1
Conjunctivitis	CYP3A4	17
Corneal ulceration	CYP3A7	1
Decreased vision	CYP46A1	3
Diarrhea	CYP51A1	6
Dysuria	CYP7B1	7
Eye bilateral	DBH	17
Eye burning	DCK	5
Eye pain	DCXR	12
Eye tearing	DDC	14
Fatigue	DDO	1
Glaucoma	DERA	1
HIV	DGUOK	7
Immunoglobulin A [IgA] nephropathy	DHCR24	9
Inflammatory back pain	DHDDS	7
Malaise	DHDH	2
Myalgias	DHODH	10
Myocarditis	DLAT	7
Nail dystrophy	DLD	6
Nails thickening	DMGDH	3
Pericarditis	DOLK	3
Photophobia	DPAGT1	9
Proteinuria	DPYD	12
Pyelonephritis	DPYS	2
Red eye	DTYMK	1
Red joint	DUT	3
Stiff joint	EPHX1	14
Swollen joint	ESD	9
Tender joint	FAH	18
Tonsilitis	FASN	5
Urgency urea	FDFT1	4
Warm joint	FDXR	1
ACE2	FECH	10
Diarrhea	FH	9
Fatigue	FHIT	9
Inflammatory back pain	FPGS	4
Malaise	FTCD	1
ACOT8	FUT3	5
Decreased vision	FUT8	2
Eye pain	FUT9	4
HIV	G6PD	22
Red eye	GAA	15
ACSS2	GALC	11
Diarrhea	GALE	7
ADA	GALT	5
Ankylosing spondylitis	GAMT	2
Anterior uveitis	GANAB	1
Aortic regurgitation	GARS	12
Arthritis	GATM	2
Conjunctivitis	GBE1	10
Corneal ulceration	GCDH	6
Decreased vision	GCH1	10
Diarrhea	GCNT2	9
Eye bilateral	GGH	1
Eye pain	GLB1	13
Eye purulent discharge	GLS	4
Fatigue	GLYCTK	1
HIV	GM2A	7
Hypopyon	GMDS	4
Inflammatory back pain	GMPS	2
Iritis	GNE	10
Leukocytosis	GNMT	2
Malaise	GNPAT	7
Myalgias	GNS	9
Nails thickening	GOT1	2
Optic neuritis	GPD1	2
Pericarditis	GPD2	2
Photophobia	GPHN	5
Proteinuria	GPI	13
Red eye	GPT	27
Red joint	GPT2	3
Retinal vasculitis	GRHPR	2
Stiff joint	GSR	17
Swollen joint	GSS	12
Tender joint	GSTZ1	9
Tonsilitis	GUSB	20
ADI1	HCCS	12
Decreased vision	HGD	10
HIV	HGSNAT	13
AGA	HIF1A	14
Arthritis	HLA-B	41
Diarrhea	HLA-B	1
Eye bilateral	HLA-DRB1	42
Nails thickening	HLCS	6
Red eye	HMBS	12
Red joint	HMGCL	6
Stiff joint	HMGCR	21
AGL	HNMT	6
Decreased vision	HPGD	11
Diarrhea	HPRT1	20
Eye bilateral	HSD11B1	8
Eye pain	HSD11B2	10
Proteinuria	HSD17B12	1
Red eye	HSD17B4	8
AGMAT	HSD3B7	4
Eye tearing	IDUA	11
HIV	IL4I1	1
AGPS	IL6	51
Decreased vision	ITPA	5
Eye pain	IVD	7
HIV	KARS	16
AGXT	KHK	1
Decreased vision	KMO	3
Eye bilateral	KYNU	5
Eye burning	LCAT	17
Eye pain	LCT	1
Inflammatory back pain	LDHA	9
Optic neuritis	LDHD	1
Pericarditis	LDLR	22
Pyelonephritis	LIAS	1
AK5	LIPT1	2
Eye pain	LPL	18
HIV	LSS	4
AKR1A1	LTA4H	1
Corneal ulceration	LTC4S	8
Decreased vision	MDH2	6
Eye pain	MGAM	4
Eye tearing	MGAT1	5
Glaucoma	MGAT2	4
Red eye	MLYCD	1
Red joint	MOCS1	1
Stiff joint	MOCS2	1
AKR1D1	MOGS	4
Decreased vision	MPI	6
Diarrhea	MTFMT	4
ALAD	MTHFD1	9
Conjunctivitis	MTHFD2	2
Decreased vision	MTHFR	26
Diarrhea	MTR	14
Dysuria	MTRR	14
Fatigue	MUT	4
HIV	MVD	5
Inflammatory back pain	MVK	29
Myalgias	NAGA	19
Optic neuritis	NAGLU	23
Proteinuria	NAGS	6
Red joint	NAT1	8
Stiff joint	NMNAT1	6
ALDH18A1	NNMT	1
Aortic regurgitation	NNT	3
Eye bilateral	NQO1	12
Eye pain	NSDHL	7
Leukocytosis	NT5E	5
Nails thickening	OAT	13
Optic neuritis	ODC1	12
Stiff joint	OTC	18
Urgency urea	PAH	11
ALDH7A1	PC	11
Arthritis	PCK1	1
Decreased vision	PCK2	5
Diarrhea	PCYT2	1
Dysuria	PEMT	3
Eye bilateral	PFAS	3
Eye pain	PGD	6
Fatigue	PGM3	7
Inflammatory back pain	PGP	1
Nail dystrophy	PGS1	1
Photophobia	PHGDH	5
ALDH9A1	PHYH	12
Red eye	PIGN	5
Red joint	PIK3C3	2
ALG1	PLCB1	7
Glaucoma	PMVK	7
Nail dystrophy	PNMT	8
Red eye	PNP	8
Red joint	PNPO	4
ALG11	PNPT1	2
Eye bilateral	PPAT	1
ALG12	PPOX	5
Nail dystrophy	PSAT1	10
ALG2	PTDSS1	9
Conjunctivitis	PTEN	20
Corneal ulceration	PTS	13
Decreased vision	PUS1	7
Diarrhea	QARS	1
Eye bilateral	QDPR	11
Eye pain	RDH5	6
Fatigue	RPE65	11
Glaucoma	RPIA	3
Nail dystrophy	SAT1	16
Nails thickening	SCARB1	7
Red eye	SGPL1	1
Red joint	SGSH	6
ALG3	SHMT1	3
Decreased vision	SI	3
Diarrhea	SLC16A1	4
Eye bilateral	SLC18A3	3
Stiff joint	SLC25A17	1
ALG6	SLC2A1	12
Decreased vision	SLC33A1	3
Diarrhea	SLC35A1	1
Eye bilateral	SLC5A6	7
Eye pain	SLC5A7	3
ALG8	SLCO1B1	6
Diarrhea	SOD1	32
Eye pain	SOD2	21
ALOX12B	SOD3	13
Eye pain	SORD	5
Keratitis	SPR	3
Malaise	SQLE	1
Nail dystrophy	SRM	7
Nails thickening	ST3GAL5	3
Red eye	ST3GAL6	1
Red joint	STS	12
Tonsilitis	SULT1E1	2
AMACR	SULT2A1	1
Corneal ulceration	SULT2B1	6
Cystoid macular edema	SUOX	10
Decreased vision	TALDO1	9
Diarrhea	TAT	15
Eye bilateral	TH	18
Eye pain	TK1	2
Fatigue	TLR4	44
Glaucoma	TPK1	5
Inflammatory back pain	TPO	20
Nail dystrophy	TSTA3	1
Optic neuritis	TYMS	11
Photophobia	TYR	17
Red eye	UGCG	4
Red joint	UGDH	2
Stiff joint	UGT8	2
Tender joint	UROD	15
AMD1	UROS	13
Decreased vision	XDH	19
Diarrhea
Eye pain
Eye tearing
Fatigue
HIV
AOC3
Arthritis
Decreased vision
Fatigue
Tonsilitis
AOX1
Arthritis
Pyelonephritis
APIP
Stiff joint
APRT
Arthritis
Diarrhea
Dysuria
Eye burning
Eye pain
Inflammatory back pain
Pyelonephritis
Red eye
Red joint
Stiff joint
Swollen joint
Tender joint
AQP8
Diarrhea
ARSA
Aortic regurgitation
Decreased vision
Eye bilateral
Eye burning
Eye pain
Fatigue
Glaucoma
Inflammatory back pain
Optic neuritis
Proteinuria
Red eye
Red joint
Stiff joint
ARSB
Decreased vision
Eye bilateral
Eye pain
Glaucoma
Inflammatory back pain
Photophobia
Red eye
Red joint
Stiff joint
Tonsilitis
ASAH1
Arthritis
Decreased vision
Eye bilateral
Eye pain
HIV
Red eye
Red joint
Stiff joint
Swollen joint
ASMT
Glaucoma
ASNS
Decreased vision
Eye pain
Stiff joint
ASS1
Conjunctivitis
Decreased vision
Diarrhea
Eye pain
Glaucoma
Nails thickening
Proteinuria
Red eye
Red joint
Stiff joint
Tender joint
ATIC
Arthritis
Decreased vision
Eye bilateral
Red eye
AUH
Eye pain
Stiff joint
B3GALNT1
HIV
B3GALT5
HIV
B3GNT2
Ankylosing spondylitis
Arthritis
Glaucoma
B4GALNT1
Arthritis
Eye pain
Stiff joint
BAAT
Diarrhea
BPGM
Normocytic normochromic anemia
BTD
Arthritis
Conjunctivitis
Corneal ulceration
Decreased vision
Diarrhea
Eye bilateral
Eye burning
Eye pain
Glaucoma
Inflammatory back pain
Nail dystrophy
Nails thickening
Optic neuritis
Red eye
Red joint
Stiff joint
C2
Fever
C3
Fever
CAD
Eye pain
HIV
Red eye
CAT
Ankylosing spondylitis
Anterior uveitis
Arthritis
Conjunctivitis
Corneal ulceration
Decreased vision
Diarrhea
Eye bilateral
Eye burning
Eye pain
Fatigue
Glaucoma
HIV
Immunoglobulin A [IgA] nephropathy
Inflammatory back pain
Malaise
Myocarditis
Nail dystrophy
Nails thickening
Optic neuritis
Photophobia
Proteinuria
Red eye
Red joint
Retinal vasculitis
Stiff joint
Swollen joint
Tender joint
Tonsilitis
Urgency urea
Warm joint
CBS
Aortic regurgitation
Arthritis
Decreased vision
Diarrhea
Dysuria
Eye bilateral
Eye burning
Eye pain
Fatigue
Glaucoma
Inflammatory back pain
Myalgias
Nail dystrophy
Nails thickening
Photophobia
Proteinuria
Pyelonephritis
Red eye
Red joint
Stiff joint
Tender joint
Warm joint
CDIPT
Decreased vision
Eye pain
Eye tearing
HIV
Red eye
CDO1
Decreased vision
HIV
CES2
Diarrhea
Malaise
Myocarditis
CH25H
Conjunctivitis
Diarrhea
Fatigue
HIV
Myalgias
Proteinuria
CHAT
Achilles tendinitis
Corneal ulceration
Decreased vision
Eye bilateral
Eye burning
Eye pain
Fatigue
Inflammatory back pain
Leukocytosis
Nail dystrophy
Periostitis
Photophobia
Red eye
Red joint
Stiff joint
Swollen joint
Tender joint
CHIA
Eye pain
Eye tearing
Fatigue
Proteinuria
Red eye
Red joint
Stiff joint
Swollen joint
CMA1
Arthritis
Conjunctivitis
Diarrhea
Dysuria
Fatigue
Glaucoma
Immunoglobulin A [IgA] nephropathy
Keratitis
Myalgias
Tonsilitis
CMAS
Conjunctivitis
Eye bilateral
Eye pain
CMPK1
Tonsilitis
COASY
HIV
Optic neuritis
COQ2
Decreased vision
Eye bilateral
Fatigue
Myalgias
Photophobia
Proteinuria
Red eye
Red joint
Warm joint
COQ3
Tonsilitis
COQ5
Tonsilitis
COQ6
Decreased vision
Eye bilateral
Eye pain
Proteinuria
COQ7
Tonsilitis
CPOX
Conjunctivitis
Corneal ulceration
Decreased vision
Diarrhea
Dysuria
Eye bilateral
Eye burning
Eye pain
Fatigue
HIV
Inflammatory back pain
Myalgias
Optic neuritis
Red eye
Red joint
CRP
Achilles tendinitis
Ankylosing spondylitis
Anterior uveitis
Aortic regurgitation
Aortitis
Arthritis
Carditis
Conjunctivitis
Corneal ulceration
Cystitis
Cystoid macular edema
Dacryoadenitis
Decreased vision
Diarrhea
Dysentery
Dysuria
Enthesitis
Episcleritis
Erythema nodosum
Eye bilateral
Eye burning
Eye pain
Eye purulent discharge
Eye tearing
Fatigue
Glaucoma
HIV
Hypopyon
Immunoglobulin A [IgA] nephropathy
Inflammatory back pain
Iritis
Keratitis
Leukocytosis
Malaise
Myalgias
Myocarditis
Nail dystrophy
Nails thickening
Optic neuritis
Pericarditis
Photophobia
Proctitis
Proteinuria
Pyelonephritis
Red eye
Red joint
Retinal vasculitis
Scleritis
Stiff joint
Swollen joint
Tender joint
Thrombocytosis
Tonsilitis
Warm joint
CS
Eye burning
Eye pain
Fatigue
HIV
Myalgias
Red eye
CTH
Decreased vision
HIV
Myocarditis
Red eye
CYP11A1
Corneal ulceration
Decreased vision
Diarrhea
Eye bilateral
Eye pain
Eye purulent discharge
Fatigue
Glaucoma
HIV
Nail dystrophy
Nails thickening
Photophobia
Red eye
Red joint
CYP11B2
Arthritis
Diarrhea
Fatigue
Glaucoma
Malaise
Red joint
Stiff joint
CYP1A2
Arthritis
Corneal ulceration
Decreased vision
Diarrhea
Eye burning
Eye pain
Eye tearing
Fatigue
HIV
Inflammatory back pain
Nail dystrophy
Nails thickening
Photophobia
Red eye
Red joint
Stiff joint
Swollen joint
CYP1B1
Corneal ulceration
Decreased vision
Eye bilateral
Eye pain
Eye tearing
Glaucoma
HIV
Inflammatory back pain
Nail dystrophy
Nails thickening
Photophobia
Red eye
Red joint
Swollen joint
CYP26A1
Ankylosing spondylitis
Decreased vision
Eye bilateral
Eye pain
Glaucoma
Keratitis
Photophobia
Red eye
Red joint
Stiff joint
CYP27A1
Achilles tendinitis
Arthritis
Decreased vision
Diarrhea
Eye bilateral
Eye burning
Eye pain
Optic neuritis
Stiff joint
Warm joint
CYP2C19
Arthritis
Decreased vision
Diarrhea
Fatigue
HIV
Inflammatory back pain
Warm joint
CYP2C8
Arthritis
Diarrhea
HIV
Inflammatory back pain
Red joint
CYP2C9
Arthritis
Conjunctivitis
Corneal ulceration
Diarrhea
Dysuria
Eye burning
Eye pain
Fatigue
HIV
Inflammatory back pain
Iritis
Keratitis
Malaise
Photophobia
Red eye
Red joint
Retinal vasculitis
CYP39A1
Glaucoma
CYP3A4
Arthritis
Conjunctivitis
Corneal ulceration
Decreased vision
Diarrhea
Eye burning
Eye pain
Fatigue
HIV
Inflammatory back pain
Malaise
Photophobia
Proctitis
Red eye
Red joint
Swollen joint
Warm joint
CYP3A7
HIV
CYP46A1
Diarrhea
Glaucoma
HIV
CYP51A1
Diarrhea
Fatigue
HIV
Myocarditis
Stiff joint
Swollen joint
CYP7B1
Arthritis
Decreased vision
Diarrhea
Eye pain
HIV
Optic neuritis
Stiff joint
DBH
Corneal ulceration
Decreased vision
Diarrhea
Eye pain
Eye tearing
Fatigue
Inflammatory back pain
Malaise
Nail dystrophy
Nails thickening
Photophobia
Proteinuria
Red eye
Red joint
Stiff joint
Urgency urea
Warm joint
DCK
Arthritis
Diarrhea
Eye pain
Fatigue
HIV
DCXR
Arthritis
Corneal ulceration
Decreased vision
Dysuria
Eye burning
Eye pain
Eye tearing
Nails thickening
Red eye
Red joint
Stiff joint
Warm joint
DDC
Aortic regurgitation
Arthritis
Decreased vision
Diarrhea
Eye bilateral
Eye burning
Eye pain
Fatigue
HIV
Myalgias
Nail dystrophy
Photophobia
Proteinuria
Red eye
DDO
HIV
DERA
Glaucoma
DGUOK
Decreased vision
Eye bilateral
Eye pain
Fatigue
Myalgias
Optic neuritis
Red eye
DHCR24
Decreased vision
Diarrhea
Eye bilateral
Eye pain
HIV
Leukocytosis
Nail dystrophy
Nails thickening
Stiff joint
DHDDS
Cystoid macular edema
Decreased vision
Eye bilateral
Eye pain
Glaucoma
Photophobia
Red eye
DHDH
Eye pain
Fatigue
DHODH
Arthritis
Diarrhea
Eye bilateral
Eye pain
Fatigue
Inflammatory back pain
Red eye
Red joint
Stiff joint
Warm joint
DLAT
Diarrhea
Eye burning
Eye pain
Fatigue
HIV
Red eye
Red joint
DLD
Decreased vision
Eye bilateral
Eye burning
Eye pain
HIV
Myocarditis
DMGDH
Decreased vision
Fatigue
Myocarditis
DOLK
Aortic regurgitation
Eye pain
Myalgias
DPAGT1
Decreased vision
Diarrhea
Eye bilateral
Eye pain
Fatigue
HIV
Myalgias
Red eye
Red joint
DPYD
Decreased vision
Diarrhea
Eye burning
Eye pain
Fatigue
HIV
Inflammatory back pain
Leukocytosis
Malaise
Red eye
Red joint
Stiff joint
DPYS
Dysuria
Nail dystrophy
DTYMK
HIV
DUT
Eye pain
Fatigue
HIV
EPHX1
Conjunctivitis
Corneal ulceration
Decreased vision
Diarrhea
Dysuria
Eye burning
Eye pain
Fatigue
Iritis
Keratitis
Malaise
Photophobia
Proteinuria
Red eye
ESD
Diarrhea
Eye bilateral
Eye pain
HIV
Inflammatory back pain
Proteinuria
Red eye
Red joint
Stiff joint
FAH
Arthritis
Corneal ulceration
Decreased vision
Diarrhea
Eye pain
Eye tearing
Inflammatory back pain
Keratitis
Malaise
Nail dystrophy
Nails thickening
Optic neuritis
Photophobia
Proteinuria
Red eye
Red joint
Stiff joint
Tender joint
FASN
Arthritis
Diarrhea
Fatigue
HIV
Inflammatory back pain
FDFT1
Arthritis
Eye pain
Glaucoma
Red eye
FDXR
HIV
FECH
Arthritis
Conjunctivitis
Diarrhea
Dysuria
Fatigue
HIV
Inflammatory back pain
Myalgias
Nails thickening
Red joint
FH
Conjunctivitis
Decreased vision
Diarrhea
Eye bilateral
Eye burning
Eye pain
HIV
Proteinuria
Red eye
FHIT
Diarrhea
Eye bilateral
Eye pain
Fatigue
HIV
Red eye
Red joint
Stiff joint
Swollen joint
FPGS
Arthritis
Diarrhea
Fatigue
HIV
FTCD
Fatigue
FUT3
Diarrhea
Eye pain
Fatigue
HIV
Red eye
FUT8
HIV
Leukocytosis
FUT9
Diarrhea
Eye pain
Fatigue
Red eye
G6PD
Arthritis
Corneal ulceration
Decreased vision
Diarrhea
Episcleritis
Eye burning
Eye pain
Fatigue
HIV
Inflammatory back pain
Leukocytosis
Malaise
Myocarditis
Pericarditis
Photophobia
Red eye
Red joint
Stiff joint
Swollen joint
Tender joint
Urgency urea
Warm joint
GAA
Aortic regurgitation
Arthritis
Diarrhea
Eye burning
Eye pain
Fatigue
Glaucoma
HIV
Myalgias
Nail dystrophy
Nails thickening
Red eye
Red joint
Stiff joint
Tonsilitis
GALC
Decreased vision
Eye pain
Fatigue
Glaucoma
HIV
Inflammatory back pain
Optic neuritis
Proteinuria
Red eye
Red joint
Stiff joint
GALE
Diarrhea
Eye pain
HIV
Inflammatory back pain
Red eye
Red joint
Stiff joint
GALT
Diarrhea
Eye bilateral
Eye pain
Red eye
Red joint
GAMT
Eye pain
Stiff joint
GANAB
HIV
GARS
Arthritis
Eye bilateral
Eye pain
Fatigue
Inflammatory back pain
Myalgias
Myocarditis
Nail dystrophy
Optic neuritis
Pericarditis
Retinal vasculitis
Stiff joint
GATM
Cystitis
Nail dystrophy
GBE1
Diarrhea
Dysuria
Eye bilateral
Eye pain
Optic neuritis
Proteinuria
Red eye
Red joint
Stiff joint
Tonsilitis
GCDH
Aortic regurgitation
Decreased vision
Eye bilateral
Eye pain
Photophobia
Stiff joint
GCH1
Arthritis
Dysuria
Eye bilateral
Eye pain
Eye tearing
Fatigue
HIV
Inflammatory back pain
Photophobia
Stiff joint
GCNT2
Conjunctivitis
Decreased vision
Eye bilateral
Eye pain
Eye purulent discharge
Glaucoma
Nail dystrophy
Photophobia
Red eye
GGH
Arthritis
GLB1
Aortic regurgitation
Decreased vision
Diarrhea
Eye bilateral
Eye pain
Glaucoma
HIV
Photophobia
Proteinuria
Red eye
Red joint
Stiff joint
Tonsilitis
GLS
Eye pain
Fatigue
HIV
Red eye
GLYCTK
Stiff joint
GM2A
Aortic regurgitation
Decreased vision
Diarrhea
Eye pain
HIV
Photophobia
Red eye
GMDS
Glaucoma
HIV
Leukocytosis
Red eye
GMPS
Eye pain
Fatigue
GNE
Eye bilateral
Eye pain
Fatigue
HIV
Inflammatory back pain
Myalgias
Proteinuria
Red eye
Red joint
Stiff joint
GNMT
Diarrhea
Malaise
GNPAT
Decreased vision
Eye bilateral
Glaucoma
Nail dystrophy
Red eye
Red joint
Tonsilitis
GNS
Arthritis
Decreased vision
Diarrhea
Eye bilateral
HIV
Red eye
Red joint
Stiff joint
Tonsilitis
GOT1
Pyelonephritis
Tonsilitis
GPD1
Arthritis
HIV
GPD2
Decreased vision
HIV
GPHN
Decreased vision
Eye bilateral
Eye burning
Eye pain
Stiff joint
GPI
Arthritis
Conjunctivitis
Decreased vision
Diarrhea
Eye burning
Eye pain
Fatigue
HIV
Malaise
Optic neuritis
Red eye
Red joint
Tender joint
GPT
Ankylosing spondylitis
Anterior uveitis
Arthritis
Conjunctivitis
Corneal ulceration
Diarrhea
Eye bilateral
Eye burning
Eye pain
Fatigue
HIV
Inflammatory back pain
Leukocytosis
Malaise
Myalgias
Myocarditis
Nail dystrophy
Nails thickening
Pericarditis
Photophobia
Proteinuria
Pyelonephritis
Red eye
Red joint
Retinal vasculitis
Stiff joint
Swollen joint
GPT2
Eye bilateral
Eye pain
HIV
GRHPR
Eye burning
Eye pain
GSR
Ankylosing spondylitis
Arthritis
Conjunctivitis
Corneal ulceration
Decreased vision
Diarrhea
Eye pain
Fatigue
Glaucoma
HIV
Inflammatory back pain
Keratitis
Red eye
Red joint
Stiff joint
Swollen joint
Warm joint
GSS
Aortic regurgitation
Arthritis
Decreased vision
Diarrhea
Eye pain
Fatigue
HIV
Photophobia
Proteinuria
Red eye
Red joint
Stiff joint
GSTZ1
Arthritis
Decreased vision
Diarrhea
Eye pain
HIV
Nails thickening
Red eye
Red joint
Stiff joint
GUSB
Anterior uveitis
Aortic regurgitation
Arthritis
Corneal ulceration
Decreased vision
Diarrhea
Eye burning
Eye pain
Eye tearing
HIV
Inflammatory back pain
Keratitis
Nail dystrophy
Nails thickening
Pericarditis
Photophobia
Red eye
Red joint
Stiff joint
Tender joint
HCCS
Corneal ulceration
Decreased vision
Eye bilateral
Eye pain
Eye tearing
Fatigue
Glaucoma
Inflammatory back pain
Nail dystrophy
Red eye
Red joint
Retinal vasculitis
HGD
Arthritis
Decreased vision
Enthesitis
Eye pain
Fatigue
Inflammatory back pain
Nails thickening
Stiff joint
Tender joint
HGSNAT
Aortic regurgitation
Cystoid macular edema
Decreased vision
Diarrhea
Eye bilateral
Eye pain
Glaucoma
HIV
Photophobia
Red eye
Red joint
Stiff joint
Tonsilitis
HIF1A
Arthritis
Corneal ulceration
Cystitis
Decreased vision
Diarrhea
Eye bilateral
Eye pain
Fatigue
Glaucoma
HIV
Inflammatory back pain
Malaise
Proteinuria
Red eye
HLA-B
Ankylosing spondylitis
Anterior uveitis
Aortic regurgitation
Aortitis
Arthritis
Conjunctivitis
Corneal ulceration
Dactylitis
Decreased vision
Diarrhea
Dysuria
Enthesitis
Episcleritis
Eye burning
Eye pain
Eye tearing
Fatigue
Glaucoma
HIV
Hypopyon
Immunoglobulin A [IgA] nephropathy
Inflammatory back pain
Iritis
Keratitis
Malaise
Myalgias
Myocarditis
Nail dystrophy
Optic neuritis
Pericarditis
Photophobia
Proteinuria
Pyelonephritis
Red eye
Red joint
Retinal vasculitis
Sacroiliitis
Stiff joint
Swollen joint
Warm joint
HLA-B
Poncet disease
HLA-DRB1
Ankylosing spondylitis
Anterior uveitis
Aortic regurgitation
Aortitis
Arthritis
Conjunctivitis
Corneal ulceration
Decreased vision
Diarrhea
Dysuria
Enthesitis
Episcleritis
Eye bilateral
Eye burning
Eye pain
Eye tearing
Fatigue
Fever
Glaucoma
Immunoglobulin A [IgA] nephropathy
Inflammatory back pain
Leukocytosis
Myalgias
Myocarditis
Nail dystrophy
Nails thickening
Optic neuritis
Pericarditis
Photophobia
Poncet disease
Proteinuria
Psoriasiform dermatitis
Red eye
Red joint
Retinal vasculitis
Sacroiliitis
Stiff joint
Swollen joint
Tender joint
Tonsilitis
Warm joint
HLCS
Conjunctivitis
Corneal ulceration
Decreased vision
Diarrhea
Eye pain
Red eye
HMBS
Conjunctivitis
Diarrhea
Dysuria
Eye bilateral
Eye burning
Eye pain
HIV
Myalgias
Optic neuritis
Red eye
Red joint
Tonsilitis
HMGCL
Conjunctivitis
Diarrhea
Eye burning
Eye pain
Glaucoma
Stiff joint
HMGCR
Achilles tendinitis
Arthritis
Conjunctivitis
Decreased vision
Diarrhea
Eye burning
Eye pain
Eye tearing
Glaucoma
HIV
Inflammatory back pain
Leukocytosis
Myalgias
Nails thickening
Pericarditis
Proteinuria
Red eye
Red joint
Stiff joint
Thrombocytosis
Warm joint
HNMT
Decreased vision
Diarrhea
Fatigue
Myalgias
Photophobia
Plantar fasciitis
HPGD
Arthritis
Diarrhea
Eye bilateral
Eye pain
Fatigue
Nails thickening
Optic neuritis
Periostitis
Red eye
Red joint
Stiff joint
HPRT1
Arthritis
Conjunctivitis
Decreased vision
Diarrhea
Dysuria
Eye bilateral
Eye pain
Fatigue
HIV
Immunoglobulin A [IgA] nephropathy
Inflammatory back pain
Keratitis
Malaise
Photophobia
Red eye
Red joint
Retinal vasculitis
Stiff joint
Swollen joint
Tender joint
HSD11B1
Arthritis
Eye pain
Fatigue
HIV
Inflammatory back pain
Nails thickening
Red eye
Red joint
HSD11B2
Arthritis
Decreased vision
Diarrhea
Eye pain
Fatigue
Malaise
Photophobia
Proteinuria
Red eye
Red joint
HSD17B12
HIV
HSD17B4
Decreased vision
Eye bilateral
Eye pain
Glaucoma
HIV
Nail dystrophy
Optic neuritis
Stiff joint
HSD3B7
Decreased vision
Diarrhea
Eye pain
Optic neuritis
IDUA
Aortic regurgitation
Decreased vision
Diarrhea
Eye bilateral
Glaucoma
Nail dystrophy
Nails thickening
Red eye
Red joint
Stiff joint
Tonsilitis
IL4I1
Aortic regurgitation
IL6
Ankylosing spondylitis
Anterior uveitis
Aortic regurgitation
Aortitis
Arthritis
Conjunctivitis
Corneal ulceration
Cystitis
Cystoid macular edema
Decreased vision
Diarrhea
Dysuria
Enthesitis
Episcleritis
Erythema nodosum
Eye bilateral
Eye burning
Eye pain
Eye purulent discharge
Eye tearing
Fatigue
Fever
Glaucoma
HIV
Hypopyon
Immunoglobulin A [IgA] nephropathy
Inflammatory back pain
Iritis
Keratitis
Leukocytosis
Malaise
Myalgias
Myocarditis
Nail dystrophy
Nails thickening
Optic neuritis
Pericarditis
Photophobia
Proteinuria
Pyelonephritis
Red eye
Red joint
Retinal vasculitis
Scleritis
Stiff joint
Swollen joint
Tender joint
Thrombocytosis
Tonsilitis
Warm joint
ITPA
Arthritis
HIV
Red eye
Red joint
Thrombocytosis
IVD
Conjunctivitis
Decreased vision
Diarrhea
Eye pain
Eye purulent discharge
Eye tearing
Red eye
KARS
Aortic regurgitation
Arthritis
Decreased vision
Eye bilateral
Eye pain
Fatigue
HIV
Inflammatory back pain
Malaise
Myalgias
Myocarditis
Nail dystrophy
Optic neuritis
Pericarditis
Retinal vasculitis
Swollen joint
KHK
Eye pain
KMO
Decreased vision
Eye pain
Inflammatory back pain
KYNU
Decreased vision
Eye pain
HIV
Inflammatory back pain
Tonsilitis
LCAT
Arthritis
Conjunctivitis
Corneal ulceration
Decreased vision
Diarrhea
Eye bilateral
Eye pain
Eye tearing
Fatigue
Glaucoma
Inflammatory back pain
Keratitis
Nail dystrophy
Photophobia
Proteinuria
Red eye
Tonsilitis
LCT
Diarrhea
LDHA
Decreased vision
Eye pain
Fatigue
HIV
Myalgias
Pericarditis
Photophobia
Red eye
Tonsilitis
LDHD
HIV
LDLR
Arthritis
Corneal ulceration
Decreased vision
Diarrhea
Eye bilateral
Eye burning
Eye pain
Eye purulent discharge
Fatigue
Glaucoma
HIV
Inflammatory back pain
Malaise
Nail dystrophy
Nails thickening
Photophobia
Proteinuria
Red eye
Red joint
Stiff joint
Swollen joint
Warm joint
LIAS
Stiff joint
LIPT1
Eye bilateral
Stiff joint
LPL
Arthritis
Conjunctivitis
Corneal ulceration
Decreased vision
Diarrhea
Eye bilateral
Eye pain
Fatigue
HIV
Immunoglobulin A [IgA] nephropathy
Inflammatory back pain
Myocarditis
Nail dystrophy
Proteinuria
Red eye
Red joint
Stiff joint
Warm joint
LSS
Decreased vision
Eye bilateral
HIV
Proteinuria
LTA4H
Arthritis
LTC4S
Diarrhea
Fatigue
Inflammatory back pain
Myalgias
Nails thickening
Proteinuria
Red joint
Swollen joint
MDH2
Diarrhea
Eye pain
Eye tearing
HIV
Red eye
Red joint
MGAM
Corneal ulceration
Diarrhea
Fatigue
Inflammatory back pain
MGAT1
Glaucoma
HIV
Nail dystrophy
Red eye
Tonsilitis
MGAT2
Diarrhea
Eye bilateral
Eye pain
HIV
MLYCD
Diarrhea
MOCS1
Eye bilateral
MOCS2
Eye bilateral
MOGS
Decreased vision
HIV
Red eye
Red joint
MPI
Corneal ulceration
Diarrhea
Eye pain
Glaucoma
HIV
Red eye
MTFMT
Decreased vision
Eye bilateral
Eye pain
Stiff joint
MTHFD1
Arthritis
Decreased vision
Diarrhea
Eye pain
Fatigue
Glaucoma
Proteinuria
Red eye
Red joint
MTHFD2
Eye tearing
HIV
MTHFR
Ankylosing spondylitis
Arthritis
Conjunctivitis
Decreased vision
Diarrhea
Eye bilateral
Eye pain
Fatigue
Glaucoma
HIV
Inflammatory back pain
Leukocytosis
Malaise
Nails thickening
Optic neuritis
Photophobia
Proteinuria
Red eye
Red joint
Retinal vasculitis
Stiff joint
Swollen joint
Tender joint
Thrombocytosis
Tonsilitis
Warm joint
MTR
Arthritis
Conjunctivitis
Decreased vision
Diarrhea
Eye pain
Fatigue
Glaucoma
HIV
Inflammatory back pain
Proteinuria
Red eye
Red joint
Stiff joint
Warm joint
MTRR
Aortic regurgitation
Arthritis
Decreased vision
Diarrhea
Eye pain
Fatigue
Glaucoma
HIV
Inflammatory back pain
Proteinuria
Red eye
Red joint
Stiff joint
Warm joint
MUT
Diarrhea
Eye pain
HIV
Red eye
MVD
Cystitis
Diarrhea
Dysuria
Nail dystrophy
[truncated: 851 more rows]
