# Supplementary material for: Elucidating potential molecular signatures through host-microbe interactions for reactive arthritis and inflammatory bowel disease using combinatorial approach
Source: Sci Rep. 2020 Sep 15;10:15131. doi: 10.1038/s41598-020-71674-8 (PMC7492238; doi:10.1038/s41598-020-71674-8)
Supplement: Supplementary file 13 — Supplementary Table S13. [file 41598_2020_71674_MOESM13_ESM.xlsx]

## Sheet: Sheet1
Elucidating potential molecular signatures through host-microbe interactions for reactive arthritis and inflammatory bowel disease using combinatorial approach Anukriti Verma1, Shivani Sharda1*, Bhawna Rathi1, Pallavi Somvanshi2, Bimlesh Dhar Pandey3
Pathway analysis of proteins involved in IBD and ReA
pathway ID	pathway description	observed gene count	false discovery rate	matching proteins in your network (IDs)	matching proteins in your network (labels)
1200	Carbon metabolism	33	3.5e-29	ENSP00000205402,ENSP00000244217,ENSP00000245206,ENSP00000253382,ENSP00000265838,ENSP00000270776,ENSP00000273588,ENSP00000274813,ENSP00000280346,ENSP00000283646,ENSP00000296412,ENSP00000302620,ENSP00000312250,ENSP00000318868,ENSP00000321259,ENSP00000327070,ENSP00000333667,ENSP00000342056,ENSP00000345282,ENSP00000355518,ENSP00000356015,ENSP00000358417,ENSP00000359539,ENSP00000365773,ENSP00000365775…	ACADM,ACAT1,ACAT2,ACSS2,ADH5,ADPGK,AGXT,ALDH6A1,AMT,CPS1,CS,DLAT,DLD,ESD,FH,G6PD,GOT1,GOT2,GPI,GPT,GPT2,MCEE,MDH2,MTHFR,MUT,PC,PGD,PHGDH,PSAT1,RPIA,SHMT1,SHMT2,TALDO1
260	Glycine, serine and threonine metabolism	20	2.16e-22	ENSP00000205402,ENSP00000231420,ENSP00000255189,ENSP00000273588,ENSP00000302620,ENSP00000312326,ENSP00000313432,ENSP00000318868,ENSP00000319851,ENSP00000333667,ENSP00000342032,ENSP00000344460,ENSP00000358417,ENSP00000359976,ENSP00000361894,ENSP00000365773,ENSP00000379895,ENSP00000387123,ENSP00000389175,ENSP00000403536	AGXT,AGXT2,ALDH7A1,AMT,AOC3,BPGM,CBS,CHDH,CTH,DLD,DMGDH,GAMT,GATM,GLYCTK,GNMT,GRHPR,PHGDH,PSAT1,SHMT1,SHMT2
1230	Biosynthesis of amino acids	24	6.11e-22	ENSP00000039007,ENSP00000245206,ENSP00000253004,ENSP00000283646,ENSP00000293404,ENSP00000318868,ENSP00000321259,ENSP00000322991,ENSP00000333667,ENSP00000342056,ENSP00000344460,ENSP00000345282,ENSP00000348234,ENSP00000355536,ENSP00000358417,ENSP00000359539,ENSP00000359976,ENSP00000360268,ENSP00000365773,ENSP00000377527,ENSP00000378408,ENSP00000387123,ENSP00000402608,ENSP00000448059	ALDH18A1,ALDH7A1,ASS1,BCAT2,CBS,CPS1,CS,CTH,GOT1,GOT2,GPT,GPT2,MTR,NAGS,OTC,PAH,PC,PHGDH,PSAT1,RPIA,SHMT1,SHMT2,TALDO1,TAT
380	Tryptophan metabolism	18	3.21e-19	ENSP00000222214,ENSP00000241052,ENSP00000260630,ENSP00000264170,ENSP00000265838,ENSP00000294973,ENSP00000302227,ENSP00000328938,ENSP00000342007,ENSP00000342557,ENSP00000346827,ENSP00000348459,ENSP00000350616,ENSP00000355517,ENSP00000356015,ENSP00000363832,ENSP00000370639,ENSP00000387123	ACAT1,ACAT2,ACMSD,AFMID,ALDH7A1,ALDH9A1,AOX1,ASMT,CAT,CCBL1,CYP1A2,CYP1B1,DDC,GCDH,HAAO,IL4I1,KMO,KYNU
250	Alanine, aspartate and glutamate metabolism	17	1.09e-18	ENSP00000175506,ENSP00000231420,ENSP00000245206,ENSP00000253004,ENSP00000264220,ENSP00000264705,ENSP00000268251,ENSP00000290597,ENSP00000302620,ENSP00000317379,ENSP00000342557,ENSP00000345282,ENSP00000357920,ENSP00000359539,ENSP00000377696,ENSP00000378408,ENSP00000402608	ABAT,AGXT,AGXT2,ALDH4A1,ASNS,ASS1,CAD,CPS1,DDO,GLS,GOT1,GOT2,GPT,GPT2,IL4I1,NIT2,PPAT
330	Arginine and proline metabolism	20	1.18e-18	ENSP00000039007,ENSP00000234111,ENSP00000245206,ENSP00000253004,ENSP00000290597,ENSP00000293404,ENSP00000301175,ENSP00000317379,ENSP00000346827,ENSP00000357838,ENSP00000357880,ENSP00000359539,ENSP00000360268,ENSP00000364986,ENSP00000366156,ENSP00000368572,ENSP00000379895,ENSP00000387123,ENSP00000402608,ENSP00000403536	AGMAT,ALDH18A1,ALDH4A1,ALDH7A1,ALDH9A1,AMD1,ASS1,CPS1,GAMT,GATM,GLS,GOT1,GOT2,NAGS,OAT,ODC1,OTC,PRODH2,SAT1,SRM
630	Glyoxylate and dicarboxylate metabolism	15	1.9e-18	ENSP00000241052,ENSP00000244217,ENSP00000265838,ENSP00000274813,ENSP00000302620,ENSP00000313432,ENSP00000318868,ENSP00000327070,ENSP00000328938,ENSP00000330918,ENSP00000333667,ENSP00000342056,ENSP00000356015,ENSP00000361502,ENSP00000389175	ACAT1,ACAT2,AFMID,AGXT,CAT,CS,GLYCTK,GRHPR,HYI,MCEE,MDH2,MUT,PGP,SHMT1,SHMT2
240	Pyrimidine metabolism	24	3.6e-18	ENSP00000219240,ENSP00000219479,ENSP00000242210,ENSP00000245552,ENSP00000256722,ENSP00000257770,ENSP00000264705,ENSP00000276651,ENSP00000286648,ENSP00000301634,ENSP00000304802,ENSP00000315644,ENSP00000322524,ENSP00000338397,ENSP00000349576,ENSP00000354532,ENSP00000359211,ENSP00000360939,ENSP00000362481,ENSP00000369456,ENSP00000370376,ENSP00000371230,ENSP00000373674,ENSP00000393953	AK3,CAD,CMPK1,CMPK2,DCK,DCTD,DCTPP1,DHODH,DPYD,DPYS,DTYMK,DUT,ITPA,NME4,NT5C,NT5C3,NT5E,NT5M,NUDT2,PNP,PNPT1,TK1,TYMS,UPRT
4146	Peroxisome	21	4.85e-17	ENSP00000217455,ENSP00000228510,ENSP00000230792,ENSP00000241052,ENSP00000259407,ENSP00000262430,ENSP00000263038,ENSP00000264167,ENSP00000267842,ENSP00000270142,ENSP00000302620,ENSP00000307697,ENSP00000355607,ENSP00000356022,ENSP00000357452,ENSP00000357920,ENSP00000363614,ENSP00000368727,ENSP00000371517,ENSP00000390722,ENSP00000420914	ACOT8,ACOX2,AGPS,AGXT,AMACR,BAAT,CAT,DDO,GNPAT,HMGCL,HSD17B4,MLYCD,MVK,NUDT12,PHYH,PMVK,SLC25A17,SLC27A2,SOD1,SOD2,XDH
280	Valine, leucine and isoleucine degradation	17	7.66e-17	ENSP00000205402,ENSP00000244217,ENSP00000265838,ENSP00000268251,ENSP00000274813,ENSP00000322991,ENSP00000342557,ENSP00000346827,ENSP00000356015,ENSP00000357873,ENSP00000363614,ENSP00000363832,ENSP00000364883,ENSP00000387123,ENSP00000409612,ENSP00000418397,ENSP00000450436	ABAT,ACADM,ACADSB,ACAT1,ACAT2,ALDH6A1,ALDH7A1,ALDH9A1,AOX1,AUH,BCAT2,DLD,HMGCL,IL4I1,IVD,MCEE,MUT
350	Tyrosine metabolism	16	7.77e-17	ENSP00000216465,ENSP00000245206,ENSP00000261755,ENSP00000263321,ENSP00000269582,ENSP00000283871,ENSP00000296412,ENSP00000312326,ENSP00000318820,ENSP00000342557,ENSP00000348234,ENSP00000350616,ENSP00000359539,ENSP00000363832,ENSP00000370571,ENSP00000376776	ADH5,AOC3,AOX1,DBH,DDC,FAH,GOT1,GOT2,GSTZ1,HGD,IL4I1,PNMT,TAT,TH,TPO,TYR
120	Primary bile acid biosynthesis	12	3.46e-16	ENSP00000217455,ENSP00000242375,ENSP00000258415,ENSP00000259407,ENSP00000261835,ENSP00000275016,ENSP00000297679,ENSP00000307697,ENSP00000310721,ENSP00000360918,ENSP00000371517,ENSP00000420914	ACOT8,ACOX2,AKR1D1,AMACR,BAAT,CH25H,CYP27A1,CYP39A1,CYP46A1,CYP7B1,HSD17B4,HSD3B7
510	N-Glycan biosynthesis	17	3.46e-16	ENSP00000233616,ENSP00000239891,ENSP00000262374,ENSP00000299626,ENSP00000307423,ENSP00000311888,ENSP00000333813,ENSP00000340466,ENSP00000345270,ENSP00000346142,ENSP00000353910,ENSP00000360149,ENSP00000361625,ENSP00000361667,ENSP00000380793,ENSP00000417764,ENSP00000430236	ALG1,ALG11,ALG12,ALG2,ALG3,ALG5,ALG6,ALG8,DOLK,DOLPP1,DPAGT1,FUT8,GANAB,MGAT1,MGAT2,MGAT3,MOGS
670	One carbon pool by folate	12	2.4e-15	ENSP00000220058,ENSP00000236959,ENSP00000273588,ENSP00000291670,ENSP00000315644,ENSP00000318868,ENSP00000333667,ENSP00000355536,ENSP00000365775,ENSP00000371236,ENSP00000377617,ENSP00000450560	AMT,ATIC,FTCD,GART,MTFMT,MTHFD1,MTHFD2,MTHFR,MTR,SHMT1,SHMT2,TYMS
230	Purine metabolism	26	2.89e-15	ENSP00000219479,ENSP00000236959,ENSP00000238018,ENSP00000242210,ENSP00000245552,ENSP00000257770,ENSP00000264093,ENSP00000264220,ENSP00000286648,ENSP00000298556,ENSP00000313490,ENSP00000338397,ENSP00000342087,ENSP00000346577,ENSP00000354532,ENSP00000355587,ENSP00000355689,ENSP00000361965,ENSP00000367615,ENSP00000368727,ENSP00000369456,ENSP00000371236,ENSP00000373674,ENSP00000382595,ENSP00000393953…	ADA,AK5,APRT,ATIC,DCK,DGUOK,FHIT,GART,GDA,GMPS,GUK1,HPRT1,ITPA,NME4,NT5C,NT5C3,NT5E,NT5M,NTPCR,NUDT2,PAICS,PFAS,PNP,PNPT1,PPAT,XDH
620	Pyruvate metabolism	15	8.43e-15	ENSP00000205402,ENSP00000253382,ENSP00000265838,ENSP00000280346,ENSP00000300051,ENSP00000303246,ENSP00000313432,ENSP00000319814,ENSP00000327070,ENSP00000341044,ENSP00000346827,ENSP00000355518,ENSP00000356015,ENSP00000377527,ENSP00000387123	ACACB,ACAT1,ACAT2,ACOT12,ACSS2,ALDH7A1,ALDH9A1,DLAT,DLD,FH,GRHPR,LDHD,MDH2,PC,PCK1
760	Nicotinate and nicotinamide metabolism	13	1.34e-14	ENSP00000230792,ENSP00000242210,ENSP00000245552,ENSP00000257770,ENSP00000264663,ENSP00000299964,ENSP00000326424,ENSP00000354532,ENSP00000363832,ENSP00000366410,ENSP00000373674,ENSP00000378782,ENSP00000401508	AOX1,NADSYN1,NAPRT1,NMNAT1,NNMT,NNT,NT5C,NT5C3,NT5E,NT5M,NUDT12,PNP,QPRT
270	Cysteine and methionine metabolism	14	3.96e-14	ENSP00000245206,ENSP00000250535,ENSP00000273920,ENSP00000327070,ENSP00000333666,ENSP00000342557,ENSP00000344460,ENSP00000348234,ENSP00000355536,ENSP00000357880,ENSP00000359539,ENSP00000359976,ENSP00000366156,ENSP00000379133	ADI1,AMD1,APIP,CBS,CDO1,CTH,ENOPH1,GOT1,GOT2,IL4I1,MDH2,MTR,SRM,TAT
520	Amino sugar and nucleotide sugar metabolism	15	8.19e-14	ENSP00000210444,ENSP00000229329,ENSP00000302441,ENSP00000318318,ENSP00000319501,ENSP00000341828,ENSP00000363621,ENSP00000368119,ENSP00000370194,ENSP00000379839,ENSP00000387019,ENSP00000389087,ENSP00000398803,ENSP00000405573,ENSP00000425809	CHIA,CMAS,GALE,GALT,GMDS,GNE,GPI,MPI,NAGK,NANP,NANS,PGM3,TSTA3,UGDH,UXS1
600	Sphingolipid metabolism	14	2.65e-12	ENSP00000216124,ENSP00000219334,ENSP00000247225,ENSP00000261304,ENSP00000264775,ENSP00000306920,ENSP00000307126,ENSP00000311648,ENSP00000316476,ENSP00000343234,ENSP00000362298,ENSP00000363397,ENSP00000371152,ENSP00000385083	ARSA,ASAH1,DEGS1,DEGS2,GAL3ST1,GALC,GLB1,KDSR,PPAP2A,SGPL1,SGPP1,SMPD3,UGCG,UGT8
640	Propanoate metabolism	12	5.82e-12	ENSP00000244217,ENSP00000253382,ENSP00000262430,ENSP00000265838,ENSP00000268251,ENSP00000274813,ENSP00000341044,ENSP00000346827,ENSP00000356015,ENSP00000387123,ENSP00000409612,ENSP00000450436	ABAT,ACACB,ACADM,ACAT1,ACAT2,ACSS2,ALDH6A1,ALDH7A1,ALDH9A1,MCEE,MLYCD,MUT
140	Steroid hormone biosynthesis	14	1.53e-11	ENSP00000201586,ENSP00000217961,ENSP00000226444,ENSP00000242375,ENSP00000260630,ENSP00000261465,ENSP00000268053,ENSP00000278353,ENSP00000310721,ENSP00000316786,ENSP00000325822,ENSP00000337450,ENSP00000337915,ENSP00000342007	AKR1D1,CYP11A1,CYP11B2,CYP1A2,CYP1B1,CYP3A4,CYP3A7,CYP7B1,HSD11B1,HSD11B2,HSD17B12,STS,SULT1E1,SULT2B1
790	Folate biosynthesis	8	6.72e-10	ENSP00000234454,ENSP00000260118,ENSP00000280362,ENSP00000281243,ENSP00000362282,ENSP00000362344,ENSP00000378890,ENSP00000380157	FPGS,GCH1,GGH,MOCS1,MOCS2,PTS,QDPR,SPR
5204	Chemical carcinogenesis	14	1.02e-09	ENSP00000222002,ENSP00000260630,ENSP00000260682,ENSP00000261465,ENSP00000272167,ENSP00000285979,ENSP00000296412,ENSP00000302227,ENSP00000337450,ENSP00000337915,ENSP00000342007,ENSP00000360317,ENSP00000360372,ENSP00000443194	ADH5,CCBL1,CYP1A2,CYP1B1,CYP2C18,CYP2C19,CYP2C8,CYP2C9,CYP3A4,CYP3A7,EPHX1,HSD11B1,NAT1,SULT2A1
410	beta-Alanine metabolism	10	1.22e-09	ENSP00000262430,ENSP00000268251,ENSP00000276651,ENSP00000312326,ENSP00000346827,ENSP00000359211,ENSP00000366156,ENSP00000387123,ENSP00000409612,ENSP00000450436	ABAT,ACADM,ALDH6A1,ALDH7A1,ALDH9A1,AOC3,DPYD,DPYS,MLYCD,SRM
130	Ubiquinone and other terpenoid-quinone biosynthesis	7	1.3e-09	ENSP00000254759,ENSP00000288532,ENSP00000310873,ENSP00000319788,ENSP00000322316,ENSP00000333946,ENSP00000348234	COQ2,COQ3,COQ5,COQ6,COQ7,NQO1,TAT
564	Glycerophospholipid metabolism	15	2.8e-09	ENSP00000219789,ENSP00000255389,ENSP00000262764,ENSP00000264005,ENSP00000264775,ENSP00000266095,ENSP00000301149,ENSP00000308258,ENSP00000308610,ENSP00000337103,ENSP00000355607,ENSP00000368140,ENSP00000406909,ENSP00000430548,ENSP00000442050	CDIPT,CHAT,CRLS1,GNPAT,GPD1,GPD2,LCAT,PCYT2,PEMT,PGS1,PHOSPHO1,PISD,PPAP2A,PTDSS1,PTDSS2
983	Drug metabolism - other enzymes	11	4.77e-09	ENSP00000276651,ENSP00000298556,ENSP00000301634,ENSP00000302728,ENSP00000317842,ENSP00000337915,ENSP00000359211,ENSP00000368727,ENSP00000369456,ENSP00000419851,ENSP00000443194	CES2,CYP3A4,DPYD,DPYS,GMPS,GUSB,HPRT1,ITPA,NAT1,TK1,XDH
601	Glycosphingolipid biosynthesis - lacto and neolacto series	9	8.89e-09	ENSP00000265012,ENSP00000302599,ENSP00000305595,ENSP00000305603,ENSP00000316173,ENSP00000321874,ENSP00000343318,ENSP00000377717,ENSP00000379353	B3GALT5,B3GNT2,B3GNT3,B3GNT5,FUT3,FUT9,GCNT2,ST3GAL6,ST8SIA1
830	Retinol metabolism	12	1.03e-08	ENSP00000224356,ENSP00000257895,ENSP00000258168,ENSP00000260682,ENSP00000262340,ENSP00000285979,ENSP00000296412,ENSP00000337450,ENSP00000337915,ENSP00000342007,ENSP00000360317,ENSP00000363832	ADH5,AOX1,BCMO1,CYP1A2,CYP26A1,CYP2C18,CYP2C8,CYP2C9,CYP3A4,CYP3A7,RDH5,RPE65
531	Glycosaminoglycan degradation	8	1.16e-08	ENSP00000225927,ENSP00000247933,ENSP00000258145,ENSP00000264914,ENSP00000302728,ENSP00000306920,ENSP00000314606,ENSP00000368965	ARSB,GLB1,GNS,GUSB,HGSNAT,IDUA,NAGLU,SGSH
10	Glycolysis / Gluconeogenesis	12	1.46e-08	ENSP00000205402,ENSP00000253382,ENSP00000272252,ENSP00000280346,ENSP00000296412,ENSP00000312250,ENSP00000312606,ENSP00000319814,ENSP00000342032,ENSP00000346827,ENSP00000387123,ENSP00000405573	ACSS2,ADH5,ADPGK,AKR1A1,ALDH7A1,ALDH9A1,BPGM,DLAT,DLD,GALM,GPI,PCK1
400	Phenylalanine, tyrosine and tryptophan biosynthesis	5	2.41e-08	ENSP00000245206,ENSP00000342557,ENSP00000348234,ENSP00000359539,ENSP00000448059	GOT1,GOT2,IL4I1,PAH,TAT
604	Glycosphingolipid biosynthesis - ganglio series	7	4.81e-08	ENSP00000291839,ENSP00000306920,ENSP00000321343,ENSP00000341562,ENSP00000352456,ENSP00000366549,ENSP00000379353	B4GALNT1,GLB1,SLC33A1,ST3GAL5,ST6GALNAC6,ST8SIA1,ST8SIA5
770	Pantothenate and CoA biosynthesis	7	4.81e-08	ENSP00000276651,ENSP00000278618,ENSP00000322991,ENSP00000343190,ENSP00000359211,ENSP00000361642,ENSP00000464814	AASDHPPT,BCAT2,COASY,DPYD,DPYS,PPCDC,PPCS
4142	Lysosome	15	1.09e-07	ENSP00000216124,ENSP00000225927,ENSP00000247933,ENSP00000258145,ENSP00000261304,ENSP00000264595,ENSP00000264914,ENSP00000302728,ENSP00000305692,ENSP00000306920,ENSP00000314606,ENSP00000349687,ENSP00000368965,ENSP00000371152,ENSP00000379680	AGA,ARSA,ARSB,ASAH1,GAA,GALC,GLB1,GM2A,GNS,GUSB,HGSNAT,IDUA,NAGA,NAGLU,SGSH
360	Phenylalanine metabolism	7	1.3e-07	ENSP00000245206,ENSP00000312326,ENSP00000342557,ENSP00000348234,ENSP00000350616,ENSP00000359539,ENSP00000448059	AOC3,DDC,GOT1,GOT2,IL4I1,PAH,TAT
1210	2-Oxocarboxylic acid metabolism	7	1.3e-07	ENSP00000245206,ENSP00000293404,ENSP00000322991,ENSP00000342056,ENSP00000345282,ENSP00000359539,ENSP00000378408	BCAT2,CS,GOT1,GOT2,GPT,GPT2,NAGS
20	Citrate cycle (TCA cycle)	8	3.28e-07	ENSP00000205402,ENSP00000253792,ENSP00000280346,ENSP00000319814,ENSP00000327070,ENSP00000342056,ENSP00000355518,ENSP00000377527	ACLY,CS,DLAT,DLD,FH,MDH2,PC,PCK1
100	Steroid biosynthesis	7	4.67e-07	ENSP00000003100,ENSP00000220584,ENSP00000264027,ENSP00000265896,ENSP00000348762,ENSP00000359297,ENSP00000360316	CYP51A1,DHCR24,FDFT1,LSS,NSDHL,SC5DL,SQLE
860	Porphyrin and chlorophyll metabolism	9	5.49e-07	ENSP00000246337,ENSP00000264193,ENSP00000278715,ENSP00000302728,ENSP00000326579,ENSP00000343943,ENSP00000357775,ENSP00000372326,ENSP00000386284	ALAD,CPOX,FECH,GUSB,HCCS,HMBS,PPOX,UROD,UROS
52	Galactose metabolism	8	5.53e-07	ENSP00000264162,ENSP00000264382,ENSP00000272252,ENSP00000305692,ENSP00000306920,ENSP00000363621,ENSP00000368119,ENSP00000447378	GAA,GALE,GALM,GALT,GLB1,LCT,MGAM,SI
603	Glycosphingolipid biosynthesis - globo series	6	5.53e-07	ENSP00000249005,ENSP00000302599,ENSP00000323479,ENSP00000343318,ENSP00000379353,ENSP00000379680	A4GALT,B3GALNT1,B3GALT5,FUT9,NAGA,ST8SIA1
900	Terpenoid backbone biosynthesis	7	6.28e-07	ENSP00000228510,ENSP00000265838,ENSP00000287936,ENSP00000301012,ENSP00000353104,ENSP00000356015,ENSP00000357452	ACAT1,ACAT2,DHDDS,HMGCR,MVD,MVK,PMVK
500	Starch and sucrose metabolism	9	3.06e-06	ENSP00000264382,ENSP00000294724,ENSP00000302728,ENSP00000305692,ENSP00000319501,ENSP00000387019,ENSP00000405573,ENSP00000410833,ENSP00000447378	AGL,GAA,GBE1,GPI,GUSB,MGAM,SI,UGDH,UXS1
340	Histidine metabolism	7	4.15e-06	ENSP00000266736,ENSP00000280097,ENSP00000291670,ENSP00000346827,ENSP00000350616,ENSP00000373073,ENSP00000387123	ALDH7A1,ALDH9A1,AMDHD1,DDC,FTCD,HNMT,UROC1
980	Metabolism of xenobiotics by cytochrome P450	10	4.2e-06	ENSP00000221403,ENSP00000222002,ENSP00000260630,ENSP00000260682,ENSP00000261465,ENSP00000272167,ENSP00000296412,ENSP00000333534,ENSP00000337915,ENSP00000342007	ADH5,CYP1A2,CYP1B1,CYP2C9,CYP2F1,CYP3A4,DHDH,EPHX1,HSD11B1,SULT2A1
4976	Bile secretion	10	4.74e-06	ENSP00000219660,ENSP00000222002,ENSP00000256958,ENSP00000259407,ENSP00000261693,ENSP00000272167,ENSP00000287936,ENSP00000337915,ENSP00000416293,ENSP00000454071	AQP8,BAAT,CYP3A4,EPHX1,HMGCR,LDLR,SCARB1,SLC2A1,SLCO1B1,SULT2A1
71	Fatty acid degradation	8	9.46e-06	ENSP00000222214,ENSP00000265838,ENSP00000296412,ENSP00000346827,ENSP00000356015,ENSP00000357873,ENSP00000387123,ENSP00000409612	ACADM,ACADSB,ACAT1,ACAT2,ADH5,ALDH7A1,ALDH9A1,GCDH
750	Vitamin B6 metabolism	4	1.2e-05	ENSP00000225573,ENSP00000291565,ENSP00000363832,ENSP00000365773	AOX1,PDXK,PNPO,PSAT1
785	Lipoic acid metabolism	3	4.16e-05	ENSP00000261434,ENSP00000309463,ENSP00000342071	LIAS,LIPT1,LIPT2
30	Pentose phosphate pathway	6	4.96e-05	ENSP00000270776,ENSP00000283646,ENSP00000321259,ENSP00000377192,ENSP00000405573,ENSP00000416583	DERA,G6PD,GPI,PGD,RPIA,TALDO1
562	Inositol phosphate metabolism	8	0.000131	ENSP00000219789,ENSP00000262039,ENSP00000267615,ENSP00000325423,ENSP00000338185,ENSP00000361021,ENSP00000363046,ENSP00000450436	ALDH6A1,CDIPT,INPP1,IPMK,ITPK1,PIK3C3,PLCB1,PTEN
40	Pentose and glucuronate interconversions	6	0.000202	ENSP00000221403,ENSP00000267814,ENSP00000302728,ENSP00000303356,ENSP00000312606,ENSP00000319501	AKR1A1,DCXR,DHDH,GUSB,SORD,UGDH
1212	Fatty acid metabolism	7	0.000202	ENSP00000265838,ENSP00000278353,ENSP00000304592,ENSP00000341044,ENSP00000356015,ENSP00000357873,ENSP00000409612	ACACB,ACADM,ACADSB,ACAT1,ACAT2,FASN,HSD17B12
310	Lysine degradation	7	0.000261	ENSP00000222214,ENSP00000265838,ENSP00000310978,ENSP00000346827,ENSP00000356015,ENSP00000377040,ENSP00000387123	AASS,ACAT1,ACAT2,AGXT2L2,ALDH7A1,ALDH9A1,GCDH
232	Caffeine metabolism	3	0.000362	ENSP00000342007,ENSP00000368727,ENSP00000443194	CYP1A2,NAT1,XDH
650	Butanoate metabolism	5	0.000651	ENSP00000265838,ENSP00000268251,ENSP00000324842,ENSP00000356015,ENSP00000363614	AACS,ABAT,ACAT1,ACAT2,HMGCL
591	Linoleic acid metabolism	5	0.000926	ENSP00000260682,ENSP00000337915,ENSP00000342007,ENSP00000360317,ENSP00000360372	CYP1A2,CYP2C19,CYP2C8,CYP2C9,CYP3A4
982	Drug metabolism - cytochrome P450	7	0.00108	ENSP00000260682,ENSP00000296412,ENSP00000337915,ENSP00000342007,ENSP00000360317,ENSP00000360372,ENSP00000363832	ADH5,AOX1,CYP1A2,CYP2C19,CYP2C8,CYP2C9,CYP3A4
51	Fructose and mannose metabolism	5	0.00172	ENSP00000260598,ENSP00000267814,ENSP00000318318,ENSP00000370194,ENSP00000398803	GMDS,KHK,MPI,SORD,TSTA3
480	Glutathione metabolism	6	0.00173	ENSP00000216951,ENSP00000221130,ENSP00000234111,ENSP00000270776,ENSP00000366156,ENSP00000377192	G6PD,GSR,GSS,ODC1,PGD,SRM
72	Synthesis and degradation of ketone bodies	3	0.0026	ENSP00000265838,ENSP00000356015,ENSP00000363614	ACAT1,ACAT2,HMGCL
561	Glycerolipid metabolism	6	0.00285	ENSP00000264775,ENSP00000309757,ENSP00000312606,ENSP00000346827,ENSP00000387123,ENSP00000389175	AKR1A1,ALDH7A1,ALDH9A1,GLYCTK,LPL,PPAP2A
4975	Fat digestion and absorption	5	0.00413	ENSP00000245206,ENSP00000261693,ENSP00000264775,ENSP00000356015,ENSP00000363868	ABCA1,ACAT2,GOT2,PPAP2A,SCARB1
780	Biotin metabolism	2	0.00475	ENSP00000306477,ENSP00000338387	BTD,HLCS
1220	Degradation of aromatic compounds	2	0.00475	ENSP00000296412,ENSP00000312606	ADH5,AKR1A1
4977	Vitamin digestion and absorption	4	0.00475	ENSP00000261693,ENSP00000306477,ENSP00000310208,ENSP00000382342	ABCC1,BTD,SCARB1,SLC5A6
590	Arachidonic acid metabolism	6	0.00508	ENSP00000228740,ENSP00000260682,ENSP00000292596,ENSP00000315167,ENSP00000360317,ENSP00000360372	ALOX12B,CYP2C19,CYP2C8,CYP2C9,LTA4H,LTC4S
3320	PPAR signaling pathway	6	0.00879	ENSP00000258415,ENSP00000267842,ENSP00000307697,ENSP00000309757,ENSP00000319814,ENSP00000409612	ACADM,ACOX2,CYP27A1,LPL,PCK1,SLC27A2
730	Thiamine metabolism	2	0.00897	ENSP00000353165,ENSP00000355587	NTPCR,TPK1
450	Selenocompound metabolism	3	0.0164	ENSP00000302227,ENSP00000355536,ENSP00000359976	CCBL1,CTH,MTR
4070	Phosphatidylinositol signaling system	6	0.0168	ENSP00000219789,ENSP00000262039,ENSP00000267615,ENSP00000325423,ENSP00000338185,ENSP00000361021	CDIPT,INPP1,ITPK1,PIK3C3,PLCB1,PTEN
61	Fatty acid biosynthesis	2	0.021	ENSP00000304592,ENSP00000341044	ACACB,FASN
4726	Serotonergic synapse	7	0.0218	ENSP00000260682,ENSP00000285979,ENSP00000315167,ENSP00000338185,ENSP00000350616,ENSP00000360317,ENSP00000360372	ALOX12B,CYP2C18,CYP2C19,CYP2C8,CYP2C9,DDC,PLCB1
460	Cyanoamino acid metabolism	2	0.0282	ENSP00000318868,ENSP00000333667	SHMT1,SHMT2
970	Aminoacyl-tRNA biosynthesis	4	0.0365	ENSP00000220058,ENSP00000307567,ENSP00000325448,ENSP00000373918	GARS,KARS,MTFMT,QARS
53	Ascorbate and aldarate metabolism	3	0.0457	ENSP00000319501,ENSP00000346827,ENSP00000387123	ALDH7A1,ALDH9A1,UGDH
