# Supplementary material for: Elucidating potential molecular signatures through host-microbe interactions for reactive arthritis and inflammatory bowel disease using combinatorial approach
Source: Sci Rep. 2020 Sep 15;10:15131. doi: 10.1038/s41598-020-71674-8 (PMC7492238; doi:10.1038/s41598-020-71674-8)
Supplement: Supplementary file 14 — Supplementary Table S14. [file 41598_2020_71674_MOESM14_ESM.xlsx]

## Sheet: Disease network
Elucidating potential molecular signatures through host-microbe interactions for reactive arthritis and inflammatory bowel disease using combinatorial approach Anukriti Verma1, Shivani Sharda1*, Bhawna Rathi1, Pallavi Somvanshi2, Bimlesh Dhar Pandey3
Host-microbe disease network
Node 1	Node 2
Inflammatory back pain	ACE
Inflammatory back pain	G6PD
Inflammatory back pain	PTEN
Inflammatory back pain	MTHFR
Inflammatory back pain	MVK
Inflammatory back pain	SOD1
Inflammatory back pain	GNE
Inflammatory back pain	LPL
Inflammatory back pain	BTD
Inflammatory back pain	XDH
Inflammatory back pain	NAGLU
Inflammatory back pain	APRT
Inflammatory back pain	ADA
Inflammatory back pain	CAT
Inflammatory back pain	PC
Inflammatory back pain	ARSA
Inflammatory back pain	GPT
Inflammatory back pain	DBH
Inflammatory back pain	TH
Inflammatory back pain	HPRT1
Inflammatory back pain	CYP2C19
Inflammatory back pain	HGD
Inflammatory back pain	LDLR
Inflammatory back pain	CPOX
Inflammatory back pain	ALAD
Inflammatory back pain	CHAT
Inflammatory back pain	CYP2C9
Inflammatory back pain	CYP1A2
Inflammatory back pain	ABCA1
Inflammatory back pain	AMACR
Inflammatory back pain	GCH1
Inflammatory back pain	SOD2
Inflammatory back pain	DPYD
Inflammatory back pain	UROD
Inflammatory back pain	CBS
Inflammatory back pain	GARS
Inflammatory back pain	FECH
Inflammatory back pain	ACADM
Inflammatory back pain	LCAT
Inflammatory back pain	CYP3A4
Inflammatory back pain	TYMS
Inflammatory back pain	HIF1A
Inflammatory back pain	TPO
Inflammatory back pain	HSD11B1
Inflammatory back pain	ODC1
Inflammatory back pain	FAH
Inflammatory back pain	KARS
Inflammatory back pain	HMGCR
Inflammatory back pain	PLCB1
Inflammatory back pain	LTC4S
Inflammatory back pain	ALDH7A1
Inflammatory back pain	GALE
Inflammatory back pain	AGXT
Inflammatory back pain	GSR
Inflammatory back pain	PTS
Inflammatory back pain	STS
Inflammatory back pain	OTC
Inflammatory back pain	PSAT1
Inflammatory back pain	SAT1
Inflammatory back pain	TYR
Inflammatory back pain	PHYH
Inflammatory back pain	SLC2A1
Inflammatory back pain	CYP2C8
Inflammatory back pain	TALDO1
Inflammatory back pain	NQO1
Inflammatory back pain	PAH
Inflammatory back pain	ABCC1
Inflammatory back pain	CYP1B1
Inflammatory back pain	NAT1
Inflammatory back pain	SLC18A3
Inflammatory back pain	PUS1
Inflammatory back pain	GUSB
Inflammatory back pain	UROS
Inflammatory back pain	ESD
Inflammatory back pain	MGAM
Inflammatory back pain	FASN
Inflammatory back pain	GALC
Inflammatory back pain	MTR
Inflammatory back pain	MTRR
Inflammatory back pain	ACE2
Inflammatory back pain	KYNU
Inflammatory back pain	PNP
Inflammatory back pain	KMO
Inflammatory back pain	ARSB
Inflammatory back pain	SLC16A1
Inflammatory back pain	HCCS
Inflammatory back pain	DHODH
Inflammatory back pain	HLA-B
Inflammatory back pain	HLA-DRB1
Inflammatory back pain	IL6
Inflammatory back pain	TLR4
Inflammatory back pain	CRP
Enthesitis	HLA-B
Enthesitis	CRP
Enthesitis	HGD
Enthesitis	HLA-DRB1
Enthesitis	IL6
Enthesitis	TLR4
Dactylitis	HLA-B
Sacroiliitis	HLA-B
Sacroiliitis	HLA-DRB1
Bartholinitis	UROD
Diarrhea	SI
Diarrhea	LCT
Diarrhea	MGAM
Diarrhea	CYP3A4
Diarrhea	MVK
Diarrhea	ADA
Diarrhea	CRP
Diarrhea	BAAT
Diarrhea	MPI
Diarrhea	HMBS
Diarrhea	HLA-B
Diarrhea	GALT
Diarrhea	GPT
Diarrhea	ALAD
Diarrhea	HSD3B7
Diarrhea	MLYCD
Diarrhea	CPOX
Diarrhea	DDC
Diarrhea	PTEN
Diarrhea	FAH
Diarrhea	ODC1
Diarrhea	HGSNAT
Diarrhea	NAGLU
Diarrhea	GALE
Diarrhea	G6PD
Diarrhea	AGA
Diarrhea	SGSH
Diarrhea	BTD
Diarrhea	GNS
Diarrhea	CYP27A1
Diarrhea	CYP7B1
Diarrhea	PNP
Diarrhea	TPO
Diarrhea	LCAT
Diarrhea	HMGCL
Diarrhea	HLCS
Diarrhea	DBH
Diarrhea	DPYD
Diarrhea	ALG3
Diarrhea	AKR1D1
Diarrhea	FHIT
Diarrhea	MDH2
Diarrhea	TAT
Diarrhea	MTHFR
Diarrhea	PLCB1
Diarrhea	LPL
Diarrhea	TYMS
Diarrhea	CAT
Diarrhea	FECH
Diarrhea	OTC
Diarrhea	UROD
Diarrhea	CYP2C19
Diarrhea	HIF1A
Diarrhea	PGM3
Diarrhea	PPOX
Diarrhea	IDUA
Diarrhea	HMGCR
Diarrhea	GSS
Diarrhea	ACE
Diarrhea	NAGS
Diarrhea	UROS
Diarrhea	CYP11A1
Diarrhea	CYP1A2
Diarrhea	ALDH7A1
Diarrhea	GLB1
Diarrhea	ABCC3
Diarrhea	LDLR
Diarrhea	HPGD
Diarrhea	HPRT1
Diarrhea	AMACR
Diarrhea	SCARB1
Diarrhea	ABCC1
Diarrhea	ACADM
Diarrhea	GBE1
Diarrhea	PNMT
Diarrhea	FUT3
Diarrhea	NQO1
Diarrhea	ALG2
Diarrhea	RPE65
Diarrhea	IVD
Diarrhea	NAT1
Diarrhea	FPGS
Diarrhea	TH
Diarrhea	PC
Diarrhea	FASN
Diarrhea	MTHFD1
Diarrhea	NAGA
Diarrhea	ACSS2
Diarrhea	MTRR
Diarrhea	AGL
Diarrhea	GAA
Diarrhea	MUT
Diarrhea	MTR
Diarrhea	ALG6
Diarrhea	CYP46A1
Diarrhea	DHCR24
Diarrhea	ASS1
Diarrhea	CMA1
Diarrhea	CH25H
Diarrhea	PMVK
Diarrhea	FH
Diarrhea	FUT9
Diarrhea	MGAT2
Diarrhea	CBS
Diarrhea	PHYH
Diarrhea	TALDO1
Diarrhea	ACE2
Diarrhea	SUOX
Diarrhea	GSR
Diarrhea	ABCA1
Diarrhea	GSTZ1
Diarrhea	SOD2
Diarrhea	AMD1
Diarrhea	PTS
Diarrhea	SLC2A1
Diarrhea	GM2A
Diarrhea	SLC16A1
Diarrhea	HNMT
Diarrhea	SOD3
Diarrhea	GPI
Diarrhea	EPHX1
Diarrhea	HSD11B2
Diarrhea	LTC4S
Diarrhea	ESD
Diarrhea	SRM
Diarrhea	ACADSB
Diarrhea	SOD1
Diarrhea	GNMT
Diarrhea	APRT
Diarrhea	MVD
Diarrhea	A4GALT
Diarrhea	ALG8
Diarrhea	CYP2C9
Diarrhea	CYP51A1
Diarrhea	DCK
Diarrhea	DLAT
Diarrhea	CYP11B2
Diarrhea	UGT8
Diarrhea	TYR
Diarrhea	DHODH
Diarrhea	DPAGT1
Diarrhea	GUSB
Diarrhea	CYP2C8
Diarrhea	AQP8
Diarrhea	SLC5A6
Diarrhea	CES2
Diarrhea	HLA-DRB1
Diarrhea	IL6
Diarrhea	TLR4
Dysentery	CRP
Arthritis	HLA-B
Arthritis	CRP
Arthritis	HPRT1
Arthritis	MVK
Arthritis	CAT
Arthritis	HGD
Arthritis	XDH
Arthritis	MTHFR
Arthritis	APRT
Arthritis	HPGD
Arthritis	ACE
Arthritis	CYP3A4
Arthritis	ADA
Arthritis	PNP
Arthritis	GSTZ1
Arthritis	FAH
Arthritis	DCXR
Arthritis	GPT
Arthritis	ASAH1
Arthritis	AGA
Arthritis	TPO
Arthritis	G6PD
Arthritis	NAGS
Arthritis	CYP2C8
Arthritis	TYR
Arthritis	NAGLU
Arthritis	HSD11B1
Arthritis	GPI
Arthritis	NAGA
Arthritis	DDC
Arthritis	UROD
Arthritis	GCH1
Arthritis	LPL
Arthritis	CBS
Arthritis	KARS
Arthritis	HMGCR
Arthritis	GARS
Arthritis	GAA
Arthritis	LCAT
Arthritis	TAT
Arthritis	PPAT
Arthritis	SOD1
Arthritis	TYMS
Arthritis	DHODH
Arthritis	ATIC
Arthritis	CYP1A2
Arthritis	CYP2C19
Arthritis	SOD2
Arthritis	PNMT
Arthritis	ALDH7A1
Arthritis	FDFT1
Arthritis	FASN
Arthritis	ACAT1
Arthritis	SLC2A1
Arthritis	BTD
Arthritis	GPD1
Arthritis	A4GALT
Arthritis	ACACB
Arthritis	CYP27A1
Arthritis	CMA1
Arthritis	HIF1A
Arthritis	CYP2C9
Arthritis	FPGS
Arthritis	GGH
Arthritis	MTR
Arthritis	NQO1
Arthritis	ITPA
Arthritis	GSR
Arthritis	MTRR
Arthritis	ABCC1
Arthritis	TH
Arthritis	GUSB
Arthritis	MTHFD1
Arthritis	SOD3
Arthritis	HSD11B2
Arthritis	SHMT1
Arthritis	SULT1E1
Arthritis	SULT2A1
Arthritis	GSS
Arthritis	ABCC3
Arthritis	SORD
Arthritis	OTC
Arthritis	AOX1
Arthritis	NT5E
Arthritis	SLCO1B1
Arthritis	ABCA1
Arthritis	B3GNT2
Arthritis	LDLR
Arthritis	UGDH
Arthritis	AOC3
Arthritis	PTEN
Arthritis	FECH
Arthritis	TALDO1
Arthritis	SUOX
Arthritis	LTA4H
Arthritis	QDPR
Arthritis	B4GALNT1
Arthritis	SAT1
Arthritis	SCARB1
Arthritis	GNS
Arthritis	ODC1
Arthritis	CYP7B1
Arthritis	DCK
Arthritis	CYP11B2
Arthritis	HLA-DRB1
Arthritis	IL6
Arthritis	TLR4
Conjunctivitis	HLA-B
Conjunctivitis	SAT1
Conjunctivitis	GCNT2
Conjunctivitis	BTD
Conjunctivitis	UROS
Conjunctivitis	CMA1
Conjunctivitis	CRP
Conjunctivitis	FH
Conjunctivitis	GPI
Conjunctivitis	TYR
Conjunctivitis	HPRT1
Conjunctivitis	MTR
Conjunctivitis	GPT
Conjunctivitis	HMGCR
Conjunctivitis	EPHX1
Conjunctivitis	OTC
Conjunctivitis	ACADM
Conjunctivitis	CYP2C9
Conjunctivitis	CH25H
Conjunctivitis	UROD
Conjunctivitis	CMAS
Conjunctivitis	FECH
Conjunctivitis	ALG2
Conjunctivitis	IVD
Conjunctivitis	PC
Conjunctivitis	LCAT
Conjunctivitis	OAT
Conjunctivitis	ADA
Conjunctivitis	MTHFR
Conjunctivitis	NAGA
Conjunctivitis	HMBS
Conjunctivitis	HMGCL
Conjunctivitis	MVK
Conjunctivitis	ALAD
Conjunctivitis	HLCS
Conjunctivitis	LPL
Conjunctivitis	CPOX
Conjunctivitis	ASS1
Conjunctivitis	ACE
Conjunctivitis	SOD1
Conjunctivitis	CAT
Conjunctivitis	GSR
Conjunctivitis	CYP3A4
Conjunctivitis	HLA-DRB1
Conjunctivitis	IL6
Conjunctivitis	TLR4
Malaise	HLA-B
Malaise	CRP
Malaise	HIF1A
Malaise	ABCC3
Malaise	OAT
Malaise	ACE
Malaise	SAT1
Malaise	CES2
Malaise	DPYD
Malaise	PNMT
Malaise	CAT
Malaise	PTEN
Malaise	GPT
Malaise	KARS
Malaise	ACE2
Malaise	TPO
Malaise	SOD2
Malaise	FAH
Malaise	LDLR
Malaise	GPI
Malaise	EPHX1
Malaise	HSD11B2
Malaise	MTHFR
Malaise	OTC
Malaise	XDH
Malaise	GNMT
Malaise	ABCC1
Malaise	G6PD
Malaise	CYP2C9
Malaise	DBH
Malaise	CYP11B2
Malaise	CYP3A4
Malaise	TYMS
Malaise	HPRT1
Malaise	ADA
Malaise	ALOX12B
Malaise	IL6
Malaise	TLR4
Fatigue	HLA-B
Fatigue	DMGDH
Fatigue	G6PD
Fatigue	CRP
Fatigue	TPO
Fatigue	MTHFR
Fatigue	SLC16A1
Fatigue	GPT
Fatigue	CHAT
Fatigue	ACE
Fatigue	TYMS
Fatigue	GCH1
Fatigue	LDHA
Fatigue	DBH
Fatigue	PTEN
Fatigue	ODC1
Fatigue	CAT
Fatigue	HIF1A
Fatigue	DCK
Fatigue	ADA
Fatigue	SOD1
Fatigue	DPAGT1
Fatigue	FHIT
Fatigue	CBS
Fatigue	GMPS
Fatigue	TK1
Fatigue	GPI
Fatigue	ABCC1
Fatigue	CYP2C9
Fatigue	CYP11A1
Fatigue	DDC
Fatigue	CYP1A2
Fatigue	NQO1
Fatigue	KARS
Fatigue	HGD
Fatigue	LDLR
Fatigue	HSD11B2
Fatigue	HPRT1
Fatigue	HCCS
Fatigue	GAA
Fatigue	LPL
Fatigue	UROS
Fatigue	DGUOK
Fatigue	CYP3A4
Fatigue	UROD
Fatigue	DPYD
Fatigue	GNE
Fatigue	COQ2
Fatigue	CS
Fatigue	TH
Fatigue	GSR
Fatigue	PNMT
Fatigue	PGD
Fatigue	MGAM
Fatigue	FECH
Fatigue	NAT1
Fatigue	SLCO1B1
Fatigue	ARSA
Fatigue	MTHFD1
Fatigue	SLC2A1
Fatigue	GARS
Fatigue	QDPR
Fatigue	LTC4S
Fatigue	SAT1
Fatigue	GALC
Fatigue	XDH
Fatigue	MVK
Fatigue	ALAD
Fatigue	SCARB1
Fatigue	DLAT
Fatigue	DHDH
Fatigue	CYP11B2
Fatigue	UGCG
Fatigue	CHIA
Fatigue	CMA1
Fatigue	CYP2C19
Fatigue	PNPO
Fatigue	PEMT
Fatigue	PMVK
Fatigue	FTCD
Fatigue	AOC3
Fatigue	FUT9
Fatigue	FUT3
Fatigue	PTDSS1
Fatigue	SPR
Fatigue	FPGS
Fatigue	ALDH7A1
Fatigue	ACE2
Fatigue	PC
Fatigue	ABCA1
Fatigue	LCAT
Fatigue	GSS
Fatigue	TAT
Fatigue	ABCC3
Fatigue	SOD2
Fatigue	FASN
Fatigue	AMD1
Fatigue	PTS
Fatigue	NNT
Fatigue	PSAT1
Fatigue	HPGD
Fatigue	HNMT
Fatigue	SOD3
Fatigue	PUS1
Fatigue	EPHX1
Fatigue	SRM
Fatigue	HSD11B1
Fatigue	OTC
Fatigue	AMACR
Fatigue	NAGA
Fatigue	MTRR
Fatigue	GLS
Fatigue	MTR
Fatigue	A4GALT
Fatigue	CPOX
Fatigue	CYP51A1
Fatigue	TYR
Fatigue	CH25H
Fatigue	DHODH
Fatigue	ALG2
Fatigue	DUT
Fatigue	HLA-DRB1
Fatigue	IL6
Fatigue	TLR4
Fever	C2
Fever	HLA-DRB1
Fever	C3
Fever	IL6
Fever	TLR4
Myalgias	HLA-B
Myalgias	MVK
Myalgias	CPOX
Myalgias	CRP
Myalgias	HMBS
Myalgias	GNE
Myalgias	HNMT
Myalgias	LDHA
Myalgias	DOLK
Myalgias	PC
Myalgias	ACE
Myalgias	GPT
Myalgias	KARS
Myalgias	QDPR
Myalgias	ADA
Myalgias	GAA
Myalgias	FECH
Myalgias	PPOX
Myalgias	GARS
Myalgias	PUS1
Myalgias	SAT1
Myalgias	ALAD
Myalgias	UROS
Myalgias	DGUOK
Myalgias	UROD
Myalgias	CBS
Myalgias	PIGN
Myalgias	SULT1E1
Myalgias	TPO
Myalgias	HMGCR
Myalgias	SOD2
Myalgias	LTC4S
Myalgias	OTC
Myalgias	NAGA
Myalgias	XDH
Myalgias	SOD1
Myalgias	A4GALT
Myalgias	CS
Myalgias	DDC
Myalgias	COQ2
Myalgias	CMA1
Myalgias	CH25H
Myalgias	DPAGT1
Myalgias	SLCO1B1
Myalgias	HLA-DRB1
Myalgias	IL6
Myalgias	TLR4
Stiff joint	HLA-B
Stiff joint	CRP
Stiff joint	HGD
Stiff joint	GPHN
Stiff joint	IDUA
Stiff joint	ARSB
Stiff joint	GLB1
Stiff joint	TH
Stiff joint	ALDH18A1
Stiff joint	NAGLU
Stiff joint	HGSNAT
Stiff joint	GNS
Stiff joint	SGSH
Stiff joint	CBS
Stiff joint	ARSA
Stiff joint	ACE
Stiff joint	NT5E
Stiff joint	HPRT1
Stiff joint	PTEN
Stiff joint	SOD1
Stiff joint	MVK
Stiff joint	DHCR24
Stiff joint	ASAH1
Stiff joint	GUSB
Stiff joint	AGA
Stiff joint	HPGD
Stiff joint	GBE1
Stiff joint	PSAT1
Stiff joint	MTRR
Stiff joint	CYP27A1
Stiff joint	CAT
Stiff joint	PHGDH
Stiff joint	GAA
Stiff joint	PNP
Stiff joint	GNE
Stiff joint	NAGA
Stiff joint	MTHFR
Stiff joint	CHAT
Stiff joint	NAGS
Stiff joint	GPT
Stiff joint	ALAD
Stiff joint	ADA
Stiff joint	GARS
Stiff joint	GALC
Stiff joint	PTS
Stiff joint	XDH
Stiff joint	HMGCR
Stiff joint	DHODH
Stiff joint	APRT
Stiff joint	ALG3
Stiff joint	DBH
Stiff joint	CYP7B1
Stiff joint	QDPR
Stiff joint	G6PD
Stiff joint	SUOX
Stiff joint	GSTZ1
Stiff joint	FAH
Stiff joint	DCXR
Stiff joint	ASS1
Stiff joint	STS
Stiff joint	GCH1
Stiff joint	MTR
Stiff joint	GCDH
Stiff joint	B4GALNT1
Stiff joint	SLC2A1
Stiff joint	SPR
Stiff joint	OTC
Stiff joint	LDLR
Stiff joint	AKR1A1
Stiff joint	CYP51A1
Stiff joint	CHIA
Stiff joint	NQO1
Stiff joint	LIAS
Stiff joint	SHMT1
Stiff joint	GALE
Stiff joint	CYP26A1
Stiff joint	UGCG
Stiff joint	PFAS
Stiff joint	HMGCL
Stiff joint	ASNS
Stiff joint	ESD
Stiff joint	PEMT
Stiff joint	AMACR
Stiff joint	HSD17B4
Stiff joint	TPK1
Stiff joint	SOD2
Stiff joint	GAMT
Stiff joint	FHIT
Stiff joint	GSR
Stiff joint	CYP11B2
Stiff joint	GLYCTK
Stiff joint	DPYD
Stiff joint	ABCA1
Stiff joint	BTD
Stiff joint	LPL
Stiff joint	GSS
Stiff joint	MTFMT
Stiff joint	PAH
Stiff joint	LIPT1
Stiff joint	AUH
Stiff joint	RPIA
Stiff joint	CYP1A2
Stiff joint	TALDO1
Stiff joint	APIP
Stiff joint	HLA-DRB1
Stiff joint	IL6
Stiff joint	TLR4
Tender joint	CRP
Tender joint	HGD
Tender joint	MVK
Tender joint	NAGLU
Tender joint	ACE
Tender joint	GUSB
Tender joint	PTEN
Tender joint	CBS
Tender joint	HPRT1
Tender joint	UROS
Tender joint	CAT
Tender joint	MTHFR
Tender joint	XDH
Tender joint	CHAT
Tender joint	APRT
Tender joint	PHYH
Tender joint	FAH
Tender joint	ASS1
Tender joint	SOD1
Tender joint	G6PD
Tender joint	ADA
Tender joint	TH
Tender joint	TPO
Tender joint	PTS
Tender joint	GPI
Tender joint	ABCC1
Tender joint	AMACR
Tender joint	HLA-DRB1
Tender joint	IL6
Tender joint	TLR4
Warm joint	HLA-B
Warm joint	CRP
Warm joint	ACE
Warm joint	CBS
Warm joint	G6PD
Warm joint	MTRR
Warm joint	CYP27A1
Warm joint	CAT
Warm joint	SOD1
Warm joint	XDH
Warm joint	MTHFR
Warm joint	DHODH
Warm joint	DCXR
Warm joint	DBH
Warm joint	HMGCR
Warm joint	LDLR
Warm joint	MTR
Warm joint	COQ2
Warm joint	PTS
Warm joint	SULT2B1
Warm joint	ABCC1
Warm joint	SRM
Warm joint	ODC1
Warm joint	TYMS
Warm joint	CYP3A4
Warm joint	CYP2C19
Warm joint	ABCA1
Warm joint	GSR
Warm joint	LPL
Warm joint	HLA-DRB1
Warm joint	IL6
Warm joint	TLR4
Swollen joint	HLA-B
Swollen joint	CRP
Swollen joint	MVK
Swollen joint	ASAH1
Swollen joint	HPRT1
Swollen joint	PTEN
Swollen joint	ACE
Swollen joint	CAT
Swollen joint	GPT
Swollen joint	MTHFR
Swollen joint	NAGA
Swollen joint	APRT
Swollen joint	XDH
Swollen joint	CYP1B1
Swollen joint	CHAT
Swollen joint	ADA
Swollen joint	SOD1
Swollen joint	G6PD
Swollen joint	CYP51A1
Swollen joint	CYP3A4
Swollen joint	STS
Swollen joint	TPO
Swollen joint	LDLR
Swollen joint	CHIA
Swollen joint	TH
Swollen joint	PTS
Swollen joint	KARS
Swollen joint	QDPR
Swollen joint	LTC4S
Swollen joint	NQO1
Swollen joint	ODC1
Swollen joint	GSR
Swollen joint	FHIT
Swollen joint	CYP1A2
Swollen joint	TYR
Swollen joint	HLA-DRB1
Swollen joint	IL6
Swollen joint	TLR4
Red joint	HLA-B
Red joint	G6PD
Red joint	CRP
Red joint	GLB1
Red joint	CAT
Red joint	CPOX
Red joint	UROS
Red joint	PTEN
Red joint	HPRT1
Red joint	ALAD
Red joint	ACE
Red joint	UROD
Red joint	FECH
Red joint	ASAH1
Red joint	HPGD
Red joint	NAGLU
Red joint	GPI
Red joint	HMBS
Red joint	ADA
Red joint	NSDHL
Red joint	GUSB
Red joint	ALOX12B
Red joint	ARSA
Red joint	MTHFR
Red joint	CBS
Red joint	AGA
Red joint	MTRR
Red joint	NAGA
Red joint	ALG2
Red joint	GPT
Red joint	PSAT1
Red joint	MVK
Red joint	COQ2
Red joint	IDUA
Red joint	GALE
Red joint	ARSB
Red joint	SOD1
Red joint	HGSNAT
Red joint	XDH
Red joint	CYP1B1
Red joint	PTDSS1
Red joint	GNE
Red joint	GBE1
Red joint	PGM3
Red joint	GNS
Red joint	A4GALT
Red joint	NAGS
Red joint	GAA
Red joint	DPAGT1
Red joint	PNP
Red joint	PHGDH
Red joint	ODC1
Red joint	CYP3A4
Red joint	PGD
Red joint	CHAT
Red joint	DHODH
Red joint	MTR
Red joint	APRT
Red joint	SLC2A1
Red joint	GNPAT
Red joint	OTC
Red joint	ABCC1
Red joint	HCCS
Red joint	GSR
Red joint	DPYD
Red joint	FAH
Red joint	DCXR
Red joint	TYR
Red joint	ASS1
Red joint	GALT
Red joint	CYP26A1
Red joint	GSS
Red joint	GALC
Red joint	STS
Red joint	QDPR
Red joint	SOD2
Red joint	NAT1
Red joint	PTS
Red joint	TYMS
Red joint	ABCA1
Red joint	CHIA
Red joint	ALG1
Red joint	ESD
Red joint	UGCG
Red joint	CYP1A2
Red joint	SRM
Red joint	TPO
Red joint	HMGCR
Red joint	BTD
Red joint	LTC4S
Red joint	LDLR
Red joint	NQO1
Red joint	MOGS
Red joint	MTHFD1
Red joint	HSD11B1
Red joint	SUOX
Red joint	GSTZ1
Red joint	TAT
Red joint	DBH
Red joint	TALDO1
Red joint	CYP11B2
Red joint	TPK1
Red joint	PAH
Red joint	CYP2C8
Red joint	AMACR
Red joint	FHIT
Red joint	AKR1A1
Red joint	SOD3
Red joint	SORD
Red joint	ITPA
Red joint	ALDH9A1
Red joint	HSD11B2
Red joint	DLAT
Red joint	CYP2C9
Red joint	LPL
Red joint	PEMT
Red joint	MDH2
Red joint	CYP11A1
Red joint	HLA-DRB1
Red joint	IL6
Red joint	TLR4
Plantar fasciitis	HNMT
Periostitis	A4GALT
Periostitis	CHAT
Periostitis	HPGD
Achilles tendinitis	CRP
Achilles tendinitis	CYP27A1
Achilles tendinitis	HMGCR
Achilles tendinitis	TH
Achilles tendinitis	SLC18A3
Achilles tendinitis	CHAT
Enthesitis	HLA-B
Enthesitis	CRP
Enthesitis	HGD
Enthesitis	HLA-DRB1
Enthesitis	IL6
Enthesitis	TLR4
Scleritis	CRP
Scleritis	IL6
Episcleritis	CRP
Episcleritis	HLA-B
Episcleritis	G6PD
Episcleritis	HLA-DRB1
Episcleritis	IL6
Keratitis	TAT
Keratitis	HLA-B
Keratitis	SAT1
Keratitis	ALOX12B
Keratitis	CMA1
Keratitis	FAH
Keratitis	LCAT
Keratitis	PAH
Keratitis	PCK2
Keratitis	QDPR
Keratitis	EPHX1
Keratitis	HPRT1
Keratitis	CYP2C9
Keratitis	CRP
Keratitis	CYP26A1
Keratitis	GSR
Keratitis	GUSB
Keratitis	IL6
Keratitis	TLR4
Glaucoma	CYP1B1
Glaucoma	MTHFR
Glaucoma	TYR
Glaucoma	CBS
Glaucoma	PTEN
Glaucoma	IDUA
Glaucoma	HCCS
Glaucoma	CAT
Glaucoma	HGSNAT
Glaucoma	RPE65
Glaucoma	ARSB
Glaucoma	PUS1
Glaucoma	DHDDS
Glaucoma	NAGLU
Glaucoma	GCNT2
Glaucoma	PIGN
Glaucoma	GNPAT
Glaucoma	ABCA1
Glaucoma	ACE
Glaucoma	LDLR
Glaucoma	ALG2
Glaucoma	PGM3
Glaucoma	HSD17B4
Glaucoma	BTD
Glaucoma	OTC
Glaucoma	MVK
Glaucoma	GAA
Glaucoma	STS
Glaucoma	HIF1A
Glaucoma	MTRR
Glaucoma	MTR
Glaucoma	ASS1
Glaucoma	PNMT
Glaucoma	MGAT1
Glaucoma	PTDSS1
Glaucoma	NSDHL
Glaucoma	ALG1
Glaucoma	PHYH
Glaucoma	SULT2B1
Glaucoma	FDFT1
Glaucoma	ARSA
Glaucoma	TPO
Glaucoma	SUOX
Glaucoma	HMGCR
Glaucoma	LCAT
Glaucoma	GLB1
Glaucoma	OAT
Glaucoma	B3GNT2
Glaucoma	HLA-B
Glaucoma	MPI
Glaucoma	AMACR
Glaucoma	RDH5
Glaucoma	HMGCL
Glaucoma	CRP
Glaucoma	CYP11A1
Glaucoma	SOD2
Glaucoma	SOD1
Glaucoma	CYP46A1
Glaucoma	AKR1A1
Glaucoma	GSR
Glaucoma	MTHFD1
Glaucoma	SOD3
Glaucoma	GMDS
Glaucoma	GALC
Glaucoma	ABCC1
Glaucoma	CYP11B2
Glaucoma	CYP26A1
Glaucoma	ASMT
Glaucoma	CMA1
Glaucoma	DERA
Glaucoma	CYP39A1
Glaucoma	HLA-DRB1
Glaucoma	IL6
Glaucoma	TLR4
Corneal ulceration	ABCA1
Corneal ulceration	ABCC1
Corneal ulceration	ABCC3
Corneal ulceration	ACADM
Corneal ulceration	ACE
Corneal ulceration	ADA
Corneal ulceration	AKR1A1
Corneal ulceration	ALG2
Corneal ulceration	AMACR
Corneal ulceration	BTD
Corneal ulceration	CAT
Corneal ulceration	CHAT
Corneal ulceration	CPOX
Corneal ulceration	CRP
Corneal ulceration	CYP11A1
Corneal ulceration	CYP1A2
Corneal ulceration	CYP1B1
Corneal ulceration	CYP2C9
Corneal ulceration	CYP3A4
Corneal ulceration	DBH
Corneal ulceration	DCXR
Corneal ulceration	EPHX1
Corneal ulceration	FAH
Corneal ulceration	G6PD
Corneal ulceration	GPT
Corneal ulceration	GSR
Corneal ulceration	GUSB
Corneal ulceration	HCCS
Corneal ulceration	HIF1A
Corneal ulceration	HLA-B
Corneal ulceration	HLCS
Corneal ulceration	LCAT
Corneal ulceration	LDLR
Corneal ulceration	LPL
Corneal ulceration	MGAM
Corneal ulceration	MPI
Corneal ulceration	MVK
Corneal ulceration	NAGLU
Corneal ulceration	NQO1
Corneal ulceration	NT5E
Corneal ulceration	OTC
Corneal ulceration	PIGN
Corneal ulceration	PTEN
Corneal ulceration	PTS
Corneal ulceration	SLC16A1
Corneal ulceration	SOD2
Corneal ulceration	SOD3
Corneal ulceration	TAT
Corneal ulceration	TH
Corneal ulceration	TPO
Corneal ulceration	TYR
Corneal ulceration	XDH
Corneal ulceration	HLA-DRB1
Corneal ulceration	IL6
Corneal ulceration	TLR4
Retinal vasculitis	MVK
Retinal vasculitis	HLA-B
Retinal vasculitis	CRP
Retinal vasculitis	MTHFR
Retinal vasculitis	SOD1
Retinal vasculitis	HCCS
Retinal vasculitis	CAT
Retinal vasculitis	GPT
Retinal vasculitis	HPRT1
Retinal vasculitis	KARS
Retinal vasculitis	ADA
Retinal vasculitis	CYP2C9
Retinal vasculitis	GARS
Retinal vasculitis	TPO
Retinal vasculitis	HLA-DRB1
Retinal vasculitis	IL6
Retinal vasculitis	TLR4
Optic neuritis	BTD
Optic neuritis	HLA-B
Optic neuritis	MVK
Optic neuritis	SOD3
Optic neuritis	CRP
Optic neuritis	ARSA
Optic neuritis	ADA
Optic neuritis	AGXT
Optic neuritis	GALC
Optic neuritis	NAGA
Optic neuritis	CYP7B1
Optic neuritis	MTHFR
Optic neuritis	CYP27A1
Optic neuritis	RPIA
Optic neuritis	CAT
Optic neuritis	SOD1
Optic neuritis	SOD2
Optic neuritis	PHYH
Optic neuritis	HSD17B4
Optic neuritis	AMACR
Optic neuritis	CPOX
Optic neuritis	ABCA1
Optic neuritis	NAGLU
Optic neuritis	COASY
Optic neuritis	GBE1
Optic neuritis	KARS
Optic neuritis	PGM3
Optic neuritis	PPOX
Optic neuritis	HSD3B7
Optic neuritis	ALDH18A1
Optic neuritis	FAH
Optic neuritis	SLC2A1
Optic neuritis	GARS
Optic neuritis	HPGD
Optic neuritis	GPI
Optic neuritis	SLC5A7
Optic neuritis	HMBS
Optic neuritis	ALAD
Optic neuritis	DGUOK
Optic neuritis	HLA-DRB1
Optic neuritis	IL6
Optic neuritis	TLR4
Dacryoadenitis	PMVK
Dacryoadenitis	CRP
Dysuria	HMBS
Dysuria	APRT
Dysuria	HLA-B
Dysuria	ACE
Dysuria	NAGLU
Dysuria	MVD
Dysuria	FECH
Dysuria	PPOX
Dysuria	HPRT1
Dysuria	XDH
Dysuria	UROS
Dysuria	CRP
Dysuria	CPOX
Dysuria	UROD
Dysuria	DPYS
Dysuria	GBE1
Dysuria	PTEN
Dysuria	CBS
Dysuria	ALDH7A1
Dysuria	PC
Dysuria	EPHX1
Dysuria	SLC5A6
Dysuria	GCH1
Dysuria	ALAD
Dysuria	DCXR
Dysuria	CYP2C9
Dysuria	TYR
Dysuria	CMA1
Dysuria	HLA-DRB1
Dysuria	IL6
Dysuria	TLR4
Urgency urea	ALDH18A1
Urgency urea	DBH
Urgency urea	CAT
Urgency urea	NQO1
Urgency urea	SOD1
Urgency urea	G6PD
Urgency urea	ACE
Cystitis	CRP
Cystitis	GATM
Cystitis	MVD
Cystitis	TH
Cystitis	HIF1A
Cystitis	IL6
Cystitis	TLR4
Pyelonephritis	CRP
Pyelonephritis	NAGLU
Pyelonephritis	XDH
Pyelonephritis	ACE
Pyelonephritis	HLA-B
Pyelonephritis	OAT
Pyelonephritis	AOX1
Pyelonephritis	CBS
Pyelonephritis	SUOX
Pyelonephritis	AGXT
Pyelonephritis	APRT
Pyelonephritis	GPT
Pyelonephritis	GOT1
Pyelonephritis	IL6
Pyelonephritis	TLR4
Proctitis	CRP
Proctitis	CYP3A4
Eye burning	TYR
Eye burning	ACE
Eye burning	HLA-B
Eye burning	CRP
Eye burning	CBS
Eye burning	CHAT
Eye burning	FH
Eye burning	DDC
Eye burning	GPI
Eye burning	NAGA
Eye burning	DPYD
Eye burning	BTD
Eye burning	SAT1
Eye burning	TH
Eye burning	GPHN
Eye burning	SOD1
Eye burning	LDLR
Eye burning	DCXR
Eye burning	TPO
Eye burning	NAGLU
Eye burning	CYP27A1
Eye burning	CPOX
Eye burning	UROS
Eye burning	HMGCR
Eye burning	OTC
Eye burning	ARSA
Eye burning	ABCC1
Eye burning	DLD
Eye burning	CAT
Eye burning	AGXT
Eye burning	A4GALT
Eye burning	G6PD
Eye burning	PAH
Eye burning	SULT2B1
Eye burning	CYP1A2
Eye burning	ACADM
Eye burning	EPHX1
Eye burning	GAA
Eye burning	HMBS
Eye burning	GPT
Eye burning	DLAT
Eye burning	TYMS
Eye burning	GUSB
Eye burning	HMGCL
Eye burning	XDH
Eye burning	CS
Eye burning	SOD3
Eye burning	CYP2C9
Eye burning	CYP3A4
Eye burning	AASS
Eye burning	APRT
Eye burning	GRHPR
Eye burning	SLC5A6
Eye burning	HLA-DRB1
Eye burning	IL6
Eye burning	TLR4
Eye tearing	CYP1B1
Eye tearing	HCCS
Eye tearing	LCAT
Eye tearing	ACE
Eye tearing	GCH1
Eye tearing	DCXR
Eye tearing	CRP
Eye tearing	HLA-B
Eye tearing	PSAT1
Eye tearing	TAT
Eye tearing	DBH
Eye tearing	HMGCR
Eye tearing	TH
Eye tearing	PTDSS1
Eye tearing	NNT
Eye tearing	FAH
Eye tearing	TPO
Eye tearing	SOD1
Eye tearing	GUSB
Eye tearing	AMD1
Eye tearing	MDH2
Eye tearing	CYP1A2
Eye tearing	CDIPT
Eye tearing	IVD
Eye tearing	PMVK
Eye tearing	AKR1A1
Eye tearing	AGMAT
Eye tearing	CHIA
Eye tearing	MTHFD2
Eye tearing	HLA-DRB1
Eye tearing	IL6
Eye tearing	TLR4
Photophobia	TYR
Photophobia	RPE65
Photophobia	SAT1
Photophobia	NMNAT1
Photophobia	HLA-B
Photophobia	TAT
Photophobia	MTHFR
Photophobia	HGSNAT
Photophobia	DHDDS
Photophobia	CYP1B1
Photophobia	RDH5
Photophobia	CRP
Photophobia	DBH
Photophobia	CAT
Photophobia	CBS
Photophobia	PHYH
Photophobia	TH
Photophobia	LCAT
Photophobia	FAH
Photophobia	GCDH
Photophobia	EPHX1
Photophobia	OTC
Photophobia	MVK
Photophobia	CYP3A4
Photophobia	CYP1A2
Photophobia	GPT
Photophobia	ARSB
Photophobia	ALDH7A1
Photophobia	PAH
Photophobia	PCK2
Photophobia	ABCA1
Photophobia	GLB1
Photophobia	GSS
Photophobia	ACE
Photophobia	LDLR
Photophobia	GUSB
Photophobia	GM2A
Photophobia	PSAT1
Photophobia	QDPR
Photophobia	HNMT
Photophobia	HSD11B2
Photophobia	HPRT1
Photophobia	ADA
Photophobia	GCH1
Photophobia	AMACR
Photophobia	LDHA
Photophobia	STS
Photophobia	G6PD
Photophobia	CYP2C9
Photophobia	CYP11A1
Photophobia	DDC
Photophobia	CYP26A1
Photophobia	COQ2
Photophobia	CHAT
Photophobia	GCNT2
Photophobia	HLA-DRB1
Photophobia	IL6
Photophobia	TLR4
Eye pain	HLA-B
Eye pain	LCAT
Eye pain	CYP1B1
Eye pain	ACE
Eye pain	TYR
Eye pain	PTEN
Eye pain	LPL
Eye pain	CRP
Eye pain	SLC2A1
Eye pain	MTHFR
Eye pain	RPE65
Eye pain	OAT
Eye pain	GCH1
Eye pain	MVK
Eye pain	CBS
Eye pain	FH
Eye pain	CHAT
Eye pain	CPOX
Eye pain	G6PD
Eye pain	SOD1
Eye pain	NAGLU
Eye pain	ABCA1
Eye pain	DBH
Eye pain	HCCS
Eye pain	AMACR
Eye pain	ASAH1
Eye pain	DPYD
Eye pain	DDC
Eye pain	NAGA
Eye pain	TH
Eye pain	TAT
Eye pain	PHYH
Eye pain	BTD
Eye pain	SAT1
Eye pain	ARSA
Eye pain	GPT
Eye pain	CAT
Eye pain	GPI
Eye pain	UROD
Eye pain	HMBS
Eye pain	GPHN
Eye pain	AGXT
Eye pain	GNE
Eye pain	FHIT
Eye pain	MTFMT
Eye pain	ALG2
Eye pain	LDLR
Eye pain	HGD
Eye pain	DPAGT1
Eye pain	PSAT1
Eye pain	CYP27A1
Eye pain	PC
Eye pain	ODC1
Eye pain	LDHA
Eye pain	HMGCR
Eye pain	XDH
Eye pain	GCDH
Eye pain	SLCO1B1
Eye pain	GCNT2
Eye pain	TPO
Eye pain	ADA
Eye pain	MTR
Eye pain	DGUOK
Eye pain	DCXR
Eye pain	ABCC1
Eye pain	RDH5
Eye pain	HIF1A
Eye pain	A4GALT
Eye pain	HGSNAT
Eye pain	CYP1A2
Eye pain	HLCS
Eye pain	PNPO
Eye pain	DHODH
Eye pain	SI
Eye pain	HSD17B4
Eye pain	PLCB1
Eye pain	UROS
Eye pain	SULT2B1
Eye pain	MTRR
Eye pain	PAH
Eye pain	DHDDS
Eye pain	NMNAT1
Eye pain	HSD11B1
Eye pain	KARS
Eye pain	AGL
Eye pain	GM2A
Eye pain	GSS
Eye pain	ALDH7A1
Eye pain	OTC
Eye pain	GLB1
Eye pain	SOD2
Eye pain	HPGD
Eye pain	HPRT1
Eye pain	GUSB
Eye pain	GALC
Eye pain	FAH
Eye pain	ALDH18A1
Eye pain	CYP3A4
Eye pain	ESD
Eye pain	TYMS
Eye pain	QDPR
Eye pain	SUOX
Eye pain	ALOX12B
Eye pain	SCARB1
Eye pain	NQO1
Eye pain	STS
Eye pain	ACADM
Eye pain	GAA
Eye pain	CYP7B1
Eye pain	GARS
Eye pain	MPI
Eye pain	CYP11A1
Eye pain	AUH
Eye pain	ABCC3
Eye pain	SPR
Eye pain	PTS
Eye pain	B4GALNT1
Eye pain	CS
Eye pain	CYP2C9
Eye pain	HSD11B2
Eye pain	DCK
Eye pain	SOD3
Eye pain	ARSB
Eye pain	FUT3
Eye pain	APRT
Eye pain	GBE1
Eye pain	MUT
Eye pain	PUS1
Eye pain	GSR
Eye pain	GAMT
Eye pain	ALG6
Eye pain	PNMT
Eye pain	EPHX1
Eye pain	SLC18A3
Eye pain	ASS1
Eye pain	KYNU
Eye pain	KMO
Eye pain	CMAS
Eye pain	MDH2
Eye pain	DUT
Eye pain	DHCR24
Eye pain	NT5E
Eye pain	DLAT
Eye pain	PFAS
Eye pain	HMGCL
Eye pain	AMD1
Eye pain	COQ6
Eye pain	SLC33A1
Eye pain	AKR1A1
Eye pain	GRHPR
Eye pain	SRM
Eye pain	DHDH
Eye pain	PGD
Eye pain	GSTZ1
Eye pain	DOLK
Eye pain	FDFT1
Eye pain	SHMT1
Eye pain	CYP26A1
Eye pain	RPIA
Eye pain	GALE
Eye pain	ASNS
Eye pain	PTDSS1
Eye pain	MGAT2
Eye pain	ACOT8
Eye pain	TALDO1
Eye pain	SLC5A6
Eye pain	SORD
Eye pain	NAT1
Eye pain	GMPS
Eye pain	GALT
Eye pain	ALG8
Eye pain	HSD3B7
Eye pain	AASS
Eye pain	CHIA
Eye pain	DLD
Eye pain	IVD
Eye pain	MTHFD1
Eye pain	SLC5A7
Eye pain	AGPS
Eye pain	PMVK
Eye pain	GPT2
Eye pain	GLS
Eye pain	KHK
Eye pain	CDIPT
Eye pain	PGM3
Eye pain	FUT9
Eye pain	AK5
Eye pain	CAD
Eye pain	HLA-DRB1
Eye pain	IL6
Eye pain	TLR4
Decreased vision	RPE65
Decreased vision	HGSNAT
Decreased vision	DHDDS
Decreased vision	ABCA1
Decreased vision	TYR
Decreased vision	PHYH
Decreased vision	MTHFR
Decreased vision	MVK
Decreased vision	ACE
Decreased vision	PTEN
Decreased vision	AMACR
Decreased vision	CYP1B1
Decreased vision	LCAT
Decreased vision	ARSA
Decreased vision	HSD17B4
Decreased vision	MTR
Decreased vision	TH
Decreased vision	OAT
Decreased vision	SOD1
Decreased vision	DBH
Decreased vision	BTD
Decreased vision	QDPR
Decreased vision	GALC
Decreased vision	CRP
Decreased vision	LPL
Decreased vision	DDC
Decreased vision	CBS
Decreased vision	RDH5
Decreased vision	NAGLU
Decreased vision	SLC2A1
Decreased vision	OTC
Decreased vision	CHAT
Decreased vision	HSD11B2
Decreased vision	NMNAT1
Decreased vision	GCDH
Decreased vision	GLB1
Decreased vision	MTFMT
Decreased vision	PAH
Decreased vision	DPYD
Decreased vision	PNP
Decreased vision	FH
Decreased vision	ALG3
Decreased vision	CAT
Decreased vision	ACADM
Decreased vision	DGUOK
Decreased vision	STS
Decreased vision	HLA-B
Decreased vision	NAGA
Decreased vision	G6PD
Decreased vision	CYP27A1
Decreased vision	HCCS
Decreased vision	HPRT1
Decreased vision	MTRR
Decreased vision	ADA
Decreased vision	SGSH
Decreased vision	HIF1A
Decreased vision	SUOX
Decreased vision	HMGCR
Decreased vision	TALDO1
Decreased vision	ST3GAL5
Decreased vision	CYP11A1
Decreased vision	AGXT
Decreased vision	GPI
Decreased vision	LDLR
Decreased vision	GSS
Decreased vision	ASAH1
Decreased vision	CYP3A4
Decreased vision	ASNS
Decreased vision	TPO
Decreased vision	PNPO
Decreased vision	CPOX
Decreased vision	DLD
Decreased vision	ALG2
Decreased vision	GNS
Decreased vision	EPHX1
Decreased vision	SOD2
Decreased vision	ALDH7A1
Decreased vision	ALAD
Decreased vision	GUSB
Decreased vision	ARSB
Decreased vision	MTHFD1
Decreased vision	ABCC1
Decreased vision	PNPT1
Decreased vision	XDH
Decreased vision	COQ2
Decreased vision	ADI1
Decreased vision	FAH
Decreased vision	PLCB1
Decreased vision	GCNT2
Decreased vision	PIGN
Decreased vision	TAT
Decreased vision	GSR
Decreased vision	SLC33A1
Decreased vision	IDUA
Decreased vision	KARS
Decreased vision	DHCR24
Decreased vision	CYP26A1
Decreased vision	UROD
Decreased vision	GNPAT
Decreased vision	HLCS
Decreased vision	LDHA
Decreased vision	GM2A
Decreased vision	HSD3B7
Decreased vision	ATIC
Decreased vision	TPK1
Decreased vision	KYNU
Decreased vision	NSDHL
Decreased vision	DPAGT1
Decreased vision	MOGS
Decreased vision	AGL
Decreased vision	AKR1D1
Decreased vision	ASS1
Decreased vision	ODC1
Decreased vision	ALG6
Decreased vision	AKR1A1
Decreased vision	AGPS
Decreased vision	PCK2
Decreased vision	HGD
Decreased vision	COQ6
Decreased vision	CYP2C19
Decreased vision	SOD3
Decreased vision	CYP7B1
Decreased vision	SAT1
Decreased vision	AMD1
Decreased vision	SORD
Decreased vision	IVD
Decreased vision	HNMT
Decreased vision	PIK3C3
Decreased vision	PFAS
Decreased vision	PGD
Decreased vision	UGDH
Decreased vision	AOC3
Decreased vision	CTH
Decreased vision	PNMT
Decreased vision	GPHN
Decreased vision	CYP1A2
Decreased vision	LSS
Decreased vision	SRM
Decreased vision	DCXR
Decreased vision	GPD2
Decreased vision	NAT1
Decreased vision	DMGDH
Decreased vision	PGS1
Decreased vision	GSTZ1
Decreased vision	ACOT8
Decreased vision	KMO
Decreased vision	CDIPT
Decreased vision	CDO1
Decreased vision	HLA-DRB1
Decreased vision	IL6
Decreased vision	TLR4
Red eye	LCAT
Red eye	CYP1B1
Red eye	RPE65
Red eye	TYR
Red eye	G6PD
Red eye	HLA-B
Red eye	CAT
Red eye	CPOX
Red eye	ACE
Red eye	SLC2A1
Red eye	OAT
Red eye	HCCS
Red eye	FH
Red eye	UROS
Red eye	NAGA
Red eye	PTEN
Red eye	GCNT2
Red eye	GPI
Red eye	GLB1
Red eye	BTD
Red eye	ALG2
Red eye	CRP
Red eye	SLCO1B1
Red eye	UROD
Red eye	DPAGT1
Red eye	ADA
Red eye	CBS
Red eye	CHAT
Red eye	COQ2
Red eye	PSAT1
Red eye	HMBS
Red eye	DDC
Red eye	SAT1
Red eye	AMACR
Red eye	GPT
Red eye	MTHFR
Red eye	ALOX12B
Red eye	GNE
Red eye	GSS
Red eye	ASAH1
Red eye	TAT
Red eye	SOD1
Red eye	HLCS
Red eye	NSDHL
Red eye	HGSNAT
Red eye	ABCA1
Red eye	DPYD
Red eye	AGA
Red eye	DGUOK
Red eye	PUS1
Red eye	DHDDS
Red eye	MTR
Red eye	DHODH
Red eye	HPRT1
Red eye	SOD2
Red eye	LPL
Red eye	ODC1
Red eye	A4GALT
Red eye	PC
Red eye	MTRR
Red eye	EPHX1
Red eye	GM2A
Red eye	ABCC1
Red eye	PHGDH
Red eye	MVK
Red eye	DCXR
Red eye	GSR
Red eye	OTC
Red eye	CYP1A2
Red eye	HIF1A
Red eye	TPO
Red eye	NAGLU
Red eye	GNPAT
Red eye	XDH
Red eye	AGL
Red eye	GALT
Red eye	PGD
Red eye	PAH
Red eye	HSD11B1
Red eye	QDPR
Red eye	MPI
Red eye	ARSA
Red eye	ALG1
Red eye	GUSB
Red eye	ACACB
Red eye	PLCB1
Red eye	HSD11B2
Red eye	NAGS
Red eye	GALC
Red eye	CYP3A4
Red eye	LDLR
Red eye	FUT3
Red eye	SUOX
Red eye	STS
Red eye	NMNAT1
Red eye	ARSB
Red eye	FAH
Red eye	GAA
Red eye	TYMS
Red eye	IDUA
Red eye	GALE
Red eye	ATIC
Red eye	PTDSS1
Red eye	HPGD
Red eye	LDHA
Red eye	PGM3
Red eye	AASS
Red eye	HMGCR
Red eye	PTS
Red eye	CYP26A1
Red eye	FHIT
Red eye	SRM
Red eye	ESD
Red eye	NQO1
Red eye	MUT
Red eye	GBE1
Red eye	TALDO1
Red eye	PNPO
Red eye	CAD
Red eye	ASS1
Red eye	DBH
Red eye	DLAT
Red eye	FDFT1
Red eye	SLC35A1
Red eye	ST3GAL6
Red eye	GNS
Red eye	MOGS
Red eye	PCK2
Red eye	CS
Red eye	MGAT1
Red eye	SOD3
Red eye	ALDH9A1
Red eye	MDH2
Red eye	CYP11A1
Red eye	SORD
Red eye	ACADM
Red eye	APRT
Red eye	NAT1
Red eye	GSTZ1
Red eye	AKR1A1
Red eye	ABCC3
Red eye	ITPA
Red eye	CYP2C9
Red eye	MTHFD1
Red eye	CHIA
Red eye	FUT9
Red eye	ACOT8
Red eye	SI
Red eye	CDIPT
Red eye	GLS
Red eye	SLC5A6
Red eye	CTH
Red eye	IVD
Red eye	GMDS
Red eye	HLA-DRB1
Red eye	IL6
Red eye	TLR4
Eye bilateral	LCAT
Eye bilateral	CYP1B1
Eye bilateral	TYR
Eye bilateral	HCCS
Eye bilateral	PTEN
Eye bilateral	OAT
Eye bilateral	ACE
Eye bilateral	FH
Eye bilateral	SLC2A1
Eye bilateral	HGSNAT
Eye bilateral	AMACR
Eye bilateral	RPE65
Eye bilateral	DHODH
Eye bilateral	CBS
Eye bilateral	GCH1
Eye bilateral	MTFMT
Eye bilateral	HSD17B4
Eye bilateral	CRP
Eye bilateral	GCDH
Eye bilateral	DDC
Eye bilateral	LSS
Eye bilateral	KARS
Eye bilateral	GCNT2
Eye bilateral	ASAH1
Eye bilateral	CAT
Eye bilateral	ALG2
Eye bilateral	PSAT1
Eye bilateral	SAT1
Eye bilateral	TH
Eye bilateral	CHAT
Eye bilateral	GPT
Eye bilateral	ALDH18A1
Eye bilateral	DPAGT1
Eye bilateral	PHYH
Eye bilateral	TPO
Eye bilateral	ALDH7A1
Eye bilateral	DHCR24
Eye bilateral	NSDHL
Eye bilateral	DLD
Eye bilateral	DHDDS
Eye bilateral	NAGA
Eye bilateral	PHGDH
Eye bilateral	SOD1
Eye bilateral	NMNAT1
Eye bilateral	PNPT1
Eye bilateral	MTHFR
Eye bilateral	STS
Eye bilateral	GPHN
Eye bilateral	COQ6
Eye bilateral	GNPAT
Eye bilateral	CPOX
Eye bilateral	ABCA1
Eye bilateral	LPL
Eye bilateral	CMAS
Eye bilateral	NAGLU
Eye bilateral	DGUOK
Eye bilateral	SUOX
Eye bilateral	BTD
Eye bilateral	LDLR
Eye bilateral	AGL
Eye bilateral	ALG3
Eye bilateral	GNE
Eye bilateral	AGA
Eye bilateral	PLCB1
Eye bilateral	COQ2
Eye bilateral	MOCS1
Eye bilateral	ARSB
Eye bilateral	SLC33A1
Eye bilateral	AGXT
Eye bilateral	PUS1
Eye bilateral	MOCS2
Eye bilateral	SULT2B1
Eye bilateral	ADA
Eye bilateral	GLB1
Eye bilateral	LIPT1
Eye bilateral	CYP27A1
Eye bilateral	PTDSS1
Eye bilateral	IDUA
Eye bilateral	UROD
Eye bilateral	ALG6
Eye bilateral	HIF1A
Eye bilateral	ARSA
Eye bilateral	ODC1
Eye bilateral	SCARB1
Eye bilateral	ACADSB
Eye bilateral	ALG11
Eye bilateral	GBE1
Eye bilateral	XDH
Eye bilateral	FHIT
Eye bilateral	ST3GAL5
Eye bilateral	ATIC
Eye bilateral	HPGD
Eye bilateral	SLC5A7
Eye bilateral	HPRT1
Eye bilateral	GNS
Eye bilateral	SGSH
Eye bilateral	ESD
Eye bilateral	MGAT2
Eye bilateral	GALT
Eye bilateral	CYP11A1
Eye bilateral	SLC5A6
Eye bilateral	HMBS
Eye bilateral	CYP26A1
Eye bilateral	GARS
Eye bilateral	GPT2
Eye bilateral	HLA-DRB1
Eye bilateral	IL6
Eye bilateral	TLR4
Eye purulent discharge	CRP
Eye purulent discharge	GCNT2
Eye purulent discharge	SOD1
[truncated: 1,322 more rows]
